# Supplementary material for: Genome-wide translation control analysis of developing human neurons
Source: Mol Brain. 2022 Jun 15;15:55. doi: 10.1186/s13041-022-00940-9 (PMC9199153; doi:10.1186/s13041-022-00940-9)
Supplement: Supplementary file 8 — Additional file 8: Table S1. Sequencing overview and gene expression data. [file 13041_2022_940_MOESM8_ESM.xlsx]

## Sheet: Table_S1_description
Table S1. Sequencing overview and gene expression data. This table describe sequencing statistics and gene expression data

## Sheet: Sequencing_statistics
Filter	#Reads	#trim_adapter	#trim_index	#qual_control	#trim_C	#not rRNA reads	#unique_aligned_STAR	#pseudoaligned_CDS_kallisto
Sample_Riboseq_NPC_01	97410314	92066068	89060998	76688543	75116085	43550769	23038453	12405225
Sample_Riboseq_NPC_02	120769490	110589402	102142753	75758554	74451194	44095980	19705362	11016173
Sample_Riboseq_ED_01	86963867	74000859	72196627	64581103	63599301	45727798	26054094	13743911
Sample_Riboseq_ED_02	128247504	113249429	111390368	88066943	86634541	48067980	23568858	13390126
Sample_Riboseq_Neuron_01	218359255	185655630	174047007	134154332	129491591	70624903	24231993	12993575
Sample_Riboseq_Neuron_02	175760782	169132805	157965418	116033524	112120954	68903046	20536138	9020806
Sample_Rnaseq_NPC_01	41172191	41150983	40093421	34045465	33812179	29833686	24262967	17771657
Sample_Rnaseq_NPC_02	56209268	55975984	53937926	47688190	46584950	40893662	30134964	21215735
Sample_Rnaseq_ED_01	115370056	112068072	110823267	99828065	98476252	84611603	66239745	47226134
Sample_Rnaseq_ED_02	41518049	40756139	40230561	37602275	36415178	32517605	23768974	15795900
Sample_Rnaseq_Neuron_01	66623390	66413946	63673042	57671049	54324465	46131927	30925868	17943599
Sample_Rnaseq_Neuron_02	58499585	58126035	56701693	53172391	50308457	44119963	31118150	18455883
	1206903751
Filter description	Total raw reads sequenced	Reads remaining after adapter trimming	Reads remaining after index trimming	Reads remaining after quality control filter	Reads remaining after trimming C bases added by Template Switching	Reads not aligned to ribosomal RNA	Reads uniquely mapping in the genome	Reads aligned to the CDS region heuristically pseudoaligned with Kallisto

## Sheet: DESeq2_kallisto_cds
				Riboseq_ED_x_NPC			Riboseq_Neuron_x_NPC			Rnaseq_ED_x_NPC			Rnaseq_Neuron_x_NPC			TE_NPC			TE_ED			TE_Neuron			TE_ED_x_NPC			TE_Neuron_NPC			Raw Counts												Normalized Counts
ensembl_id	external_gene_name	description	gene_biotype	log2FoldChange	pvalue	padj	log2FoldChange	pvalue	padj	log2FoldChange	pvalue	padj	log2FoldChange	pvalue	padj	log2Value	pvalue	padj	log2Value	pvalue	padj	log2Value	pvalue	padj	log2FoldChange	pvalue	padj	log2FoldChange	pvalue	padj	Riboseq_NPC_rep1	Riboseq_NPC_rep2	Riboseq_ED_rep1	Riboseq_ED_rep2	Riboseq_Neuron_rep1	Riboseq_Neuron_rep2	RNAseq_NPC_rep1	RNAseq_NPC_rep2	RNAseq_ED_rep1	RNAseq_ED_rep2	RNAseq_Neuron_rep1	RNAseq_Neuron_rep2	Riboseq_NPC_rep1	Riboseq_NPC_rep2	Riboseq_ED_rep1	Riboseq_ED_rep2	Riboseq_Neuron_rep1	Riboseq_Neuron_rep2	RNAseq_NPC_rep1
ENSG00000000003	TSPAN6	tetraspanin 6 [Source:HGNC Symbol;Acc:HGNC:11858]	protein_coding	0.486006	0.0322642	0.446888	-0.191847	0.398917	0.487062	-0.369629	0.0977181	0.523935	-1.80747	3.20537e-15	4.53365e-14	-0.849761	0.00016675	0.000945972	0.00587428	0.979124	1	0.765862	0.000914058	0.00349507	0.855635	0.00719307	0.999969	1.61562	5.65544e-07	8.07129e-06	537	552	916	750	859	613	1492	1600	3229	785	333	261	704.61	755.408	1123.98	920.75	648.093	629.904	1384.66
ENSG00000000005	TNMD	tenomodulin [Source:HGNC Symbol;Acc:HGNC:17757]	protein_coding	3.43232	0.116859	1	5.53665	0.0075487	0.0160108	1.98045	0.250604	1	3.7345	0.0281943	0.0397929	-2.60037	0.24041	0.381662	-1.1485	0.49677	0.921994	-0.798223	0.597398	0.461291	1.45187	0.60229	0.999969	1.80215	0.501541	0.640906	0	0	0	3	18	5	1	2	16	4	11	18	0	0	0	5.21437	15.1085	5.06702	0.98353
ENSG00000000419	DPM1	dolichyl-phosphate mannosyltransferase subunit 1, catalytic [Source:HGNC Symbol;Acc:HGNC:3005]	protein_coding	0.306218	0.201103	0.862359	0.19213	0.422229	0.605889	-0.167152	0.477828	0.882724	-0.87688	0.000229982	0.000749448	-0.639272	0.00728861	0.0239266	-0.165901	0.483557	0.626079	0.429738	0.07242	0.187555	0.47337	0.158762	0.999969	1.06901	0.00154323	0.00672427	459	512	738	657	839	645	1098	1321	2362	886	493	519	626.273	701.636	908.099	734.234	765.637	751.329	1062.31
ENSG00000000457	SCYL3	SCY1 like pseudokinase 3 [Source:HGNC Symbol;Acc:HGNC:19285]	protein_coding	0.0615068	0.861522	1	0.516817	0.137556	0.23854	-0.239994	0.474773	1	-0.357384	0.293601	0.381063	-0.914653	0.00815586	0.026719	-0.613152	0.0737112	0.148315	-0.0404531	0.906013	0.875182	0.301501	0.535772	0.999969	0.8742	0.0724929	0.152196	83	104	116	108	200	148	230	233	471	163	170	118	93.8295	140.385	124.712	118.94	168.487	165.549	243.133
ENSG00000000460	C1orf112	chromosome 1 open reading frame 112 [Source:HGNC Symbol;Acc:HGNC:25565]	protein_coding	-0.139242	0.691522	1	-2.21942	5.01731e-10	3.76958e-09	-0.833978	0.0163041	0.229868	-3.0693	9.24682e-18	2.55545e-16	-1.47534	2.35322e-05	0.000173935	-0.780608	0.0253967	0.0694238	-0.625456	0.086957	0.151784	0.694736	0.159325	0.999969	0.849889	0.0925352	0.183903	460	329	405	337	141	155	697	739	1296	381	129	107	449.404	375.971	318.361	432.581	104.945	73.1123	1371.69
ENSG00000000938	FGR	FGR proto-oncogene, Src family tyrosine kinase [Source:HGNC Symbol;Acc:HGNC:3697]	protein_coding	0	1	1	2.73655	0.603093	1	-2.84039	0.592589	1	-0.465506	0.929983	1	-2.09517	0.69305	1	0	1	1	1.10689	0.833104	1	2.6347	0.727807	0.999969	3.20174	0.668089	NA	0	0	0	0	0	3	0	2	0	0	0	1	0	0	0	0	0	2.91938	0
ENSG00000000971	CFH	complement factor H [Source:HGNC Symbol;Acc:HGNC:4883]	protein_coding	-0.260858	0.749128	0.949531	-3.05139	0.000319228	0.0011581	-1.45916	0.0706044	0.546198	-1.27046	0.11714	0.130021	0.516347	0.523965	0.654354	1.71465	0.0348315	0.0821623	-1.26458	0.136041	0.190297	1.1983	0.296353	0.999969	-1.78093	0.128983	0.237293	61	40	52	45	3	17	93	71	91	58	46	50	136.307	95.9297	117.101	77.1416	1.16048	30.8691	105.373
ENSG00000001036	FUCA2	alpha-L-fucosidase 2 [Source:HGNC Symbol;Acc:HGNC:4008]	protein_coding	-0.473472	0.0671071	0.546859	-1.50392	1.17249e-08	9.51061e-08	-0.419023	0.102815	0.531115	-2.4885	5.17915e-20	1.86695e-18	-0.124814	0.627489	0.741447	-0.179262	0.487579	0.629224	0.859767	0.00196844	0.00555962	-0.0544488	0.881247	0.999969	0.98458	0.00930379	0.029486	565	601	522	512	268	193	712	902	1330	445	129	93	617.02	762.085	480.93	512.001	226.244	260.852	712.848
ENSG00000001084	GCLC	glutamate-cysteine ligase catalytic subunit [Source:HGNC Symbol;Acc:HGNC:4311]	protein_coding	0.464979	0.118714	0.679729	-0.306773	0.305048	0.412186	0.0963603	0.743966	1	-0.414409	0.164732	0.281513	0.0783725	0.792145	0.859351	0.446991	0.130583	0.243647	0.186008	0.535201	0.684818	0.368619	0.379403	0.999969	0.107635	0.798868	0.869175	439	290	657	362	390	371	631	573	1405	460	342	269	511.289	462.321	812.132	531.286	431.028	356.805	542.308
ENSG00000001167	NFYA	nuclear transcription factor Y subunit alpha [Source:HGNC Symbol;Acc:HGNC:7804]	protein_coding	-0.167762	0.523008	0.983256	0.666339	0.0104022	0.0192967	-0.457372	0.0798185	0.485275	-1.75943	1.52348e-10	1.20242e-09	-0.25013	0.338948	0.463373	0.0394795	0.880305	0.957356	2.17564	1.73136e-15	2.76566e-14	0.289609	0.434221	0.999969	2.42577	1.43983e-10	6.4913e-09	447	306	365	389	905	603	437	520	844	265	120	92	455.421	366.77	347.283	385.231	720.852	584.359	495.007
ENSG00000001460	STPG1	sperm tail PG-rich repeat containing 1 [Source:HGNC Symbol;Acc:HGNC:28070]	protein_coding	-0.285676	0.333833	0.937925	0.187183	0.527584	0.6942	0.0700871	0.823383	1	1.82308	3.60069e-09	2.3702e-08	1.20033	9.57855e-05	0.000608335	0.844571	0.00519029	0.017146	-0.435566	0.14328	0.231804	-0.355762	0.409409	0.999969	-1.6359	0.000132539	0.000855037	388	380	261	368	252	313	74	135	319	92	299	302	282.205	301.541	223.357	255.225	391.659	275.649	125.466
ENSG00000001461	NIPAL3	NIPA like domain containing 3 [Source:HGNC Symbol;Acc:HGNC:25233]	protein_coding	-0.267772	0.486704	0.949244	0.844532	0.0270494	0.0630946	0.1293	0.74782	1	1.57001	7.93552e-05	0.000275254	2.01564	3.4473e-07	5.93648e-06	1.61856	3.62186e-05	0.000231659	1.29016	0.000792047	0.002318	-0.397071	0.475699	0.999969	-0.725474	0.188392	0.316026	210	330	192	341	681	629	69	108	269	63	204	166	228.58	442.065	192.934	363.432	549.401	653.133	74.5741
ENSG00000001497	LAS1L	LAS1 like, ribosome biogenesis factor [Source:HGNC Symbol;Acc:HGNC:25726]	protein_coding	-0.0204986	0.934195	1	-0.195701	0.43158	0.464871	0.121279	0.61912	0.974298	0.0941565	0.700328	0.786684	-1.36368	3.08181e-08	4.57133e-07	-1.50545	9.31129e-10	1.92691e-08	-1.65353	2.24155e-11	2.88688e-10	-0.141777	0.683775	0.999969	-0.289857	0.406165	0.55368	610	616	622	655	593	510	1598	1575	3668	1296	1366	1018	562.78	662.265	549.377	658.345	488.35	581.862	1795.16
ENSG00000001561	ENPP4	ectonucleotide pyrophosphatase/phosphodiesterase 4 [Source:HGNC Symbol;Acc:HGNC:3359]	protein_coding	0.978958	0.0306397	0.304838	1.29417	0.00391492	0.010687	0.353346	0.40246	0.998372	1.31901	0.00170689	0.0030658	-0.880175	0.0510348	0.116154	-0.254564	0.548176	0.646539	-0.905016	0.030293	0.0528227	0.625612	0.312193	0.999969	-0.0248402	0.967773	0.980215	32	31	85	65	98	108	85	84	278	86	220	114	41.3091	42.6987	92.3324	73.1731	87.4964	118.857	84.4784
ENSG00000001617	SEMA3F	semaphorin 3F [Source:HGNC Symbol;Acc:HGNC:10728]	protein_coding	0.851783	0.0661991	0.548882	2.62018	1.16301e-08	1.04474e-07	0.609735	0.188695	0.799067	0.944869	0.0426734	0.111026	0.209039	0.657777	0.764588	0.451086	0.322025	0.424911	1.88435	3.23711e-05	9.75114e-05	0.242047	0.71209	0.999969	1.67531	0.0104653	0.0324356	102	49	180	128	416	320	82	56	371	54	112	110	90.2975	66.8032	145.011	139.658	492.074	477.862	94.3153
ENSG00000001626	CFTR	cystic fibrosis transmembrane conductance regulator [Source:HGNC Symbol;Acc:HGNC:1884]	protein_coding	0.784409	0.446599	0.884249	-0.471182	0.651604	0.660876	1.78236	0.146849	0.853098	1.72341	0.183161	0.193017	5.59023	3.64976e-06	3.59416e-05	4.59228	1.35584e-05	0.000151982	3.39565	0.00298388	0.00448755	-0.997945	0.533738	0.999969	-2.19458	0.186925	0.31414	26	17	30	51	7	31	1	3	15	3	3	5	56.5179	42.2426	60.5035	109.827	11.4546	60.251	0.155812
ENSG00000001629	ANKIB1	ankyrin repeat and IBR domain containing 1 [Source:HGNC Symbol;Acc:HGNC:22215]	protein_coding	-0.31522	0.260945	0.862359	-0.388526	0.164605	0.215468	0.0428261	0.878139	1	0.797576	0.00429798	0.0128018	1.23622	1.00582e-05	8.74167e-05	0.878179	0.0016954	0.00661608	0.050123	0.857393	1	-0.358046	0.365643	0.999969	-1.1861	0.00268799	0.010661	811	769	838	762	1429	1155	856	1150	2128	800	1199	980	1610.63	1500.03	1220.82	1279.42	899.819	1480.7	613.621
ENSG00000001630	CYP51A1	cytochrome P450 family 51 subfamily A member 1 [Source:HGNC Symbol;Acc:HGNC:2649]	protein_coding	0.335279	0.617	1	1.20949	0.0710977	0.117076	-0.175579	0.793303	1	-1.18375	0.0776833	0.221493	-0.085799	0.898158	0.935919	0.425059	0.525893	0.672743	2.30744	0.000581164	0.00333139	0.510856	0.589922	0.999969	2.39323	0.0116111	0.035239	949	1148	1391	1551	4478	2122	1369	1946	3371	1214	956	203	1186.05	1591.66	1590.97	1913.37	4063.72	2359.43	1341.2
ENSG00000001631	KRIT1	KRIT1, ankyrin repeat containing [Source:HGNC Symbol;Acc:HGNC:1573]	protein_coding	0.0451538	0.904013	1	-0.547999	0.14523	0.280411	0.89249	0.0167371	0.232804	1.61237	1.57427e-05	5.96988e-05	-0.282714	0.449852	0.57975	-1.13005	0.00247178	0.00950721	-2.44308	7.70856e-11	9.53047e-10	-0.847336	0.108904	0.999969	-2.16037	4.58885e-05	0.000346139	688	641	915	596	339	417	747	1043	1977	1231	1103	942	605.089	573.09	699.889	515.528	341.346	464.735	617.898
ENSG00000002016	RAD52	RAD52 homolog, DNA repair protein [Source:HGNC Symbol;Acc:HGNC:9824]	protein_coding	-0.151567	0.63376	0.968918	1.29266	4.13247e-05	0.000205359	-0.020223	0.948308	1	0.591417	0.0590648	0.105698	-0.355959	0.260853	0.504658	-0.487303	0.120083	0.211687	0.345282	0.268418	0.361878	-0.131344	0.768147	0.999969	0.701241	0.114642	0.216632	143	170	209	160	226	332	211	245	552	181	290	178	173.146	154.181	177.185	117.649	363.803	436.625	228.799
ENSG00000002330	BAD	BCL2 associated agonist of cell death [Source:HGNC Symbol;Acc:HGNC:936]	protein_coding	-0.501083	0.0572235	0.50906	-0.819701	0.0018837	0.00555858	-0.716728	0.00685873	0.133425	-1.18764	1.17735e-05	6.62376e-05	0.0496078	0.850631	0.859715	0.265252	0.317164	0.480351	0.417542	0.123851	0.204771	0.215644	0.56399	0.999969	0.367935	0.330603	0.477906	543	489	336	487	501	301	356	482	780	207	170	172	565.93	511.216	353.104	407.53	329.523	280.093	524.743
ENSG00000002549	LAP3	leucine aminopeptidase 3 [Source:HGNC Symbol;Acc:HGNC:18449]	protein_coding	-0.4219	0.0766008	0.661885	-0.823028	0.000553548	0.00237251	-0.0259856	0.911085	1	0.171791	0.463772	0.580689	-1.07244	5.15972e-06	4.8886e-05	-1.46835	4.68321e-10	1.05242e-08	-2.06726	3.23406e-18	9.86055e-17	-0.395914	0.234525	0.999969	-0.994819	0.00292479	0.0114288	540	526	520	457	623	382	1375	1510	2903	922	730	585	618.554	577.19	448.996	443.486	351.228	324.221	1358.84
ENSG00000002586	CD99	CD99 molecule (Xg blood group) [Source:HGNC Symbol;Acc:HGNC:7082]	protein_coding	-0.0849527	0.791203	1	-0.726148	0.0237934	0.0470432	-0.0680515	0.831574	1	-1.82573	1.36833e-08	1.24791e-07	-0.685778	0.0323872	0.0817428	-0.70268	0.0282637	0.0723136	0.413807	0.199178	0.599417	-0.0169014	0.970248	0.999969	1.09959	0.0155596	0.0445346	1630	1610	1430	2168	1439	1167	2256	4021	5779	2862	1063	540	1815.07	2135.4	1444.9	2279.52	1194.66	1193.25	2647.74
ENSG00000002587	HS3ST1	heparan sulfate-glucosamine 3-sulfotransferase 1 [Source:HGNC Symbol;Acc:HGNC:5194]	protein_coding	-2.43073	0.0276998	0.301109	1.87592	0.0521232	0.0898663	-2.04621	0.0566399	0.5764	0.302443	0.756739	0.757083	0.3982	0.691121	0.859342	0.0136758	0.990668	1	1.97168	0.0357689	0.0415489	-0.384525	0.802822	0.999969	1.57348	0.251932	0.391957	5	9	5	2	98	48	13	11	8	1	10	14	6.34128	25.9267	3.86302	1.69906	69.6897	41.168	13.7106
ENSG00000002726	AOC1	amine oxidase, copper containing 1 [Source:HGNC Symbol;Acc:HGNC:80]	protein_coding	-1.27006	0.667612	1	-2.79407	0.345504	1	2.78549	0.323555	1	3.8696	0.168403	1	1.23767	0.675054	1	-2.81789	0.318906	1	-5.426	0.0542982	1	-4.05543	0.321132	0.999969	-6.66353	0.102615	NA	0	2	0	1	0	0	0	1	7	3	5	6	0	2.36489	0	0.946847	0	0	0
ENSG00000002745	WNT16	Wnt family member 16 [Source:HGNC Symbol;Acc:HGNC:16267]	protein_coding	0	1	1	0	1	1	1.67833	0.752896	1	0	1	1	0	1	1	-1.60229	0.76375	1	0	1	1	-1.88359	0.803904	0.999969	-0.778208	0.918796	NA	0	0	0	0	0	0	0	0	0	1	0	0	0	0	0	0	0	0	0
ENSG00000002746	HECW1	HECT, C2 and WW domain containing E3 ubiquitin protein ligase 1 [Source:HGNC Symbol;Acc:HGNC:22195]	protein_coding	0.684777	0.15791	0.809342	3.58317	4.17407e-14	7.63461e-13	0.246744	0.616084	1	3.32617	4.8096e-12	4.58534e-11	0.712823	0.15427	0.270132	1.15086	0.0157023	0.0384138	0.969819	0.032693	0.0650276	0.438033	0.526066	0.999969	0.256996	0.703684	0.803276	85	41	105	73	1749	912	33	50	150	46	672	572	56.5372	116.01	203.585	68.0064	1172.41	817.034	54.6802
ENSG00000002822	MAD1L1	mitotic arrest deficient 1 like 1 [Source:HGNC Symbol;Acc:HGNC:6762]	protein_coding	-0.248176	0.506438	0.950951	-0.0635643	0.864569	1	0.670153	0.0713146	0.464703	1.36695	0.000235666	0.00087187	-0.209749	0.573508	0.69867	-1.12808	0.00245877	0.00977188	-1.64026	1.02414e-05	6.02293e-05	-0.918329	0.0813453	0.999969	-1.43051	0.00657389	0.0223069	515	388	428	445	850	423	521	703	1477	560	637	672	585.796	334.793	436.836	337.819	503.145	376.047	476.569
ENSG00000002834	LASP1	LIM and SH3 protein 1 [Source:HGNC Symbol;Acc:HGNC:6513]	protein_coding	0.120265	0.716232	1	1.67814	3.61114e-07	2.18952e-06	0.0269927	0.934864	1	-0.60941	0.0667518	0.116228	-0.405476	0.220005	0.317918	-0.312203	0.344905	0.503608	1.88207	1.38291e-08	1.36176e-07	0.0932725	0.841859	0.999969	2.28755	1.03269e-06	1.36285e-05	1027	831	680	1196	3366	1914	987	1321	2357	829	520	380	858.85	784.316	615.812	1170.73	3238.34	2019.91	1114.92
ENSG00000002919	SNX11	sorting nexin 11 [Source:HGNC Symbol;Acc:HGNC:14975]	protein_coding	0.057565	0.907873	1	-1.60862	0.00122654	0.00428963	0.0479494	0.923319	1	-0.618281	0.220514	0.327299	1.47315	0.0030771	0.0119812	1.48276	0.00290121	0.0103601	0.482809	0.338636	0.438257	0.00961567	0.989102	0.999969	-0.990336	0.162311	0.282546	148	254	212	205	195	206	193	203	501	135	112	73	147.293	678.145	369.306	480.854	117.954	149.832	143.26
ENSG00000002933	TMEM176A	transmembrane protein 176A [Source:HGNC Symbol;Acc:HGNC:24930]	protein_coding	0.555015	0.608223	1	-3.0006	0.0184552	0.0346135	-0.0835929	0.937271	1	-0.965755	0.389409	0.444717	0.0491959	0.963979	1	0.687803	0.514588	1	-1.98565	0.127099	0.089486	0.638608	0.673725	0.999969	-2.03484	0.23056	0.367249	18	4	18	12	2	2	13	11	64	10	4	8	22.6939	5.71748	22.3825	19.5671	1.62709	1.96035	17.9545
ENSG00000003056	M6PR	mannose-6-phosphate receptor, cation dependent [Source:HGNC Symbol;Acc:HGNC:6752]	protein_coding	-0.260272	0.38512	0.959333	-1.12528	0.000187233	0.000676553	0.153921	0.60376	1	0.0966605	0.745671	0.828507	-0.641097	0.0315129	0.0778079	-1.05529	0.00040093	0.00201654	-1.86304	6.13751e-10	7.34307e-09	-0.414193	0.325909	0.999969	-1.22194	0.0039295	0.0146327	661	653	557	718	480	323	1409	1643	3425	1103	784	596	796.109	738.575	532.695	748.946	447.755	256.588	1190.73
ENSG00000003096	KLHL13	kelch like family member 13 [Source:HGNC Symbol;Acc:HGNC:22931]	protein_coding	0.601668	0.0148401	0.301109	2.00714	2.08519e-16	3.60067e-15	0.326478	0.176552	0.642837	1.20166	6.25443e-07	3.09667e-06	-0.640164	0.0093875	0.0284088	-0.364973	0.131687	0.231576	0.165311	0.488986	0.83985	0.27519	0.425704	0.999969	0.805475	0.0189421	0.0522553	285	310	565	515	2182	1357	553	707	1851	643	1205	1100	347.029	425.582	608.899	562.698	1767.91	1334.86	586.665
ENSG00000003137	CYP26B1	cytochrome P450 family 26 subfamily B member 1 [Source:HGNC Symbol;Acc:HGNC:20581]	protein_coding	2.29539	0.0226181	0.261122	4.79321	8.00873e-07	4.0898e-06	0.243557	0.799578	1	-0.0976761	0.922136	0.69433	-0.927856	0.365461	0.504184	1.12397	0.231596	0.447793	3.96303	2.68189e-05	5.90328e-05	2.05182	0.140096	0.999969	4.89087	0.000448599	0.00237451	6	2	8	19	250	46	9	9	22	4	3	7	4.61764	2.49141	11.3058	24.6276	162.872	40.2979	7.7434
ENSG00000003147	ICA1	islet cell autoantigen 1 [Source:HGNC Symbol;Acc:HGNC:5343]	protein_coding	1.31759	0.00114555	0.0350951	1.83348	3.99605e-06	2.02893e-05	0.781921	0.0440153	0.454688	2.33785	1.29821e-09	1.01754e-08	-0.427334	0.289801	0.433637	0.108337	0.781049	0.812095	-0.931708	0.01393	0.0232444	0.535671	0.339781	0.999969	-0.504374	0.362294	0.510057	69	54	128	68	300	213	126	103	432	135	456	382	72.5455	62.9317	238.801	101.157	219.582	264.277	95.4448
ENSG00000003249	DBNDD1	dysbindin domain containing 1 [Source:HGNC Symbol;Acc:HGNC:28455]	protein_coding	-0.174446	0.63505	0.967524	1.43869	6.91902e-05	0.000318083	0.87177	0.0241983	0.303076	3.01197	1.7637e-15	2.73817e-14	2.29157	3.45401e-09	7.27112e-08	1.24535	0.000676696	0.0027936	0.718297	0.0410341	0.0621954	-1.04622	0.0498965	0.999969	-1.57327	0.00265162	0.010549	113	102	112	119	247	201	26	61	238	68	386	411	148.18	182.683	144.385	148.106	479.685	414.975	21.8167
ENSG00000003393	ALS2	ALS2, alsin Rho guanine nucleotide exchange factor [Source:HGNC Symbol;Acc:HGNC:443]	protein_coding	-0.231663	0.408784	0.923926	-0.2263	0.419457	0.496629	0.336231	0.228009	0.707061	1.31002	2.69472e-06	1.17984e-05	-0.00885098	0.974771	1	-0.576745	0.0390624	0.0833372	-1.54518	3.26152e-08	3.90065e-07	-0.567893	0.151068	0.999969	-1.53632	0.000102919	0.000686083	1018	795	1027	970	1292	910	1335	1586	3679	1222	1635	1179	1309.38	915.49	1042.08	852.564	1072.6	828.457	1080.42
ENSG00000003400	CASP10	caspase 10 [Source:HGNC Symbol;Acc:HGNC:1500]	protein_coding	-0.117704	0.868618	0.967033	-1.98794	0.00681708	0.0146015	1.80242	0.0487802	0.590611	1.23267	0.206635	0.213609	5.04371	1.36875e-08	2.56099e-07	3.12359	2.69765e-05	0.000201438	1.8231	0.0297138	0.0352182	-1.92012	0.0975446	0.999969	-3.2206	0.00838543	0.0271266	48	35	40	44	12	22	2	5	20	12	5	6	80.0828	68.9089	65.172	72.234	10.0198	28.3689	1.61251
ENSG00000003402	CFLAR	CASP8 and FADD like apoptosis regulator [Source:HGNC Symbol;Acc:HGNC:1876]	protein_coding	0.169111	0.645833	0.972199	-0.529316	0.151238	0.309671	-0.0911799	0.810793	1	0.116563	0.762995	0.824256	1.79879	1.7286e-06	1.83966e-05	2.05908	3.34324e-08	4.51249e-07	1.15291	0.00237981	0.00709735	0.260291	0.623079	0.999969	-0.64588	0.226701	0.362884	324	280	296	460	218	385	100	141	247	110	108	75	367.397	403.477	367.029	499.104	180.292	354.144	107.624
ENSG00000003436	TFPI	tissue factor pathway inhibitor [Source:HGNC Symbol;Acc:HGNC:11760]	protein_coding	0.399962	0.175926	0.845745	3.00166	2.50686e-24	1.42306e-22	0.509819	0.0819526	0.373851	2.2577	1.28213e-14	3.51599e-13	-1.25557	2.05259e-05	0.000229931	-1.36542	3.36558e-06	3.07199e-05	-0.511606	0.0808599	0.178771	-0.109857	0.791824	0.999969	0.743959	0.0734967	0.153774	940	794	1298	1057	1985	1811	1721	3078	6571	4461	10428	9046	776.112	816.416	1095.98	1005.05	7509.6	5248.11	1749.1
ENSG00000003509	NDUFAF7	NADH:ubiquinone oxidoreductase complex assembly factor 7 [Source:HGNC Symbol;Acc:HGNC:28816]	protein_coding	0.234374	0.444263	0.966294	1.17869	0.000109692	0.00043887	-0.1325	0.658822	1	0.42439	0.157344	0.271047	-0.736046	0.0154861	0.0441067	-0.369172	0.222207	0.37527	0.0182508	0.951619	1	0.366874	0.392282	0.999969	0.754297	0.0777977	0.160801	344	228	369	293	532	468	586	672	1363	564	757	760	349.19	314.568	505.068	278.959	808.749	694.813	601.227
ENSG00000003756	RBM5	RNA binding motif protein 5 [Source:HGNC Symbol;Acc:HGNC:9902]	protein_coding	0.15536	0.537485	1	0.902471	0.000337601	0.00172934	0.820537	0.0010686	0.0220697	2.40801	7.61571e-22	3.00563e-20	-1.88374	6.9625e-14	4.4488e-12	-2.54892	3.41283e-24	5.6971e-22	-3.38928	1.41276e-41	3.15027e-39	-0.665177	0.0613272	0.999969	-1.50554	2.26141e-05	0.000192553	2274	1888	2863	2629	3928	3493	5893	5969	18600	5837	14548	10652	1481.77	1731.1	1778.51	1798.92	2599.7	3406.13	6730.67
ENSG00000003987	MTMR7	myotubularin related protein 7 [Source:HGNC Symbol;Acc:HGNC:7454]	protein_coding	1.3884	0.00362686	0.103918	3.93728	1.26409e-17	2.81063e-16	0.716661	0.118105	0.686108	1.97803	1.12014e-05	4.52877e-05	-0.185951	0.705432	0.879492	0.485789	0.272642	0.391404	1.7733	2.0123e-05	5.7329e-05	0.67174	0.310166	0.999969	1.95925	0.00235507	0.0095947	27	19	77	42	558	353	32	33	145	38	153	122	25.0767	32.8069	90.5247	58.2628	562.032	311.884	33.7787
ENSG00000003989	SLC7A2	solute carrier family 7 member 2 [Source:HGNC Symbol;Acc:HGNC:11060]	protein_coding	0.327207	0.527984	0.902676	-2.61381	4.05746e-06	2.16088e-05	0.290808	0.584244	1	-4.66197	2.0648e-06	8.11038e-06	1.06736	0.0445378	0.104655	1.10376	0.0333259	0.0772549	3.11551	0.00187462	0.00330866	0.0363978	0.960901	0.999969	2.04816	0.0709235	0.149606	71	77	109	116	20	14	39	54	182	33	2	1	83.0091	107.523	109.229	129.607	16.3757	14.6435	42.3931
ENSG00000004059	ARF5	ADP ribosylation factor 5 [Source:HGNC Symbol;Acc:HGNC:658]	protein_coding	-0.147168	0.594108	0.967033	0.57889	0.0358491	0.0887516	-0.415404	0.133936	0.580669	-1.4783	1.53331e-07	1.0398e-06	0.173964	0.529257	0.631941	0.442199	0.110177	0.21473	2.23116	2.02307e-15	4.92393e-14	0.268235	0.492993	0.999969	2.05719	1.80683e-07	3.03387e-06	1741	1312	1382	1483	2532	1380	1074	1212	2563	501	281	300	1268.91	1451.44	1219.08	1236.81	2459.07	1602.17	1245.82
ENSG00000004139	SARM1	sterile alpha and TIR motif containing 1 [Source:HGNC Symbol;Acc:HGNC:17074]	protein_coding	-0.0982643	0.714318	1	-0.0444973	0.868477	0.843581	-0.162278	0.547702	0.9183	-0.317622	0.241061	0.342774	0.957312	0.00037917	0.0019881	1.02133	0.000146681	0.000858818	1.23044	5.31098e-06	4.92932e-05	0.0640135	0.86646	0.999969	0.273125	0.474142	0.616417	1585	1494	1561	1812	1565	1171	786	1122	2368	592	660	694	1565.84	1981.84	1471.59	1841.66	1893.94	1544.55	826.13
ENSG00000004142	POLDIP2	DNA polymerase delta interacting protein 2 [Source:HGNC Symbol;Acc:HGNC:23781]	protein_coding	-0.521952	0.076624	0.651308	0.272132	0.35356	0.531056	-0.39837	0.175419	0.642027	-1.21259	4.74832e-05	0.000176172	0.0255267	0.930803	0.947502	-0.0980557	0.739436	0.829817	1.51025	3.8382e-07	2.46263e-06	-0.123583	0.766593	0.999969	1.48472	0.000385166	0.00208485	713	676	532	589	1460	703	662	877	1626	378	263	264	736.107	852.809	501.312	605.163	1192.41	724.59	758.931
ENSG00000004399	PLXND1	plexin D1 [Source:HGNC Symbol;Acc:HGNC:9107]	protein_coding	-0.601463	0.0741087	0.64101	-4.05152	9.84549e-30	6.93953e-28	-0.885818	0.00868023	0.155241	-3.41768	5.1989e-22	1.5537e-20	0.200905	0.550651	0.666402	0.48526	0.150687	0.25687	-0.432939	0.247633	0.482652	0.284355	0.550927	0.999969	-0.633844	0.20812	0.34055	2541	2499	1142	2038	48	85	1198	2272	2227	709	100	66	1439.13	2185.81	1202.72	1185.71	68.5339	152.012	1266.7
ENSG00000004455	AK2	adenylate kinase 2 [Source:HGNC Symbol;Acc:HGNC:362]	protein_coding	0.315698	0.178743	0.847372	-0.331527	0.160589	0.235482	0.0387726	0.866653	1	-1.61956	7.42785e-12	7.57548e-11	-1.05205	6.68275e-06	5.37524e-05	-0.77513	0.000838967	0.00386345	0.235983	0.323674	0.592877	0.276925	0.400385	0.999969	1.28804	0.000116602	0.00076391	612	495	877	717	552	485	1363	1376	3400	1025	360	284	616.847	646.572	826.814	745.136	487.485	516.535	1482.53
ENSG00000004468	CD38	CD38 molecule [Source:HGNC Symbol;Acc:HGNC:1667]	protein_coding	0.245929	0.864468	1	1.84899	0.193005	0.246877	1.04928	0.463777	1	1.33641	0.352564	0.345958	0.342649	0.814153	1	-0.460697	0.744748	0.979544	0.855228	0.541222	0.425654	-0.803343	0.692516	0.999969	0.512579	0.799776	0.869933	4	9	1	10	10	11	0	12	28	8	9	12	3.24243	8.52272	0.730873	13.7528	11.5091	31.5151	0
ENSG00000004478	FKBP4	FKBP prolyl isomerase 4 [Source:HGNC Symbol;Acc:HGNC:3720]	protein_coding	-0.191537	0.492166	0.950951	0.90755	0.00110225	0.00317659	-0.102395	0.712066	1	0.524351	0.0587648	0.175186	-0.465662	0.0941896	0.21467	-0.554804	0.0460165	0.106445	-0.0824628	0.766219	1	-0.0891424	0.820718	0.999969	0.383199	0.329344	0.476749	1190	1238	1185	1377	3564	1786	2095	2514	5055	1712	2151	2721	1526.75	1484.46	1129.04	1508.31	3457.91	2189.07	2113.09
ENSG00000004487	KDM1A	lysine demethylase 1A [Source:HGNC Symbol;Acc:HGNC:29079]	protein_coding	0.0232426	0.92012	1	0.255938	0.269253	0.512087	0.0125486	0.956749	0.749756	-0.263202	0.255749	0.489604	-0.552893	0.016988	0.0663212	-0.542199	0.0191846	0.0524101	-0.0337539	0.884136	1	0.010694	0.973951	0.999969	0.519139	0.113007	0.21427	4755	4322	5677	4874	9563	5035	7372	8477	19563	6030	5182	4683	5184.88	5426.32	5766.16	5017.19	7654.05	5015.14	8063.32
ENSG00000004534	RBM6	RNA binding motif protein 6 [Source:HGNC Symbol;Acc:HGNC:9903]	protein_coding	-0.169338	0.500125	0.950951	-0.0168153	0.946555	1	0.496864	0.0466312	0.207215	2.55983	1.08222e-24	5.62331e-23	-0.401338	0.109281	0.24034	-1.06754	1.99123e-05	0.000150793	-2.97799	8.97937e-33	1.01059e-30	-0.666202	0.059964	0.999969	-2.57665	3.28092e-13	3.36705e-11	1726	1327	1782	1815	2537	2277	3136	3500	8425	3279	7477	7391	2201.12	1664.1	1659.79	1777.33	1806.12	2014.53	2752.86
ENSG00000004660	CAMKK1	calcium/calmodulin dependent protein kinase kinase 1 [Source:HGNC Symbol;Acc:HGNC:1469]	protein_coding	-0.106523	0.743978	0.948441	1.39483	1.34909e-05	6.21326e-05	0.465973	0.168514	0.772093	1.08516	0.00129965	0.00333622	0.775851	0.02149	0.0588868	0.203355	0.534225	0.60682	1.08552	0.00070642	0.00161324	-0.572496	0.223193	0.999969	0.309671	0.505781	0.644951	216	108	147	143	307	285	63	82	228	101	149	156	158.902	121.243	125.753	135.463	371.02	368.31	88.8717
ENSG00000004700	RECQL	RecQ like helicase [Source:HGNC Symbol;Acc:HGNC:9948]	protein_coding	0.231923	0.511138	0.990858	-0.107281	0.761415	0.92535	0.232913	0.502192	0.892101	0.0724343	0.836109	0.972343	-1.69715	1.27274e-06	1.34379e-05	-1.69814	1.19948e-06	1.25602e-05	-1.87686	1.06545e-07	7.48961e-07	-0.000989645	0.998405	0.999969	-0.179715	0.717889	0.812947	323	291	351	354	343	313	852	1057	1696	770	360	291	282.395	234.847	323.346	284.11	181.987	299.842	974.713
ENSG00000004766	VPS50	VPS50, EARP/GARPII complex subunit [Source:HGNC Symbol;Acc:HGNC:25956]	protein_coding	-0.0322978	0.90846	1	0.298358	0.286147	0.448184	0.000185861	0.999465	1	0.647346	0.0194074	0.046321	0.259084	0.354001	0.437692	0.2266	0.415929	0.586328	-0.0899041	0.745621	1	-0.0324837	0.934395	0.999969	-0.348988	0.375284	0.522311	402	415	530	451	876	546	614	935	1429	649	938	950	730.421	608.908	619.279	690.103	958.032	687.243	511.232
ENSG00000004776	HSPB6	heat shock protein family B (small) member 6 [Source:HGNC Symbol;Acc:HGNC:26511]	protein_coding	2.66769	0.356953	1	4.93644	0.0775332	1	0.0970329	0.974291	1	2.04858	0.478747	1	-1.27167	0.683986	1	1.29899	0.639494	1	1.61619	0.523709	1	2.57061	0.538319	0.999969	2.8878	0.47287	NA	0	0	1	2	4	12	0	1	2	0	1	2	0	0	0.892952	1.8847	2.79197	10.607	0
ENSG00000004777	ARHGAP33	Rho GTPase activating protein 33 [Source:HGNC Symbol;Acc:HGNC:23085]	protein_coding	-0.0647471	0.823232	1	1.05211	0.000266458	0.000943006	-0.116683	0.69017	1	1.20665	3.5441e-05	0.000134685	0.650413	0.0259746	0.064995	0.702349	0.0155987	0.0426488	0.495873	0.0853787	0.19382	0.0519359	0.89967	0.999969	-0.15454	0.706492	0.805246	732	553	752	911	2473	1623	342	466	1158	282	724	723	825.059	662.447	631.809	790.675	1713.25	1371.16	396.906
ENSG00000004779	NDUFAB1	NADH:ubiquinone oxidoreductase subunit AB1 [Source:HGNC Symbol;Acc:HGNC:7694]	protein_coding	-0.0622227	0.826617	1	0.802729	0.00439022	0.0136495	-0.47005	0.0922364	0.512724	-1.74529	9.66787e-10	1.0003e-08	-0.492374	0.0806401	0.168081	-0.0845466	0.763851	0.819999	2.05564	5.87091e-13	9.59473e-12	0.407827	0.305857	0.999969	2.54802	2.11458e-10	8.9634e-09	383	383	402	509	1293	786	880	1157	2072	473	247	193	583.87	584.457	518.682	600.117	1239.86	797.845	801.255
ENSG00000004799	PDK4	pyruvate dehydrogenase kinase 4 [Source:HGNC Symbol;Acc:HGNC:8812]	protein_coding	0.0828186	0.910843	1	0.683094	0.355314	0.423818	0.0562079	0.937343	1	-0.657011	0.369274	0.341892	-0.166189	0.820059	0.873842	-0.139578	0.847174	0.891032	1.17392	0.112739	0.113221	0.0266098	0.979364	0.999969	1.3401	0.197557	0.327527	28	23	19	36	12	43	31	57	98	42	27	22	28.3787	33.4035	21.917	43.4396	19.6686	79.818	27.8761
ENSG00000004809	SLC22A16	solute carrier family 22 member 16 [Source:HGNC Symbol;Acc:HGNC:20302]	protein_coding	0.176437	0.828566	0.964038	-2.27461	0.00963827	0.020956	0.235723	0.774921	1	0.278658	0.739589	0.742536	0.864394	0.295912	0.49397	0.805107	0.321523	0.531909	-1.68887	0.0575817	0.0632697	-0.0592853	0.959207	0.999969	-2.55326	0.0355213	0.0864919	40	22	47	35	2	12	20	26	77	21	15	23	48.5662	28.655	50.2113	37.1384	1.61544	15.3119	18.9727
ENSG00000004838	ZMYND10	zinc finger MYND-type containing 10 [Source:HGNC Symbol;Acc:HGNC:19412]	protein_coding	1.66872	0.0174931	0.224465	1.10129	0.116018	0.172528	0.592266	0.395319	1	1.80046	0.00888317	0.0136641	-0.432932	0.548529	0.666787	0.643521	0.341651	0.512544	-1.1321	0.0892379	0.0919647	1.07645	0.276544	0.999969	-0.699167	0.476509	0.61838	23	10	49	26	66	27	17	23	62	23	45	60	18.4828	11.613	70.4235	27.0763	39.6007	25.3016	24.4893
ENSG00000004846	ABCB5	ATP binding cassette subfamily B member 5 [Source:HGNC Symbol;Acc:HGNC:46]	protein_coding	-0.0175824	0.989843	1	4.71015	0.00025086	0.000821062	2.17102	0.114149	0.768469	2.06331	0.142353	0.154667	1.06479	0.463588	0.673173	-1.12382	0.386699	0.55811	3.71163	0.00262867	0.0037134	-2.1886	0.261299	0.999969	2.64684	0.164929	0.286018	6	1	6	2	81	158	0	5	7	15	12	0	7.17354	1.30534	6.30754	2.13816	64.5572	159.624	0
ENSG00000004848	ARX	aristaless related homeobox [Source:HGNC Symbol;Acc:HGNC:18060]	protein_coding	0.707857	0.485294	0.942975	0.647916	0.522935	0.568901	2.151	0.0709421	0.582646	3.13881	0.00697365	0.0138716	2.63605	0.0215395	0.0588849	1.1929	0.262285	0.423491	0.145156	0.888226	0.635381	-1.44314	0.356317	0.999969	-2.49088	0.106544	0.205234	8	39	25	69	61	38	2	5	16	6	11	14	5.61989	35.9425	17.1708	50.2352	36.5343	28.0508	2.24646
ENSG00000004864	SLC25A13	solute carrier family 25 member 13 [Source:HGNC Symbol;Acc:HGNC:10983]	protein_coding	-0.348034	0.345651	0.946995	-2.60159	3.06421e-12	3.86114e-11	-0.67861	0.0651566	0.444238	-3.38986	2.11785e-19	4.74115e-18	-0.279932	0.447289	0.529519	0.0506439	0.890737	0.929666	0.508343	0.182016	0.407905	0.330576	0.525875	0.999969	0.788275	0.136846	0.248187	1177	992	1061	866	361	139	1624	2037	3321	942	168	135	1541.87	1371.89	1254.05	1035.19	363.954	117.35	1694.58
ENSG00000004866	ST7	suppression of tumorigenicity 7 [Source:HGNC Symbol;Acc:HGNC:11351]	protein_coding	0.314885	0.271005	0.913914	1.71123	1.53497e-09	1.67458e-08	-0.0103463	0.970771	1	0.451169	0.110147	0.23689	-0.413741	0.146842	0.263532	-0.0885094	0.754684	0.813469	0.846319	0.00255119	0.00906936	0.325231	0.418442	0.999969	1.26006	0.00163241	0.00706156	341	296	487	329	1299	939	450	568	1394	382	611	619	402.92	335.939	535.044	383.614	980.82	1442.12	474.175
ENSG00000004897	CDC27	cell division cycle 27 [Source:HGNC Symbol;Acc:HGNC:1728]	protein_coding	-0.180286	0.478122	0.946995	-0.496978	0.0510763	0.0916426	-0.476358	0.0621187	0.664354	-1.06111	4.25532e-05	0.00015937	1.01239	7.13529e-05	0.000424615	1.30847	2.76502e-07	3.37824e-06	1.57653	1.16649e-09	1.36007e-08	0.296072	0.411212	0.999969	0.564131	0.120635	0.225067	1080	822	1038	944	945	657	623	884	1326	553	353	283	1600.92	1078.71	1318.71	1045.8	931.891	966.391	661.067
ENSG00000004939	SLC4A1	solute carrier family 4 member 1 (Diego blood group) [Source:HGNC Symbol;Acc:HGNC:11027]	protein_coding	-1.01681	0.453351	1	0.0818197	0.950693	0.832401	-1.24571	0.438768	1	-1.09987	0.525634	0.323091	2.62133	0.0664462	0.177435	2.85023	0.0650923	0.2759	3.80303	0.0209747	0.0182854	0.228894	0.913373	0.999969	1.18169	0.587834	0.711834	14	13	6	9	19	22	6	0	5	0	1	1	15.9395	18.4281	6.56548	10.4233	13.0676	23.4094	5.63595
ENSG00000004948	CALCR	calcitonin receptor [Source:HGNC Symbol;Acc:HGNC:1440]	protein_coding	-2.06124	0.406548	1	-0.398716	0.856685	1	0.812084	0.714358	1	-0.834556	0.717683	1	0.358133	0.872956	1	-2.51519	0.307484	1	0.793973	0.727355	1	-2.87329	0.388248	0.999969	0.435851	0.89146	NA	0	6	0	1	7	1	1	5	6	4	1	2	0	6.91496	0	2.09897	3.9073	1.18028	1.95462
ENSG00000004961	HCCS	holocytochrome c synthase [Source:HGNC Symbol;Acc:HGNC:4837]	protein_coding	-0.318429	0.342183	0.901465	-0.54511	0.103749	0.19334	-0.2849	0.382619	1	-1.32155	8.21029e-05	0.000290738	-0.666116	0.0438406	0.102159	-0.699645	0.0346116	0.0797145	0.110326	0.745625	1	-0.0335294	0.942865	0.999969	0.776442	0.101556	0.19775	210	175	193	164	237	137	334	457	623	307	122	114	239.636	235.137	202.514	178.212	189.097	135.724	353.996
ENSG00000004975	DVL2	dishevelled segment polarity protein 2 [Source:HGNC Symbol;Acc:HGNC:3086]	protein_coding	0.190905	0.389167	0.960462	-0.557611	0.0121714	0.0269495	-0.242646	0.276008	1	-1.73012	1.04139e-13	1.28827e-12	0.543543	0.0144257	0.0375728	0.977094	1.10248e-05	8.72415e-05	1.71606	1.73283e-13	3.0033e-12	0.433551	0.167721	0.999969	1.17251	0.000269802	0.00154559	1284	920	1162	1284	1090	748	916	1055	2132	494	193	169	1235.18	1224.39	1271.65	1536.38	847.322	823.624	868.112
ENSG00000005001	PRSS22	serine protease 22 [Source:HGNC Symbol;Acc:HGNC:14368]	protein_coding	1.61541	0.763704	1	0	1	1	1.30105	0.807575	1	0	1	1	0	1	1	0.595813	0.910786	1	0	1	1	0.314342	0.966906	0.999969	-0.778298	0.918787	NA	0	0	0	1	0	0	0	0	0	1	0	0	0	0	0	1.38634	0	0	0
ENSG00000005007	UPF1	UPF1, RNA helicase and ATPase [Source:HGNC Symbol;Acc:HGNC:9962]	protein_coding	-0.0209935	0.928216	1	0.0564965	0.808276	0.802829	-0.169965	0.465581	0.877191	-0.223127	0.339245	0.65454	0.0288562	0.901442	0.916158	0.177828	0.44523	0.600432	0.308479	0.186082	0.382545	0.148972	0.651168	0.999969	0.279623	0.396419	0.544391	2170	1739	2088	2110	3420	1894	1875	2455	4590	1362	1397	1364	2264.1	2092.94	2019.55	2275.03	2700.26	1829.73	2099.41
ENSG00000005020	SKAP2	src kinase associated phosphoprotein 2 [Source:HGNC Symbol;Acc:HGNC:15687]	protein_coding	-1.09162	0.0300384	0.372255	-0.704661	0.159832	0.32384	-0.268829	0.59914	1	2.29962	5.46748e-06	2.38599e-05	2.08395	3.85838e-05	0.000284549	1.26117	0.0130928	0.0358278	-0.920327	0.0661218	0.120092	-0.822785	0.25145	0.999969	-3.00428	2.4602e-05	0.000207218	188	540	104	316	370	316	97	164	246	88	498	409	236.744	757.137	111.915	354.35	289.384	320.163	95.3642
ENSG00000005022	SLC25A5	solute carrier family 25 member 5 [Source:HGNC Symbol;Acc:HGNC:10991]	protein_coding	-0.071064	0.781016	1	-0.0101478	0.968305	1	-0.569196	0.0252073	0.205354	-2.81482	1.02289e-27	6.49431e-26	-1.25955	7.81642e-07	1.08099e-05	-0.761421	0.00282297	0.0108278	1.54512	2.23662e-09	2.24467e-08	0.498131	0.167136	0.999969	2.80467	1.10987e-14	1.73128e-12	1563	1783	1924	1754	2923	1865	4126	4892	9243	1968	540	430	1662.18	2242.6	1901.13	1815.06	2141.53	1734.3	4672.56
ENSG00000005059	MCUB	mitochondrial calcium uniporter dominant negative beta subunit [Source:HGNC Symbol;Acc:HGNC:26076]	protein_coding	-0.203102	0.508884	0.950951	-3.46323	1.98661e-24	8.73064e-23	0.0592751	0.844808	1	-2.24478	2.07745e-12	2.30148e-11	0.326514	0.285498	0.537518	0.0641368	0.83322	0.84456	-0.891938	0.0112496	0.0279548	-0.262377	0.543189	0.999969	-1.21845	0.0089487	0.0285754	261	336	338	292	49	38	449	478	1288	389	99	76	371.999	605.912	414.897	432.984	46.3088	42.0589	412.325
ENSG00000005073	HOXA11	homeobox A11 [Source:HGNC Symbol;Acc:HGNC:5101]	protein_coding	2.30048	0.500165	1	0.619665	0.859879	1	2.27845	0.516981	1	2.9391	0.403211	1	1.66275	0.649209	1	1.68479	0.605535	1	-0.656683	0.845268	1	0.0220911	0.996402	0.999969	-2.31935	0.640617	NA	0	1	0	6	1	1	0	0	1	1	1	1	0	1.15035	0	5.58284	0.78892	0.96058	0
ENSG00000005075	POLR2J	RNA polymerase II subunit J [Source:HGNC Symbol;Acc:HGNC:9197]	protein_coding	0.0640143	0.875069	1	1.50365	0.000182411	0.000814429	-0.135579	0.727821	1	-1.71634	1.2569e-05	6.78686e-05	-3.35958	4.20679e-17	3.81842e-15	-3.15998	1.80936e-15	1.08277e-13	-0.13958	0.723955	1	0.199593	0.72319	0.999969	3.22	1.00935e-08	2.49919e-07	98	137	157	143	579	241	1342	1063	3388	694	365	250	92.5376	168.273	142.622	128.951	497.495	238.528	1630.8
ENSG00000005100	DHX33	DEAH-box helicase 33 [Source:HGNC Symbol;Acc:HGNC:16718]	protein_coding	-0.38206	0.140332	0.777642	-0.763546	0.00340918	0.00931427	-0.243787	0.347391	0.827964	-1.61877	1.84144e-09	1.5268e-08	0.72544	0.00517053	0.015212	0.587167	0.0234437	0.0616107	1.58066	5.15338e-09	4.03137e-08	-0.138273	0.706092	0.999969	0.855224	0.0225178	0.0601773	633	608	720	583	506	349	509	674	1385	348	183	124	811.515	896.054	670.194	639.748	552.884	452.165	498.358
ENSG00000005102	MEOX1	mesenchyme homeobox 1 [Source:HGNC Symbol;Acc:HGNC:7013]	protein_coding	3.46694	0.489276	1	0	1	1	3.74797	0.454538	1	0	1	1	0	1	1	0.000478971	0.999921	1	0	1	1	-0.280988	0.968381	0.999969	-0.778307	0.915338	NA	0	0	4	1	0	0	0	0	5	2	0	0	0	0	3.84828	0.975727	0	0	0
ENSG00000005108	THSD7A	thrombospondin type 1 domain containing 7A [Source:HGNC Symbol;Acc:HGNC:22207]	protein_coding	1.06015	6.24062e-05	0.00511451	1.38037	1.71278e-07	1.07076e-06	1.22596	3.8784e-06	0.000375183	3.41671	4.08071e-38	7.80625e-36	0.25344	0.343642	0.515377	0.0876267	0.738654	0.841261	-1.78291	8.53661e-12	9.18366e-11	-0.165813	0.658345	0.999969	-2.03635	5.13333e-08	1.02529e-06	591	407	1306	972	2462	1744	395	479	2328	745	2075	1785	574.668	432.757	1204.96	896.449	1396.24	1227.13	450.425
ENSG00000005156	LIG3	DNA ligase 3 [Source:HGNC Symbol;Acc:HGNC:6600]	protein_coding	-0.0950758	0.741354	1	-0.707669	0.0142083	0.0404474	0.178141	0.536347	0.920927	0.0193011	0.946941	1	0.508601	0.0774955	0.158887	0.235383	0.413846	0.543138	-0.21837	0.452303	0.875857	-0.273217	0.502451	0.999969	-0.72697	0.0756139	0.157225	1583	1216	1797	1313	1167	961	1442	1600	3463	980	670	480	1981.43	1214.91	1763.74	1227.54	955.605	1000.74	1196.03
ENSG00000005175	RPAP3	RNA polymerase II associated protein 3 [Source:HGNC Symbol;Acc:HGNC:26151]	protein_coding	0.266562	0.407005	0.92769	0.651577	0.0424799	0.0755447	0.643668	0.0438438	0.382379	1.64417	2.61036e-07	1.37075e-06	-0.854152	0.00775608	0.0251853	-1.23126	0.000119359	0.000718013	-1.84675	7.5789e-09	1.11281e-07	-0.377106	0.405287	0.999969	-0.992593	0.0283937	0.0724426	769	774	1153	925	1728	985	1638	2034	4301	2117	2999	2622	770.781	886.786	1117.14	876.615	1470.6	1132.14	1399.14
ENSG00000005187	ACSM3	acyl-CoA synthetase medium chain family member 3 [Source:HGNC Symbol;Acc:HGNC:10522]	protein_coding	0.443029	0.272287	0.862359	-2.977	2.55216e-12	3.80449e-11	0.36071	0.390298	1	0.662129	0.113389	0.191916	1.7202	3.49949e-05	0.00026223	1.80252	9.90418e-06	7.38267e-05	-1.91893	7.25727e-06	2.82102e-05	0.0823198	0.887591	0.999969	-3.63913	1.05295e-09	3.53987e-08	267	371	378	637	25	81	79	98	290	105	168	220	317.631	418.699	410.006	590.78	23.7591	69.2881	127.056
ENSG00000005189	REXO5	RNA exonuclease 5 [Source:HGNC Symbol;Acc:HGNC:24661]	protein_coding	0.074514	0.860926	0.964038	0.356759	0.400654	0.554092	-0.157884	0.703848	1	-0.79393	0.0605265	0.149657	-0.258445	0.539775	0.666783	-0.026047	0.950457	0.884552	0.892245	0.0362025	0.0541689	0.232397	0.695851	0.999969	1.15069	0.0548334	0.122001	114	82	144	111	180	112	224	207	483	136	82	96	186.113	97.5461	185.218	112.588	198.481	162.328	185.972
ENSG00000005194	CIAPIN1	cytokine induced apoptosis inhibitor 1 [Source:HGNC Symbol;Acc:HGNC:28050]	protein_coding	0.328903	0.221633	0.881734	1.00925	0.000165863	0.00053597	-0.181901	0.493504	0.886449	-0.652716	0.0157976	0.0406265	-1.38913	2.06582e-07	2.47499e-06	-0.878323	0.00101579	0.00447993	0.272835	0.313928	0.578583	0.510804	0.176746	0.999969	1.66196	1.26988e-05	0.000118687	542	535	664	644	1343	786	1454	1429	2884	649	307	286	421.782	483.625	535.133	602.021	1104.38	717.021	1305.66
ENSG00000005206	SPPL2B	signal peptide peptidase like 2B [Source:HGNC Symbol;Acc:HGNC:30627]	protein_coding	0.288746	0.287124	0.87849	0.292137	0.280307	0.392246	0.332451	0.225391	0.7279	0.00613856	0.982503	1	1.04333	0.000142046	0.000715821	0.999623	0.000228619	0.00131061	1.32933	1.50656e-06	7.50716e-06	-0.0437044	0.909789	0.999969	0.285998	0.462575	0.607109	491	431	619	783	1087	805	295	381	1097	268	243	144	610.731	598.669	685.306	791.923	726.84	754.206	281.053
ENSG00000005238	FAM214B	family with sequence similarity 214 member B [Source:HGNC Symbol;Acc:HGNC:25666]	protein_coding	-0.515758	0.142022	0.728629	-0.427202	0.224073	0.356547	-0.25742	0.463379	1	-0.916876	0.0106238	0.0234696	-0.251408	0.47313	0.610555	-0.509747	0.147416	0.246849	0.238265	0.507826	0.718177	-0.258338	0.602919	0.999969	0.489674	0.329589	0.476882	310	309	192	320	259	243	289	309	641	162	138	85	250.832	323.481	151.248	250.058	204.714	222.109	380.844
ENSG00000005243	COPZ2	coatomer protein complex subunit zeta 2 [Source:HGNC Symbol;Acc:HGNC:19356]	protein_coding	-1.3066	0.290744	1	-0.934475	0.43618	0.470484	2.04733	0.0733565	1	2.12064	0.0634227	0.0530914	1.51573	0.211965	0.421278	-1.8382	0.115258	0.423257	-1.53938	0.172079	0.163004	-3.35391	0.0464472	0.999969	-3.0551	0.0652084	0.139762	1	10	2	7	4	10	5	6	44	14	29	21	2.89952	20.4652	2.60153	7.0119	4.16398	8.40942	3.63558
ENSG00000005249	PRKAR2B	protein kinase cAMP-dependent type II regulatory subunit beta [Source:HGNC Symbol;Acc:HGNC:9392]	protein_coding	0.212558	0.453717	0.967033	2.38218	2.43658e-17	5.29295e-16	0.337634	0.22968	0.694498	3.46232	3.17856e-35	2.75449e-33	-0.270198	0.340157	0.546466	-0.395274	0.160295	0.285407	-1.35033	1.13821e-06	5.83025e-06	-0.125076	0.754141	0.999969	-1.08014	0.00645211	0.0219561	528	402	682	527	4354	2395	680	737	1879	753	5234	6223	590.602	528.008	740.111	556.5	3455.87	2376.2	715.905
ENSG00000005302	MSL3	MSL complex subunit 3 [Source:HGNC Symbol;Acc:HGNC:7370]	protein_coding	-0.338108	0.286121	0.913914	0.147224	0.642994	0.702667	0.00444028	0.988692	1	1.20435	0.000119157	0.00040944	-0.382375	0.225086	0.36391	-0.724923	0.0213996	0.0547088	-1.43951	5.02889e-06	2.96001e-05	-0.342548	0.442118	0.999969	-1.05713	0.0177571	0.0496705	527	513	581	421	486	366	1093	1203	2439	963	1605	1759	557.811	748.489	663.286	370.673	813.59	631.577	973.173
ENSG00000005339	CREBBP	CREB binding protein [Source:HGNC Symbol;Acc:HGNC:2348]	protein_coding	-0.0467042	0.884817	1	-0.468939	0.145794	0.316969	0.607157	0.0599534	0.315383	2.23803	4.09182e-12	5.75178e-11	0.185205	0.566008	0.797677	-0.468656	0.146128	0.265283	-2.52176	5.27334e-15	1.10563e-13	-0.653861	0.151774	0.999969	-2.70697	2.96017e-09	8.8629e-08	3975	2893	4322	3727	4903	3276	1919	2741	5676	2340	2629	3115	2629.65	2851.53	2867.81	2438.54	2267.96	1691.83	2026.91
ENSG00000005379	TSPOAP1	TSPO associated protein 1 [Source:HGNC Symbol;Acc:HGNC:16831]	protein_coding	0.479577	0.103776	0.713385	1.29781	9.39204e-06	5.44393e-05	1.03649	0.000557496	0.0302585	3.45996	2.31729e-31	1.51942e-29	0.665327	0.0285129	0.063347	0.108416	0.709672	0.808651	-1.49682	1.64376e-07	1.12538e-06	-0.55691	0.185699	0.999969	-2.16214	2.18192e-07	3.56396e-06	227	194	426	471	802	905	120	151	761	244	1359	986	273.422	240.781	332.213	384.902	522.733	742.339	146.994
ENSG00000005381	MPO	myeloperoxidase [Source:HGNC Symbol;Acc:HGNC:7218]	protein_coding	0	1	1	0.813707	0.878967	1	1.70915	0.751337	1	0	1	1	0	1	1	-1.63311	0.762057	1	0.687519	0.897629	1	-1.91447	0.801886	0.999969	0.40612	0.957356	NA	0	0	0	0	0	2	0	0	1	0	0	0	0	0	0	0	0	0.709195	0
ENSG00000005421	PON1	paraoxonase 1 [Source:HGNC Symbol;Acc:HGNC:9204]	protein_coding	0	1	1	0	1	1	-3.86479	0.462771	1	-0.966022	0.851924	1	-3.11959	0.553356	1	0	1	1	-2.5243	0.634647	1	3.65914	0.6274	0.999969	0.595144	0.936561	NA	0	0	0	0	0	0	0	3	0	0	0	2	0	0	0	0	0	0	0
ENSG00000005436	GCFC2	GC-rich sequence DNA-binding factor 2 [Source:HGNC Symbol;Acc:HGNC:1317]	protein_coding	0.0366518	0.919816	1	-1.29101	0.000449354	0.00212127	0.816916	0.0231899	0.370354	0.702301	0.0529238	0.107385	0.708142	0.0515138	0.117016	-0.0721221	0.841325	0.868909	-1.28517	0.000463148	0.0014157	-0.780264	0.127446	0.999969	-1.99331	0.000114486	0.000751312	194	212	304	259	176	144	241	372	797	348	252	217	222.981	443.919	302.739	377.094	144.04	126.438	173.401
ENSG00000005448	WDR54	WD repeat domain 54 [Source:HGNC Symbol;Acc:HGNC:25770]	protein_coding	-0.183691	0.534593	1	-0.241556	0.413639	0.505965	0.0730181	0.804423	1	-0.173256	0.557985	0.6547	-0.803219	0.0065456	0.0196239	-1.05993	0.000331052	0.00170504	-0.871519	0.00321827	0.0111774	-0.256709	0.538799	0.999969	-0.0683005	0.870222	0.918981	837	1018	713	1054	1058	963	999	1137	3076	715	711	851	660.484	964.47	687.205	742.622	751.888	622.099	1423.79
ENSG00000005469	CROT	carnitine O-octanoyltransferase [Source:HGNC Symbol;Acc:HGNC:2366]	protein_coding	0.589752	0.0714314	0.566902	0.105144	0.749014	1	0.100414	0.75183	1	0.0527547	0.869412	1	-1.31418	4.82598e-05	0.000346492	-0.824843	0.0102688	0.0269537	-1.26179	0.000109549	0.000416149	0.489338	0.283126	0.999969	0.0523893	0.90919	0.944407	193	158	295	179	223	168	527	482	925	348	271	207	168.569	160.559	281.059	213.727	161.07	193.782	463.091
ENSG00000005471	ABCB4	ATP binding cassette subfamily B member 4 [Source:HGNC Symbol;Acc:HGNC:45]	protein_coding	-0.885067	0.118771	0.588019	-0.983679	0.0805802	0.142211	-0.791942	0.171276	0.747799	-0.394671	0.491569	0.576687	0.905149	0.106385	0.208441	0.812024	0.165424	0.275317	0.316141	0.583187	0.644417	-0.0931253	0.90853	0.999969	-0.589008	0.463721	0.60812	82	171	58	68	81	96	111	120	101	22	53	34	78.0794	218.513	82.1151	77.9653	60.8395	88.8353	71.5062
ENSG00000005483	KMT2E	lysine methyltransferase 2E [Source:HGNC Symbol;Acc:HGNC:18541]	protein_coding	0.409006	0.152422	0.742069	0.159317	0.577246	0.897695	0.706597	0.0131939	0.131104	2.24679	3.12578e-15	6.27681e-14	0.135105	0.636386	0.858769	-0.162487	0.568758	0.700904	-1.95237	7.30583e-12	1.02875e-10	-0.297591	0.461015	0.999969	-2.08747	2.30955e-07	3.73333e-06	2001	1535	3070	2476	2922	2703	2659	3355	9846	3856	9947	12057	3054.94	2221.49	4300.57	2706.69	2537.14	3356.33	2465.37
ENSG00000005486	RHBDD2	rhomboid domain containing 2 [Source:HGNC Symbol;Acc:HGNC:23082]	protein_coding	0.0210746	0.950993	1	0.566997	0.0976208	0.18916	-0.322721	0.346038	0.800515	-1.26683	0.000252443	0.000929176	-0.17311	0.613636	0.731011	0.170686	0.61825	0.713173	1.66072	1.54254e-06	8.98686e-06	0.343795	0.478085	0.999969	1.83383	0.00016518	0.00103148	874	586	809	827	1711	823	758	930	2227	388	269	290	867.743	704.99	730.032	866.454	1466.3	863.288	903.646
ENSG00000005513	SOX8	SRY-box 8 [Source:HGNC Symbol;Acc:HGNC:11203]	protein_coding	-0.612092	0.0696299	0.626674	0.11132	0.74072	0.87915	-0.95692	0.00540131	0.2658	0.348297	0.30663	0.428066	1.19014	0.000430724	0.00228145	1.53497	7.76868e-06	5.90529e-05	0.953161	0.0049362	0.0136333	0.344828	0.474166	0.999969	-0.236978	0.62064	0.737346	387	319	172	281	252	283	188	236	263	103	216	223	438.19	366.96	183.075	344.607	390.521	479.517	184.375
ENSG00000005700	IBTK	inhibitor of Bruton tyrosine kinase [Source:HGNC Symbol;Acc:HGNC:17853]	protein_coding	-0.326884	0.140647	0.778701	-0.936705	2.53025e-05	0.00016675	-0.0448297	0.839022	0.86637	0.524241	0.0175469	0.0506051	-0.126316	0.568272	0.728636	-0.40837	0.0648256	0.139373	-1.58726	8.17684e-13	1.27733e-11	-0.282054	0.3674	0.999969	-1.46095	3.12199e-06	3.50612e-05	1895	1880	2363	1775	1458	1353	3133	4115	7832	3177	4143	3705	2710.79	2948.17	2469.46	2041.55	1557.16	1399.16	3038.85
ENSG00000005801	ZNF195	zinc finger protein 195 [Source:HGNC Symbol;Acc:HGNC:12986]	protein_coding	-0.0236071	0.92617	1	0.105434	0.679582	0.711111	0.0124452	0.961068	1	-0.164889	0.51828	0.865456	0.354517	0.164628	0.280333	0.318465	0.210995	0.310077	0.62484	0.0144265	0.0425883	-0.0360523	0.920322	0.999969	0.270323	0.453952	0.599564	2129	1598	2782	2009	1437	1530	1398	2068	3700	1653	1833	1485	2494.27	1829.18	2294.98	1957.79	2057.96	2594.11	1620.02
ENSG00000005810	MYCBP2	MYC binding protein 2, E3 ubiquitin protein ligase [Source:HGNC Symbol;Acc:HGNC:23386]	protein_coding	0.45223	0.0881671	0.691091	1.16572	1.07067e-05	7.62072e-05	0.412726	0.119494	0.339696	2.80006	3.79186e-26	1.54774e-24	-0.31777	0.230979	0.48638	-0.278266	0.293733	0.758984	-1.95211	1.49052e-13	3.38928e-12	0.0395046	0.916098	0.999969	-1.63434	1.27147e-05	0.000118764	2526	1982	3027	2187	6442	5349	2027	2819	6252	2087	6298	6573	2063.17	1566.67	2810.42	2155.38	4108.73	4034.38	2187.67
ENSG00000005812	FBXL3	F-box and leucine rich repeat protein 3 [Source:HGNC Symbol;Acc:HGNC:13599]	protein_coding	0.0469137	0.857075	1	0.299297	0.249786	0.353871	-0.160015	0.538036	0.915052	-0.430488	0.101771	0.189039	0.277774	0.286463	0.4121	0.484703	0.0620315	0.140738	1.00756	0.000124258	0.000371433	0.206929	0.573844	0.999969	0.729786	0.0485189	0.110845	472	400	551	465	700	450	395	607	974	341	302	261	545.618	505.492	538.63	547.401	733.616	559.162	385.382
ENSG00000005844	ITGAL	integrin subunit alpha L [Source:HGNC Symbol;Acc:HGNC:6148]	protein_coding	-0.23687	0.689973	0.976403	-1.17788	0.0492111	0.102222	0.415046	0.499562	1	3.20497	1.18117e-07	6.76462e-07	1.7967	0.00314814	0.0121429	1.14479	0.056492	0.116592	-2.58615	1.40711e-05	4.37373e-05	-0.651913	0.445616	0.999969	-4.38285	2.63375e-07	4.2051e-06	98	174	59	213	44	105	38	46	122	50	302	315	95.4983	216.456	52.1554	212.445	35.3063	102.798	45.4577
ENSG00000005882	PDK2	pyruvate dehydrogenase kinase 2 [Source:HGNC Symbol;Acc:HGNC:8810]	protein_coding	-0.390889	0.287584	0.878947	1.13756	0.00180961	0.00532042	-0.340343	0.353142	0.804215	-0.484705	0.189516	0.381937	0.25934	0.479701	0.616466	0.208794	0.569609	0.718172	1.8816	2.97596e-07	1.78888e-06	-0.0505464	0.92243	0.999969	1.62226	0.00177604	0.00757365	351	292	255	335	1113	604	331	371	840	174	161	241	387.865	413.471	213.009	399.702	962.615	799.38	343.049
ENSG00000005884	ITGA3	integrin subunit alpha 3 [Source:HGNC Symbol;Acc:HGNC:6139]	protein_coding	-2.49091	3.03318e-12	5.48418e-09	-1.41551	7.03628e-05	0.000278899	-2.49547	3.46181e-12	2.19489e-09	-1.1966	0.000816082	0.00287284	0.793814	0.0252142	0.0653712	0.798369	0.0270069	0.0695137	0.5749	0.10918	0.238659	0.0045547	0.992819	0.999969	-0.218914	0.664394	0.772157	1558	1916	289	551	560	630	1179	1809	518	218	402	401	1819.13	2435.73	231.403	526.437	587.212	1010.14	1166.89
ENSG00000005889	ZFX	zinc finger protein X-linked [Source:HGNC Symbol;Acc:HGNC:12869]	protein_coding	0.219646	0.388833	0.916843	-0.538593	0.0349227	0.0675529	0.144715	0.571469	0.998372	0.698078	0.00654165	0.015085	0.842533	0.000975601	0.00458399	0.917464	0.000322714	0.00169989	-0.394137	0.124465	0.37239	0.0749312	0.835596	0.999969	-1.23667	0.000636761	0.00317343	1591	1312	2073	1323	1372	1105	1000	1260	2956	802	792	767	1646.4	1542.77	2288.42	1425.56	1148.88	1046.62	849.031
ENSG00000005893	LAMP2	lysosomal associated membrane protein 2 [Source:HGNC Symbol;Acc:HGNC:6501]	protein_coding	0.189109	0.426875	0.964038	0.84096	0.000391947	0.00133322	-0.15304	0.517432	0.900924	-1.12275	2.84796e-06	1.2348e-05	-0.255444	0.282462	0.418994	0.0867047	0.714216	0.784436	1.70826	9.55252e-13	1.50333e-11	0.342149	0.307781	0.999969	1.96371	5.8263e-09	1.55762e-07	793	781	979	1209	1806	1882	1138	1543	2973	929	487	401	959.555	1070.28	1015.26	1298.68	1590.55	2045.78	1139.05
ENSG00000005961	ITGA2B	integrin subunit alpha 2b [Source:HGNC Symbol;Acc:HGNC:6138]	protein_coding	0.778758	0.188163	0.708468	-0.654318	0.273318	0.348469	0.895385	0.141215	0.821982	0.52751	0.395753	0.363301	1.01638	0.100595	0.195566	0.899756	0.121362	0.223645	-0.165445	0.782585	0.572439	-0.116627	0.890718	0.999969	-1.18183	0.170242	0.292951	35	35	69	76	37	59	16	30	134	32	36	29	65.2071	38.2701	83.6605	91.8939	20.1947	45.335	22.1026
ENSG00000005981	ASB4	ankyrin repeat and SOCS box containing 4 [Source:HGNC Symbol;Acc:HGNC:16009]	protein_coding	1.11354	0.761953	1	2.47529	0.493591	1	-1.09505	0.763817	1	-2.92205	0.439422	1	-0.951779	0.794991	1	1.25681	0.731131	1	4.44557	0.233751	1	2.20845	0.669634	0.999969	5.39717	0.302101	NA	2	0	0	3	0	12	0	5	3	0	0	0	1.81141	0	0	4.09571	0	10.3821	0
ENSG00000006007	GDE1	glycerophosphodiester phosphodiesterase 1 [Source:HGNC Symbol;Acc:HGNC:29644]	protein_coding	-0.218066	0.487046	0.948197	-2.55498	1.31664e-15	2.95562e-14	-0.544087	0.0817015	0.55041	-2.477	9.69948e-15	1.41175e-13	-0.574632	0.0663572	0.143821	-0.24861	0.427491	0.590308	-0.65261	0.0455804	0.126358	0.326021	0.46162	0.999969	-0.0779776	0.8631	0.914018	767	905	974	625	280	152	1215	1400	2505	605	180	190	804.759	1090.93	1025.21	604.586	185.217	136.579	1487.33
ENSG00000006015	REX1BD	required for excision 1-B domain containing [Source:HGNC Symbol;Acc:HGNC:26098]	protein_coding	-0.284836	0.402284	0.963037	0.39782	0.241523	0.393163	-0.590863	0.0839343	0.555148	-0.0429286	0.899668	1	-0.0386492	0.909814	0.921457	0.267377	0.432653	0.558964	0.402099	0.2355	0.422268	0.306026	0.525676	0.999969	0.440748	0.359445	0.50719	702	631	499	744	877	631	318	597	808	324	1014	924	676.32	676.137	398.349	712.607	1093.24	689.271	610.584
ENSG00000006016	CRLF1	cytokine receptor like factor 1 [Source:HGNC Symbol;Acc:HGNC:2364]	protein_coding	-0.742162	0.21167	0.719933	0.405839	0.489161	0.592575	-1.36423	0.0283799	0.325782	-0.0368132	0.952899	0.732095	0.636608	0.292058	0.483165	1.25868	0.0399349	0.0889679	1.07926	0.0750941	0.0888175	0.622068	0.469724	0.999969	0.442651	0.605078	0.724375	122	66	53	74	80	192	40	33	81	12	37	24	101.329	69.5495	40.1071	62.3067	61.187	165.809	66.8699
ENSG00000006025	AC003665.1	oxysterol binding protein like 7 [Source:NCBI gene;Acc:114881]	protein_coding	-0.637458	0.134789	0.706462	-0.0719067	0.864915	0.982896	-0.230463	0.583481	1	-0.696734	0.100305	0.173582	-0.0416702	0.921658	0.942965	-0.448665	0.288701	0.417678	0.583157	0.167943	0.198052	-0.406995	0.496584	0.999969	0.624827	0.296627	0.441938	147	95	90	119	167	141	116	169	381	97	141	96	201.531	124.407	82.4098	127.388	147.679	162.401	189.064
ENSG00000006042	TMEM98	transmembrane protein 98 [Source:HGNC Symbol;Acc:HGNC:24529]	protein_coding	-0.0242323	0.941381	1	-0.959052	0.00377233	0.0121263	-0.146133	0.657097	1	-2.925	3.30752e-17	8.07916e-16	-0.0576689	0.8611	0.800574	0.0642319	0.845273	0.932131	1.90828	4.24255e-08	3.68775e-07	0.1219	0.793546	0.999969	1.96595	4.12332e-05	0.000317002	779	685	950	711	651	307	770	852	2318	406	89	72	763.337	847.362	886.204	697.303	506.925	320.354	881.337
ENSG00000006047	YBX2	Y-box binding protein 2 [Source:HGNC Symbol;Acc:HGNC:17948]	protein_coding	0.510905	0.299112	0.874443	2.52983	1.61775e-07	1.09472e-06	1.48813	0.00297455	0.108102	1.8265	0.000236039	0.000484346	0.621172	0.227935	0.360331	-0.356059	0.455533	0.544948	1.32449	0.00424221	0.00940163	-0.97723	0.164029	0.999969	0.703322	0.310013	0.456685	51	30	75	67	242	117	27	28	166	53	100	144	42.9483	44.742	65.5325	59.262	344.468	161.474	36.8745
ENSG00000006059	KRT33A	keratin 33A [Source:HGNC Symbol;Acc:HGNC:6450]	protein_coding	NA	NA	NA	NA	NA	NA	NA	NA	NA	NA	NA	NA	NA	NA	NA	NA	NA	NA	NA	NA	NA	#VALUE!	NA	NA	#VALUE!	NA	NA	0	0	0	0	0	0	0	0	0	0	0	0	0	0	0	0	0	0	0
ENSG00000006062	MAP3K14	mitogen-activated protein kinase kinase kinase 14 [Source:HGNC Symbol;Acc:HGNC:6853]	protein_coding	-0.250459	0.462909	0.945668	-0.704497	0.0444991	0.113989	-0.21884	0.517395	1	-0.75226	0.0278139	0.0569831	-0.402228	0.235665	0.470325	-0.433847	0.202041	0.289768	-0.354466	0.315706	0.447057	-0.0316188	0.947512	0.999969	0.0477623	0.922311	0.952411	273	277	207	230	112	75	213	435	562	250	209	160	219.049	264.906	168.403	238.894	168.341	128.037	250.89
ENSG00000006071	ABCC8	ATP binding cassette subfamily C member 8 [Source:HGNC Symbol;Acc:HGNC:59]	protein_coding	1.56602	0.0190766	0.233177	3.06739	2.96064e-06	1.62596e-05	0.633998	0.318794	0.888814	2.36501	0.000193433	0.000415194	-1.34171	0.049399	0.113283	-0.409697	0.508851	0.62365	-0.639341	0.291382	0.376099	0.932017	0.312275	0.999969	0.702373	0.441652	0.587978	15	12	47	39	107	124	31	13	189	23	94	61	11.9327	11.8372	33.4267	37.0266	78.3618	121.221	48.3869
ENSG00000006116	CACNG3	calcium voltage-gated channel auxiliary subunit gamma 3 [Source:HGNC Symbol;Acc:HGNC:1407]	protein_coding	2.25541	0.670376	1	1.04553	0.846241	1	0.809718	0.879972	1	1.7891	0.740045	1	0	1	1	1.72719	0.742768	1	-0.462077	0.931633	1	1.44565	0.847917	0.999969	-0.743567	0.922314	NA	0	0	0	2	1	0	0	0	1	0	1	0	0	0	0	2.08597	0.844161	0	0
ENSG00000006118	TMEM132A	transmembrane protein 132A [Source:HGNC Symbol;Acc:HGNC:31092]	protein_coding	0.00753501	0.979719	1	-0.128288	0.66494	0.700868	-0.214882	0.470969	0.892101	0.294935	0.323682	0.630893	1.81427	1.06134e-09	2.47096e-08	2.03668	7.06852e-12	2.22859e-10	1.39104	2.95795e-06	1.82941e-05	0.222417	0.59673	0.999969	-0.423223	0.314496	0.460943	2368	1417	1766	2250	3436	2170	803	1066	2596	579	819	642	2834.35	2582.05	1984.29	3463.85	2473.7	2482.51	667.912
ENSG00000006125	AP2B1	adaptor related protein complex 2 subunit beta 1 [Source:HGNC Symbol;Acc:HGNC:563]	protein_coding	0.0182155	0.949882	1	1.45431	5.06489e-07	4.61704e-06	0.395733	0.171621	0.498611	2.0604	1.07533e-12	1.6436e-11	-1.05573	0.000266995	0.00160956	-1.43325	7.50918e-07	8.21423e-06	-1.66182	9.16065e-09	1.08118e-07	-0.377517	0.35672	0.999969	-0.606092	0.138663	0.250812	3315	3286	4117	3402	14442	8446	6040	6536	13077	3033	6667	5309	2490.29	2536.31	2717.12	2373.28	8067.59	5706.05	5754.62
ENSG00000006128	TAC1	tachykinin precursor 1 [Source:HGNC Symbol;Acc:HGNC:11517]	protein_coding	-1.17489	0.0895187	0.616783	5.00726	2.22242e-17	5.58645e-16	-0.00525648	0.993037	1	3.99828	1.99891e-12	3.09502e-11	0.164335	0.795242	0.856939	-1.0053	0.129896	0.228312	1.17331	0.0240947	0.0400858	-1.16963	0.202326	0.999969	1.00898	0.218247	0.352681	17	8	13	3	847	344	15	24	27	22	246	196	25.6283	11.3426	12.8163	3.25501	801.85	381.309	14.2026
ENSG00000006194	ZNF263	zinc finger protein 263 [Source:HGNC Symbol;Acc:HGNC:13056]	protein_coding	0.212232	0.430849	0.964038	-1.09316	5.96242e-05	0.00025674	-0.063484	0.816348	1	-0.261159	0.349606	0.635538	0.665925	0.0142262	0.0417732	0.941641	0.000514938	0.00263613	-0.166071	0.552916	0.693859	0.275716	0.472526	0.999969	-0.831996	0.0329058	0.0815794	520	431	578	552	310	300	303	387	937	166	190	140	529.815	484.7	603.061	572.393	246.468	229.164	305.941
ENSG00000006210	CX3CL1	C-X3-C motif chemokine ligand 1 [Source:HGNC Symbol;Acc:HGNC:10647]	protein_coding	-0.289291	0.546087	0.96067	1.32756	0.00499102	0.0144818	-1.03742	0.0317246	0.424933	-2.18791	1.73542e-05	7.07107e-05	0.166593	0.727213	0.810265	0.914721	0.0591139	0.11575	3.68206	3.00791e-13	2.85272e-12	0.748127	0.271545	0.999969	3.51547	4.21723e-07	6.27716e-06	214	141	93	151	518	214	142	134	254	29	29	27	180.705	144.821	141.516	125.388	524.99	291.532	167.956
ENSG00000006282	SPATA20	spermatogenesis associated 20 [Source:HGNC Symbol;Acc:HGNC:26125]	protein_coding	0.102217	0.800879	1	-1.19012	0.0034802	0.0106724	-0.381041	0.34704	0.982345	-1.61403	0.0001009	0.000342955	0.995325	0.0141091	0.0415819	1.47858	0.000261236	0.0011884	1.41923	0.000662545	0.0016973	0.483257	0.399104	0.999969	0.423906	0.466053	0.609794	290	228	287	287	262	161	256	291	630	143	99	78	641.185	266.931	481.9	487.036	183.605	212.565	220.305
ENSG00000006283	CACNA1G	calcium voltage-gated channel subunit alpha1 G [Source:HGNC Symbol;Acc:HGNC:1394]	protein_coding	-0.405996	0.490361	0.944456	2.33122	4.07378e-05	0.000180209	-0.848602	0.174223	0.752979	1.55452	0.00959765	0.0184895	0.506942	0.406159	0.607403	0.949548	0.115565	0.196081	1.28364	0.0212611	0.0385925	0.442606	0.606044	0.999969	0.776696	0.347323	0.495147	66	34	47	36	412	503	33	12	69	8	164	97	81.9631	33.8275	36.4374	51.1179	227.633	352.104	47.3063
ENSG00000006327	TNFRSF12A	TNF receptor superfamily member 12A [Source:HGNC Symbol;Acc:HGNC:18152]	protein_coding	0.197539	0.689198	0.975701	-1.85278	0.000348743	0.00138506	0.679711	0.166932	0.768469	-2.40556	2.813e-06	1.28839e-05	0.588697	0.23356	0.371706	0.106525	0.828419	0.861679	1.14148	0.0334043	0.0489938	-0.482172	0.489074	0.999969	0.552779	0.448602	0.594692	210	266	129	425	36	38	192	347	845	426	40	47	204.954	382.802	149.684	523.285	84.858	77.6359	156.554
ENSG00000006377	DLX6	distal-less homeobox 6 [Source:HGNC Symbol;Acc:HGNC:2919]	protein_coding	-0.251974	0.822987	1	0.000109056	0.999922	0.865528	0.582825	0.640933	1	-0.999306	0.49523	0.455921	1.81975	0.135159	0.328533	0.984951	0.396042	0.996013	2.81917	0.0416684	0.0382419	-0.8348	0.619745	0.999969	0.999414	0.587769	0.711834	10	17	8	18	16	17	4	3	16	3	2	1	9.47877	18.7069	6.95917	16.6786	11.7508	16.419	5.06925
ENSG00000006432	MAP3K9	mitogen-activated protein kinase kinase kinase 9 [Source:HGNC Symbol;Acc:HGNC:6861]	protein_coding	-0.0568365	0.841967	1	0.590298	0.0365107	0.0816168	-0.0224122	0.941187	1	1.02952	0.000616277	0.00181245	1.36823	3.89125e-06	3.85768e-05	1.3338	5.22828e-06	4.20781e-05	0.929007	0.00119845	0.00373218	-0.0344243	0.934143	0.999969	-0.43922	0.286854	0.431456	320	209	282	277	572	414	94	110	233	76	164	152	301.294	251.655	263.391	268.785	445.569	387.539	111.44
ENSG00000006451	RALA	RAS like proto-oncogene A [Source:HGNC Symbol;Acc:HGNC:9839]	protein_coding	-0.0906218	0.740125	1	0.91178	0.000770757	0.00232544	0.264667	0.323764	0.794429	1.87121	2.73172e-12	4.09235e-11	-0.912835	0.000757686	0.00421819	-1.26812	2.73677e-06	2.53463e-05	-1.87227	2.68973e-12	4.04515e-11	-0.355288	0.353425	0.999969	-0.959432	0.0117918	0.0356521	503	474	489	538	1517	892	1131	1343	3148	1257	2958	3609	554.033	647.951	540.065	588.184	1325.16	934.257	1141.79
ENSG00000006453	BAIAP2L1	BAI1 associated protein 2 like 1 [Source:HGNC Symbol;Acc:HGNC:21649]	protein_coding	0.499508	0.405402	0.913914	-1.36817	0.0324793	0.0584601	0.527977	0.368241	1	0.665153	0.265173	0.262294	0.0658028	0.91286	0.941467	0.037334	0.949185	0.958147	-1.96752	0.00196758	0.00306475	-0.0284679	0.972948	0.999969	-2.03332	0.0201412	0.054858	37	32	53	64	8	22	61	48	168	54	52	32	43.8714	42.0308	55.7099	65.7425	7.52585	26.4503	48.8268
ENSG00000006459	KDM7A	lysine demethylase 7A [Source:HGNC Symbol;Acc:HGNC:22224]	protein_coding	0.516778	0.118753	0.688426	0.23567	0.47581	0.640422	0.51191	0.118095	0.879596	1.42094	1.44003e-05	5.92782e-05	-0.224454	0.499151	0.633823	-0.219586	0.501482	0.606142	-1.40973	1.5252e-05	6.09255e-05	0.00486833	0.991662	0.999969	-1.18527	0.0108623	0.0334731	188	159	330	215	337	274	241	224	656	252	365	322	191.236	187.87	305.791	236.229	262.142	184.622	266.251
ENSG00000006468	ETV1	ETS variant 1 [Source:HGNC Symbol;Acc:HGNC:3490]	protein_coding	-0.635821	0.0972572	0.639878	0.214067	0.574817	0.665986	-0.873604	0.0222147	0.287051	-0.13611	0.722254	0.787531	-0.515012	0.176837	0.256352	-0.277229	0.470466	0.631181	-0.164835	0.667075	0.927039	0.237783	0.660435	0.999969	0.350176	0.517144	0.654498	635	464	427	281	897	531	984	590	963	243	379	296	557.349	458.796	428.445	226.475	695.748	482.764	990.797
ENSG00000006530	AGK	acylglycerol kinase [Source:HGNC Symbol;Acc:HGNC:21869]	protein_coding	-0.245601	0.356185	0.945668	0.499422	0.0596033	0.128225	-0.117352	0.657907	0.995611	-0.820476	0.00217877	0.00764454	0.487356	0.0669271	0.137309	0.359107	0.175717	0.314401	1.80725	1.26495e-11	1.55264e-10	-0.128249	0.732778	0.999969	1.3199	0.000459895	0.00242533	701	503	671	624	1119	898	661	724	1798	516	445	357	1067.43	695.905	747.018	739.554	1237.92	1253.65	662.005
ENSG00000006534	ALDH3B1	aldehyde dehydrogenase 3 family member B1 [Source:HGNC Symbol;Acc:HGNC:410]	protein_coding	0.36658	0.434633	0.879672	1.17283	0.0128118	0.0284692	0.73159	0.132197	0.610988	1.78282	0.000228357	0.000725797	1.12537	0.0203895	0.0567626	0.760355	0.105644	0.192042	0.515374	0.272501	0.305641	-0.36501	0.588949	0.999969	-0.609991	0.366389	0.514429	115	116	111	190	93	153	30	63	189	72	135	140	87.789	113.592	86.4879	173.241	195.694	257.204	28.1724
ENSG00000006555	TTC22	tetratricopeptide repeat domain 22 [Source:HGNC Symbol;Acc:HGNC:26067]	protein_coding	0.815613	0.448302	0.887659	-0.986462	0.376156	0.423506	-0.18827	0.85983	1	-1.23032	0.266241	0.260378	-0.795203	0.461642	0.662551	0.20868	0.84415	0.931682	-0.551346	0.628723	0.479034	1.00388	0.507426	0.999969	0.243856	0.876621	0.923759	10	18	40	18	1	15	26	18	77	6	8	8	9.13012	20.5202	34.655	17.2058	0.791303	14.3375	33.2272
ENSG00000006576	PHTF2	putative homeodomain transcription factor 2 [Source:HGNC Symbol;Acc:HGNC:13411]	protein_coding	-0.361656	0.22835	0.88955	-0.0101628	0.972902	1	-0.061712	0.835581	1	0.302763	0.30979	0.551847	0.196289	0.511603	0.633815	-0.103655	0.728404	0.833951	-0.116637	0.695711	0.978566	-0.299944	0.477796	0.999969	-0.312926	0.458735	0.603203	472	411	488	446	790	515	619	758	1355	596	668	528	813.034	510.927	559.708	468.92	781.404	530.568	586.294
ENSG00000006606	CCL26	C-C motif chemokine ligand 26 [Source:HGNC Symbol;Acc:HGNC:10625]	protein_coding	0	1	1	3.49236	0.504958	1	0.813161	0.879468	1	0	1	1	0	1	1	-0.737127	0.890664	1	3.36619	0.52049	1	-1.01864	0.89349	0.999969	3.08458	0.681722	NA	0	0	0	0	0	5	0	0	1	0	0	0	0	0	0	0	0	4.92287	0
ENSG00000006607	FARP2	FERM, ARH/RhoGEF and pleckstrin domain protein 2 [Source:HGNC Symbol;Acc:HGNC:16460]	protein_coding	-0.21326	0.457886	0.967033	-0.773536	0.00752125	0.0186892	-0.281379	0.328554	0.824394	-1.07614	0.000270027	0.000790795	0.69179	0.016381	0.0461652	0.759909	0.00811789	0.0267892	0.994395	0.000800781	0.00230615	0.0681184	0.867011	0.999969	0.302605	0.46436	0.608617	486	447	428	487	334	274	337	413	993	297	165	156	521.384	678.077	481.182	552.208	302.49	400.21	376.33
ENSG00000006611	USH1C	USH1 protein network component harmonin [Source:HGNC Symbol;Acc:HGNC:12597]	protein_coding	3.45653	0.427072	1	0	1	1	-2.13484	0.613116	1	-2.66398	0.534715	1	-3.6504	0.397346	1	1.94097	0.648821	1	-1.35718	0.762024	1	5.59116	0.356467	0.999969	2.29305	0.71237	NA	0	0	0	2	0	0	3	1	3	0	0	1	0	0	0	4.97091	0	0	5.13753
ENSG00000006625	GGCT	gamma-glutamylcyclotransferase [Source:HGNC Symbol;Acc:HGNC:21705]	protein_coding	-0.252588	0.443767	0.935962	-0.45712	0.162482	0.275944	0.318849	0.312163	0.884814	0.273292	0.39035	0.481611	0.0854063	0.792358	1	-0.48603	0.130008	0.207756	-0.645006	0.0445323	0.0849728	-0.571436	0.210552	0.999969	-0.730412	0.109539	0.209271	155	127	159	195	312	192	426	481	1189	437	327	290	319.162	293.273	204.485	310.995	271.449	174.645	283.189
ENSG00000006634	DBF4	DBF4 zinc finger [Source:HGNC Symbol;Acc:HGNC:17364]	protein_coding	-0.407683	0.235955	0.887742	-2.56356	4.48737e-13	5.41087e-12	0.342709	0.315908	0.773106	-1.50195	1.31067e-05	5.01438e-05	-0.91059	0.00790665	0.0247854	-1.66098	1.27053e-06	1.27592e-05	-1.9722	2.97488e-08	2.53174e-07	-0.750391	0.121716	0.999969	-1.06161	0.031669	0.079066	998	872	1000	718	100	158	2123	2814	4815	2529	534	365	1024.47	1010.56	894.796	639.297	152.703	190.985	1591.03
ENSG00000006638	TBXA2R	thromboxane A2 receptor [Source:HGNC Symbol;Acc:HGNC:11608]	protein_coding	0.527778	0.735433	1	-0.136137	0.931305	0.823448	-0.516012	0.746533	1	-1.889	0.274793	0.281304	-0.117501	0.940812	1	0.92629	0.556722	1	1.63536	0.343594	0.237226	1.04378	0.640257	0.999969	1.75285	0.45423	0.599725	10	2	14	11	0	15	7	7	14	2	1	2	11.1995	2.50687	10.4609	9.39425	0	12.5396	9.03773
ENSG00000006652	IFRD1	interferon related developmental regulator 1 [Source:HGNC Symbol;Acc:HGNC:5456]	protein_coding	-0.445302	0.138607	0.772853	0.263089	0.380642	0.474785	-0.382166	0.200929	0.671552	0.200637	0.501929	0.604731	-0.0749063	0.802553	0.850338	-0.138042	0.645337	0.73333	-0.012454	0.966812	1	-0.063136	0.881603	0.999969	0.0624523	0.882759	0.927504	939	822	897	726	1213	1101	1662	1872	2663	1060	1336	1521	1317	1210.96	1206.85	652.87	1503.57	1530.2	1434.04
ENSG00000006659	LGALS14	galectin 14 [Source:HGNC Symbol;Acc:HGNC:30054]	protein_coding	NA	NA	NA	NA	NA	NA	NA	NA	NA	NA	NA	NA	NA	NA	NA	NA	NA	NA	NA	NA	NA	#VALUE!	NA	NA	#VALUE!	NA	NA	0	0	0	0	0	0	0	0	0	0	0	0	0	0	0	0	0	0	0
ENSG00000006695	COX10	cytochrome c oxidase assembly factor heme A:farnesyltransferase COX10 [Source:HGNC Symbol;Acc:HGNC:2260]	protein_coding	0.175604	0.626361	0.967033	-0.935186	0.0104355	0.0276683	0.604504	0.0868233	0.52855	1.20655	0.000644465	0.00188917	-1.06941	0.00284854	0.014546	-1.49832	2.477e-05	0.000169645	-3.21115	5.12831e-19	1.06007e-17	-0.4289	0.395426	0.999969	-2.14174	2.51451e-05	0.000211108	154	159	182	152	140	89	226	231	828	222	243	395	120.637	140.803	173.929	121.651	70.7974	65.7315	305.373
ENSG00000006704	GTF2IRD1	GTF2I repeat domain containing 1 [Source:HGNC Symbol;Acc:HGNC:4661]	protein_coding	0.0224179	0.944218	1	0.468743	0.142554	0.213867	0.184872	0.563778	0.930227	1.15428	0.000316121	0.00093827	-0.426799	0.183092	0.312719	-0.589253	0.0656274	0.134711	-1.11233	0.000499829	0.00207555	-0.162454	0.719893	0.999969	-0.685534	0.129904	0.238762	821	551	814	718	1424	916	682	722	1958	470	547	785	548.6	581.935	567.315	580.717	921.118	642.913	826.823
ENSG00000006712	PAF1	PAF1 homolog, Paf1/RNA polymerase II complex component [Source:HGNC Symbol;Acc:HGNC:25459]	protein_coding	-0.150819	0.603343	1	0.578717	0.045326	0.121786	0.10201	0.721991	0.682741	2.23868	5.56956e-15	1.0969e-13	-1.71553	2.78305e-09	6.97847e-08	-1.96836	8.72833e-12	2.75817e-10	-3.37549	6.26926e-32	6.72033e-30	-0.252829	0.535455	0.999969	-1.65997	4.54113e-05	0.000343203	748	649	746	718	1937	934	2064	2400	4549	1980	3439	3611	621.207	666.924	560.485	599.699	1159.17	763.29	2391.02
ENSG00000006715	VPS41	VPS41, HOPS complex subunit [Source:HGNC Symbol;Acc:HGNC:12713]	protein_coding	-0.0398865	0.871511	1	0.444454	0.0704565	0.11555	0.0888737	0.715797	1	0.827157	0.000700496	0.00201963	-0.549742	0.0252021	0.0653712	-0.678503	0.00563779	0.0194997	-0.932446	0.00013375	0.000619956	-0.12876	0.710581	0.999969	-0.382703	0.269106	0.411387	952	844	1125	882	2171	1492	1872	2024	4564	1725	3004	2260	1162.4	1240.11	1385.67	952.023	1773.89	1494.51	1855.75
ENSG00000006740	ARHGAP44	Rho GTPase activating protein 44 [Source:HGNC Symbol;Acc:HGNC:29096]	protein_coding	-0.388755	0.281849	0.874382	1.18402	0.000856899	0.00308024	0.524512	0.151537	0.744669	1.67897	4.69948e-06	1.89365e-05	1.10188	0.00284162	0.0112215	0.188616	0.597961	0.695731	0.606937	0.0852049	0.110802	-0.913266	0.0756371	0.999969	-0.494946	0.332324	0.479549	129	100	160	121	337	342	73	84	273	94	148	129	136.771	166.98	130.004	101.22	402.508	286.517	64.8844
ENSG00000006744	ELAC2	elaC ribonuclease Z 2 [Source:HGNC Symbol;Acc:HGNC:14198]	protein_coding	-0.602145	0.0133162	0.242642	-0.203734	0.402488	0.496408	-0.484188	0.0453694	0.377212	-1.10572	5.37596e-06	3.49894e-05	-0.287104	0.2362	0.378503	-0.405061	0.0953178	0.18929	0.61488	0.0117408	0.0278227	-0.117957	0.731	0.999969	0.901984	0.00872719	0.0279885	1455	1123	983	1101	1086	940	1598	2165	3673	1000	892	943	1664.36	1404.61	895.988	1126.43	1257.91	1407.82	1763.71
ENSG00000006747	SCIN	scinderin [Source:HGNC Symbol;Acc:HGNC:21695]	protein_coding	0.176027	0.859095	1	1.01227	0.296747	0.347266	-0.741937	0.494216	1	-0.099705	0.927579	0.558833	1.61122	0.130783	0.243539	2.52918	0.0124441	0.0521828	2.7232	0.00666645	0.00743918	0.917961	0.532339	0.999969	1.11197	0.447653	0.593787	10	9	9	17	19	37	4	5	18	4	5	7	16.5133	16.0977	10.8453	26.3165	18.0684	48.1003	4.78511
ENSG00000006756	ARSD	arylsulfatase D [Source:HGNC Symbol;Acc:HGNC:717]	protein_coding	-0.265415	0.358626	0.945668	-0.970305	0.000897056	0.00326788	-0.203131	0.490243	1	0.17497	0.556068	0.677154	0.938881	0.00132877	0.00580075	0.876598	0.00259763	0.00925036	-0.206394	0.48693	0.55754	-0.0622837	0.880027	0.999969	-1.14527	0.00599748	0.0207392	390	331	371	354	186	260	194	239	475	168	181	186	437.33	403.821	347.602	352.293	172.554	257.105	214.22
ENSG00000006757	PNPLA4	patatin like phospholipase domain containing 4 [Source:HGNC Symbol;Acc:HGNC:24887]	protein_coding	0.191564	0.85006	1	-0.755437	0.469815	0.49952	-0.317217	0.732658	1	0.570148	0.538966	0.360145	-1.07724	0.271007	0.540553	-0.56846	0.555865	0.814747	-2.40283	0.0160483	0.0163441	0.508782	0.711263	0.999969	-1.32558	0.342929	0.491081	6	8	5	12	9	3	14	28	31	15	18	22	7.04243	10.2539	5.27924	14.5849	6.7193	3.28777	13.3643
ENSG00000006788	MYH13	myosin heavy chain 13 [Source:HGNC Symbol;Acc:HGNC:7571]	protein_coding	0	1	1	0.967212	0.857558	1	0.326344	0.951113	1	0.545518	0.919214	1	-1.12546	0.834633	1	-1.65727	0.755836	1	-0.703766	0.895855	1	-0.531778	0.944072	0.999969	0.421683	0.955829	NA	0	0	0	0	1	0	0	1	0	1	0	1	0	0	0	0	0.775168	0	0
ENSG00000006831	ADIPOR2	adiponectin receptor 2 [Source:HGNC Symbol;Acc:HGNC:24041]	protein_coding	0.254625	0.422162	0.927266	-0.295085	0.354136	0.470984	-0.0321995	0.918713	1	-0.226494	0.478125	0.805948	-0.110477	0.727507	0.779914	0.176347	0.576409	0.704648	-0.179068	0.576596	0.648828	0.286824	0.521474	0.999969	-0.0685909	0.879112	0.925335	366	374	548	430	452	294	489	555	1221	390	221	265	353.428	498.027	610.334	404.676	356.072	336.636	479.322
ENSG00000006837	CDKL3	cyclin dependent kinase like 3 [Source:HGNC Symbol;Acc:HGNC:15483]	protein_coding	-0.304432	0.453512	0.967033	0.525873	0.18965	0.370499	0.114827	0.769112	1	2.16595	2.39163e-08	1.52617e-07	-0.217211	0.588311	0.711038	-0.636471	0.108144	0.19945	-1.85728	1.6666e-06	8.67838e-06	-0.419259	0.457175	0.999969	-1.64007	0.00329076	0.0126349	70	98	109	104	177	195	157	205	522	163	754	675	79.7856	206.865	121.337	106.438	166.656	238.889	163.434
ENSG00000007001	UPP2	uridine phosphorylase 2 [Source:HGNC Symbol;Acc:HGNC:23061]	protein_coding	-1.98831	0.168382	1	0.176196	0.894142	0.786586	1.67481	0.284917	1	3.44709	0.0249435	0.043005	2.92231	0.0593503	0.177068	-0.740803	0.61214	1	-0.348581	0.790088	0.382368	-3.66309	0.085467	0.999969	-3.27087	0.10694	0.205734	12	5	4	1	7	15	0	3	16	2	12	12	13.8881	6.59065	4.08166	1.07077	5.89042	17.5217	0
ENSG00000007038	PRSS21	serine protease 21 [Source:HGNC Symbol;Acc:HGNC:9485]	protein_coding	3.9467	0.0682576	1	1.91292	0.414968	0.45428	-0.834878	0.602565	1	-0.0514768	0.974326	0.533682	-5.50767	0.00938217	0.0373023	-0.72609	0.66214	1	-3.54327	0.0607543	0.0422717	4.78157	0.0758824	0.999969	1.96439	0.489114	0.629825	0	0	2	5	2	0	12	7	17	3	4	10	0	0	1.92327	4.8043	1.53906	0	13.5199
ENSG00000007047	MARK4	microtubule affinity regulating kinase 4 [Source:HGNC Symbol;Acc:HGNC:13538]	protein_coding	0.134598	0.620762	1	-0.326063	0.230864	0.320619	0.121259	0.657644	1	0.935056	0.000621847	0.00176565	1.03228	0.000159412	0.000940408	1.04562	0.000122877	0.000721553	-0.228835	0.400197	0.788439	0.0133394	0.972421	0.999969	-1.26112	0.00107521	0.00494756	1216	913	1265	1240	1289	1093	591	742	1644	586	1231	983	1294.7	1362.78	1627.56	1290.25	987.117	1133.06	582.205
ENSG00000007062	PROM1	prominin 1 [Source:HGNC Symbol;Acc:HGNC:9454]	protein_coding	-0.686583	0.0482914	0.551626	-4.34679	3.50265e-33	2.38773e-31	-0.775734	0.025358	0.290221	-4.80149	1.5104e-40	3.68692e-38	-0.296132	0.393574	0.542906	-0.206981	0.551439	0.620829	0.158564	0.672182	1	0.089151	0.855969	0.999969	0.454696	0.373357	0.520443	2299	1972	1767	1268	100	92	3717	3859	5951	1461	96	120	2860.9	2447.81	2134.94	1164.95	90.2411	175.465	3610.4
ENSG00000007080	CCDC124	coiled-coil domain containing 124 [Source:HGNC Symbol;Acc:HGNC:25171]	protein_coding	-0.137777	0.674197	0.975701	0.519999	0.11164	0.172551	0.501243	0.122706	0.560599	0.987727	0.00236019	0.0104534	-1.79308	3.9552e-08	6.355e-07	-2.4321	8.68739e-14	3.83138e-12	-2.2608	3.63494e-12	5.34442e-11	-0.639019	0.166041	0.999969	-0.467728	0.310114	0.456752	666	635	597	742	1448	730	1383	1605	3894	1577	2499	1293	479.648	574.914	419.581	538.691	942.171	568.935	2005.66
ENSG00000007129	CEACAM21	carcinoembryonic antigen related cell adhesion molecule 21 [Source:HGNC Symbol;Acc:HGNC:28834]	protein_coding	-1.80783	0.0322359	0.319337	-4.44426	0.000114493	0.000415356	-2.10432	0.00966052	0.257651	-6.56143	2.28188e-08	1.2175e-07	-1.28496	0.111944	0.214832	-0.988472	0.244192	0.381005	0.832202	0.561267	0.437902	0.296489	0.800312	0.999969	2.11716	0.198035	0.328216	60	46	21	8	2	1	158	75	99	11	0	3	44.3053	58.2594	23.2516	6.45138	3.63317	1.32023	178.633
ENSG00000007168	PAFAH1B1	platelet activating factor acetylhydrolase 1b regulatory subunit 1 [Source:HGNC Symbol;Acc:HGNC:8574]	protein_coding	0.346414	0.134897	0.770583	0.795028	0.000594166	0.00287336	0.288875	0.211559	0.535249	1.30142	1.81855e-08	1.55935e-07	-0.396198	0.0870795	0.188833	-0.338659	0.143286	0.258258	-0.902593	9.43948e-05	0.000421734	0.0575392	0.86047	0.999969	-0.506395	0.121696	0.226695	3401	3262	4643	3985	9097	6086	5371	6706	15179	4512	6800	6397	3469.48	3830.66	5082.21	4198.93	5654.99	7013.26	4481.25
ENSG00000007171	NOS2	nitric oxide synthase 2 [Source:HGNC Symbol;Acc:HGNC:7873]	protein_coding	0.558503	0.41066	0.867133	-3.33788	1.72555e-05	8.17909e-05	0.242664	0.718303	1	-6.14085	4.17364e-07	1.83524e-06	-0.534354	0.431937	0.566269	-0.218516	0.744901	0.804141	2.26861	0.0740779	0.114931	0.315835	0.74104	0.999969	2.80296	0.0517034	0.116533	65	52	124	76	1	12	63	116	365	46	0	2	63.2458	64.4746	112.552	75.4529	0.842906	12.2366	75.0783
ENSG00000007174	DNAH9	dynein axonemal heavy chain 9 [Source:HGNC Symbol;Acc:HGNC:2953]	protein_coding	-0.364711	0.507088	0.89766	-0.951224	0.0890159	0.154369	-0.646414	0.270143	0.89312	-0.396265	0.510788	0.593358	1.55915	0.00537471	0.0188974	1.84085	0.00140286	0.00547596	1.00419	0.0952306	0.109314	0.281703	0.725946	0.999969	-0.554959	0.499682	0.639316	113	113	92	106	39	60	53	39	78	11	17	19	91.8839	133.294	80.4691	94.0537	47.0639	69.088	52.6329
ENSG00000007202	KIAA0100	KIAA0100 [Source:HGNC Symbol;Acc:HGNC:28960]	protein_coding	-0.343451	0.114456	0.744851	-2.37079	2.16782e-27	1.50765e-25	-0.175644	0.419718	0.680331	-1.26009	8.51212e-09	1.10755e-07	1.18799	4.77562e-08	9.04738e-07	1.02018	2.77101e-06	5.18416e-05	0.077291	0.725221	1	-0.167807	0.585596	0.999969	-1.1107	0.000330308	0.00183036	5833	4509	5400	4375	1658	1427	4348	5237	10910	2732	1449	1334	8177.36	8153.81	7347.19	5524.91	1480.24	1677.99	3700.5
ENSG00000007216	SLC13A2	solute carrier family 13 member 2 [Source:HGNC Symbol;Acc:HGNC:10917]	protein_coding	0	1	1	0	1	1	0	1	1	1.82123	0.735606	1	0	1	1	0	1	1	-1.91048	0.723169	1	0.258397	0.972995	0.999969	-2.19179	0.773911	NA	0	0	0	0	0	0	0	0	0	0	1	0	0	0	0	0	0	0	0
ENSG00000007237	GAS7	growth arrest specific 7 [Source:HGNC Symbol;Acc:HGNC:4169]	protein_coding	0.656523	0.266029	0.773755	0.605686	0.305302	0.358785	0.864106	0.147673	0.773038	1.12096	0.0647795	0.0790037	0.281696	0.643119	0.831538	0.074114	0.898111	1	-0.233577	0.692097	0.518081	-0.207582	0.804683	0.999969	-0.515273	0.542985	0.67572	36	26	48	57	67	42	24	27	110	39	45	23	40.9692	22.0633	47.1618	51.3797	41.5509	54.1458	28.2053
ENSG00000007255	TRAPPC6A	trafficking protein particle complex 6A [Source:HGNC Symbol;Acc:HGNC:23069]	protein_coding	0.67757	0.152812	0.72596	0.900047	0.0571034	0.106148	0.82433	0.0822305	0.608288	-1.74554	0.00123601	0.00317408	-0.133438	0.782936	0.848801	-0.280198	0.545649	0.644649	2.51215	2.16259e-06	7.70316e-06	-0.146761	0.826747	0.999969	2.64558	0.000229817	0.00135127	67	52	87	141	151	103	52	58	290	66	16	12	53.7291	65.7521	69.892	120.681	127.191	94.8887	71.9748
ENSG00000007264	MATK	megakaryocyte-associated tyrosine kinase [Source:HGNC Symbol;Acc:HGNC:6906]	protein_coding	0.213975	0.700352	0.944415	0.276769	0.616165	0.705255	1.78063	0.09135	0.603497	6.38825	1.03086e-10	5.72543e-10	5.30376	8.85554e-08	1.52252e-06	3.73711	1.64952e-08	2.39242e-07	-0.80772	0.13949	0.194271	-1.56664	0.188839	0.999969	-6.11147	6.75448e-08	1.29758e-06	71	34	80	55	70	116	2	1	12	4	90	59	70.0143	44.7891	78.6656	55.0276	51.0377	88.6924	2.17196
ENSG00000007306	CEACAM7	carcinoembryonic antigen related cell adhesion molecule 7 [Source:HGNC Symbol;Acc:HGNC:1819]	protein_coding	NA	NA	NA	NA	NA	NA	NA	NA	NA	NA	NA	NA	NA	NA	NA	NA	NA	NA	NA	NA	NA	#VALUE!	NA	NA	#VALUE!	NA	NA	0	0	0	0	0	0	0	0	0	0	0	0	0	0	0	0	0	0	0
ENSG00000007312	CD79B	CD79b molecule [Source:HGNC Symbol;Acc:HGNC:1699]	protein_coding	0.690701	0.871413	1	3.79458	0.352719	1	-0.0163804	0.996675	1	-3.07947	0.456629	1	-3.2056	0.438385	1	-2.49852	0.539081	1	3.66845	0.368968	1	0.706945	0.903013	0.999969	6.87384	0.236952	NA	0	0	1	0	0	6	2	0	4	2	0	0	0	0	0.5538	0	0	6.08043	4.19205
ENSG00000007314	SCN4A	sodium voltage-gated channel alpha subunit 4 [Source:HGNC Symbol;Acc:HGNC:10591]	protein_coding	-2.26544	0.266413	1	1.28266	0.485519	0.502739	2.64177	0.139663	1	1.21053	0.546836	0.583587	1.12043	0.562898	0.817349	-3.78678	0.0460617	0.129933	1.19257	0.533505	0.304321	-4.90717	0.0703662	0.999969	0.072159	0.978864	0.987568	2	1	4	0	5	19	2	2	15	3	1	1	2.54521	2.80692	0.832912	0	9.00024	4.34696	0.524317
ENSG00000007341	ST7L	suppression of tumorigenicity 7 like [Source:HGNC Symbol;Acc:HGNC:18441]	protein_coding	-0.0995872	0.758375	1	-0.77105	0.0177497	0.0399752	0.281313	0.383041	0.82167	1.08083	0.00082445	0.00336989	0.192253	0.552564	0.667239	-0.188648	0.558619	0.718281	-1.65963	3.20047e-07	1.69781e-06	-0.3809	0.40453	0.999969	-1.85188	5.36592e-05	0.000393896	503	316	413	441	299	311	413	453	1164	375	388	519	512.529	373.089	420.49	406.56	232.279	287.285	413.25
ENSG00000007350	TKTL1	transketolase like 1 [Source:HGNC Symbol;Acc:HGNC:11835]	protein_coding	1.8994	0.0647341	0.45377	-0.151766	0.888036	0.843092	0.35139	0.721392	1	-1.13886	0.310328	0.287825	-0.882041	0.401019	0.610847	0.665972	0.488735	0.657002	0.105049	0.92712	0.65651	1.54801	0.277077	0.999969	0.987086	0.525917	0.661222	7	6	39	18	4	14	13	13	112	21	5	2	13.5895	4.18242	47.0942	15.0529	5.73064	8.85883	20.5538
ENSG00000007372	PAX6	paired box 6 [Source:HGNC Symbol;Acc:HGNC:8620]	protein_coding	0.410548	0.112585	0.679101	0.751465	0.00365678	0.00932845	0.943633	0.000240079	0.0125802	1.28922	5.32305e-07	4.6904e-06	-0.389366	0.132477	0.277518	-0.922451	0.000329198	0.00150498	-0.927118	0.000306703	0.00207329	-0.533085	0.143762	0.999969	-0.537752	0.140274	0.252993	730	841	1519	1169	1560	1525	1146	1470	5385	2234	2855	2003	810.156	1101.66	1473.73	1066.48	1604.47	1612.49	1252.51
ENSG00000007376	RPUSD1	RNA pseudouridine synthase domain containing 1 [Source:HGNC Symbol;Acc:HGNC:14173]	protein_coding	-0.415311	0.355082	0.897274	-0.0708868	0.874068	0.901977	-0.916484	0.0486535	0.506692	-1.25675	0.0111492	0.0149574	0.765063	0.0911844	0.186301	1.26624	0.00603173	0.0194315	1.95093	6.84838e-05	0.00020641	0.501173	0.438104	0.999969	1.18587	0.0755321	0.157089	242	166	126	138	240	109	65	128	171	26	24	22	187.508	145.983	139.189	111.321	196.949	119.979	82.7647
ENSG00000007384	RHBDF1	rhomboid 5 homolog 1 [Source:HGNC Symbol;Acc:HGNC:20561]	protein_coding	0.526419	0.162908	0.66649	-1.15528	0.0025714	0.00703907	-0.346674	0.36043	0.931331	-2.8048	1.49129e-10	1.32234e-09	0.0778838	0.837013	0.886789	0.950976	0.0118162	0.0329229	1.72741	9.23427e-05	0.000257561	0.873092	0.102567	0.999969	1.64953	0.00458185	0.016556	323	226	292	343	168	102	189	307	618	117	25	15	281.15	222.008	362.615	362.384	133.954	91.776	208.042
ENSG00000007392	LUC7L	LUC7 like [Source:HGNC Symbol;Acc:HGNC:6723]	protein_coding	-0.373743	0.199286	0.797572	0.785946	0.00690518	0.024639	0.491936	0.0893884	0.377402	2.09557	4.4665e-13	7.13385e-12	-1.34249	3.84628e-06	4.08282e-05	-2.20817	2.74062e-14	1.37964e-12	-2.65212	5.53082e-20	1.91808e-18	-0.865678	0.0350353	0.999969	-1.30963	0.00141652	0.00625416	1435	971	1390	1386	1774	1610	2428	2467	5925	2603	4791	4855	948.552	1069.13	797.174	759.543	1708.39	1769.48	2707.2
ENSG00000007402	CACNA2D2	calcium voltage-gated channel auxiliary subunit alpha2delta 2 [Source:HGNC Symbol;Acc:HGNC:1400]	protein_coding	0.619396	0.0256955	0.400479	1.92995	2.2071e-12	3.48385e-11	0.650592	0.0180157	0.241616	1.90524	3.55877e-12	3.67363e-11	-0.178577	0.523277	0.627376	-0.209774	0.442098	0.566951	-0.153863	0.567348	0.819436	-0.0311962	0.936381	0.999969	0.0247147	0.949226	0.969234	339	172	526	397	1660	1181	299	305	1407	348	1014	908	342.325	245.272	488.803	416.385	1198.85	1046.69	371.217
ENSG00000007516	BAIAP3	BAI1 associated protein 3 [Source:HGNC Symbol;Acc:HGNC:948]	protein_coding	0.999083	0.00525676	0.159011	3.44927	9.64228e-23	4.07871e-21	1.40312	7.85585e-05	0.00530235	4.65945	2.76594e-40	3.68692e-38	-0.410849	0.262336	0.386531	-0.81489	0.0186845	0.0528491	-1.62103	1.29021e-06	7.09895e-06	-0.404041	0.423108	0.999969	-1.21018	0.0147831	0.0427912	101	69	199	188	2035	1106	87	95	627	108	780	951	75.4886	71.639	155.101	139.237	868.845	739.113	127.478
ENSG00000007520	TSR3	TSR3, acp transferase ribosome maturation factor [Source:HGNC Symbol;Acc:HGNC:14175]	protein_coding	-0.443574	0.108434	0.724853	-0.871106	0.00165309	0.00579802	-0.0985247	0.724119	1	0.41719	0.135476	0.212742	0.869678	0.00174474	0.00740747	0.524628	0.0588354	0.131162	-0.418618	0.132838	0.245909	-0.345049	0.379678	0.999969	-1.2883	0.00105687	0.00488332	876	696	649	786	731	500	361	581	915	371	555	384	1017.15	778.515	590.235	730.076	496.278	485.287	432.969
ENSG00000007541	PIGQ	phosphatidylinositol glycan anchor biosynthesis class Q [Source:HGNC Symbol;Acc:HGNC:14135]	protein_coding	-0.297675	0.296979	0.885349	-0.513626	0.0720468	0.147927	-0.218242	0.449928	0.909203	-0.01868	0.948586	1	1.58718	3.39502e-08	5.41175e-07	1.50774	1.45483e-07	1.8983e-06	1.09223	0.000146748	0.000674476	-0.0794328	0.844918	0.999969	-0.494946	0.223675	0.35948	932	619	738	923	767	813	361	514	1116	281	514	308	1313.1	1060.96	818.567	1113.93	695.201	969.515	410.681
ENSG00000007545	CRAMP1	cramped chromatin regulator homolog 1 [Source:HGNC Symbol;Acc:HGNC:14122]	protein_coding	-0.367487	0.164969	0.751727	-0.110275	0.676094	0.760792	-0.0764104	0.777418	1	-0.484286	0.0794741	0.186727	1.14522	1.99907e-05	0.000158958	0.854143	0.00134851	0.0060195	1.51923	2.24976e-08	1.41948e-07	-0.291076	0.441627	0.999969	0.37401	0.327533	0.474699	505	380	479	596	704	642	215	323	687	182	176	143	623.583	601.411	409.81	540.073	530.567	604.825	267.512
ENSG00000007866	TEAD3	TEA domain transcription factor 3 [Source:HGNC Symbol;Acc:HGNC:11716]	protein_coding	0.109751	0.724299	1	-1.58779	5.93198e-07	4.09335e-06	-0.0440477	0.887861	1	-3.38072	1.48456e-20	3.58467e-19	0.255507	0.413632	0.55911	0.409306	0.188119	0.30529	2.04844	2.69902e-08	1.90074e-07	0.153798	0.727218	0.999969	1.79293	0.000206425	0.00123231	503	349	504	527	181	150	307	429	1004	239	40	17	492.785	423.5	463.196	526.03	161.05	143.829	364.372
ENSG00000007908	SELE	selectin E [Source:HGNC Symbol;Acc:HGNC:10718]	protein_coding	-2.33324	0.437324	1	-3.6956	0.221053	0.263168	1.44168	0.578587	1	1.81811	0.483833	0.447275	-0.181289	0.946852	0.957647	-3.95621	0.171335	0.407022	-5.69501	0.0503263	0.0562121	-3.77481	0.341674	0.999969	-5.51359	0.16625	NA	0	2	0	1	0	0	6	0	13	6	16	0	0	4.73684	0	0.788783	0	0	4.94076
ENSG00000007923	DNAJC11	DnaJ heat shock protein family (Hsp40) member C11 [Source:HGNC Symbol;Acc:HGNC:25570]	protein_coding	-0.263041	0.431684	0.967033	-0.670398	0.0452531	0.0812933	0.0268018	0.935884	1	0.19101	0.566672	1	-0.682361	0.0409493	0.104103	-0.972204	0.00359204	0.0115298	-1.54377	3.89193e-06	3.32716e-05	-0.289843	0.539282	0.999969	-0.861407	0.0682799	0.145034	1274	1091	1209	936	1194	667	1988	2218	4943	1535	1415	2005	1184.85	1417.2	1284.93	883.337	953.882	680.004	2229.67
ENSG00000007933	FMO3	flavin containing monooxygenase 3 [Source:HGNC Symbol;Acc:HGNC:3771]	protein_coding	-0.244758	0.804451	0.96067	0.49702	0.613347	0.648003	0.313434	0.7764	1	0.44484	0.693027	0.553599	3.26946	0.00211	0.00994983	2.71127	0.00858211	0.028519	3.32164	0.00158899	0.00253488	-0.558191	0.70636	0.999969	0.05218	0.972172	0.983189	55	51	45	59	12	172	11	1	12	9	6	7	59.5948	63.8226	45.248	58.8982	9.06995	165.493	11.7172
ENSG00000007944	MYLIP	myosin regulatory light chain interacting protein [Source:HGNC Symbol;Acc:HGNC:21155]	protein_coding	-0.799588	0.0929394	0.52695	-0.552644	0.239722	0.341756	-0.794683	0.10131	0.623753	-1.09884	0.0292472	0.0352532	0.605699	0.20008	0.330841	0.600794	0.218387	0.339598	1.1519	0.0216343	0.0402154	-0.00490507	0.99424	0.999969	0.546196	0.428065	0.575228	87	82	58	52	83	73	64	67	100	24	19	29	97.3424	100.976	57.0639	56.8595	64.4089	70.8723	71.6585
ENSG00000007952	NOX1	NADPH oxidase 1 [Source:HGNC Symbol;Acc:HGNC:7889]	protein_coding	NA	NA	NA	NA	NA	NA	NA	NA	NA	NA	NA	NA	NA	NA	NA	NA	NA	NA	NA	NA	NA	#VALUE!	NA	NA	#VALUE!	NA	NA	0	0	0	0	0	0	0	0	0	0	0	0	0	0	0	0	0	0	0
ENSG00000007968	E2F2	E2F transcription factor 2 [Source:HGNC Symbol;Acc:HGNC:3114]	protein_coding	-0.0801695	0.852824	0.964038	-3.60206	1.47893e-12	2.01323e-11	-0.131052	0.766602	1	-4.10302	1.88396e-08	7.90553e-08	0.558075	0.202402	0.32962	0.608958	0.16242	0.266302	1.05903	0.171561	0.231624	0.0508821	0.934361	0.999969	0.500961	0.573414	0.700116	200	153	176	202	17	11	85	120	267	55	3	3	153.775	152.808	130.136	159.943	10.6739	15.4726	103.301
ENSG00000008018	PSMB1	proteasome subunit beta 1 [Source:HGNC Symbol;Acc:HGNC:9537]	protein_coding	-0.0641375	0.819266	1	0.0981706	0.7264	1	-0.583693	0.0370124	0.183018	-2.69915	1.09653e-21	3.06782e-20	-0.945447	0.000743322	0.00501257	-0.425892	0.128626	0.237118	1.85188	5.44978e-11	6.40227e-10	0.519555	0.189944	0.999969	2.79732	2.05476e-12	1.65217e-10	1936	2439	2246	2709	4187	2241	5227	5890	10146	2693	671	713	2228.23	3341.07	2337.44	2988.79	3573.23	2385.89	5552.19
ENSG00000008056	SYN1	synapsin I [Source:HGNC Symbol;Acc:HGNC:11494]	protein_coding	0.62851	0.126364	0.697153	5.09555	2.31562e-37	2.30898e-35	0.201791	0.632077	1	3.4796	1.27169e-17	3.46028e-16	0.136685	0.75163	0.795836	0.563404	0.159187	0.278785	1.75263	2.46283e-06	9.86295e-06	0.426719	0.468613	0.999969	1.61595	0.00458338	0.0165577	51	38	118	82	3478	1697	37	38	191	28	383	388	61.1248	47.5967	102.379	66.0005	2171.44	1547.75	59.462
ENSG00000008083	JARID2	jumonji and AT-rich interaction domain containing 2 [Source:HGNC Symbol;Acc:HGNC:6196]	protein_coding	-0.430951	0.0898467	0.686152	-0.533915	0.0355891	0.0654946	-0.273012	0.282114	0.741931	-0.428666	0.0921097	0.15028	-0.0251381	0.921118	1	-0.183077	0.471114	0.623359	-0.130387	0.608692	1	-0.157939	0.660099	0.999969	-0.105249	0.769763	0.848102	2978	1690	1965	1975	2458	1624	2633	2281	5189	1478	1408	1259	2961.77	2054.84	1806.67	1915.52	1912.43	1552.73	2971.26
ENSG00000008086	CDKL5	cyclin dependent kinase like 5 [Source:HGNC Symbol;Acc:HGNC:11411]	protein_coding	0.0232903	0.950941	1	-1.17793	0.0019108	0.0053482	0.8497	0.0289697	0.305392	3.09012	1.61199e-15	2.53596e-14	2.83462	1.9405e-13	9.00393e-12	2.00821	1.48267e-07	1.92126e-06	-1.43344	0.00017412	0.000787574	-0.826408	0.127916	0.999969	-4.26805	3.67112e-15	6.22454e-13	2010	1527	2552	1991	671	983	147	232	588	241	533	359	1451.55	1244.69	1515.93	1224.27	327.737	866.563	192.293
ENSG00000008118	CAMK1G	calcium/calmodulin dependent protein kinase IG [Source:HGNC Symbol;Acc:HGNC:14585]	protein_coding	1.16429	0.0817537	0.496111	3.00151	4.69281e-06	2.46539e-05	0.985203	0.118518	0.64876	0.486625	0.450449	0.538316	-0.0861821	0.900669	0.934328	0.0929038	0.878446	0.875096	2.4287	6.36789e-05	0.000176425	0.179085	0.845602	0.999969	2.51488	0.00624185	0.0214278	15	8	57	26	227	132	20	19	138	30	31	30	20.7365	18.3596	66.6421	22.3356	149.235	165.813	24.9234
ENSG00000008128	CDK11A	cyclin dependent kinase 11A [Source:HGNC Symbol;Acc:HGNC:1730]	protein_coding	-0.129683	0.697205	1	1.22472	0.000198093	0.000722854	0.79964	0.012106	0.194296	2.69454	2.49046e-17	7.97306e-16	-2.18702	1.99322e-11	7.1462e-10	-3.11634	1.20465e-21	1.48146e-19	-3.65683	5.09749e-30	7.62416e-28	-0.929323	0.0438795	0.999969	-1.46981	0.00132356	0.00591413	271	142	175	189	382	329	927	1215	2559	1680	4781	4388	224.079	172.283	180.069	183.075	458.752	469.855	857.282
ENSG00000008130	NADK	NAD kinase [Source:HGNC Symbol;Acc:HGNC:29831]	protein_coding	-0.35934	0.215128	0.877999	0.0460039	0.874026	1	-0.0446636	0.878158	1	-0.667185	0.0244856	0.0652522	0.797831	0.00607097	0.0208657	0.483154	0.0962355	0.18267	1.51102	3.31484e-07	2.39096e-06	-0.314676	0.443882	0.999969	0.713189	0.0856461	0.173303	803	704	749	767	857	534	531	581	1403	382	212	218	738.024	963.36	571.816	754.048	1000.28	753.865	514.052
ENSG00000008196	TFAP2B	transcription factor AP-2 beta [Source:HGNC Symbol;Acc:HGNC:11743]	protein_coding	1.15051	0.000668656	0.0396931	4.7717	4.46844e-47	6.84218e-45	1.61573	9.53385e-07	0.000133682	4.78944	8.51534e-49	1.97117e-46	-0.279778	0.418094	0.504516	-0.744995	0.0206741	0.0565563	-0.297523	0.338667	0.681937	-0.465217	0.3246	0.999969	-0.0177447	0.969549	0.98144	82	74	197	211	3836	1820	66	147	681	280	2611	1982	81.7107	96.1866	183.964	210.105	3030.32	1816.63	76.7799
ENSG00000008197	TFAP2D	transcription factor AP-2 delta [Source:HGNC Symbol;Acc:HGNC:15581]	protein_coding	2.04117	0.342133	1	6.82271	0.000301496	0.000922891	2.93984	0.105684	1	5.13084	0.00435647	0.00755226	-1.54386	0.500333	0.638105	-2.44253	0.135057	0.341009	0.148005	0.905525	0.528116	-0.898645	0.74946	0.999969	1.69188	0.516535	0.654118	0	0	2	0	27	32	1	0	12	6	12	16	0	0	1.68506	0	22.9668	26.4203	1.71203
ENSG00000008226	DLEC1	DLEC1, cilia and flagella associated protein [Source:HGNC Symbol;Acc:HGNC:2899]	protein_coding	-0.276861	0.673649	0.968484	-2.24923	0.000942631	0.00273153	-0.139283	0.841146	1	-0.62365	0.392957	0.359161	1.48911	0.029338	0.0740508	1.35153	0.0434709	0.124251	-0.136467	0.851093	0.614361	-0.137578	0.885644	0.999969	-1.62558	0.103264	0.20035	81	52	60	77	13	30	18	27	81	19	20	8	95.0657	64.8908	52.3966	79.8485	7.68124	26.6899	37.0781
ENSG00000008256	CYTH3	cytohesin 3 [Source:HGNC Symbol;Acc:HGNC:9504]	protein_coding	0.0454392	0.879004	1	-0.25259	0.397635	0.562033	0.0373185	0.898916	1	-0.014283	0.961523	1	-0.0576781	0.846194	0.891529	-0.0495575	0.866559	0.867309	-0.295985	0.319538	0.417465	0.00812069	0.98453	0.999969	-0.238307	0.570915	0.698158	260	195	256	266	369	176	299	335	775	280	314	228	291.544	291.332	262.195	340.111	288.182	199.578	316.235
ENSG00000008277	ADAM22	ADAM metallopeptidase domain 22 [Source:HGNC Symbol;Acc:HGNC:201]	protein_coding	0.293061	0.298644	0.886098	1.33619	1.38041e-06	8.11774e-06	-0.0257803	0.925394	1	2.02629	8.51264e-14	1.55299e-12	0.122313	0.663069	0.768583	0.441154	0.110679	0.211617	-0.567792	0.0337461	0.0747334	0.318841	0.418471	0.999969	-0.690104	0.0751012	0.15634	210	138	280	189	739	575	293	252	679	210	970	814	240.847	261.114	344.777	268.668	694.68	570.593	262.265
ENSG00000008282	SYPL1	synaptophysin like 1 [Source:HGNC Symbol;Acc:HGNC:11507]	protein_coding	0.304937	0.317258	0.891861	-0.304302	0.320067	0.477711	-0.480211	0.110921	0.63581	-2.41648	5.59414e-14	7.27024e-13	-0.370725	0.22257	0.353953	0.414423	0.170292	0.276067	1.74145	7.2803e-08	4.25313e-07	0.785147	0.0669823	0.999969	2.11217	1.94704e-06	2.36174e-05	286	252	385	406	293	327	495	524	1061	262	82	60	376.197	346.132	446.404	446.001	226.499	360.188	494.3
ENSG00000008283	CYB561	cytochrome b561 [Source:HGNC Symbol;Acc:HGNC:2571]	protein_coding	0.00866459	0.985824	0.972199	1.55049	0.00120961	0.00379775	0.0183542	0.971415	1	0.331802	0.522443	0.412443	1.13036	0.0255821	0.0672762	1.12067	0.0232312	0.0543189	2.34904	1.81873e-06	5.49728e-06	-0.00969004	0.989068	0.999969	1.21868	0.084371	0.171301	74	65	77	83	252	197	23	45	111	20	34	40	70.7268	85.7573	74.905	82.2237	239.199	218.209	27.9533
ENSG00000008294	SPAG9	sperm associated antigen 9 [Source:HGNC Symbol;Acc:HGNC:14524]	protein_coding	0.41648	0.131948	0.764526	-0.463585	0.0936922	0.222769	0.903969	0.00106349	0.0230735	2.58356	8.3055e-21	3.13623e-19	0.256266	0.353968	0.528183	-0.231223	0.402449	0.553442	-2.79088	5.35488e-24	2.70925e-22	-0.487488	0.212216	0.999969	-3.04714	6.35593e-15	1.05475e-12	4024	3777	6353	6012	4864	4468	5475	6694	20329	7255	10606	12223	4570.94	5433.49	6642.11	6709.54	3316.37	3938.62	4268.89
ENSG00000008300	CELSR3	cadherin EGF LAG seven-pass G-type receptor 3 [Source:HGNC Symbol;Acc:HGNC:3230]	protein_coding	0.353718	0.184467	0.780405	0.370871	0.16393	0.235488	0.256831	0.338388	0.793861	0.184379	0.493567	0.609105	0.618759	0.0209012	0.0564035	0.715647	0.00733611	0.0242972	0.805252	0.00264499	0.0145304	0.0968871	0.797793	0.999969	0.186492	0.622519	0.739141	2135	1419	2427	2700	2773	3058	755	1132	3264	687	869	671	1820.37	1556.55	1927.89	2388.29	1807.45	2561.02	1019.65
ENSG00000008311	AASS	aminoadipate-semialdehyde synthase [Source:HGNC Symbol;Acc:HGNC:17366]	protein_coding	0.165957	0.536119	1	-2.69173	9.33213e-23	3.14075e-21	0.143424	0.591035	1	-1.97821	3.72854e-13	4.50927e-12	-0.0342872	0.898191	0.841671	-0.0117538	0.96491	0.996013	-0.747808	0.00721945	0.0230881	0.0225334	0.952516	0.999969	-0.713521	0.0647967	0.139032	1221	808	1490	1197	252	270	1511	1767	4002	1665	386	247	1682.53	1200.7	1771.21	1464.01	193.886	253.046	1431.41
ENSG00000008323	PLEKHG6	pleckstrin homology and RhoGEF domain containing G6 [Source:HGNC Symbol;Acc:HGNC:25562]	protein_coding	0.447163	0.63047	0.967033	-7.30558	1.90006e-05	7.97155e-05	0.724467	0.450874	1	-1.20878	0.33364	0.305678	1.57814	0.0978289	0.21662	1.30084	0.165185	0.393103	-4.51865	0.0168245	0.021321	-0.2773	0.835682	0.999969	-6.09677	0.00397802	0.0147781	31	17	42	33	0	0	11	22	33	13	1	2	26.5138	26.8808	51.8951	21.4865	0	0	9.79882
ENSG00000008324	SS18L2	SS18 like 2 [Source:HGNC Symbol;Acc:HGNC:15593]	protein_coding	0.401819	0.285265	0.877999	0.771483	0.0387003	0.085368	0.242305	0.503207	1	-1.21321	0.00100198	0.00282383	-1.6892	5.23325e-06	4.94572e-05	-1.52969	3.11458e-05	0.000202299	0.295488	0.425908	0.569263	0.159513	0.75989	0.999969	1.98469	0.000154953	0.000977399	126	123	184	142	317	184	456	384	1337	303	171	133	128.784	137.502	208.879	143.224	278.906	175.316	522.016
ENSG00000008382	MPND	MPN domain containing [Source:HGNC Symbol;Acc:HGNC:25934]	protein_coding	-0.191102	0.557402	0.964038	-0.663382	0.0419559	0.0906727	-0.237875	0.465949	1	-0.437383	0.185669	0.288603	0.109321	0.737434	0.816425	0.156094	0.631967	0.662567	-0.116678	0.724097	0.820467	0.0467732	0.919189	0.999969	-0.225999	0.626446	0.742024	385	364	356	371	471	214	292	396	814	213	224	149	351.118	456.942	342.794	364.252	328.166	180.65	380.255
ENSG00000008394	MGST1	microsomal glutathione S-transferase 1 [Source:HGNC Symbol;Acc:HGNC:7061]	protein_coding	0.0627351	0.821053	1	-0.255421	0.357732	0.433273	-0.272562	0.322004	0.781611	-1.58445	9.83264e-09	6.46268e-08	-0.302992	0.273156	0.469074	0.0323055	0.906848	0.954632	1.02604	0.000218626	0.000752864	0.335297	0.390823	0.999969	1.32903	0.000693271	0.00341039	1014	857	1323	901	991	867	2175	2541	5333	1482	923	1099	1606.89	1518.66	2064.03	1202.19	1271.84	1346.89	2097.02
ENSG00000008405	CRY1	cryptochrome circadian regulator 1 [Source:HGNC Symbol;Acc:HGNC:2384]	protein_coding	-0.14781	0.553066	1	0.293321	0.237563	0.323343	-0.00510958	0.983392	1	-0.273208	0.266544	0.36348	-0.460469	0.063157	0.137521	-0.603169	0.0145405	0.0427959	0.10606	0.666916	1	-0.1427	0.683289	0.999969	0.566528	0.105012	0.202988	536	513	693	568	978	717	1002	1131	2438	899	873	1130	712.141	798.565	727.618	635.426	1019.92	830.45	988.077
ENSG00000008438	PGLYRP1	peptidoglycan recognition protein 1 [Source:HGNC Symbol;Acc:HGNC:8904]	protein_coding	0	1	1	0	1	1	-1.90457	0.72395	1	0.338991	0.949819	1	-1.15941	0.829757	1	0	1	1	-1.8691	0.728855	1	1.69911	0.823764	0.999969	-0.709699	0.925844	NA	0	0	0	0	0	0	0	1	0	0	1	0	0	0	0	0	0	0	0
ENSG00000008441	NFIX	nuclear factor I X [Source:HGNC Symbol;Acc:HGNC:7788]	protein_coding	-0.188679	0.723702	0.947726	3.16413	2.71382e-11	3.18621e-10	-1.80671	0.00107646	0.057852	1.80545	0.000368395	0.000677474	-0.270904	0.614885	0.719776	1.34713	0.013951	0.0390027	1.08777	0.0131981	0.0252973	1.61803	0.0351884	0.999969	1.35867	0.0504835	0.114312	30	24	13	21	469	322	10	25	31	11	187	127	21.6021	38.4862	21.3883	29.3106	273.938	246.597	35.2581
ENSG00000008513	ST3GAL1	ST3 beta-galactoside alpha-2,3-sialyltransferase 1 [Source:HGNC Symbol;Acc:HGNC:10862]	protein_coding	-0.791061	0.098968	0.641709	-1.03355	0.0307378	0.0693126	0.668041	0.143721	0.629352	-0.381157	0.411801	0.554998	-0.847874	0.070225	0.150476	-2.30698	8.39495e-07	8.29589e-06	-1.50026	0.00157058	0.00315874	-1.4591	0.0275918	0.999969	-0.652388	0.327838	0.475053	73	66	62	59	56	70	142	171	390	198	75	108	110.93	72.6038	48.8509	56.8716	31.3895	58.6396	156.045
ENSG00000008516	MMP25	matrix metallopeptidase 25 [Source:HGNC Symbol;Acc:HGNC:14246]	protein_coding	-1.01846	0.67614	1	-1.40928	0.579614	1	-1.46915	0.575625	1	0.851008	0.736024	1	0.506157	0.836075	1	0.956844	0.714633	1	-1.75413	0.503051	1	0.450702	0.899875	0.999969	-2.26027	0.528251	NA	3	4	1	3	1	1	0	4	0	1	1	2	1.97625	3.45475	0.633602	2.04591	0.561047	1.63587	0
ENSG00000008517	IL32	interleukin 32 [Source:HGNC Symbol;Acc:HGNC:16830]	protein_coding	-0.245591	0.799087	1	-0.875185	0.366461	0.414611	0.762215	0.491874	1	0.984125	0.386386	0.345236	2.67375	0.0103041	0.0318159	1.66594	0.10803	0.235667	0.814439	0.44633	0.363019	-1.0078	0.492963	0.999969	-1.8593	0.213094	0.346472	59	35	35	45	8	50	4	7	10	5	5	4	39.4428	30.2683	25.2149	33.6417	4.58176	33.6218	2.9875
ENSG00000008710	PKD1	polycystin 1, transient receptor potential channel interacting [Source:HGNC Symbol;Acc:HGNC:9008]	protein_coding	-0.23581	0.429275	0.935492	-0.415658	0.163356	0.346542	-0.213537	0.476703	0.707061	-0.249965	0.405764	0.680117	2.42189	5.79169e-16	5.28376e-14	2.39961	1.05015e-15	6.26719e-14	2.25619	5.08722e-14	8.87849e-13	-0.0222725	0.958021	0.999969	-0.165694	0.695592	0.797306	5814	4004	4379	6567	7815	9727	1070	1915	3593	847	1206	732	8314.17	6866.67	5492.93	7398.86	4452.88	6929.05	1251.9
ENSG00000008735	MAPK8IP2	mitogen-activated protein kinase 8 interacting protein 2 [Source:HGNC Symbol;Acc:HGNC:6883]	protein_coding	0.61662	0.0396093	0.489663	1.95537	6.03865e-11	6.51579e-10	0.406548	0.177776	0.637014	1.62383	6.81492e-08	6.05536e-07	0.623849	0.0389257	0.0953363	0.833922	0.00531875	0.0181941	0.95539	0.00132941	0.00783324	0.210072	0.62127	0.999969	0.331541	0.434383	0.580828	707	707	1182	1267	3512	2073	369	543	1850	454	1307	1421	684.847	859.48	1102.76	1264.24	3667.43	2318.83	460.12
ENSG00000008838	MED24	mediator complex subunit 24 [Source:HGNC Symbol;Acc:HGNC:22963]	protein_coding	0.14836	0.572221	1	0.546568	0.0372853	0.0714062	-0.0227864	0.930809	1	0.659239	0.0122078	0.036831	-0.301793	0.250333	0.412805	-0.130647	0.618808	0.749368	-0.414464	0.114997	0.255989	0.171147	0.644856	0.999969	-0.11267	0.761724	0.843303	1930	1397	1786	1600	2796	1548	1785	2148	4922	966	1139	1126	1311.05	1398.77	1608.94	1394.09	2452.59	1504.24	1699.02
ENSG00000008853	RHOBTB2	Rho related BTB domain containing 2 [Source:HGNC Symbol;Acc:HGNC:18756]	protein_coding	-0.254829	0.431898	0.937925	0.219175	0.497308	0.598325	-0.38869	0.238639	0.707061	-0.485942	0.14407	0.305695	1.05199	0.00128	0.00569633	1.18585	0.000292846	0.00162122	1.7571	9.2408e-08	6.00001e-07	0.133861	0.772263	0.999969	0.705117	0.128279	0.236332	532	550	423	485	969	529	253	289	659	120	191	165	529.259	655.064	441.528	550.889	817.001	560.341	298.333
ENSG00000008869	HEATR5B	HEAT repeat containing 5B [Source:HGNC Symbol;Acc:HGNC:29273]	protein_coding	-0.131946	0.561977	1	0.580394	0.0100056	0.0227464	-0.0303214	0.892485	1	1.55046	4.26539e-12	4.51255e-11	-0.418019	0.0646818	0.124572	-0.519643	0.0212626	0.0579391	-1.38809	4.70483e-10	5.72307e-09	-0.101624	0.750449	0.999969	-0.970068	0.00225441	0.009269	572	483	664	546	1751	1130	772	1067	1982	637	1271	1156	665.04	584.574	577.015	563.415	1018.3	849.73	839.397
ENSG00000008952	SEC62	SEC62 homolog, preprotein translocation factor [Source:HGNC Symbol;Acc:HGNC:11846]	protein_coding	0.206052	0.505218	0.988327	1.38882	6.52542e-06	4.83062e-05	0.544732	0.0746012	0.355545	2.85178	9.48666e-21	2.4625e-19	-1.57324	3.21554e-07	5.93314e-06	-1.91192	4.69205e-10	2.11829e-08	-3.0362	2.79613e-23	1.84989e-21	-0.338679	0.435937	0.999969	-1.46296	0.000742588	0.0036055	630	630	873	833	2722	1829	2534	3352	8161	3578	12071	16046	765.377	907.132	1026.57	902.371	2287.13	2091.18	2380.45
ENSG00000008988	RPS20	ribosomal protein S20 [Source:HGNC Symbol;Acc:HGNC:10405]	protein_coding	-0.315195	0.196144	0.792464	-1.14373	2.80603e-06	2.21808e-05	0.180391	0.458916	0.710587	-0.34963	0.151419	0.309366	-0.867183	0.00037299	0.00230998	-1.36277	2.24834e-08	3.4176e-07	-1.66129	1.02091e-11	1.41427e-10	-0.495585	0.150449	0.999969	-0.794104	0.0213416	0.0575764	11140	6728	8398	7116	4026	3337	15247	18799	38536	13653	8135	7391	9673.23	7416.35	7578.05	6158.57	3956.05	3778.84	14856.7
ENSG00000009307	CSDE1	cold shock domain containing E1 [Source:HGNC Symbol;Acc:HGNC:29905]	protein_coding	-0.060309	0.812911	1	-1.83985	5.37165e-13	1.12754e-11	-0.0597548	0.814457	0.860983	0.381963	0.133661	0.210361	-0.19832	0.436256	0.610555	-0.198874	0.434924	0.590456	-2.42013	2.23052e-21	8.7245e-20	-0.000554112	0.998773	0.999969	-2.22181	7.04096e-10	2.49618e-08	11654	9461	13851	9832	7797	4858	23280	24763	56510	17006	15381	15936	17839.1	14578.8	19188.4	11903.7	4969.99	4085.37	19386.4
ENSG00000009335	UBE3C	ubiquitin protein ligase E3C [Source:HGNC Symbol;Acc:HGNC:16803]	protein_coding	-0.209949	0.467661	0.946995	-1.48935	2.91057e-07	1.72035e-06	0.494202	0.0869751	0.52855	1.52992	1.27689e-07	1.08436e-06	0.070998	0.805855	0.852129	-0.633153	0.0284307	0.0642752	-2.94827	4.20118e-24	3.26169e-22	-0.70415	0.0848104	0.999969	-3.01927	1.81522e-13	1.96636e-11	1662	1546	1732	1464	815	690	1637	2347	3939	1325	977	915	1445.59	1381.19	1444.3	1000.33	473.356	533.753	1224.57
ENSG00000009413	REV3L	REV3 like, DNA directed polymerase zeta catalytic subunit [Source:HGNC Symbol;Acc:HGNC:9968]	protein_coding	-0.139192	0.719676	1	-0.676293	0.0811915	0.196237	0.46712	0.228761	0.547618	1.68188	1.44244e-05	7.73315e-05	1.49327	0.00011889	0.00104392	0.886961	0.0222312	0.111555	-0.864902	0.0256419	0.0686947	-0.606311	0.269146	0.999969	-2.35817	1.70896e-05	0.000152418	2974	2425	3351	2324	2836	3107	1388	2827	3552	1976	5582	5426	4917.83	3815.02	5120.83	2809.99	2355.87	3109.13	1104.8
ENSG00000009694	TENM1	teneurin transmembrane protein 1 [Source:HGNC Symbol;Acc:HGNC:8117]	protein_coding	-1.45572	4.64756e-07	0.000122084	3.04264	1.3883e-29	6.25676e-28	-1.31863	2.84502e-06	0.000340065	3.11753	2.38783e-31	1.47152e-29	0.374426	0.175587	0.301019	0.237339	0.419211	0.575958	0.299542	0.249978	0.533526	-0.137087	0.733995	0.999969	-0.0748842	0.843679	0.899867	246	161	99	85	2657	2752	252	238	244	79	1836	1532	269.153	313.774	127.581	85.5981	2110.38	2679.1	252.792
ENSG00000009709	PAX7	paired box 7 [Source:HGNC Symbol;Acc:HGNC:8621]	protein_coding	1.13443	0.116008	0.584225	1.64831	0.021297	0.0390041	0.950013	0.173555	0.876868	0.483275	0.497112	0.423102	-0.749624	0.305621	0.44539	-0.565207	0.411101	0.74241	0.415413	0.550222	0.430726	0.184417	0.854281	0.999969	1.16504	0.248431	0.387938	15	17	35	46	109	22	26	26	146	33	28	30	14.313	19.9675	30.5441	44.4912	85.2428	21.2934	31.6946
ENSG00000009724	MASP2	mannan binding lectin serine peptidase 2 [Source:HGNC Symbol;Acc:HGNC:6902]	protein_coding	0.505494	0.587936	0.963037	0.241724	0.795971	0.763738	1.84629	0.087623	0.675273	2.32856	0.0317953	0.0407064	2.74446	0.0104512	0.0328391	1.40366	0.136771	0.259497	0.657621	0.488542	0.3913	-1.34079	0.347716	0.999969	-2.08683	0.145004	0.259632	15	29	42	34	10	53	2	5	21	14	19	10	14.3856	36.0659	37.3702	33.8292	8.02605	51.5909	2.47118
ENSG00000009765	IYD	iodotyrosine deiodinase [Source:HGNC Symbol;Acc:HGNC:21071]	protein_coding	0	1	1	0	1	1	-1.86329	0.729625	1	-0.991932	0.854018	1	-1.11815	0.835684	1	0	1	1	0	1	1	1.6578	0.827958	0.999969	0.62117	0.9351	NA	0	0	0	0	0	0	0	1	0	0	0	0	0	0	0	0	0	0	0
ENSG00000009780	FAM76A	family with sequence similarity 76 member A [Source:HGNC Symbol;Acc:HGNC:28530]	protein_coding	0.519681	0.146192	0.639878	0.443188	0.213554	0.339194	0.42899	0.226417	0.801086	1.47164	3.10224e-05	0.00012126	0.23284	0.519218	0.723147	0.323531	0.356614	0.479138	-0.795613	0.0223212	0.0363287	0.0906907	0.857102	0.999969	-1.02845	0.0403886	0.0957624	114	69	171	135	208	149	96	126	315	102	196	173	141.074	83.3979	161.461	160.167	159.75	145.116	91.5849
ENSG00000009790	TRAF3IP3	TRAF3 interacting protein 3 [Source:HGNC Symbol;Acc:HGNC:30766]	protein_coding	0.111036	0.889176	0.967294	-2.36443	0.00628993	0.0146791	0.437539	0.604306	1	0.740947	0.384517	0.356574	1.81052	0.0299169	0.0766293	1.48402	0.0661743	0.161646	-1.29486	0.142482	0.138581	-0.3265	0.77853	0.999969	-3.10537	0.0105564	0.0326659	25	35	30	49	3	11	12	12	34	15	15	17	29.0204	49.3941	31.8144	52.6567	2.61182	13.1149	11.9108
ENSG00000009830	POMT2	protein O-mannosyltransferase 2 [Source:HGNC Symbol;Acc:HGNC:19743]	protein_coding	0.0718366	0.864998	1	-1.05289	0.0129092	0.0252253	-0.370828	0.381667	0.824394	-0.42731	0.313922	0.414651	1.73169	4.25976e-05	0.000293824	2.17436	2.80056e-07	3.35072e-06	1.10611	0.00920443	0.0313733	0.442664	0.459534	0.999969	-0.625579	0.29671	0.441977	1296	1176	1256	1456	499	748	725	968	1780	466	437	698	1692.22	2356.07	1475.92	2780.28	469.348	1487.62	527.193
ENSG00000009844	VTA1	vesicle trafficking 1 [Source:HGNC Symbol;Acc:HGNC:20954]	protein_coding	0.264044	0.368465	0.913914	1.73811	2.57974e-09	2.22914e-08	-0.250061	0.387378	0.824394	-0.476478	0.100671	0.165115	-1.39696	1.71899e-06	1.822e-05	-0.882855	0.00240546	0.00889259	0.817628	0.00481825	0.015637	0.514105	0.212289	0.999969	2.21459	7.41979e-08	1.40716e-06	399	525	709	597	2476	1415	1656	1442	3668	892	833	872	469.982	656.762	731.4	621.273	2216.62	1540.34	1738.08
ENSG00000009950	MLXIPL	MLX interacting protein like [Source:HGNC Symbol;Acc:HGNC:12744]	protein_coding	-0.662173	0.204755	0.713385	1.00554	0.0488089	0.0933445	-0.0552921	0.924469	1	2.24003	5.89783e-05	0.000139684	1.86887	0.00081439	0.00391237	1.26199	0.0214736	0.0510484	0.63438	0.213304	0.278349	-0.60688	0.438188	0.999969	-1.23449	0.10246	0.199147	58	78	40	60	121	123	15	20	38	17	92	55	51.3711	88.9074	34.1459	54.2494	115.369	165.78	17.0472
ENSG00000009954	BAZ1B	bromodomain adjacent to zinc finger domain 1B [Source:HGNC Symbol;Acc:HGNC:961]	protein_coding	0.043505	0.854396	1	-0.251724	0.288345	0.542038	0.276107	0.242289	0.466257	0.743086	0.00165231	0.00618917	-1.00587	2.14285e-05	0.000196708	-1.23847	1.63457e-07	4.20125e-06	-2.00068	2.71711e-17	7.58952e-16	-0.232602	0.486958	0.999969	-0.994809	0.00295073	0.0114927	3166	2429	3478	3010	3798	2689	6724	7396	19505	6949	7785	9600	3557.84	3188.73	3809.11	3144.57	3027.83	2638.41	7135.47
ENSG00000010017	RANBP9	RAN binding protein 9 [Source:HGNC Symbol;Acc:HGNC:13727]	protein_coding	0.0594918	0.774529	1	-0.0741649	0.720919	0.763602	-0.294148	0.154113	0.607429	-0.160837	0.437182	0.750953	-0.369253	0.0748329	0.167074	-0.0156132	0.93982	0.878092	-0.282581	0.172932	0.285606	0.35364	0.227129	0.999969	0.0866722	0.767514	0.846588	1128	986	1439	1126	1479	1204	1461	1808	3339	1086	1239	1127	1216.97	1327.61	1461.82	1189.11	1209.43	1207.11	1632.3
ENSG00000010030	ETV7	ETS variant 7 [Source:HGNC Symbol;Acc:HGNC:18160]	protein_coding	-2.25056	0.628266	1	-2.41584	0.603254	1	0.263769	0.952353	1	-2.91794	0.525609	1	-0.998993	0.824085	1	-3.51332	0.442161	1	0	1	1	-2.51425	0.694887	0.999969	0.502142	0.938773	NA	0	2	0	0	0	0	2	1	4	2	0	0	0	1.7806	0	0	0	0	2.57742
ENSG00000010072	SPRTN	SprT-like N-terminal domain [Source:HGNC Symbol;Acc:HGNC:25356]	protein_coding	-0.20741	0.51606	0.978006	-0.0133003	0.96666	1	0.21187	0.495783	1	0.458997	0.144043	0.212411	-0.500122	0.113357	0.21732	-0.919402	0.00347303	0.0117427	-0.972419	0.00212527	0.00520985	-0.41928	0.346972	0.999969	-0.472297	0.290889	0.435767	184	184	208	192	233	232	301	399	771	284	217	235	213.474	204.725	170.291	192.114	167.424	248.346	275.542
ENSG00000010165	EEF1AKNMT	eEF1A lysine and N-terminal methyltransferase [Source:HGNC Symbol;Acc:HGNC:24248]	protein_coding	-0.219087	0.406487	0.927266	-0.371375	0.157707	0.192378	-0.0392411	0.880179	1	-0.310537	0.239099	0.32279	-0.694619	0.00800572	0.0218599	-0.874465	0.000857465	0.00393448	-0.755457	0.00431674	0.0112586	-0.179846	0.627577	0.999969	-0.0608372	0.870229	0.918981	446	434	414	362	605	408	557	756	1491	444	353	275	400.743	462.238	434.793	307.324	359.148	307.325	688.136
ENSG00000010219	DYRK4	dual specificity tyrosine phosphorylation regulated kinase 4 [Source:HGNC Symbol;Acc:HGNC:3095]	protein_coding	0.0170918	0.952478	1	0.29376	0.303441	0.412928	-0.0350462	0.899879	1	-0.403522	0.150899	0.324599	-0.742799	0.00877973	0.0278231	-0.690661	0.0143043	0.0415034	-0.0455171	0.8722	1	0.052138	0.896244	0.999969	0.697282	0.0816877	0.16722	211	242	240	288	377	285	498	535	1112	400	331	328	252.66	316.108	249.109	326.456	382.841	313.778	501.485
ENSG00000010244	ZNF207	zinc finger protein 207 [Source:HGNC Symbol;Acc:HGNC:12998]	protein_coding	0.193766	0.548207	0.961148	-0.629005	0.0512408	0.13492	0.426558	0.185599	0.653694	-0.366148	0.257232	0.477024	0.176095	0.585126	0.786528	-0.0566971	0.860394	0.920775	-0.0867625	0.788396	1	-0.232792	0.609731	0.999969	-0.262857	0.564892	0.693436	2313	2214	3205	2916	3992	2815	3854	4357	9663	3284	1317	1145	3916.35	2744.28	4434.75	3182.44	2392.05	1913.65	2672.73
ENSG00000010256	UQCRC1	ubiquinol-cytochrome c reductase core protein 1 [Source:HGNC Symbol;Acc:HGNC:12585]	protein_coding	-0.758698	0.00396597	0.114047	-1.16342	1.00017e-05	7.14398e-05	-0.035805	0.891662	0.881469	-0.965644	0.000251392	0.0011127	0.0831902	0.751732	0.955066	-0.639702	0.0151091	0.0435202	-0.114587	0.664497	1	-0.722893	0.0520539	0.999969	-0.197777	0.595715	0.718008	3030	3400	2394	2430	2999	1854	4231	5170	10245	2444	1442	1346	3063.53	5372.76	2453.16	2530.17	2001.93	1761.84	3979.05
ENSG00000010270	STARD3NL	STARD3 N-terminal like [Source:HGNC Symbol;Acc:HGNC:19169]	protein_coding	-0.304246	0.278479	0.912194	0.0319115	0.909467	0.900993	-0.123062	0.658166	0.986569	-0.502303	0.0709914	0.120509	-0.416745	0.135762	0.244524	-0.597928	0.0324245	0.0807433	0.11747	0.674257	0.881328	-0.181183	0.646613	0.999969	0.534215	0.176413	0.300789	977	835	894	758	1000	725	1882	2354	4335	1658	1641	2519	1400.52	1294.65	1161.69	1021.05	1595.7	1159.86	1662.79
ENSG00000010278	CD9	CD9 molecule [Source:HGNC Symbol;Acc:HGNC:1709]	protein_coding	1.91112	0.0561677	0.490828	2.11256	0.0339119	0.0616297	0.880154	0.342923	0.996609	-1.42008	0.165026	0.174691	-1.7409	0.0821601	0.167119	-0.709938	0.443865	0.702851	1.79174	0.0782283	0.0766796	1.03096	0.450015	0.999969	3.53263	0.0133436	0.0393771	7	6	13	20	11	28	21	10	77	30	5	5	3.12925	8.31128	13.3906	26.7095	11.8322	34.1718	27.3692
ENSG00000010282	HHATL	hedgehog acyltransferase like [Source:HGNC Symbol;Acc:HGNC:13242]	protein_coding	0	1	1	2.45002	0.544493	1	0.836561	0.840394	1	5.39391	0.173983	1	0	1	1	-0.760526	0.854731	1	-2.6624	0.483579	1	-1.04188	0.859998	0.999969	-2.94376	0.603259	NA	0	0	0	0	3	0	0	0	1	0	9	3	0	0	0	0	2.35296	0	0
ENSG00000010292	NCAPD2	non-SMC condensin I complex subunit D2 [Source:HGNC Symbol;Acc:HGNC:24305]	protein_coding	-0.216369	0.361231	0.946995	-2.25077	6.47894e-21	2.92141e-19	-0.168109	0.477459	0.593775	-3.13934	2.24169e-38	3.62382e-36	0.191396	0.418962	0.655686	0.143137	0.545554	0.690382	1.07997	1.07611e-05	7.72111e-05	-0.0482596	0.885421	0.999969	0.888577	0.00916855	0.0291324	4290	3542	4355	3784	798	495	5789	6028	13354	3453	385	324	5160.83	4384.49	4150.7	4065.28	1125.8	878.227	4646.81
ENSG00000010295	IFFO1	intermediate filament family orphan 1 [Source:HGNC Symbol;Acc:HGNC:24970]	protein_coding	-0.146169	0.60207	0.967033	-0.468718	0.0966455	0.166406	-0.0233221	0.933945	1	0.140611	0.618131	1	0.337295	0.23055	0.351726	0.214449	0.44437	0.590059	-0.272034	0.336206	0.490005	-0.122846	0.757103	0.999969	-0.60933	0.126678	0.234213	467	389	500	451	360	283	317	442	862	286	344	383	495.684	470.82	424.821	448.754	413.37	285.76	335.382
ENSG00000010310	GIPR	gastric inhibitory polypeptide receptor [Source:HGNC Symbol;Acc:HGNC:4271]	protein_coding	-0.442919	0.477755	0.894778	-1.2709	0.0431492	0.0711116	1.51553	0.0563473	0.575823	2.03468	0.0115742	0.0172403	4.51944	3.09656e-09	6.58446e-08	2.56099	0.000109779	0.000818757	1.21386	0.0743751	0.0788559	-1.95845	0.0524765	0.999969	-3.30558	0.00121806	0.00550421	91	61	54	76	34	61	5	5	25	13	10	15	108.565	88.6726	55.5256	89.8687	26.8559	55.1417	3.82314
ENSG00000010318	PHF7	PHD finger protein 7 [Source:HGNC Symbol;Acc:HGNC:18458]	protein_coding	-0.202956	0.675787	0.937925	-0.397747	0.413121	0.526567	0.563128	0.242664	0.818558	1.58989	0.000936383	0.0022724	0.603618	0.215129	0.353656	-0.162466	0.735168	0.784428	-1.38402	0.00389781	0.00871303	-0.766083	0.262688	0.999969	-1.98764	0.00363284	0.0137113	91	79	99	79	53	110	81	77	288	87	220	133	118.18	100.962	117.557	73.3469	44.8014	122.637	74.8439
ENSG00000010319	SEMA3G	semaphorin 3G [Source:HGNC Symbol;Acc:HGNC:30400]	protein_coding	-3.91339	0.273478	1	0.388492	0.907718	1	0	1	1	1.25224	0.739884	1	4.69699	0.194009	1	1.24733	0.740646	1	3.83324	0.275955	1	-3.44958	0.508938	0.999969	-0.863715	0.864077	NA	0	2	1	0	1	5	0	0	0	0	1	0	0	10.0693	0.442662	0	0.384473	12.1863	0
ENSG00000010322	NISCH	nischarin [Source:HGNC Symbol;Acc:HGNC:18006]	protein_coding	-0.091516	0.718811	1	0.252488	0.319738	0.581886	-0.00210645	0.993383	0.89366	1.05899	3.04753e-05	0.000220402	0.379225	0.13565	0.294435	0.289815	0.253959	0.403249	-0.427275	0.0919912	0.265279	-0.0894095	0.803505	0.999969	-0.8065	0.0246753	0.0647016	2579	2231	2481	2684	7535	3996	2543	2930	7131	1617	3480	2531	2999.83	3236.91	2703.93	3149.35	4312.31	3115.76	2535.33
ENSG00000010327	STAB1	stabilin 1 [Source:HGNC Symbol;Acc:HGNC:18628]	protein_coding	-1.04154	0.635587	1	-0.338601	0.877883	1	1.25357	0.561395	1	-1.74217	0.491712	1	0.770416	0.728215	1	-1.5247	0.47593	1	2.17398	0.388696	1	-2.29511	0.456248	0.999969	1.40357	0.675958	NA	0	3	7	1	2	3	2	3	4	4	0	1	0	8.03349	2.48423	0.953526	1.54451	4.38565	2.94983
ENSG00000010361	FUZ	fuzzy planar cell polarity protein [Source:HGNC Symbol;Acc:HGNC:26219]	protein_coding	-0.234376	0.499849	0.972199	-0.451424	0.195395	0.32066	-0.188962	0.584947	1	-2.08097	1.49554e-08	1.00064e-07	0.514634	0.138135	0.251604	0.46922	0.175387	0.280467	2.14418	6.2261e-09	4.2573e-08	-0.0454146	0.926195	0.999969	1.62955	0.00129672	0.00581253	304	256	272	285	295	176	289	298	869	162	60	54	390.295	355.624	365.418	269.756	285.547	259.61	281.023
ENSG00000010379	SLC6A13	solute carrier family 6 member 13 [Source:HGNC Symbol;Acc:HGNC:11046]	protein_coding	-2.31223	0.417827	1	-2.51903	0.374853	1	-0.520256	0.848734	1	0.997825	0.709216	1	-0.214911	0.936696	1	-2.00688	0.48508	1	-3.73177	0.184154	1	-1.79191	0.649891	0.999969	-3.51679	0.367303	NA	6	0	0	1	1	0	1	1	2	1	4	2	3.33583	0	0	0.570726	0.447788	0	0.988494
ENSG00000010404	IDS	iduronate 2-sulfatase [Source:HGNC Symbol;Acc:HGNC:5389]	protein_coding	-0.52066	0.0345715	0.402455	-1.22416	6.83256e-07	4.93182e-06	-0.983595	6.11008e-05	0.0038585	-0.342285	0.163228	0.327811	0.288874	0.236834	0.326447	0.751809	0.00238781	0.00953599	-0.592996	0.0167007	0.0506465	0.462935	0.183071	0.999969	-0.88187	0.0112482	0.0344851	841	568	560	367	470	406	779	883	1213	266	503	468	929.81	845.217	641.285	595.849	375.422	384.707	750.829
ENSG00000010438	PRSS3	serine protease 3 [Source:HGNC Symbol;Acc:HGNC:9486]	protein_coding	0.939743	0.835668	1	2.4573	0.578759	1	1.0858	0.798783	1	-0.754752	0.864035	1	-1.97517	0.655507	1	-2.12124	0.627083	1	1.23688	0.778928	1	-0.146101	0.981254	0.999969	3.21197	0.607081	NA	0	0	0	1	1	1	2	0	4	0	1	0	0	0	0	0.751829	2.07447	0.445364	1.71296
ENSG00000010539	ZNF200	zinc finger protein 200 [Source:HGNC Symbol;Acc:HGNC:12993]	protein_coding	-0.149224	0.546288	0.96067	-0.728004	0.00356379	0.0113536	0.0780255	0.753872	1	0.722713	0.00381638	0.00934645	0.442002	0.075998	0.160351	0.214752	0.384772	0.535388	-1.00871	5.65859e-05	0.000292915	-0.22725	0.517183	0.999969	-1.45072	4.01848e-05	0.000310318	807	509	787	640	325	478	370	557	993	544	541	512	733.018	590.885	654.981	539.622	401.711	398.193	490.983
ENSG00000010610	CD4	CD4 molecule [Source:HGNC Symbol;Acc:HGNC:1678]	protein_coding	-0.219412	0.858899	1	-2.23817	0.0870871	0.128751	-0.0925505	0.943944	1	-0.704933	0.639644	0.41341	2.32954	0.0699837	0.165668	2.20268	0.0819033	0.33581	0.796299	0.601536	0.336497	-0.126861	0.943949	0.999969	-1.53323	0.442058	0.588408	9	14	4	14	6	2	3	5	15	3	2	1	10.3215	21.4873	10.0157	16.7133	3.10899	3.71612	2.85434
ENSG00000010626	LRRC23	leucine rich repeat containing 23 [Source:HGNC Symbol;Acc:HGNC:19138]	protein_coding	0.236326	0.484514	0.948441	1.55918	2.32403e-06	1.46165e-05	0.579243	0.0610312	0.515508	2.54373	8.21925e-17	1.33052e-15	-1.08268	0.00105687	0.00487807	-1.4256	6.97175e-06	5.58662e-05	-2.06723	1.2076e-11	1.33357e-10	-0.342917	0.454167	0.999969	-0.984546	0.0285908	0.072874	79	40	83	78	163	118	124	140	480	152	596	406	68.3898	47.2209	71.4418	65.9284	163.608	180.557	131.273
ENSG00000010671	BTK	Bruton tyrosine kinase [Source:HGNC Symbol;Acc:HGNC:1133]	protein_coding	-1.49358	0.483713	1	-0.0796918	0.967596	0.831224	1.63056	0.410646	1	3.01238	0.116596	0.163507	1.64094	0.417442	0.72564	-1.48321	0.478535	1	-1.45113	0.433851	0.25622	-3.1241	0.283228	0.999969	-3.09203	0.259929	0.40125	0	3	2	0	7	3	1	3	8	1	12	8	0	8.33839	2.77113	0	2.87317	4.22779	0.532164
ENSG00000010704	HFE	homeostatic iron regulator [Source:HGNC Symbol;Acc:HGNC:4886]	protein_coding	-0.568206	0.79089	1	-0.169995	0.932718	1	0.994813	0.629193	1	-0.315145	0.883191	1	0.766166	0.709234	1	-0.796852	0.710686	1	0.911316	0.665148	1	-1.56301	0.599026	0.999969	0.145156	0.960648	NA	6	1	0	2	4	4	4	1	6	2	2	1	4.97162	1.2928	0	5.02225	2.18646	3.54317	2.92357
ENSG00000010803	SCMH1	Scm polycomb group protein homolog 1 [Source:HGNC Symbol;Acc:HGNC:19003]	protein_coding	0.0514192	0.853262	1	-1.18231	2.46604e-05	0.000111639	0.160823	0.560532	0.935205	-0.851382	0.00254323	0.00910844	0.00366614	0.989473	0.97105	-0.105738	0.702105	0.832597	-0.327259	0.250023	0.369434	-0.109404	0.780152	0.999969	-0.330926	0.405325	0.553115	533	386	612	485	422	250	560	581	1777	393	239	207	600.733	522.478	615.562	548.645	279.469	214.982	611.094
ENSG00000010810	FYN	FYN proto-oncogene, Src family tyrosine kinase [Source:HGNC Symbol;Acc:HGNC:4037]	protein_coding	-0.472007	0.0754841	0.645705	-0.475216	0.0733485	0.182822	-0.0622045	0.814505	0.846463	1.12336	2.25428e-05	8.51825e-05	-0.201592	0.447295	0.659921	-0.611395	0.0212399	0.0569682	-1.80017	1.13177e-11	1.45651e-10	-0.409802	0.27479	0.999969	-1.59858	2.02687e-05	0.000175359	3259	3215	3308	2376	4783	2637	4298	4771	9537	3050	4913	5076	3179.45	4193.08	2848.96	2465.01	3178.17	2123.54	4208.66
ENSG00000010818	HIVEP2	human immunodeficiency virus type I enhancer binding protein 2 [Source:HGNC Symbol;Acc:HGNC:4921]	protein_coding	0.191326	0.556486	0.964038	0.553927	0.0876088	0.173908	0.275307	0.396594	0.83553	1.92422	2.64218e-09	2.22307e-08	1.06362	0.00113405	0.00519343	0.979638	0.00244698	0.00988029	-0.306669	0.339032	0.647256	-0.0839809	0.855043	0.999969	-1.37029	0.00276592	0.0109202	393	309	570	517	923	789	341	406	1018	433	1306	1303	510.399	766.87	624.328	830.217	740.286	1130.69	374.81
ENSG00000010932	FMO1	flavin containing monooxygenase 1 [Source:HGNC Symbol;Acc:HGNC:3769]	protein_coding	0	1	1	0	1	1	-2.52531	0.601832	1	-2.05985	0.675234	1	-4.02895	0.414395	1	-1.70912	0.733299	1	-2.33987	0.645715	1	2.31972	0.741671	0.999969	1.68893	0.811714	NA	0	0	0	0	0	0	3	3	6	0	1	0	0	0	0	0	0	0	4.30668
ENSG00000011007	ELOA	elongin A [Source:HGNC Symbol;Acc:HGNC:11620]	protein_coding	-0.0394403	0.872375	1	0.0969724	0.692229	0.917237	-0.387653	0.110319	0.797679	0.226956	0.349833	0.559447	-0.826832	0.000708417	0.00326393	-0.478619	0.0499352	0.115565	-0.956815	8.55774e-05	0.000409779	0.348213	0.313216	0.999969	-0.129983	0.706259	0.805206	737	665	806	694	1200	711	1391	1494	2664	854	1288	1308	788.274	818.648	873.175	690.665	978.578	738.866	1535.41
ENSG00000011009	LYPLA2	lysophospholipase 2 [Source:HGNC Symbol;Acc:HGNC:6738]	protein_coding	0.020437	0.947824	1	0.6466	0.0374129	0.0744778	-0.556619	0.072684	0.468894	-2.30482	6.96428e-13	1.14872e-11	-0.378601	0.223419	0.361828	0.198454	0.524018	0.662627	2.57282	1.04044e-15	1.72382e-14	0.577055	0.189821	0.999969	2.95142	3.92759e-11	2.12731e-09	562	427	386	495	1065	569	696	682	1582	355	127	120	588.909	482.164	434.703	652.646	978.425	697.464	772.21
ENSG00000011021	CLCN6	chloride voltage-gated channel 6 [Source:HGNC Symbol;Acc:HGNC:2024]	protein_coding	0.114972	0.637662	1	0.0661715	0.785239	1	0.443401	0.0688479	0.456225	1.60165	4.97222e-11	4.28641e-10	0.611034	0.0124698	0.0376603	0.282606	0.245354	0.372517	-0.92444	0.000133358	0.000678119	-0.328429	0.341034	0.999969	-1.53547	8.08081e-06	8.05901e-05	765	565	783	953	2003	1660	614	880	1983	621	910	867	981.228	845.885	924.453	1054.65	886.883	1027.02	547.398
ENSG00000011028	AC080038.1	mannose receptor C type 2 [Source:NCBI gene;Acc:9902]	protein_coding	-0.551674	0.111888	0.675406	-0.478189	0.168318	0.354496	-0.356915	0.304291	0.610988	-0.23178	0.505138	0.846518	0.925106	0.00770576	0.0292339	0.730347	0.0354634	0.0877888	0.678697	0.0509657	0.121341	-0.194759	0.691652	0.999969	-0.246409	0.61604	0.733726	2971	3023	2173	3233	2313	2380	1730	2663	4425	1195	1432	1254	3381.21	4197.77	1779.42	3392.09	1757.72	3687.56	1759.57
ENSG00000011052	NME1-NME2	NME1-NME2 readthrough [Source:HGNC Symbol;Acc:HGNC:33531]	protein_coding	-1.47089	0.000365643	0.024539	-0.00514765	0.989925	1	-1.0926	0.00788017	0.319534	-4.29919	7.85993e-19	1.95024e-17	0.334675	0.412737	0.692562	-0.0436185	0.916355	0.89442	4.62871	1.21284e-21	3.23686e-20	-0.378294	0.516137	0.999969	4.29404	1.23069e-11	7.51954e-10	532	322	144	200	821	351	278	542	570	111	21	9	572.255	416.227	145.226	211.642	645.175	339.504	303.455
ENSG00000011083	SLC6A7	solute carrier family 6 member 7 [Source:HGNC Symbol;Acc:HGNC:11054]	protein_coding	0	1	1	7.85406	7.38663e-05	0.000257623	0	1	1	5.51986	0.00643728	0.00695546	0	1	0.991994	0	1	1	2.61564	0.0670151	0.0581959	0.258316	0.940515	0.999969	2.33418	0.410127	0.557571	0	0	0	0	78	52	0	0	0	0	9	3	0	0	0	0	53.6507	47.2812	0
ENSG00000011105	TSPAN9	tetraspanin 9 [Source:HGNC Symbol;Acc:HGNC:21640]	protein_coding	0.111734	0.802344	0.959333	-0.12764	0.775007	0.895696	-0.0634488	0.886536	1	-2.25637	2.79926e-06	1.31713e-05	0.0162178	0.971026	0.962967	0.1914	0.666782	0.735119	2.14495	8.45814e-06	2.83338e-05	0.175182	0.780982	0.999969	2.12873	0.0011905	0.00540158	173	138	141	204	254	93	152	194	476	108	29	24	159.741	182.738	141.204	228.849	222.315	90.4788	167.975
ENSG00000011114	BTBD7	BTB domain containing 7 [Source:HGNC Symbol;Acc:HGNC:18269]	protein_coding	-0.131185	0.73697	1	-0.787213	0.0447162	0.099136	0.513133	0.191502	0.664302	1.3936	0.000403528	0.00121226	1.3499	0.000578438	0.00246637	0.705582	0.0712944	0.154831	-0.830909	0.0348852	0.100208	-0.644317	0.244802	0.999969	-2.18081	8.73224e-05	0.000596765	942	799	1092	879	434	522	404	510	1254	427	428	403	966.624	843.169	982.48	670.386	781.356	275.609	402.831
ENSG00000011132	APBA3	amyloid beta precursor protein binding family A member 3 [Source:HGNC Symbol;Acc:HGNC:580]	protein_coding	-0.314787	0.393952	0.917166	-0.0132158	0.971377	1	-0.216042	0.571649	1	-0.249804	0.513696	0.645832	0.617165	0.101512	0.225518	0.51842	0.166199	0.26928	0.853753	0.0224666	0.0355413	-0.0987453	0.852548	0.999969	0.236588	0.655921	0.765382	367	215	248	409	335	509	101	140	285	74	115	146	338.262	237.098	184.13	278.639	247.405	322.974	194.047
ENSG00000011143	MKS1	Meckel syndrome, type 1 [Source:HGNC Symbol;Acc:HGNC:7121]	protein_coding	-0.117166	0.74409	1	0.337193	0.343659	0.498727	-0.0368132	0.916466	1	-1.16317	0.00113366	0.00353928	-1.39912	8.27348e-05	0.000717397	-1.47947	3.00174e-05	0.000196352	0.101248	0.777308	0.870969	-0.0803526	0.872831	0.999969	1.50036	0.00293787	0.011457	160	210	221	199	459	296	406	449	1100	263	182	125	127.75	267.899	206.605	156	239.854	256.705	551.641
ENSG00000011198	ABHD5	abhydrolase domain containing 5 [Source:HGNC Symbol;Acc:HGNC:21396]	protein_coding	-0.711988	0.0741658	0.568447	-1.26056	0.00159517	0.00483421	-0.261269	0.515886	0.958472	0.1301	0.747553	1	3.34849	5.31513e-17	4.08223e-15	2.89777	5.14816e-13	2.06037e-11	1.95783	1.25284e-06	5.27818e-06	-0.450719	0.426099	0.999969	-1.39066	0.0143835	0.0418596	651	297	340	389	369	280	258	331	548	179	190	170	1900.66	674.794	652.23	918.526	500.661	573.196	108.174
ENSG00000011201	ANOS1	anosmin 1 [Source:HGNC Symbol;Acc:HGNC:6211]	protein_coding	1.31267	0.000376231	0.0250966	1.22463	0.000903408	0.00328763	1.46134	7.87486e-05	0.0148321	-0.613965	0.109589	0.179529	0.347056	0.354405	0.625086	0.198394	0.58616	0.69025	2.18565	7.42314e-09	4.60009e-08	-0.148663	0.776106	0.999969	1.83859	0.000552705	0.00281845	249	153	629	557	949	366	130	231	1246	341	76	94	253.163	203.941	581.539	555.145	728.126	340.36	150.364
ENSG00000011243	AKAP8L	A-kinase anchoring protein 8 like [Source:HGNC Symbol;Acc:HGNC:29857]	protein_coding	0.729971	0.000655589	0.0391539	1.68337	2.83082e-15	7.66882e-14	0.548485	0.00929942	0.104827	1.8605	1.06562e-18	4.54821e-17	-1.77303	8.98896e-17	1.04098e-14	-1.59154	5.96096e-14	2.71658e-12	-1.95016	2.14218e-20	7.76487e-19	0.181486	0.546023	0.999969	-0.177135	0.554542	0.685172	902	767	1159	1241	2908	2365	2383	2652	8086	2415	5241	4056	728.72	675.838	1134.1	1195.69	2098.06	2414.43	2653.32
ENSG00000011258	MBTD1	mbt domain containing 1 [Source:HGNC Symbol;Acc:HGNC:19866]	protein_coding	0.448042	0.0764932	0.579627	0.278452	0.271876	0.323349	0.17177	0.492278	1	0.221594	0.37709	0.593002	-0.434725	0.0850846	0.175384	-0.158453	0.527211	0.674955	-0.377867	0.133512	0.290151	0.276272	0.437375	0.999969	0.0568581	0.873319	0.921462	596	479	924	704	853	525	963	1028	2640	918	981	836	677.013	628.231	984.41	796.247	927.277	655.198	945.622
ENSG00000011260	UTP18	UTP18, small subunit processome component [Source:HGNC Symbol;Acc:HGNC:24274]	protein_coding	-0.251959	0.272953	0.908655	-0.791393	0.000601846	0.00188953	-0.0764127	0.734939	1	-0.127906	0.572042	1	-1.03515	5.55735e-06	5.11239e-05	-1.21069	1.05028e-07	1.3807e-06	-1.69863	1.24579e-13	2.223e-12	-0.175546	0.585772	0.999969	-0.663487	0.0400785	0.0952055	715	722	793	695	722	474	2002	2139	4305	1634	1475	1281	938.941	926.835	842.915	723.938	578.769	498.522	2049.32
ENSG00000011275	RNF216	ring finger protein 216 [Source:HGNC Symbol;Acc:HGNC:21698]	protein_coding	0.635652	0.0138454	0.290874	1.9427	4.72727e-14	7.33039e-13	-0.19753	0.438758	0.863688	0.0457545	0.857823	1	-1.19694	3.19021e-06	3.75942e-05	-0.363758	0.15603	0.274764	0.700002	0.00627621	0.0158817	0.833182	0.0217241	0.999969	1.89694	1.70867e-07	2.89713e-06	831	630	894	739	1346	806	1712	1619	4104	1322	1818	1449	673.017	583.677	879.863	1074.45	2752.34	2077.33	1658.35
ENSG00000011295	TTC19	tetratricopeptide repeat domain 19 [Source:HGNC Symbol;Acc:HGNC:26006]	protein_coding	-0.0339874	0.883309	1	-0.0114648	0.960571	0.93845	0.206012	0.370862	0.811737	1.13261	8.52299e-07	5.88668e-06	0.0783102	0.734744	0.909181	-0.161689	0.4833	0.626585	-1.06577	3.89926e-06	2.36817e-05	-0.239999	0.462336	0.999969	-1.14408	0.000461308	0.00243188	1289	1126	1421	1222	1271	922	1624	1912	4476	1631	2488	2962	1364.99	1613.01	1423.64	1484.01	1663.61	1289.17	1391.02
ENSG00000011304	PTBP1	polypyrimidine tract binding protein 1 [Source:HGNC Symbol;Acc:HGNC:9583]	protein_coding	-0.0536153	0.859313	1	-1.11393	0.000237721	0.00126851	-0.441248	0.144946	0.371398	-3.98455	1.09745e-37	2.32192e-35	0.253229	0.402646	0.615044	0.640862	0.0342034	0.0856771	3.12384	9.85599e-24	4.8387e-22	0.387632	0.365042	0.999969	2.87061	3.70908e-11	2.03725e-09	4903	5158	5093	5328	1981	1714	3615	4703	9574	1617	233	175	4761.63	5064.73	5369.43	4099.31	1980.63	2560.89	4298.41
ENSG00000011332	DPF1	double PHD fingers 1 [Source:HGNC Symbol;Acc:HGNC:20225]	protein_coding	-0.60538	0.0799766	0.658701	0.895322	0.00939725	0.0219165	-0.0504855	0.884238	1	1.87064	5.95173e-08	3.4837e-07	0.0567177	0.869953	0.907839	-0.498177	0.150013	0.270435	-0.918603	0.0074721	0.0238041	-0.554894	0.257142	0.999969	-0.97532	0.0455581	0.105241	628	639	454	697	1146	815	415	533	984	416	1655	1199	659.737	522.308	264.559	512.939	1408.05	790.984	565.342
ENSG00000011347	SYT7	synaptotagmin 7 [Source:HGNC Symbol;Acc:HGNC:11514]	protein_coding	1.34475	0.0191467	0.289154	4.42472	1.76111e-15	3.32182e-14	1.03285	0.0716625	0.540495	2.86308	2.09054e-07	6.73804e-07	-0.159781	0.79669	0.862628	0.152117	0.771219	0.823154	1.40186	0.00338006	0.00672594	0.311898	0.70067	0.999969	1.56164	0.0461621	0.106348	21	5	57	33	385	314	11	16	99	11	92	122	18.4336	8.55456	44.5665	27.6456	300.846	310.684	15.436
ENSG00000011376	LARS2	leucyl-tRNA synthetase 2, mitochondrial [Source:HGNC Symbol;Acc:HGNC:17095]	protein_coding	-0.0978397	0.794482	1	-0.416932	0.266858	0.42508	-0.157974	0.672455	1	-0.118471	0.753008	0.85948	0.702691	0.0606857	0.114954	0.762825	0.041732	0.102976	0.404231	0.284094	0.462185	0.0601341	0.909631	0.999969	-0.29846	0.574599	0.70096	615	427	479	525	543	516	761	829	1758	529	329	288	915.559	696.268	544.841	964.44	377.967	834.676	547.507
ENSG00000011405	PIK3C2A	phosphatidylinositol-4-phosphate 3-kinase catalytic subunit type 2 alpha [Source:HGNC Symbol;Acc:HGNC:8971]	protein_coding	-0.188401	0.613843	1	-0.886753	0.0176816	0.0556152	0.698499	0.0612289	0.434838	1.48624	6.93418e-05	0.000325819	-0.774358	0.0380891	0.112617	-1.66126	8.50754e-06	6.96112e-05	-3.14735	3.90743e-17	1.37526e-15	-0.8869	0.0929336	0.999969	-2.37299	7.11261e-06	7.19052e-05	1943	1867	2496	2047	1299	1339	1770	2792	4647	2199	1972	986	1390.99	1318.97	1261.58	1116.58	542.919	923.756	2087.61
ENSG00000011422	PLAUR	plasminogen activator, urokinase receptor [Source:HGNC Symbol;Acc:HGNC:9053]	protein_coding	-0.953873	0.0311262	0.385812	1.64856	0.000161195	0.000727501	1.11971	0.00974918	0.169223	3.94359	5.63028e-20	1.4273e-18	-0.532679	0.225163	0.363958	-2.60626	2.38736e-09	4.322e-08	-2.8277	4.19677e-11	5.61335e-10	-2.07358	0.00081307	0.783232	-2.29502	0.000184186	0.00112671	87	162	125	126	261	355	172	219	597	319	1249	1447	67.6569	185.963	50.6821	79.8344	306.104	483.717	158.663
ENSG00000011426	ANLN	anillin actin binding protein [Source:HGNC Symbol;Acc:HGNC:14082]	protein_coding	-0.48961	0.118538	0.742247	-3.73084	1.67621e-30	8.90179e-29	-0.0424579	0.89196	1	-4.24076	2.74645e-39	5.26939e-37	-0.233289	0.456261	0.668206	-0.680441	0.0297754	0.0767639	0.276636	0.408778	1	-0.447152	0.312612	0.999969	0.509926	0.266049	0.407953	1667	1527	1764	1492	144	125	3012	3874	5882	2642	160	131	2095.05	2585.22	1850.15	1482.66	136.597	219.327	2631.33
ENSG00000011451	WIZ	WIZ zinc finger [Source:HGNC Symbol;Acc:HGNC:30917]	protein_coding	-0.225728	0.444627	0.937925	-0.564457	0.0560558	0.0953491	-0.372598	0.210698	0.678043	-1.22645	4.66763e-05	0.000292222	0.912176	0.00208724	0.00916667	1.05905	0.000356003	0.00184431	1.57416	1.58345e-07	9.30009e-07	0.146869	0.726139	0.999969	0.661988	0.116645	0.219196	2487	1877	1991	2240	2263	1452	790	1066	2284	370	329	291	2116.07	2045.16	1591.39	1967.42	1607.63	1205.89	1068.6
ENSG00000011454	RABGAP1	RAB GTPase activating protein 1 [Source:HGNC Symbol;Acc:HGNC:17155]	protein_coding	0.494596	0.0620905	0.596001	0.869458	0.00101977	0.00462339	0.267248	0.310938	0.512186	1.00644	0.000135072	0.000443805	-0.385609	0.145368	0.3151	-0.158261	0.54891	0.693143	-0.522588	0.0473551	0.117334	0.227348	0.543223	0.999969	-0.13698	0.71388	0.810466	1159	1184	1908	1552	3433	2341	2159	2524	6034	2451	3861	3611	1637.5	1483.18	2633.86	1764.05	3142.43	2558	1989.78
ENSG00000011465	DCN	decorin [Source:HGNC Symbol;Acc:HGNC:2705]	protein_coding	-0.367791	0.718835	1	-2.71946	0.0266837	0.0472425	0.658598	0.500046	1	-0.269256	0.794867	0.494506	0.216955	0.831674	0.882127	-0.809433	0.407623	1	-2.23325	0.0716033	0.0616616	-1.02638	0.467681	0.999969	-2.45019	0.127031	0.234698	12	5	15	20	2	2	32	10	101	17	7	7	24.7482	8.1671	8.66819	16.6935	1.44348	4.33801	18.1298
ENSG00000011478	QPCTL	glutaminyl-peptide cyclotransferase like [Source:HGNC Symbol;Acc:HGNC:25952]	protein_coding	-1.00054	0.0487978	0.393627	-0.590001	0.24158	0.34355	-0.675167	0.182409	0.765438	-2.75366	1.4606e-06	4.57101e-06	0.343302	0.495107	0.694535	0.0179338	0.971998	0.932959	2.50696	1.18148e-05	4.27366e-05	-0.325369	0.650031	0.999969	2.16366	0.00452069	0.0163729	130	118	60	91	146	86	102	137	228	36	11	14	137.593	159.94	50.3403	98.921	103.831	93.5511	112.693
ENSG00000011485	PPP5C	protein phosphatase 5 catalytic subunit [Source:HGNC Symbol;Acc:HGNC:9322]	protein_coding	-0.234395	0.338476	0.89766	0.451472	0.0647469	0.113351	-0.324272	0.184075	0.664302	-0.88348	0.000308459	0.00134554	-0.493624	0.0434623	0.117153	-0.403747	0.0987348	0.194022	0.841328	0.000589726	0.00375477	0.0898774	0.794919	0.999969	1.33495	0.000114125	0.00074989	1763	1474	1500	1604	3136	1640	2053	2484	4706	1327	1362	1123	1683.71	1822.73	1347.62	1633.06	2894.45	1898.14	2518.97
ENSG00000011523	CEP68	centrosomal protein 68 [Source:HGNC Symbol;Acc:HGNC:29076]	protein_coding	0.067665	0.811774	1	0.0891116	0.753637	0.929065	0.0638588	0.822733	1	-0.22516	0.433595	0.720747	0.431195	0.130898	0.231062	0.435001	0.125241	0.235944	0.745466	0.00915441	0.0310175	0.00380611	0.992455	0.999969	0.314271	0.436742	0.583183	697	383	684	650	876	594	398	511	1337	348	353	295	743.272	518.431	670.527	653.127	735.354	607.678	439.907
ENSG00000011566	MAP4K3	mitogen-activated protein kinase kinase kinase kinase 3 [Source:HGNC Symbol;Acc:HGNC:6865]	protein_coding	-0.448596	0.0887131	0.693233	-0.0821488	0.754255	0.776163	-0.38792	0.13764	0.620322	0.208837	0.423903	0.651328	0.65675	0.0123649	0.0330978	0.596074	0.0230529	0.0607472	0.365764	0.161168	0.339241	-0.0606763	0.870125	0.999969	-0.290986	0.43189	0.578138	608	614	752	613	1235	894	946	1108	2013	640	1172	973	1274.3	1199.77	867.518	945.782	1458.09	880.398	803.929
ENSG00000011590	ZBTB32	zinc finger and BTB domain containing 32 [Source:HGNC Symbol;Acc:HGNC:16763]	protein_coding	3.72364	0.378099	1	0.277419	0.949106	1	-0.103263	0.980832	1	1.08465	0.799636	1	-1.17278	0.788666	1	2.65412	0.521904	1	-1.98001	0.640793	1	3.82679	0.525419	0.999969	-0.807283	0.894627	NA	0	0	1	2	1	0	1	0	2	0	2	0	0	0	1.69031	4.0927	0.350228	0	1.00697
ENSG00000011600	TYROBP	TYRO protein tyrosine kinase binding protein [Source:HGNC Symbol;Acc:HGNC:12449]	protein_coding	0	1	1	1.0459	0.846188	1	-0.578277	0.913989	1	-0.968193	0.857451	1	-1.09437	0.839105	1	-0.721523	0.892954	1	0.919717	0.86456	1	0.372781	0.96089	0.999969	2.01399	0.791638	NA	0	0	0	0	1	0	0	1	1	0	0	0	0	0	0	0	0.844465	0	0
ENSG00000011638	TMEM159	transmembrane protein 159 [Source:HGNC Symbol;Acc:HGNC:30136]	protein_coding	-0.158598	0.739582	0.989423	0.396665	0.405204	0.516279	0.1877	0.687834	1	-2.28408	1.0411e-05	2.81155e-05	-0.0561463	0.905934	0.936828	-0.402445	0.391012	0.508088	2.6246	4.34872e-07	1.99223e-06	-0.346299	0.604029	0.999969	2.68075	0.000140007	0.000897645	79	72	118	68	107	90	106	113	398	82	21	16	81.0183	115.003	103.508	71.0125	90.8929	168.867	112.213
ENSG00000011677	GABRA3	gamma-aminobutyric acid type A receptor alpha3 subunit [Source:HGNC Symbol;Acc:HGNC:4077]	protein_coding	-0.850258	0.204051	0.788373	5.22443	6.56531e-20	1.84631e-18	0.337469	0.552516	1	3.01018	2.46036e-08	9.13572e-08	0.166929	0.798882	0.864511	-1.0208	0.0807654	0.15923	2.38118	4.43525e-08	2.37119e-07	-1.18773	0.176145	0.999969	2.21425	0.00487149	0.017445	8	6	11	6	560	501	10	10	52	11	112	67	13.3109	12.5169	8.98814	5.28786	513.319	454.402	9.09342
ENSG00000012048	BRCA1	BRCA1, DNA repair associated [Source:HGNC Symbol;Acc:HGNC:1100]	protein_coding	-0.350837	0.301501	0.886766	-2.60727	4.49064e-14	6.86601e-13	-0.669287	0.0484626	0.607815	-2.60034	7.00237e-14	8.65001e-13	1.21312	0.000351787	0.0018072	1.53157	6.35864e-06	5.38647e-05	1.20619	0.000638145	0.00255962	0.31845	0.506992	0.999969	-0.00693285	0.988709	0.993022	1567	1425	1800	1334	149	267	1594	1980	3554	1408	181	161	2581.66	2676.89	2286.18	1836.92	235.643	633.467	1182.47
ENSG00000012061	ERCC1	ERCC excision repair 1, endonuclease non-catalytic subunit [Source:HGNC Symbol;Acc:HGNC:3433]	protein_coding	-0.204484	0.503426	0.950951	-0.0817194	0.789238	0.810681	-0.349363	0.250175	0.7156	-0.750001	0.0141871	0.0301255	-0.677437	0.0262054	0.0691265	-0.532558	0.0805017	0.165279	-0.00915514	0.976195	1	0.144879	0.736718	0.999969	0.668282	0.122237	0.227594	839	643	674	857	845	627	1271	1303	3294	547	487	505	787.158	788.319	569.402	798.193	828.18	660.349	1388.54
ENSG00000012124	CD22	CD22 molecule [Source:HGNC Symbol;Acc:HGNC:1643]	protein_coding	-0.130779	0.84479	1	-2.75127	5.01894e-05	0.000239241	0.580455	0.458294	1	1.43585	0.0636364	0.112675	5.38991	4.4296e-13	2.15488e-11	4.67868	4.551e-11	1.06566e-09	1.20279	0.0907847	0.123887	-0.711231	0.489437	0.999969	-4.18712	4.75382e-05	0.00035583	329	296	189	461	15	98	4	16	24	14	17	26	352.109	413.963	189.471	510.32	12.8179	101.563	4.51948
ENSG00000012171	SEMA3B	semaphorin 3B [Source:HGNC Symbol;Acc:HGNC:10724]	protein_coding	0.0439727	0.927552	0.967033	1.38378	0.00353017	0.00974578	0.207521	0.689042	1	2.40565	2.04385e-06	6.06011e-06	1.06839	0.0387072	0.0944143	0.904837	0.0623761	0.120666	0.0465146	0.92	0.952117	-0.163548	0.817594	0.999969	-1.02187	0.140882	0.253796	72	35	46	86	133	157	17	28	98	25	123	85	62.6911	48.6171	43.0301	72.0856	115.11	177.387	30.437
ENSG00000012174	MBTPS2	membrane bound transcription factor peptidase, site 2 [Source:HGNC Symbol;Acc:HGNC:15455]	protein_coding	0.170847	0.627517	0.968504	1.18663	0.000688842	0.00310371	-0.692079	0.0487867	0.505252	-1.19009	0.000867431	0.00252593	-0.0216735	0.950892	0.95054	0.841252	0.0166691	0.0436717	2.35505	3.30816e-11	3.45233e-10	0.862925	0.082719	0.999969	2.37672	1.994e-06	2.40933e-05	186	283	301	344	900	527	271	414	627	139	123	129	233.635	394.727	320.92	385.859	849.27	579.151	279.826
ENSG00000012211	PRICKLE3	prickle planar cell polarity protein 3 [Source:HGNC Symbol;Acc:HGNC:6645]	protein_coding	0.928082	0.582577	1	0.738635	0.662285	0.63532	0.329386	0.853877	1	1.23831	0.481149	0.527883	1.11963	0.526802	0.656813	1.71833	0.314641	0.858212	0.619951	0.712019	0.38719	0.598694	0.807688	0.999969	-0.499679	0.83769	0.895745	4	2	8	6	1	11	4	1	6	1	3	4	6.38373	1.99699	10.8453	4.84786	0.819912	13.0526	2.95084
ENSG00000012223	LTF	lactotransferrin [Source:HGNC Symbol;Acc:HGNC:6720]	protein_coding	0	1	1	0	1	1	1.7551	0.741823	1	1.86479	0.729602	1	0	1	1	-1.67906	0.752634	1	-1.95404	0.717203	1	-1.96032	0.796023	0.999969	-2.23529	0.769582	NA	0	0	0	0	0	0	0	0	3	0	1	0	0	0	0	0	0	0	0
ENSG00000012232	EXTL3	exostosin like glycosyltransferase 3 [Source:HGNC Symbol;Acc:HGNC:3518]	protein_coding	-0.05906	0.799471	1	-0.832114	0.00035827	0.00183137	-0.332625	0.152639	0.610691	-1.20574	2.2942e-07	1.73633e-06	0.842266	0.000292091	0.00196859	1.11583	1.59617e-06	3.16376e-05	1.21589	1.95523e-07	1.42847e-06	0.273564	0.405462	0.999969	0.373627	0.257044	0.398216	5069	4449	4727	4604	2024	1927	3896	4809	9687	2593	2061	2481	6043.91	6745.11	5563.27	6713.13	3069.25	4117.47	3432.38
ENSG00000012504	NR1H4	nuclear receptor subfamily 1 group H member 4 [Source:HGNC Symbol;Acc:HGNC:7967]	protein_coding	1.08398	0.695188	1	0.864124	0.744043	1	-2.69321	0.342507	1	0.474047	0.858522	1	-0.232366	0.931353	1	3.54483	0.222054	1	0.157711	0.951776	1	3.77712	0.340506	0.999969	0.390035	0.917202	NA	0	3	1	1	0	7	1	3	1	0	1	3	0	2.67013	6.86808	0.72358	0	4.92137	1.19554
ENSG00000012660	ELOVL5	ELOVL fatty acid elongase 5 [Source:HGNC Symbol;Acc:HGNC:21308]	protein_coding	0.466775	0.0687894	0.623622	0.512978	0.045435	0.079972	-0.22101	0.386866	0.829968	-2.39721	5.90584e-20	2.07193e-18	-0.50924	0.0470448	0.115679	0.178544	0.48464	0.566918	2.40095	5.14752e-20	2.71733e-18	0.687784	0.0574209	0.999969	2.91019	2.07366e-15	3.80553e-13	932	930	1350	1761	2245	1214	1521	1798	3774	1058	284	232	1086.8	1202.21	1354.46	1808.83	1932.58	1332.15	1662
ENSG00000012779	ALOX5	arachidonate 5-lipoxygenase [Source:HGNC Symbol;Acc:HGNC:435]	protein_coding	0	1	1	0	1	1	-1.86329	0.729625	1	-0.991932	0.854018	1	-1.11815	0.835684	1	0	1	1	0	1	1	1.6578	0.827958	0.999969	0.62117	0.9351	NA	0	0	0	0	0	0	0	1	0	0	0	0	0	0	0	0	0	0	0
ENSG00000012817	KDM5D	lysine demethylase 5D [Source:HGNC Symbol;Acc:HGNC:11115]	protein_coding	1.02426	0.105088	0.644975	-0.967837	0.134067	0.215126	1.29607	0.0401162	0.4506	1.98387	0.00219909	0.00385353	2.10092	0.00108434	0.00487807	1.8291	0.00319066	0.010921	-0.850788	0.191199	0.198348	-0.271814	0.760937	0.999969	-2.9517	0.00125448	0.00564427	36	39	75	75	21	39	33	42	130	67	30	31	57.158	76.0985	125.889	144.707	14.2583	56.031	14.0435
ENSG00000012822	CALCOCO1	calcium binding and coiled-coil domain 1 [Source:HGNC Symbol;Acc:HGNC:29306]	protein_coding	0.746507	0.0021265	0.0914302	2.36887	3.10214e-23	1.05636e-21	0.504093	0.0301693	0.51546	2.14463	1.96313e-20	4.85738e-19	-1.25339	2.01034e-07	2.7619e-06	-1.01098	1.62277e-05	0.000123309	-1.02915	6.88797e-06	3.8905e-05	0.242414	0.471064	0.999969	0.22424	0.499955	0.639488	215	176	378	359	1812	1280	518	575	1646	542	1416	1063	198.928	228.673	336.7	379.588	1088.93	1115.37	529.562
ENSG00000012963	UBR7	ubiquitin protein ligase E3 component n-recognin 7 (putative) [Source:HGNC Symbol;Acc:HGNC:20344]	protein_coding	0.305449	0.33066	0.89766	-0.011171	0.971625	1	-0.0379871	0.902465	1	0.121767	0.695808	1	-0.946042	0.00245792	0.00965948	-0.602606	0.0531258	0.122698	-1.07898	0.000568996	0.00233293	0.343436	0.436351	0.999969	-0.132938	0.763745	0.844341	412	411	596	410	661	355	1047	958	2252	692	586	494	462.468	425.46	683.565	414.353	549.159	331.306	917.388
ENSG00000012983	MAP4K5	mitogen-activated protein kinase kinase kinase kinase 5 [Source:HGNC Symbol;Acc:HGNC:6867]	protein_coding	0.188834	0.47623	0.9677	-0.419826	0.113683	0.181111	0.31973	0.225714	0.70591	1.15604	1.18806e-05	7.21666e-05	0.328865	0.214356	0.352593	0.197968	0.453565	0.599559	-1.247	2.42181e-06	1.17114e-05	-0.130897	0.726385	0.999969	-1.57586	2.553e-05	0.00021342	1344	1202	1885	1579	1385	1315	1880	2512	5522	2459	2969	3189	2204.58	1792.19	2473.75	2081.4	1277.23	1711.7	1615.6
ENSG00000013016	EHD3	EH domain containing 3 [Source:HGNC Symbol;Acc:HGNC:3244]	protein_coding	-0.289074	0.463419	0.939361	1.23088	0.00142445	0.00482814	-0.323353	0.412863	1	-0.51453	0.203364	0.312923	0.148098	0.707137	0.78732	0.182378	0.644233	0.730318	1.89351	1.7837e-06	6.68191e-06	0.0342792	0.951015	0.999969	1.74541	0.00179559	0.00764659	147	89	110	107	388	296	113	104	266	51	75	47	143.866	111.163	101.452	107.684	309.908	289.672	133.873
ENSG00000013275	PSMC4	proteasome 26S subunit, ATPase 4 [Source:HGNC Symbol;Acc:HGNC:9551]	protein_coding	-0.220263	0.488445	0.949733	1.00524	0.00152367	0.0042961	-0.544345	0.0855559	0.50819	-0.824606	0.00933227	0.0291324	-0.725123	0.0222566	0.064152	-0.40104	0.206314	0.344654	1.10472	0.000494086	0.00158907	0.324082	0.47012	0.999969	1.82984	4.50785e-05	0.000340853	1160	1228	1012	1312	3916	2160	2345	2555	4660	1264	884	1486	1289.19	1643.66	1055.33	1462	3423.12	2461.86	2625.41
ENSG00000013288	MAN2B2	mannosidase alpha class 2B member 2 [Source:HGNC Symbol;Acc:HGNC:29623]	protein_coding	0.167341	0.66936	1	0.419456	0.282921	0.432344	-0.167252	0.672295	1	-1.35496	0.000915229	0.00292222	0.361445	0.359247	0.498426	0.696038	0.0765685	0.152748	2.13586	1.35657e-07	8.6074e-07	0.334592	0.547813	0.999969	1.77441	0.00169758	0.0072909	228	296	287	334	529	367	192	210	583	100	76	60	202.514	368.475	245.319	395.369	432.548	329.081	211.004
ENSG00000013293	SLC7A14	solute carrier family 7 member 14 [Source:HGNC Symbol;Acc:HGNC:29326]	protein_coding	-0.347145	0.497867	0.897371	1.35081	0.00628391	0.0161545	0.317372	0.696088	1	3.87794	1.22959e-07	4.43533e-07	5.00157	1.08066e-11	4.22494e-10	4.33706	2.0782e-12	6.64005e-11	2.47444	4.44794e-07	1.94411e-06	-0.664514	0.489009	0.999969	-2.52713	0.00426533	0.0156516	68	34	51	55	852	491	3	4	13	5	64	64	155.592	78.0756	76.5491	107.784	314.241	281.692	3.6554
ENSG00000013297	CLDN11	claudin 11 [Source:HGNC Symbol;Acc:HGNC:8514]	protein_coding	-0.0281413	0.966754	1	-1.91929	0.00567086	0.0147024	-0.159772	0.821479	1	-1.32872	0.0754151	0.0866444	2.49805	0.000331758	0.00183546	2.62968	0.000131166	0.000727304	1.90747	0.0104893	0.0185422	0.13163	0.892978	0.999969	-0.590575	0.562501	0.691774	77	85	95	99	14	38	34	16	58	27	13	11	102.153	168.227	116.116	148.483	12.9344	60.1546	36.8932
ENSG00000013306	SLC25A39	solute carrier family 25 member 39 [Source:HGNC Symbol;Acc:HGNC:24279]	protein_coding	-0.324874	0.230478	0.890443	-1.47904	6.20776e-08	4.32768e-07	-0.251891	0.351764	0.805904	-0.487165	0.0725554	0.128916	0.720847	0.00776246	0.0256266	0.647864	0.0166851	0.047585	-0.271031	0.32221	0.59101	-0.072983	0.848816	0.999969	-0.991877	0.00999896	0.0312135	1140	1054	982	997	522	383	932	1275	2695	742	741	915	1379.63	1821.92	1213.27	1341.27	630.778	516.591	971.578
ENSG00000013364	MVP	major vault protein [Source:HGNC Symbol;Acc:HGNC:7531]	protein_coding	-0.40989	0.480424	0.968484	-0.982911	0.0910651	0.172686	0.342011	0.570441	1	1.02609	0.0874824	0.153484	2.75237	3.81248e-06	3.73465e-05	2.00047	0.000672301	0.00267917	0.74337	0.205121	0.342735	-0.7519	0.369077	0.999969	-2.009	0.0162563	0.0461899	483	406	354	430	98	424	28	80	164	74	147	110	476.311	482.04	319.881	401.465	65.0321	421.335	41.0503
ENSG00000013374	NUB1	negative regulator of ubiquitin like proteins 1 [Source:HGNC Symbol;Acc:HGNC:17623]	protein_coding	0.394553	0.0723644	0.634452	0.694611	0.00147946	0.00412599	0.418592	0.0516094	0.413825	1.46965	7.97779e-12	7.65652e-11	-0.948216	1.38502e-05	0.00011343	-0.972256	7.09346e-06	5.22169e-05	-1.72326	1.18709e-15	2.63355e-14	-0.0240396	0.937658	0.999969	-0.775042	0.0114443	0.0349285	620	591	895	841	1681	1204	1650	1990	5038	2059	3697	3253	810.949	797.132	1088.81	1025.09	1382.74	1219.35	1651.1
ENSG00000013375	PGM3	phosphoglucomutase 3 [Source:HGNC Symbol;Acc:HGNC:8907]	protein_coding	0.365136	0.188417	0.849351	0.581834	0.035604	0.0831137	0.387573	0.158477	0.650807	-1.06256	0.000140866	0.00047802	-0.401265	0.147038	0.259408	-0.423703	0.124377	0.237566	1.24313	8.54436e-06	4.39263e-05	-0.0224379	0.954196	0.999969	1.6444	2.88328e-05	0.000236344	523	495	757	697	1217	866	991	1249	2466	757	343	272	673.926	596.875	882.648	754.154	983.182	918.454	793.051
ENSG00000013392	RWDD2A	RWD domain containing 2A [Source:HGNC Symbol;Acc:HGNC:21385]	protein_coding	0.608116	0.165643	0.751817	1.27684	0.00319178	0.00851251	-0.142355	0.731858	1	0.125642	0.763262	1	-1.47853	0.000627189	0.00310007	-0.728054	0.0844659	0.153296	-0.32733	0.433375	0.448807	0.750471	0.214172	0.999969	1.15119	0.0555395	0.123325	46	61	106	87	271	99	203	187	472	124	167	158	54.8448	79.3743	112.025	92.2425	223.66	100.212	211.659
ENSG00000013441	CLK1	CDC like kinase 1 [Source:HGNC Symbol;Acc:HGNC:2068]	protein_coding	0.13478	0.667161	1	2.15662	4.45592e-12	5.32593e-11	0.241003	0.43459	0.861421	2.47343	9.29262e-16	2.07248e-14	-1.71167	3.83174e-08	6.1769e-07	-1.81789	4.81303e-09	8.68592e-08	-2.02848	4.56167e-11	5.79345e-10	-0.106222	0.809118	0.999969	-0.31681	0.469453	0.612137	473	376	598	458	1585	955	1365	1786	2911	1256	4111	3822	454.777	309.208	456.94	381.114	2038.96	1364.31	1163.12
ENSG00000013503	POLR3B	RNA polymerase III subunit B [Source:HGNC Symbol;Acc:HGNC:30348]	protein_coding	0.234483	0.554321	0.963037	0.780397	0.0476954	0.105772	0.170695	0.66227	1	2.22987	1.12732e-08	7.58125e-08	-1.34467	0.000647845	0.00312873	-1.28088	0.00112151	0.00496653	-2.79414	8.21038e-13	1.18527e-11	0.0637876	0.908787	0.999969	-1.44947	0.00898766	0.028641	230	218	304	230	807	324	486	568	1190	296	517	675	177.209	189.261	267.426	164.198	420.929	207.894	560.229
ENSG00000013523	ANGEL1	angel homolog 1 [Source:HGNC Symbol;Acc:HGNC:19961]	protein_coding	-0.170506	0.62125	0.967033	-1.11271	0.00125169	0.00436851	-0.0474697	0.891209	1	-1.03741	0.00429641	0.0109088	1.44515	3.07129e-05	0.000233079	1.32211	0.000129598	0.000699233	1.36985	0.000151021	0.000464308	-0.123036	0.801518	0.999969	-0.0753018	0.8805	0.926209	381	228	313	279	331	294	201	251	700	135	71	66	592.7	393.689	482.123	395.065	251.003	205.511	169.589
ENSG00000013561	RNF14	ring finger protein 14 [Source:HGNC Symbol;Acc:HGNC:10058]	protein_coding	-0.332023	0.308344	0.923926	2.1381	4.22162e-11	5.74052e-10	-0.283415	0.37772	0.818558	-0.026843	0.933574	1	0.173586	0.591656	0.709184	0.124978	0.699381	0.800648	2.33853	4.20939e-13	7.06391e-12	-0.0486081	0.915417	0.999969	2.16494	2.15901e-06	2.56426e-05	358	312	414	304	772	485	788	760	1446	427	531	474	620.973	342.239	473.914	289.322	2334.67	1887.42	463.942
ENSG00000013563	DNASE1L1	deoxyribonuclease 1 like 1 [Source:HGNC Symbol;Acc:HGNC:2957]	protein_coding	-1.20368	0.0470821	0.458346	-2.8671	7.77178e-06	3.9298e-05	-0.0766192	0.900459	1	-1.53372	0.0178038	0.0226882	1.21167	0.0463187	0.107869	0.0846086	0.889804	0.851287	-0.121701	0.857631	0.895377	-1.12706	0.190948	0.999969	-1.33337	0.143326	0.257278	83	103	55	79	23	15	54	68	135	35	22	13	73.2791	201.995	39.2096	79.6008	14.7911	23.5039	63.8663
ENSG00000013573	DDX11	DEAD/H-box helicase 11 [Source:HGNC Symbol;Acc:HGNC:2736]	protein_coding	-0.229729	0.451578	0.967202	-1.17363	0.000132097	0.000501308	0.28156	0.353492	0.804321	0.450408	0.138839	0.216895	-0.649551	0.0329012	0.0871241	-1.16084	0.000135254	0.000801077	-2.27359	1.26887e-13	1.7361e-12	-0.511288	0.234823	0.999969	-1.62404	0.000172038	0.00106578	1045	863	1055	1107	536	464	1853	2003	4910	1600	1404	739	1180.03	896.594	858.187	912.524	429.424	491.41	1835.96
ENSG00000013583	HEBP1	heme binding protein 1 [Source:HGNC Symbol;Acc:HGNC:17176]	protein_coding	0.0304442	0.928438	1	-0.29196	0.390292	0.552604	-0.149615	0.654872	1	-1.98504	3.03373e-08	1.94472e-07	-0.290999	0.388604	0.535846	-0.11094	0.741395	0.802004	1.40208	0.000100693	0.000349025	0.180058	0.705451	0.999969	1.69308	0.000607623	0.00305456	217	210	233	266	186	244	294	367	844	195	69	41	230.322	270.165	246.153	264.636	152.249	257.377	312.497
ENSG00000013588	GPRC5A	G protein-coupled receptor class C group 5 member A [Source:HGNC Symbol;Acc:HGNC:9836]	protein_coding	0.34682	0.713188	0.974839	1.20233	0.200502	0.264418	0.125893	0.91241	1	0.247301	0.838587	0.664744	2.78648	0.00842855	0.027619	3.00741	0.00382639	0.0196128	3.74151	0.000769039	0.00130223	0.220924	0.881597	0.999969	0.955026	0.533815	0.6676	31	19	36	30	17	88	4	4	7	2	5	0	23.4117	22.4527	30.813	27.5329	25.3814	79.4748	3.11095
ENSG00000013619	MAMLD1	mastermind like domain containing 1 [Source:HGNC Symbol;Acc:HGNC:2568]	protein_coding	-0.149855	0.679295	0.978006	0.576938	0.111277	0.200236	-0.315069	0.388486	1	-0.753276	0.0429682	0.0751299	0.0671916	0.853481	0.896458	0.232405	0.523164	0.598701	1.39741	0.000163228	0.000408533	0.165214	0.748196	0.999969	1.33021	0.0104334	0.0323497	199	145	202	164	214	157	129	183	291	100	87	83	177.561	160.855	161.037	144.072	300.732	204.637	137.923
ENSG00000013725	CD6	CD6 molecule [Source:HGNC Symbol;Acc:HGNC:1691]	protein_coding	0.555407	0.383617	0.913914	1.51026	0.0175137	0.0425376	1.77905	0.00965997	0.239162	3.23666	2.16394e-06	9.26811e-06	2.64749	0.000106283	0.000676092	1.42384	0.0266127	0.0641207	0.921087	0.147438	0.182545	-1.22365	0.191845	0.999969	-1.7264	0.0643192	0.138217	100	141	114	267	187	497	11	22	86	68	174	76	74.4368	162.949	86.3756	261.914	162.823	511.597	15.0042
ENSG00000013810	TACC3	transforming acidic coiled-coil containing protein 3 [Source:HGNC Symbol;Acc:HGNC:11524]	protein_coding	-0.204058	0.408981	0.964038	-3.83109	1.96091e-50	4.29204e-48	-0.35145	0.153982	0.643215	-3.09664	4.00116e-34	3.28219e-32	-0.53509	0.030113	0.0773353	-0.387698	0.116382	0.222913	-1.26954	1.48408e-06	7.46223e-06	0.147391	0.672853	0.999969	-0.734449	0.0420028	0.0987481	2991	2030	2232	1968	235	162	3245	3761	6255	2291	261	236	2575.44	2265.71	2326.01	1877.41	205.749	134.715	3742.76
ENSG00000014123	UFL1	UFM1 specific ligase 1 [Source:HGNC Symbol;Acc:HGNC:23039]	protein_coding	-0.128188	0.590591	0.967033	-1.06187	9.49413e-06	4.47337e-05	0.0903475	0.700457	1	0.420631	0.0735482	0.130357	-0.282221	0.233651	0.332256	-0.500756	0.0339851	0.0804596	-1.76472	1.19424e-13	2.11077e-12	-0.218535	0.513625	0.999969	-1.4825	1.0102e-05	9.7634e-05	696	504	712	616	476	436	976	1255	2568	995	1259	1186	932.409	745.423	817.612	718.048	385.582	418.612	978.215
ENSG00000014138	POLA2	DNA polymerase alpha 2, accessory subunit [Source:HGNC Symbol;Acc:HGNC:30073]	protein_coding	-0.461978	0.296141	0.917134	-2.75181	7.61063e-10	8.66878e-09	-0.762621	0.0840532	0.493589	-3.54229	7.71738e-15	1.13294e-13	0.0109753	0.980164	0.985675	0.311619	0.480994	0.650076	0.801455	0.0823927	0.17541	0.300643	0.630393	0.999969	0.790479	0.215744	0.349579	799	758	633	630	311	55	1030	1145	1316	558	75	72	931.75	1100.56	718.045	757.23	245.931	54.4706	1107.1
ENSG00000014164	ZC3H3	zinc finger CCCH-type containing 3 [Source:HGNC Symbol;Acc:HGNC:28972]	protein_coding	-0.253818	0.468969	0.967033	-0.182564	0.602236	0.690124	0.113901	0.747957	1	-1.34855	0.000241012	0.00109319	0.846642	0.0165225	0.0472154	0.478924	0.173386	0.306938	2.01263	3.35932e-08	2.0668e-07	-0.367719	0.460719	0.999969	1.16599	0.0216009	0.0580752	627	425	446	547	700	403	257	268	894	162	79	91	567.212	502.797	380.042	517.829	556.697	385.876	328.719
ENSG00000014216	CAPN1	calpain 1 [Source:HGNC Symbol;Acc:HGNC:1476]	protein_coding	-0.300516	0.20968	0.870113	0.351821	0.140178	0.204479	-0.35806	0.133671	0.574204	-0.019392	0.935387	1	0.0144292	0.951883	1	0.071973	0.763478	0.846755	0.385643	0.106007	0.238869	0.0575438	0.864899	0.999969	0.371213	0.271789	0.414472	1145	965	939	1169	2956	1628	1143	1581	2745	773	1169	851	1293.34	1421.33	994.891	1208.76	1884.29	1578.27	1294.46
ENSG00000014257	ACPP	acid phosphatase, prostate [Source:HGNC Symbol;Acc:HGNC:125]	protein_coding	0	1	1	0	1	1	0	1	1	1.82123	0.735606	1	0	1	1	0	1	1	-1.91048	0.723169	1	0.258397	0.972995	0.999969	-2.19179	0.773911	NA	0	0	0	0	0	0	0	0	0	0	1	0	0	0	0	0	0	0	0
ENSG00000014641	MDH1	malate dehydrogenase 1 [Source:HGNC Symbol;Acc:HGNC:6970]	protein_coding	0.384409	0.269137	0.906378	2.23075	1.34178e-10	2.08376e-09	-0.247738	0.474534	0.707061	0.55956	0.106263	0.316854	-1.48605	1.88158e-05	0.000212798	-0.853899	0.0138529	0.0411008	0.185149	0.593045	0.978566	0.632146	0.197876	0.999969	1.67119	0.000657698	0.00326526	1240	1372	1843	2076	8653	4586	6993	6590	14844	3730	4379	7719	1506.1	2065.89	1754.31	2909.19	10210	6551.57	5611.86
ENSG00000014824	SLC30A9	solute carrier family 30 member 9 [Source:HGNC Symbol;Acc:HGNC:1329]	protein_coding	-0.269309	0.232441	0.886766	-1.15165	3.4528e-07	2.1256e-06	0.0058904	0.979066	1	-0.106054	0.637077	0.735328	-0.0804754	0.720732	0.813218	-0.355675	0.113763	0.219196	-1.12607	6.01053e-07	5.87388e-06	-0.2752	0.387126	0.999969	-1.0456	0.001036	0.00480111	1950	1482	1944	1624	1511	1220	2387	2913	6425	2231	2190	2333	2816.3	2129.82	2198.82	1904.9	1084.92	1141.58	2629.87
ENSG00000014914	MTMR11	myotubularin related protein 11 [Source:HGNC Symbol;Acc:HGNC:24307]	protein_coding	-0.531411	0.268689	0.771884	-0.581416	0.220757	0.321212	-0.768214	0.0910531	0.590067	0.271287	0.550313	0.430429	-0.613736	0.185109	0.309232	-0.376933	0.424749	0.550595	-1.46644	0.0016541	0.00351506	0.236803	0.720329	0.999969	-0.852703	0.194378	0.323389	50	56	41	33	51	42	79	105	153	61	106	78	56.5928	70.0828	56.0487	32.4158	46.6621	37.9277	89.9136
ENSG00000014919	COX15	cytochrome c oxidase assembly homolog COX15 [Source:HGNC Symbol;Acc:HGNC:2263]	protein_coding	0.0299071	0.932349	1	0.895308	0.0105355	0.0279082	-0.481059	0.17094	1	-1.68995	3.28936e-06	1.51671e-05	-0.17331	0.622268	0.900469	0.337656	0.337227	0.457614	2.41194	2.54739e-11	2.44336e-10	0.510966	0.304443	0.999969	2.58525	2.98211e-07	4.68931e-06	275	291	284	390	915	529	386	376	781	163	73	99	294.848	372.629	282.81	398.307	708.462	531.727	419.245
ENSG00000015133	CCDC88C	coiled-coil domain containing 88C [Source:HGNC Symbol;Acc:HGNC:19967]	protein_coding	-0.13099	0.616108	0.967294	-1.24422	2.06944e-06	1.11445e-05	0.485696	0.062984	0.469627	0.493918	0.0590353	0.127822	0.533631	0.0415357	0.0944183	-0.0830548	0.750008	0.810205	-1.20451	4.25352e-06	2.82102e-05	-0.616686	0.0950812	0.999969	-1.73814	2.68896e-06	3.07741e-05	1079	872	1231	1268	962	655	820	1069	2905	943	990	1125	1239.68	1493.58	1211.81	1282.78	682.377	470.704	976.861
ENSG00000015153	YAF2	YY1 associated factor 2 [Source:HGNC Symbol;Acc:HGNC:17363]	protein_coding	0.33699	0.242808	0.891425	0.948697	0.00102791	0.00312078	0.504083	0.0786642	0.481671	1.79192	3.81816e-10	2.93527e-09	-1.05493	0.00025615	0.00145997	-1.22203	2.01316e-05	0.000149287	-1.89815	3.54194e-11	4.45325e-10	-0.167092	0.681193	0.999969	-0.843219	0.0381521	0.0914747	521	434	674	599	565	518	579	681	1628	724	1181	1219	290.305	371.695	396.303	438.912	693.491	582.712	676.603
ENSG00000015171	ZMYND11	zinc finger MYND-type containing 11 [Source:HGNC Symbol;Acc:HGNC:16966]	protein_coding	-0.0186207	0.939799	1	0.97032	7.61515e-05	0.000302994	0.308619	0.204939	0.672179	1.93712	1.58793e-15	2.36272e-14	-0.822709	0.000803738	0.00443473	-1.14995	2.57433e-06	2.40469e-05	-1.7895	1.71933e-13	2.31978e-12	-0.327239	0.344967	0.999969	-0.966796	0.00511197	0.018152	775	683	1002	807	2588	1601	1664	1737	4490	1669	4470	3845	889.68	904.285	1014.25	757.03	1972.85	1541.06	1687.42
ENSG00000015285	WAS	Wiskott-Aldrich syndrome [Source:HGNC Symbol;Acc:HGNC:12731]	protein_coding	-1.71993	0.140053	1	0.675089	0.513173	0.512087	0.155107	0.888721	1	1.88974	0.0837573	0.0765959	1.61882	0.143001	0.285314	-0.25622	0.82647	1	0.404168	0.69166	0.425018	-1.87503	0.243746	0.999969	-1.21465	0.419108	0.566178	9	11	1	5	22	22	3	10	20	5	19	10	15.2269	13.1671	1.33263	7.40284	13.5884	32.3731	4.55016
ENSG00000015413	DPEP1	dipeptidase 1 [Source:HGNC Symbol;Acc:HGNC:3002]	protein_coding	-0.999007	0.676709	1	-0.494694	0.831796	1	0.353456	0.878438	1	-0.658122	0.789846	1	0.607573	0.795286	1	-0.74489	0.752871	1	0.771001	0.753712	1	-1.35245	0.684526	0.999969	0.163434	0.961599	NA	1	3	0	3	8	0	4	1	5	3	1	1	0.751367	6.79442	0	3.6006	4.8573	0	3.91015
ENSG00000015475	BID	BH3 interacting domain death agonist [Source:HGNC Symbol;Acc:HGNC:1050]	protein_coding	-0.615643	0.0802237	0.592722	-0.629843	0.0754255	0.149471	-0.905663	0.0100618	0.244156	-1.02126	0.00379828	0.0097691	0.169596	0.628657	0.730459	0.459616	0.193064	0.280025	0.561014	0.115462	0.193013	0.29002	0.560056	0.999969	0.391418	0.433722	0.580242	285	372	262	240	197	158	281	353	505	155	179	262	326.494	464.536	244.858	271.368	301.548	210.041	321.319
ENSG00000015479	MATR3	matrin 3 [Source:HGNC Symbol;Acc:HGNC:6912]	protein_coding	0.243291	0.331956	0.937256	1.06283	2.23481e-05	0.00014847	0.111455	0.656271	0.787326	1.62243	9.21264e-11	7.96717e-10	-0.97404	0.000101782	0.000911583	-0.842204	0.000775732	0.00359632	-1.53364	9.12704e-10	9.39496e-09	0.131836	0.709891	0.999969	-0.559599	0.11424	0.216057	8324	6189	9699	8031	20722	11570	18925	22468	45890	19943	35082	37344	8854.2	8089.29	9974.25	10082.1	20848.4	14546.3	17273.2
ENSG00000015520	NPC1L1	NPC1 like intracellular cholesterol transporter 1 [Source:HGNC Symbol;Acc:HGNC:7898]	protein_coding	0.249795	0.882389	1	0.157471	0.925783	0.817333	1.39566	0.587871	1	0	1	0.800732	5.91079	0.00734362	0.0333934	4.76493	0.0266716	0.141624	5.66062	0.0100777	0.00849789	-1.14586	0.709824	0.999969	-0.250163	0.935982	0.960426	11	10	12	17	2	22	0	0	1	0	0	0	9.98408	11.6275	9.85718	15.8416	1.54217	22.7144	0
ENSG00000015532	XYLT2	xylosyltransferase 2 [Source:HGNC Symbol;Acc:HGNC:15517]	protein_coding	-0.26042	0.333205	0.897968	-1.59559	5.19834e-09	4.42312e-08	-0.319633	0.23652	0.707061	-0.223828	0.409622	0.72157	0.438622	0.103752	0.204393	0.497835	0.0647501	0.138961	-0.933144	0.000691052	0.00179386	0.0592135	0.876567	0.999969	-1.37177	0.000368136	0.00201	677	528	497	677	279	249	491	538	1129	310	388	370	735.962	709.022	496.524	710.182	217.164	261.694	532.699
ENSG00000015568	RGPD5	RANBP2-like and GRIP domain containing 5 [Source:HGNC Symbol;Acc:HGNC:32418]	protein_coding	0.109614	0.750603	1	-0.00586332	0.986438	0.912809	0.301856	0.381058	0.865624	0.0406194	0.906276	1	1.36446	7.69025e-05	0.000502386	1.17222	0.000664289	0.00315812	1.31798	0.000132421	0.000596057	-0.192241	0.693347	0.999969	-0.0464828	0.924094	0.953811	1430	1095	2198	1653	1321	2016	1402	1586	3938	1594	1451	1294	2856.6	2268.42	3111.75	2417.89	1459.62	3650.07	1017.51
ENSG00000015592	STMN4	stathmin 4 [Source:HGNC Symbol;Acc:HGNC:16078]	protein_coding	1.63367	4.27387e-08	1.40498e-05	6.8896	3.02814e-124	3.52363e-120	1.2584	2.82029e-06	0.00017133	4.7601	4.01944e-71	3.50655e-68	-2.15738	3.03932e-13	1.64178e-11	-1.78211	5.03585e-11	1.32754e-09	-0.0278779	0.914988	1	0.375273	0.349794	0.999969	2.1295	6.79518e-08	1.30379e-06	78	50	258	201	11176	6701	351	299	2218	560	7366	5847	83.6889	60.8582	239.172	210.609	10094.7	7099.16	380.594
ENSG00000015676	NUDCD3	NudC domain containing 3 [Source:HGNC Symbol;Acc:HGNC:22208]	protein_coding	-0.181095	0.527658	0.958198	1.8657	6.64795e-11	1.08173e-09	0.204981	0.47345	0.591148	2.16542	3.29633e-14	5.97263e-13	-0.635084	0.0266062	0.0791961	-1.02116	0.000360388	0.00184088	-0.934801	0.00102942	0.00377352	-0.386076	0.340377	0.999969	-0.299717	0.458073	0.60274	1256	1013	1253	1098	4001	2077	1391	1542	3766	997	2701	3052	942.358	857.579	807.087	780.59	4264.79	2295.09	1514.77
ENSG00000016082	ISL1	ISL LIM homeobox 1 [Source:HGNC Symbol;Acc:HGNC:6132]	protein_coding	-1.71727	0.309353	1	-1.12182	0.490597	0.516391	0.368609	0.79613	1	-0.452389	0.758067	0.488933	-0.843903	0.574769	0.696041	-2.92979	0.0706476	0.18261	-1.51333	0.342603	0.189735	-2.08587	0.345503	0.999969	-0.669418	0.760077	0.841897	4	3	0	3	1	3	7	11	15	14	8	3	4.98238	4.39805	0	2.81134	0.937014	3.47336	7.19181
ENSG00000016391	CHDH	choline dehydrogenase [Source:HGNC Symbol;Acc:HGNC:24288]	protein_coding	-0.21462	0.67701	0.937925	-0.271897	0.59739	0.688105	-0.369204	0.489156	0.935741	-2.13178	0.000672629	0.00117711	0.814256	0.120891	0.230727	0.968839	0.0645853	0.132495	2.67414	1.53082e-05	3.96061e-05	0.154583	0.834947	0.999969	1.85989	0.0218602	0.0586612	72	75	85	78	93	77	40	52	108	20	10	6	65.1511	107.477	73.5235	74.3712	70.879	71.2587	48.1505
ENSG00000016402	IL20RA	interleukin 20 receptor subunit alpha [Source:HGNC Symbol;Acc:HGNC:6003]	protein_coding	-2.01804	0.699136	1	-0.435544	0.93311	1	-3.10947	0.550352	1	-2.23811	0.667289	1	0.167194	0.974085	1	1.25862	0.811601	1	1.96976	0.707434	1	1.09118	0.882348	0.999969	1.80226	0.806307	NA	0	1	0	1	0	1	1	1	0	0	0	0	0	2.76477	0	0.466661	0	2.03962	0.230513
ENSG00000016490	CLCA1	chloride channel accessory 1 [Source:HGNC Symbol;Acc:HGNC:2015]	protein_coding	1.25839	0.815549	1	0	1	1	0	1	1	0	1	1	0	1	1	2.00353	0.710351	1	0	1	1	1.72201	0.821464	0.999969	-0.778334	0.918783	NA	0	0	0	1	0	0	0	0	0	0	0	0	0	0	0	1.04881	0	0	0
ENSG00000016602	CLCA4	chloride channel accessory 4 [Source:HGNC Symbol;Acc:HGNC:2018]	protein_coding	0	1	1	3.51662	0.388874	1	-3.17121	0.427177	1	-1.54502	0.688329	1	-3.4177	0.395919	1	-0.451951	0.913818	1	1.64394	0.674123	1	2.96556	0.609164	0.999969	5.06144	0.367077	NA	0	0	0	0	1	1	0	3	0	1	2	1	0	0	0	0	2.23698	2.76409	0
ENSG00000016864	GLT8D1	glycosyltransferase 8 domain containing 1 [Source:HGNC Symbol;Acc:HGNC:24870]	protein_coding	-0.0248731	0.923566	1	-0.842243	0.00125337	0.00451843	-0.180309	0.483223	0.881949	-0.989599	0.000139552	0.000473928	-0.150192	0.561147	0.674483	0.00524421	0.983782	0.958334	-0.00283632	0.991376	1	0.155436	0.670357	0.999969	0.147356	0.689084	0.792233	751	587	850	687	541	379	996	1241	2465	727	475	449	1002.25	772.623	968.864	775.637	549.771	439.686	942.893
ENSG00000017260	ATP2C1	ATPase secretory pathway Ca2+ transporting 1 [Source:HGNC Symbol;Acc:HGNC:13211]	protein_coding	-0.16806	0.566801	0.965002	0.00642752	0.982522	1	0.161502	0.580745	0.758038	0.697979	0.0170152	0.0471848	-0.0536023	0.854855	1	-0.383165	0.190679	0.566661	-0.745154	0.0109447	0.0422337	-0.329562	0.426285	0.999969	-0.691551	0.0950602	0.187828	1602	1517	2019	1550	2033	1723	2791	3255	6276	2550	3311	2744	2624.19	1761.56	2391.38	1511.23	1957.42	2446.86	2339.75
ENSG00000017427	IGF1	insulin like growth factor 1 [Source:HGNC Symbol;Acc:HGNC:5464]	protein_coding	0	1	1	4.50426	0.045634	0.073345	1.56808	0.398886	1	2.89265	0.118342	0.138314	-3.02286	0.193024	0.394166	-4.79637	0.0322279	0.164295	-1.41124	0.424012	0.348148	-1.77347	0.582525	0.999969	1.61164	0.580602	0.706349	0	0	0	0	9	2	2	2	8	7	12	6	0	0	0	0	7.55469	2.24802	1.98569
ENSG00000017483	SLC38A5	solute carrier family 38 member 5 [Source:HGNC Symbol;Acc:HGNC:18070]	protein_coding	2.91771	0.0492017	1	2.51857	0.0897562	0.126307	0.575556	0.649275	1	2.67596	0.0292533	0.0493677	-2.16824	0.152279	0.298859	0.173908	0.887391	1	-2.32563	0.0506578	0.0565752	2.34215	0.229701	0.999969	-0.157388	0.934877	0.959986	3	0	10	4	6	8	4	5	21	2	20	15	1.59362	0	11.322	3.88543	4.59078	6.88419	5.82642
ENSG00000017797	RALBP1	ralA binding protein 1 [Source:HGNC Symbol;Acc:HGNC:9841]	protein_coding	-0.0677329	0.81301	1	-0.228717	0.427164	0.494481	0.453111	0.109195	0.535939	1.60088	1.51002e-08	1.69549e-07	-1.91308	1.87418e-11	6.76857e-10	-2.43392	1.13296e-17	7.50437e-16	-3.74267	3.95769e-39	7.34512e-37	-0.520844	0.195661	0.999969	-1.8296	5.83266e-06	6.0575e-05	768	643	829	748	524	385	2089	2247	5477	2208	2794	3629	582.109	561.951	573.373	518.264	557.73	418.568	2248.6
ENSG00000018189	RUFY3	RUN and FYVE domain containing 3 [Source:HGNC Symbol;Acc:HGNC:30285]	protein_coding	0.113396	0.665918	0.972565	1.40253	8.52612e-08	8.84257e-07	0.265551	0.310039	0.512176	1.91724	2.17941e-13	5.19334e-12	-0.135414	0.60574	0.845566	-0.287569	0.272167	0.423242	-0.65013	0.0126839	0.0481185	-0.152155	0.681462	0.999969	-0.514716	0.164125	0.284844	1749	1397	1954	2009	10694	6212	2534	3117	7053	2946	8359	9379	2535.56	2189.88	2270.78	2842.2	7249.12	5243.13	2553.75
ENSG00000018236	CNTN1	contactin 1 [Source:HGNC Symbol;Acc:HGNC:2171]	protein_coding	0.545249	0.0871981	0.679284	5.76967	5.1252e-83	5.92154e-80	0.752253	0.00801987	0.288534	5.70988	1.6566e-96	5.05691e-93	-0.0670745	0.833092	0.882821	-0.274079	0.33503	0.486298	-0.00728049	0.976872	1	-0.207004	0.627644	0.999969	0.0597943	0.88275	0.927504	53	27	104	68	3499	2830	81	89	392	94	3090	2736	74.7442	49.7131	86.7316	98.0048	3747.88	3125.69	70.1245
ENSG00000018280	SLC11A1	solute carrier family 11 member 1 [Source:HGNC Symbol;Acc:HGNC:10907]	protein_coding	-0.104554	0.867626	1	-0.7834	0.212468	0.337749	0.193625	0.774839	1	0.101206	0.88361	0.935137	3.86561	3.92073e-09	9.36236e-08	3.56743	3.77892e-08	5.01439e-07	2.981	7.2665e-06	2.24429e-05	-0.298179	0.746618	0.999969	-0.884606	0.343681	0.491888	289	246	254	398	92	313	23	27	56	29	27	16	348.251	381.64	271.49	407.249	62.2774	363.549	16.0613
ENSG00000018408	WWTR1	WW domain containing transcription regulator 1 [Source:HGNC Symbol;Acc:HGNC:24042]	protein_coding	-0.0240115	0.930572	1	0.0747024	0.786514	0.914234	-0.0274245	0.921565	1	-2.26466	1.08833e-13	1.53665e-12	0.599488	0.0312637	0.0786518	0.602901	0.0288004	0.0685207	2.93885	2.5949e-22	8.59852e-21	0.00341267	0.993051	0.999969	2.33936	1.26444e-08	3.07707e-07	354	367	449	575	605	399	224	394	682	210	67	48	497.919	426.001	403.315	504.781	490.17	482.214	285.164
ENSG00000018510	AGPS	alkylglycerone phosphate synthase [Source:HGNC Symbol;Acc:HGNC:327]	protein_coding	-0.0878584	0.74937	1	0.655689	0.0167108	0.0354562	-0.223241	0.414178	0.852498	-0.274042	0.317814	0.418951	-0.0147287	0.957208	0.964074	0.120654	0.659584	0.780119	0.915003	0.00083336	0.00366692	0.135383	0.726999	0.999969	0.929731	0.0164893	0.0467412	692	626	838	774	1796	1042	915	1177	2126	716	700	692	854.4	994.329	919.208	819.664	1830.53	1080.61	902.593
ENSG00000018610	CXorf56	chromosome X open reading frame 56 [Source:HGNC Symbol;Acc:HGNC:26239]	protein_coding	0.0667912	0.834934	1	1.40958	7.78461e-06	4.45807e-05	0.0527702	0.864762	1	0.662538	0.0329305	0.0635194	-0.861338	0.00650719	0.0218217	-0.847317	0.0069494	0.0218797	-0.114296	0.711753	0.964242	0.0140211	0.97491	0.999969	0.747042	0.09143	0.182311	164	144	204	182	709	338	362	364	912	264	337	347	193.288	166.204	189.028	187.451	599.689	354.099	358.468
ENSG00000018625	ATP1A2	ATPase Na+/K+ transporting subunit alpha 2 [Source:HGNC Symbol;Acc:HGNC:800]	protein_coding	-0.264145	0.499121	0.950951	3.56746	1.52091e-20	5.28942e-19	0.0243499	0.949955	1	2.4247	2.73022e-10	2.20115e-09	-0.603384	0.121165	0.228332	-0.891879	0.0220285	0.0584238	0.539376	0.154285	0.279437	-0.288495	0.600362	0.999969	1.14276	0.0353531	0.0861947	260	123	206	165	4314	2869	265	190	690	139	773	484	218.659	134.153	160.917	133.509	2329.14	1863.01	364.664
ENSG00000018699	TTC27	tetratricopeptide repeat domain 27 [Source:HGNC Symbol;Acc:HGNC:25986]	protein_coding	-0.0296893	0.918677	1	-0.433039	0.137752	0.287382	-0.348186	0.222751	1	-1.49119	3.60093e-07	2.10721e-06	-0.427568	0.138275	0.252312	-0.109071	0.704821	0.7577	0.630579	0.0333093	0.0725517	0.318496	0.43453	0.999969	1.05815	0.010499	0.0325141	296	279	364	275	335	233	474	646	1091	363	185	149	409.382	352.836	449.583	297.666	271.379	293.465	479.257
ENSG00000018869	ZNF582	zinc finger protein 582 [Source:HGNC Symbol;Acc:HGNC:26421]	protein_coding	0.83865	0.0594879	0.501771	1.03815	0.0197584	0.043191	-0.210098	0.62504	1	-0.533694	0.234728	0.293787	-0.778039	0.0786748	0.161539	0.270709	0.531382	0.631307	0.793802	0.0790635	0.124971	1.04875	0.0900814	0.999969	1.57184	0.0129544	0.0385127	63	41	106	80	90	88	112	116	225	62	38	40	52.4907	52.1688	93.2201	93.9879	79.0633	137.965	90.5737
ENSG00000019102	VSIG2	V-set and immunoglobulin domain containing 2 [Source:HGNC Symbol;Acc:HGNC:17149]	protein_coding	1.10799	0.813457	1	2.28633	0.617502	1	-2.01702	0.667854	1	2.53264	0.575325	1	-1.2718	0.786722	1	1.85321	0.693091	1	-1.51811	0.729691	1	3.12494	0.638098	0.999969	-0.246361	0.969455	NA	0	0	1	0	0	2	0	1	0	0	3	2	0	0	0.88451	0	0	2.1547	0
ENSG00000019144	PHLDB1	pleckstrin homology like domain family B member 1 [Source:HGNC Symbol;Acc:HGNC:23697]	protein_coding	-0.0986729	0.697113	0.987496	-0.356559	0.159682	0.34235	0.0356905	0.888032	0.880021	0.453899	0.0733484	0.167283	0.598142	0.0183414	0.0619503	0.463779	0.067229	0.263721	-0.212315	0.402215	0.697204	-0.134363	0.70782	0.999969	-0.810458	0.0237946	0.0629317	3390	2551	2890	3362	3019	2790	2568	3064	7117	2218	3020	4021	4261.05	3581.25	3264.84	4059.68	2484.55	3643.76	2643.61
ENSG00000019169	MARCO	macrophage receptor with collagenous structure [Source:HGNC Symbol;Acc:HGNC:6895]	protein_coding	0.520576	0.788367	1	-1.32514	0.550094	0.539583	-3.95219	0.0588202	1	-0.590427	0.755761	0.487635	-1.85065	0.332273	0.576673	2.62211	0.216042	0.533161	-2.58537	0.241684	0.156158	4.47274	0.116856	0.999969	-0.734729	0.801257	0.870998	7	2	1	6	1	0	11	6	4	0	1	7	4.16967	1.5173	0.591302	7.99599	3.59569	0	13.6584
ENSG00000019186	CYP24A1	cytochrome P450 family 24 subfamily A member 1 [Source:HGNC Symbol;Acc:HGNC:2602]	protein_coding	0	1	1	5.30623	0.20964	1	0	1	1	1.58745	0.720508	1	0	1	1	0	1	1	4.00025	0.342329	1	0.258212	0.967293	0.999969	3.71864	0.544073	NA	0	0	0	0	11	6	0	0	0	0	1	0	0	0	0	0	6.98814	10.3031	0
ENSG00000019485	PRDM11	PR/SET domain 11 [Source:HGNC Symbol;Acc:HGNC:13996]	protein_coding	-0.668483	0.126048	0.599471	-0.457081	0.294337	0.436795	0.0650473	0.887065	1	0.149078	0.747534	1	2.54228	1.31107e-08	2.41462e-07	1.80875	5.40456e-05	0.000326667	1.93612	1.85449e-05	5.31838e-05	-0.73353	0.246543	0.999969	-0.60616	0.340537	0.488552	386	325	182	368	477	353	71	97	204	50	72	48	430.952	466.563	135.992	431.016	305.863	348.082	74.8578
ENSG00000019505	SYT13	synaptotagmin 13 [Source:HGNC Symbol;Acc:HGNC:14962]	protein_coding	0.583114	0.239446	0.845985	5.83498	4.13021e-34	3.26258e-32	0.839898	0.159272	0.619862	5.22169	1.35672e-20	5.01346e-19	2.0165	0.000786607	0.00311435	1.75972	0.000338206	0.00173183	2.62979	8.65478e-10	7.57299e-09	-0.256784	0.740632	0.999969	0.613285	0.405958	0.553593	32	17	98	34	4095	2062	10	6	56	8	285	279	24.6269	59.0159	78.433	33.1927	2654.67	1624.72	10.573
ENSG00000019549	SNAI2	snail family transcriptional repressor 2 [Source:HGNC Symbol;Acc:HGNC:11094]	protein_coding	0.223376	0.560336	0.913768	-2.47281	4.16478e-09	4.05452e-08	-0.329135	0.384721	1	-4.10433	6.29052e-18	1.29596e-16	0.215132	0.573888	0.69891	0.767642	0.0431924	0.0947688	1.84665	0.000269715	0.00064957	0.55251	0.305325	0.999969	1.63152	0.0102007	0.0317544	175	119	151	235	29	30	218	237	507	164	9	15	249.968	184.517	193.887	313.832	35.2873	43.2596	200.77
ENSG00000019582	CD74	CD74 molecule [Source:HGNC Symbol;Acc:HGNC:1697]	protein_coding	0.0341084	0.96918	0.982236	-0.720625	0.426408	0.462053	-0.505063	0.598116	1	-0.758341	0.445815	0.400929	1.32268	0.149498	0.30221	1.86186	0.0440888	0.117371	1.3604	0.166778	0.147922	0.53917	0.678993	0.999969	0.0377146	0.977637	0.986683	76	21	42	66	18	15	12	14	33	4	9	3	55.6232	19.6688	28.2665	49.1434	37.3161	10.4718	19.7287
ENSG00000019991	HGF	hepatocyte growth factor [Source:HGNC Symbol;Acc:HGNC:4893]	protein_coding	1.72624	0.426265	1	-0.226668	0.917995	0.812637	2.44898	0.244037	1	1.83225	0.392207	0.447275	0.445	0.843893	0.968418	-0.277744	0.889826	1	-1.61391	0.437746	0.290743	-0.72272	0.810929	0.999969	-2.05888	0.502611	NA	0	2	5	4	5	1	2	1	7	3	5	0	0	3.41783	6.53475	3.96723	2.14973	0.52496	2.07668
ENSG00000019995	ZRANB1	zinc finger RANBP2-type containing 1 [Source:HGNC Symbol;Acc:HGNC:18224]	protein_coding	-0.0825199	0.732598	1	-0.00106764	0.996466	0.925407	0.242292	0.31101	0.773106	1.43396	1.91976e-09	2.15308e-08	-0.271052	0.260146	0.424238	-0.595864	0.0130255	0.0390027	-1.70608	9.73642e-13	2.46387e-11	-0.324812	0.33926	0.999969	-1.43502	2.34457e-05	0.000198658	898	765	977	874	1481	915	1353	1491	3712	1486	2865	3039	1076.06	1107.99	1088.96	973.556	1233.73	947.615	1381.04
ENSG00000020129	NCDN	neurochondrin [Source:HGNC Symbol;Acc:HGNC:17597]	protein_coding	-0.0498251	0.87989	1	2.82665	4.21957e-18	1.21677e-16	-0.436142	0.187733	0.68692	0.380423	0.250321	0.353267	-0.187159	0.571367	0.611077	0.199158	0.546374	0.698691	2.25906	4.35297e-12	6.61832e-11	0.386317	0.408374	0.999969	2.44622	1.38961e-07	2.43283e-06	370	296	332	394	3877	2111	267	344	680	141	312	309	316.671	328.722	267.282	356.388	2732.51	1844.76	368.675
ENSG00000020181	ADGRA2	adhesion G protein-coupled receptor A2 [Source:HGNC Symbol;Acc:HGNC:17849]	protein_coding	0.948454	0.179116	0.756334	1.04758	0.137655	0.1949	-0.453125	0.5518	1	-0.95758	0.223298	0.227581	0.140933	0.84937	0.89369	1.54251	0.0336993	0.0949521	2.14609	0.00432162	0.00628488	1.40158	0.177088	0.999969	2.00515	0.0577089	0.126843	44	26	48	92	79	71	15	17	45	10	17	5	32.567	25.7805	33.7511	79.3539	55.827	65.094	40.2369
ENSG00000020256	ZFP64	ZFP64 zinc finger protein [Source:HGNC Symbol;Acc:HGNC:15940]	protein_coding	-0.142757	0.632602	1	0.0721109	0.809035	0.848142	-0.297524	0.320937	0.806538	-1.57028	5.59269e-07	3.95768e-06	0.310514	0.299725	0.447087	0.465282	0.119612	0.224043	1.9529	4.26203e-10	3.64546e-09	0.154767	0.714529	0.999969	1.64239	0.000148729	0.000945404	506	373	491	420	712	317	351	401	901	221	94	92	484.797	460.541	427.02	429.414	606.373	385.691	398.004
ENSG00000020426	MNAT1	MNAT1, CDK activating kinase assembly factor [Source:HGNC Symbol;Acc:HGNC:7181]	protein_coding	0.278394	0.330907	0.936759	0.105823	0.711433	0.676521	0.26722	0.34026	0.797679	1.02013	0.000271843	0.000818146	-1.0586	0.000194133	0.00111416	-1.04743	0.000209077	0.00117374	-1.97291	2.7317e-12	4.05457e-11	0.0111738	0.977749	0.999969	-0.914303	0.0224108	0.0599347	324	360	468	424	601	389	936	1057	2270	939	1126	1317	362.211	457.295	508.106	485.251	455.877	425.221	868.526
ENSG00000020577	SAMD4A	sterile alpha motif domain containing 4A [Source:HGNC Symbol;Acc:HGNC:23023]	protein_coding	0.606535	0.124979	0.697153	-0.931769	0.0190351	0.0423564	0.496392	0.214421	0.683762	-0.896184	0.0289398	0.0800586	1.00584	0.0117509	0.0299405	1.11598	0.00482632	0.0176138	0.970256	0.0175372	0.0331985	0.110143	0.8447	0.999969	-0.0355843	0.950323	0.969892	502	522	806	891	277	442	181	310	717	312	131	60	438.334	635.958	759.138	875.331	191.415	371.936	212.347
ENSG00000020633	RUNX3	runt related transcription factor 3 [Source:HGNC Symbol;Acc:HGNC:10473]	protein_coding	0.275685	0.909162	1	0.28235	0.906291	1	2.3727	0.404187	1	3.42918	0.220528	1	4.15838	0.130902	1	2.06136	0.413362	1	1.01155	0.679865	1	-2.09697	0.5742	0.999969	-3.14678	0.393273	NA	2	4	2	4	2	5	0	0	4	0	4	0	2.58065	3.80659	2.4033	5.37613	1.14808	6.86329	0
ENSG00000020922	MRE11	MRE11 homolog, double strand break repair nuclease [Source:HGNC Symbol;Acc:HGNC:7230]	protein_coding	0.0287711	0.918566	1	-2.16502	5.63006e-14	1.06489e-12	0.164498	0.553203	0.929039	-0.942457	0.000750477	0.00292222	-0.423295	0.130787	0.237441	-0.559022	0.0448706	0.109094	-1.64585	1.04052e-08	7.95772e-08	-0.135727	0.731241	0.999969	-1.22256	0.0023236	0.00949694	562	404	674	574	201	184	987	1207	2999	1120	462	629	838.694	690.417	833.645	726.772	146.739	195.49	1025.08
ENSG00000021300	PLEKHB1	pleckstrin homology domain containing B1 [Source:HGNC Symbol;Acc:HGNC:19079]	protein_coding	-0.189209	0.741949	0.949733	0.618469	0.274005	0.381796	-0.80605	0.141419	0.701791	-0.767539	0.168115	0.240221	-0.925882	0.0958908	0.192417	-0.30904	0.585706	0.686465	0.460127	0.416418	0.482885	0.616841	0.437308	0.999969	1.38601	0.0807214	0.165637	52	40	27	35	49	45	83	95	164	33	56	32	35.1924	52.4886	25.2249	52.1637	60.9463	72.6198	86.3241
ENSG00000021355	SERPINB1	serpin family B member 1 [Source:HGNC Symbol;Acc:HGNC:3311]	protein_coding	-0.0835046	0.853752	1	-1.61956	0.000674932	0.00226198	-0.334257	0.448139	1	-2.4473	5.48424e-07	2.57159e-06	-0.712917	0.110758	0.213105	-0.462164	0.300887	0.404373	0.114823	0.823783	0.850984	0.250752	0.691538	0.999969	0.82774	0.225158	0.36123	85	76	88	82	38	24	136	167	290	88	15	24	90.5871	88.7536	78.258	91.1797	33.3539	24.8212	139.113
ENSG00000021461	CYP3A43	cytochrome P450 family 3 subfamily A member 43 [Source:HGNC Symbol;Acc:HGNC:17450]	protein_coding	-0.54796	0.464582	0.937925	-1.28912	0.0879747	0.137572	0.862084	0.334601	1	1.90859	0.0304554	0.0407837	3.86672	6.9404e-06	6.37586e-05	2.45668	0.00180623	0.00842209	0.669012	0.391225	0.325824	-1.41004	0.226568	0.999969	-3.19771	0.00589589	0.0204393	99	72	60	93	27	62	8	2	17	14	24	17	104.418	93.5318	49.5494	85.9778	22.702	58.4814	12.7112
ENSG00000021488	SLC7A9	solute carrier family 7 member 9 [Source:HGNC Symbol;Acc:HGNC:11067]	protein_coding	-0.294598	0.848405	1	-0.648513	0.652759	0.638238	-1.47168	0.317797	1	0.282982	0.846974	0.699689	1.49908	0.303813	0.448573	2.67616	0.0853828	0.211321	0.567583	0.695474	0.343858	1.17708	0.580875	0.999969	-0.931497	0.650526	0.761074	7	5	2	3	7	7	6	5	13	2	7	3	24.2794	2.64109	13.7032	7.24353	10.8039	5.03597	2.66358
ENSG00000021574	SPAST	spastin [Source:HGNC Symbol;Acc:HGNC:11233]	protein_coding	0.0677747	0.75552	1	0.800385	0.000226802	0.000772888	0.0924395	0.671957	1	1.16593	8.70204e-08	7.59399e-07	0.522662	0.0167982	0.047046	0.497997	0.0219644	0.0584141	0.157119	0.467669	0.79587	-0.0246648	0.936229	0.999969	-0.365543	0.234597	0.372087	1075	854	1258	1229	2135	1514	753	946	2025	777	1490	1228	1157.45	1105.62	1206.93	1165.23	2114.7	1826.26	776.037
ENSG00000021645	NRXN3	neurexin 3 [Source:HGNC Symbol;Acc:HGNC:8010]	protein_coding	-0.555644	0.221309	0.822868	3.43142	2.38639e-15	4.94509e-14	0.0519896	0.909511	1	3.49953	3.17506e-15	4.37236e-14	0.705897	0.128508	0.268852	0.0982641	0.826071	0.813105	0.637788	0.120916	0.158453	-0.607633	0.345934	0.999969	-0.0681093	0.912568	0.94636	43	44	60	39	669	442	30	40	150	25	202	193	51.3854	59.3275	51.1749	24.848	730.231	463.136	29.6849
ENSG00000021762	OSBPL5	oxysterol binding protein like 5 [Source:HGNC Symbol;Acc:HGNC:16392]	protein_coding	0.043447	0.89754	1	0.544345	0.104368	0.194247	-0.169334	0.616128	1	-0.086964	0.798515	0.85587	0.151298	0.654605	0.758845	0.364079	0.279939	0.371423	0.782607	0.0204732	0.0374478	0.212781	0.655815	0.999969	0.631309	0.186515	0.313755	311	289	293	406	876	522	283	311	730	183	259	151	315.864	379.802	322.066	394.116	604.652	408.81	371.636
ENSG00000021776	AQR	aquarius intron-binding spliceosomal factor [Source:HGNC Symbol;Acc:HGNC:29513]	protein_coding	0.113841	0.579074	0.965002	-0.407705	0.0472554	0.0872785	-0.122249	0.547558	0.920587	-0.785346	0.000123745	0.000401383	-0.513348	0.012081	0.0420342	-0.277259	0.173997	0.303242	-0.135708	0.509112	0.690627	0.23609	0.413722	0.999969	0.377641	0.19281	0.321501	1165	1135	1634	1371	1500	1103	2315	2671	5541	1840	1218	1037	1459.69	1706.56	1741.29	1683.74	1249.9	1135.7	2298.88
ENSG00000021826	CPS1	carbamoyl-phosphate synthase 1 [Source:HGNC Symbol;Acc:HGNC:2323]	protein_coding	-0.228719	0.363735	0.913284	-1.57672	6.37336e-10	7.2584e-09	-0.310228	0.216612	0.716142	-1.97384	1.83198e-14	2.5754e-13	0.268204	0.28636	0.429805	0.349712	0.16409	0.285407	0.665328	0.0108184	0.0345236	0.0815081	0.818704	0.999969	0.397124	0.273353	0.416146	771	843	952	775	425	322	825	1136	2138	588	247	229	1188.72	1059.05	1088.87	829.232	349.242	405.139	855.314
ENSG00000021852	C8B	complement C8 beta chain [Source:HGNC Symbol;Acc:HGNC:1353]	protein_coding	1.69953	0.525872	1	0	1	1	-0.302353	0.88757	1	-0.124577	0.953015	1	-4.85892	0.0543583	1	-2.85704	0.217793	1	-5.10507	0.0427912	1	2.00189	0.559244	0.999969	-0.246127	0.945	NA	0	0	3	0	0	0	7	3	6	3	6	6	0	0	1.23209	0	0	0	9.42009
ENSG00000022267	FHL1	four and a half LIM domains 1 [Source:HGNC Symbol;Acc:HGNC:3702]	protein_coding	0.954401	0.000754372	0.0430857	2.62454	1.34928e-20	3.85023e-19	0.348824	0.215947	0.680331	0.609441	0.030959	0.0585618	-0.257847	0.364113	0.500925	0.34773	0.216035	0.315626	1.75726	3.69155e-10	6.55232e-09	0.605577	0.129708	0.999969	2.0151	4.46563e-07	6.5916e-06	477	498	1216	991	5362	2742	701	783	2682	690	955	798	559.153	646.693	1269.27	1066.86	4728.36	2705.75	772.267
ENSG00000022277	RTF2	replication termination factor 2 [Source:HGNC Symbol;Acc:HGNC:15890]	protein_coding	0.0306241	0.905234	1	0.299345	0.244053	0.319117	0.0257869	0.919516	1	0.628156	0.0138696	0.0412062	-1.09722	1.8624e-05	0.000151281	-1.09239	1.99906e-05	0.000151311	-1.42603	2.52142e-08	3.4239e-07	0.00483726	0.989349	0.999969	-0.328811	0.363997	0.5119	1156	1077	1310	1071	1808	1083	2391	2853	5660	2004	2444	2632	1040.84	1242.55	1297.15	1034.6	1632.84	1175.26	2553.02
ENSG00000022355	GABRA1	gamma-aminobutyric acid type A receptor alpha1 subunit [Source:HGNC Symbol;Acc:HGNC:4075]	protein_coding	-0.889986	0.115663	0.679101	1.18702	0.0322868	0.0718009	-0.141716	0.810038	1	2.27362	7.0559e-05	0.000252104	1.96209	0.000669582	0.00375856	1.21382	0.0359556	0.0781307	0.875481	0.111142	0.143591	-0.748269	0.359771	0.999969	-1.0866	0.172592	0.295921	61	135	33	94	228	329	28	45	64	33	274	157	80.1625	197.84	37.7439	112.201	218.482	414.156	29.6577
ENSG00000022556	NLRP2	NLR family pyrin domain containing 2 [Source:HGNC Symbol;Acc:HGNC:22948]	protein_coding	-0.137381	0.612016	0.967033	-0.467365	0.0850944	0.140603	-0.328549	0.222938	0.69457	0.400103	0.139178	0.212771	-0.50498	0.0615025	0.119668	-0.313812	0.245791	0.393987	-1.37245	4.47928e-07	3.07046e-06	0.191168	0.616904	0.999969	-0.867468	0.0236031	0.0625207	862	623	703	756	728	524	929	1182	2228	558	542	720	858.591	559.284	657.814	630.797	452.668	574.008	975.465
ENSG00000022567	SLC45A4	solute carrier family 45 member 4 [Source:HGNC Symbol;Acc:HGNC:29196]	protein_coding	-0.439789	0.318345	0.889488	-1.40327	0.00156266	0.00523825	-0.100027	0.822864	1	-0.00835408	0.985298	1	0.858348	0.0525207	0.119768	0.518586	0.243722	0.345537	-0.536564	0.237573	0.280211	-0.339762	0.588259	0.999969	-1.39491	0.0278774	0.0713938	271	215	234	230	217	74	148	189	322	86	84	68	302.064	241.609	221.107	179.898	154.841	50.85	143.686
ENSG00000022840	RNF10	ring finger protein 10 [Source:HGNC Symbol;Acc:HGNC:10055]	protein_coding	-0.425717	0.0914823	0.628781	-2.36405	1.19654e-20	5.26241e-19	-0.181724	0.471269	0.879625	0.564164	0.0253335	0.0674676	0.686604	0.00646078	0.0265309	0.44261	0.0794928	0.165942	-2.24161	1.05938e-18	3.19439e-17	-0.243994	0.494004	0.999969	-2.92821	2.75049e-16	6.92015e-14	3510	2587	2511	2330	960	815	2820	3038	5553	1811	2676	2217	4550.04	3182.47	2794.64	2961.83	767.188	734.672	2539.09
ENSG00000022976	ZNF839	zinc finger protein 839 [Source:HGNC Symbol;Acc:HGNC:20345]	protein_coding	0.0448535	0.891656	1	-0.890477	0.00736587	0.0187029	0.288051	0.382087	0.86637	0.109405	0.740583	0.959885	-0.25075	0.447227	0.56246	-0.493947	0.133191	0.242956	-1.25063	0.000171486	0.000598285	-0.243197	0.601658	0.999969	-0.999882	0.0328722	0.0815313	483	416	495	507	199	299	375	469	1059	330	375	395	358.342	456.814	453.799	386.485	143.416	297.654	466.478
ENSG00000023041	ZDHHC6	zinc finger DHHC-type containing 6 [Source:HGNC Symbol;Acc:HGNC:19160]	protein_coding	-0.231975	0.513622	0.979629	-0.873868	0.0143355	0.0326221	0.17419	0.614096	0.962158	-0.649254	0.0615544	0.12287	-1.13658	0.0012	0.00540549	-1.54274	1.02803e-05	8.63313e-05	-1.36119	0.000116754	0.000418932	-0.406165	0.412323	0.999969	-0.224614	0.651938	0.762452	180	213	263	189	202	158	605	700	1316	581	417	358	214.681	355.638	289.837	194.36	166.404	143.648	634.629
ENSG00000023171	GRAMD1B	GRAM domain containing 1B [Source:HGNC Symbol;Acc:HGNC:29214]	protein_coding	-0.0972684	0.801305	1	0.974446	0.0106102	0.0283242	0.556943	0.14922	0.637014	2.42495	2.42934e-10	2.04436e-09	-0.0365788	0.924943	0.94382	-0.69079	0.0723116	0.141413	-1.48709	7.64708e-05	0.000270567	-0.654211	0.231146	0.999969	-1.45051	0.00728022	0.0242141	115	225	153	155	612	226	107	162	364	181	481	471	109.423	186.303	113.122	164.574	361.052	219.536	159.86
ENSG00000023191	RNH1	ribonuclease/angiogenin inhibitor 1 [Source:HGNC Symbol;Acc:HGNC:10074]	protein_coding	-0.894634	0.00486308	0.156647	-0.763852	0.0160832	0.0331957	-0.441319	0.164683	0.637014	-1.62272	3.70936e-07	1.90871e-06	1.44863	5.08606e-06	4.69761e-05	0.99532	0.00173169	0.00718198	2.3075	4.68262e-13	7.56189e-12	-0.453315	0.312934	0.999969	0.85887	0.0563819	0.124505	1299	1029	1001	1074	1771	1044	941	1302	2640	532	516	563	3083.86	2198.88	1502.55	1338.81	1648.15	1461.9	901.341
ENSG00000023228	NDUFS1	NADH:ubiquinone oxidoreductase core subunit S1 [Source:HGNC Symbol;Acc:HGNC:7707]	protein_coding	-0.0985284	0.699937	1	0.41298	0.105503	0.242898	-0.131192	0.605951	0.768469	0.825698	0.00118367	0.00457511	-0.498042	0.0508329	0.138612	-0.465378	0.0679332	0.146777	-0.91076	0.000349556	0.00149001	0.0326637	0.927825	0.999969	-0.412719	0.252203	0.392234	1416	1498	1749	1417	3433	2153	2888	3232	6493	1904	2032	2092	1285.55	2144.92	1723.77	1476.19	2322.98	2238.67	2579.78
ENSG00000023287	RB1CC1	RB1 inducible coiled-coil 1 [Source:HGNC Symbol;Acc:HGNC:15574]	protein_coding	-0.178566	0.565692	1	-0.752162	0.0155408	0.0494257	0.145409	0.63903	0.794429	1.42268	4.39405e-06	2.56444e-05	0.160243	0.605907	0.804482	-0.163731	0.597714	0.722593	-2.0146	8.224e-11	9.84237e-10	-0.323974	0.460549	0.999969	-2.17484	7.22627e-07	9.97545e-06	1985	1665	2309	1937	2007	2215	2401	4194	6754	4494	10401	10465	3413.18	3316.89	3042.36	2904.18	1983.37	2012.4	2387.1
ENSG00000023318	ERP44	endoplasmic reticulum protein 44 [Source:HGNC Symbol;Acc:HGNC:18311]	protein_coding	0.278517	0.279055	0.916843	0.464553	0.0701738	0.146223	-0.171042	0.500572	0.897347	-1.26107	1.09904e-06	6.17756e-06	-0.557641	0.0296075	0.0754817	-0.108083	0.671536	0.809658	1.16798	6.48523e-06	3.95751e-05	0.449559	0.213652	0.999969	1.72563	2.18485e-06	2.58977e-05	478	421	622	662	952	755	870	978	1664	742	338	250	597.896	559.3	682.912	720.794	810.68	786.139	881.162
ENSG00000023330	ALAS1	5'-aminolevulinate synthase 1 [Source:HGNC Symbol;Acc:HGNC:396]	protein_coding	-0.423564	0.135849	0.771884	0.940568	0.000826735	0.00314574	-0.194896	0.48687	0.886997	-0.0250427	0.929022	1	-0.559181	0.0473477	0.0947936	-0.787849	0.00526628	0.0183814	0.406429	0.147313	0.314912	-0.228668	0.566607	0.999969	0.965611	0.0151836	0.0436426	567	426	439	418	1654	756	816	813	1889	545	700	565	597.349	532.638	422.292	420.418	1372.05	795.692	906.223
ENSG00000023445	BIRC3	baculoviral IAP repeat containing 3 [Source:HGNC Symbol;Acc:HGNC:591]	protein_coding	-0.44902	0.565392	0.959839	-0.744957	0.340438	0.414414	0.368979	0.694985	1	-0.108765	0.914215	0.689439	3.92392	1.29592e-05	0.000109182	3.10592	0.000176859	0.00124533	3.28773	0.00028369	0.000522318	-0.817999	0.503586	0.999969	-0.63619	0.618281	0.735552	61	30	28	47	22	48	1	9	18	7	5	4	84.9632	49.7221	37.0935	61.7328	20.5637	60.4881	1.1741
ENSG00000023516	AKAP11	A-kinase anchoring protein 11 [Source:HGNC Symbol;Acc:HGNC:369]	protein_coding	0.0959955	0.667383	1	0.12058	0.589142	0.91199	-0.0100705	0.964097	0.903699	1.18162	1.22945e-07	9.35078e-07	0.695971	0.00186772	0.00836622	0.802037	0.00032962	0.0017289	-0.365073	0.101491	0.216497	0.106066	0.737255	0.999969	-1.06104	0.000781173	0.00376561	2476	2146	3349	2507	3739	3168	1678	2380	4555	1669	3765	3226	3116.52	2884.76	3666.53	2747.79	3191.07	3333.68	1698.44
ENSG00000023572	GLRX2	glutaredoxin 2 [Source:HGNC Symbol;Acc:HGNC:16065]	protein_coding	-0.177403	0.69762	0.972199	-0.186514	0.682152	0.758659	-0.871961	0.0551384	0.495003	-0.986868	0.0329191	0.0548168	-0.0819874	0.856629	0.889112	0.61257	0.180545	0.294112	0.718366	0.121777	0.15946	0.694557	0.281079	0.999969	0.800353	0.217643	0.352051	95	114	106	109	187	66	121	175	162	75	63	53	113.43	148.847	113.586	118.213	159.873	69.6708	125.485
ENSG00000023608	SNAPC1	small nuclear RNA activating complex polypeptide 1 [Source:HGNC Symbol;Acc:HGNC:11134]	protein_coding	0.467812	0.12394	0.751297	-0.124638	0.683909	0.766956	0.675209	0.0204653	0.256097	1.09769	0.000166741	0.000779934	-1.00341	0.000858197	0.00397852	-1.21081	3.92884e-05	0.000272776	-2.22574	6.48212e-14	9.06895e-13	-0.207397	0.622368	0.999969	-1.22233	0.00383722	0.0143433	148	144	219	255	237	141	346	484	1292	585	712	654	188.265	189.573	244.717	277.79	198.139	147.729	351.072
ENSG00000023697	DERA	deoxyribose-phosphate aldolase [Source:HGNC Symbol;Acc:HGNC:24269]	protein_coding	-0.350444	0.223928	0.82229	-2.052	1.30814e-11	1.8211e-10	-0.235898	0.406538	1	-2.90246	5.39306e-20	1.33382e-18	-0.759222	0.00786865	0.0255924	-0.873767	0.00230724	0.0085468	0.0912316	0.784039	0.877625	-0.114546	0.777168	0.999969	0.850453	0.0525331	0.117959	430	362	370	332	136	56	672	683	1174	352	61	39	362.249	377.46	307.97	272.153	103.157	73.3091	707.5
ENSG00000023734	STRAP	serine/threonine kinase receptor associated protein [Source:HGNC Symbol;Acc:HGNC:30796]	protein_coding	-0.252326	0.3044	0.886098	-0.89889	0.000254686	0.00136038	-0.369508	0.131588	0.354895	-0.532501	0.0299695	0.0782038	-0.556284	0.0233778	0.0717885	-0.439102	0.0735311	0.154059	-0.922673	0.000173584	0.0010033	0.117183	0.735589	0.999969	-0.366389	0.291389	0.436217	3654	3313	3828	3274	4066	2324	7000	8405	14445	4777	3238	3985	5099.93	4430.46	4229.26	3771.68	3001.03	2109.01	6990.11
ENSG00000023839	ABCC2	ATP binding cassette subfamily C member 2 [Source:HGNC Symbol;Acc:HGNC:53]	protein_coding	0.090643	0.895482	0.967033	-0.479119	0.488636	0.592079	0.23713	0.731474	1	1.37573	0.046135	0.0580667	1.16535	0.0926644	0.187702	1.01886	0.1386	0.239654	-0.689502	0.316767	0.356132	-0.146486	0.880757	0.999969	-1.85485	0.0576436	0.126735	68	36	69	58	21	82	34	62	106	47	82	56	106.509	49.3735	87.5953	78.0451	19.1297	93.1285	19.1071
ENSG00000023892	DEF6	DEF6, guanine nucleotide exchange factor [Source:HGNC Symbol;Acc:HGNC:2760]	protein_coding	-0.79355	0.448524	1	-0.70498	0.497437	0.499988	-0.240543	0.816231	1	0.238175	0.820118	0.808421	-0.107409	0.919389	1	-0.660416	0.517512	0.865175	-1.05056	0.305285	0.264401	-0.553004	0.707212	0.999969	-0.943152	0.522635	0.658658	12	6	9	8	12	8	6	8	25	9	10	10	8.94106	13.4447	6.46766	6.11521	7.36665	5.9881	13.1009
ENSG00000023902	PLEKHO1	pleckstrin homology domain containing O1 [Source:HGNC Symbol;Acc:HGNC:24310]	protein_coding	-0.250002	0.291804	0.915291	-0.993469	3.08277e-05	0.00012835	-0.0653093	0.781384	1	0.589721	0.0121299	0.0366092	-0.299904	0.204449	0.330743	-0.484597	0.0401703	0.0971716	-1.88309	2.02849e-15	3.45714e-14	-0.184693	0.5804	0.999969	-1.58319	2.26279e-06	2.66797e-05	1262	1225	1285	1183	905	560	2113	2483	5662	1927	3383	4853	1633.29	1898.06	1492.62	1476.26	1055.3	717.241	2203.36
ENSG00000023909	GCLM	glutamate-cysteine ligase modifier subunit [Source:HGNC Symbol;Acc:HGNC:4312]	protein_coding	-0.573815	0.109454	0.669278	-0.182657	0.607075	0.670399	-1.00544	0.00546599	0.126893	-1.93753	6.3704e-07	3.18426e-06	0.361515	0.310317	0.45551	0.793144	0.029348	0.0691755	2.11639	4.92712e-08	2.14395e-07	0.431629	0.396812	0.999969	1.75487	0.000865356	0.00411796	190	172	144	141	277	157	163	202	233	61	46	24	216.922	222.95	146.081	149.426	224.292	162.641	170.532
ENSG00000024048	UBR2	ubiquitin protein ligase E3 component n-recognin 2 [Source:HGNC Symbol;Acc:HGNC:21289]	protein_coding	-0.24253	0.302242	0.884654	-0.302938	0.197268	0.357754	0.0842929	0.716741	1	0.609658	0.00882762	0.0192666	-0.0636038	0.785955	0.774224	-0.390426	0.0941126	0.186898	-0.9762	2.91877e-05	0.000166866	-0.326822	0.322757	0.999969	-0.912596	0.00579655	0.0201696	819	633	974	856	1057	903	1366	1543	3416	1345	1473	1198	1223.96	1045.03	1072.31	846.469	936.246	903.291	1240.26
ENSG00000024422	EHD2	EH domain containing 2 [Source:HGNC Symbol;Acc:HGNC:3243]	protein_coding	0.427773	0.428003	0.922433	0.052436	0.921817	0.940394	0.12765	0.838966	1	1.36198	0.0272005	0.0501216	4.36053	4.27397e-13	2.12814e-11	4.66066	2.59025e-16	1.59739e-14	3.05099	3.07837e-08	1.6338e-07	0.300123	0.717054	0.999969	-1.30954	0.108493	0.208038	84	55	100	125	226	339	12	14	38	15	45	18	210.044	176.146	237.674	282.316	96.6958	306.123	8.76625
ENSG00000024526	DEPDC1	DEP domain containing 1 [Source:HGNC Symbol;Acc:HGNC:22949]	protein_coding	-0.0243523	0.935057	1	-6.03659	3.92183e-54	1.40474e-51	-0.565132	0.0569496	0.4506	-4.35935	5.12515e-39	6.09906e-37	-0.29969	0.314049	0.461473	0.24109	0.418571	0.565867	-1.97693	2.22169e-06	1.46469e-05	0.54078	0.199218	0.999969	-1.67724	0.00107681	0.00495345	690	802	834	643	20	13	1239	1631	1806	943	57	32	850.766	1078.85	927.612	969.604	15.4124	13.826	1099.23
ENSG00000024862	CCDC28A	coiled-coil domain containing 28A [Source:HGNC Symbol;Acc:HGNC:21098]	protein_coding	-0.333608	0.546369	0.910332	-1.47323	0.0103583	0.0248638	0.0237053	0.964511	1	0.352671	0.50914	0.431545	-0.845824	0.119318	0.251552	-1.20314	0.0267144	0.0656583	-2.67173	2.38824e-06	9.27046e-06	-0.357312	0.641725	0.999969	-1.8259	0.0199579	0.0544271	53	68	70	43	17	29	140	137	280	137	200	83	58.3085	88.0544	70.4947	45.3659	13.6214	40.8208	145.404
ENSG00000025039	RRAGD	Ras related GTP binding D [Source:HGNC Symbol;Acc:HGNC:19903]	protein_coding	0.0370903	0.909138	1	-0.874891	0.00740483	0.0184238	-0.395832	0.223139	0.688868	-0.510684	0.119155	0.265294	0.0428603	0.895067	0.930587	0.475783	0.143163	0.26928	-0.321347	0.329328	0.411821	0.432922	0.346177	0.999969	-0.364207	0.431234	0.577508	388	502	540	436	269	371	426	587	981	298	306	204	423.248	600.424	622.272	428.311	216.15	342.38	473.926
ENSG00000025156	HSF2	heat shock transcription factor 2 [Source:HGNC Symbol;Acc:HGNC:5225]	protein_coding	0.305317	0.218447	0.878862	0.981681	6.98236e-05	0.000243793	0.0210289	0.931537	1	0.330712	0.177411	0.259779	-0.611115	0.0134564	0.038169	-0.326827	0.183286	0.316169	0.0398539	0.870658	1	0.284288	0.414667	0.999969	0.650969	0.0613469	0.133252	609	414	825	680	1636	1129	1002	1145	2624	855	1073	971	762.49	542.498	890.579	722.448	1397.1	1180.04	1023.68
ENSG00000025293	PHF20	PHD finger protein 20 [Source:HGNC Symbol;Acc:HGNC:16098]	protein_coding	0.382378	0.259101	0.907003	-0.714518	0.0350717	0.0666785	0.495798	0.141378	0.589	0.583725	0.0834797	0.1454	-0.0850313	0.801643	0.866518	-0.198451	0.556511	0.690015	-1.38327	4.22487e-05	0.000210799	-0.113419	0.81243	0.999969	-1.29824	0.00663093	0.0224486	691	656	975	859	943	710	1134	1227	3453	1292	1406	1458	856.383	1144.78	1557.66	1050.44	690.578	528.119	1011.33
ENSG00000025423	HSD17B6	hydroxysteroid 17-beta dehydrogenase 6 [Source:HGNC Symbol;Acc:HGNC:23316]	protein_coding	0.640522	0.436654	0.881734	1.33875	0.102931	0.149398	0.138179	0.856524	1	-0.84984	0.285739	0.278938	-1.00134	0.220195	0.395541	-0.499	0.51772	0.777889	1.18724	0.137972	0.134568	0.502341	0.654775	0.999969	2.18858	0.0556341	0.123412	10	9	29	14	32	17	34	19	103	23	15	13	20.3547	7.2777	25.3121	14.915	34.0983	31.3286	34.3181
ENSG00000025434	NR1H3	nuclear receptor subfamily 1 group H member 3 [Source:HGNC Symbol;Acc:HGNC:7966]	protein_coding	-0.682727	0.272965	0.773755	-0.780149	0.204759	0.273273	0.0376439	0.950853	1	0.0285017	0.96318	0.738325	0.320262	0.603425	0.799411	-0.400109	0.516735	0.681333	-0.488389	0.427952	0.350949	-0.72037	0.408889	0.999969	-0.80865	0.353516	0.50109	51	30	46	21	49	51	45	49	114	32	38	38	67.9929	48.7574	53.5303	19.8958	24.7039	43.9982	54.6497
ENSG00000025708	TYMP	thymidine phosphorylase [Source:HGNC Symbol;Acc:HGNC:3148]	protein_coding	-0.349107	0.397802	0.916888	-0.046183	0.910407	0.896412	0.106944	0.814095	1	1.89811	1.76551e-05	6.99244e-05	2.29731	1.58258e-07	2.5677e-06	1.84126	1.89018e-05	0.000131013	0.353022	0.394585	0.426746	-0.45605	0.457816	0.999969	-1.94429	0.00126951	0.0057053	145	199	141	162	215	216	27	48	88	35	140	84	140.59	244.72	132.987	168.974	167.788	204.752	32.0841
ENSG00000025770	NCAPH2	non-SMC condensin II complex subunit H2 [Source:HGNC Symbol;Acc:HGNC:25071]	protein_coding	-0.286069	0.300454	0.886766	-0.145794	0.597542	0.822603	-0.149605	0.590441	1	-0.578912	0.0405707	0.0927882	0.71177	0.0101957	0.0282964	0.575306	0.0379479	0.0875431	1.14489	4.85361e-05	0.000270141	-0.136464	0.727689	0.999969	0.433118	0.27309	0.415867	1212	969	1034	1156	1248	1134	669	857	1834	429	277	230	973.632	1349.83	847.432	1056.26	830.831	1269.54	677.772
ENSG00000025772	TOMM34	translocase of outer mitochondrial membrane 34 [Source:HGNC Symbol;Acc:HGNC:15746]	protein_coding	-0.28043	0.364177	0.946995	-0.831053	0.00750751	0.0187978	-0.617536	0.0422993	0.370112	-2.0776	3.50843e-11	4.54886e-10	-0.974561	0.00145544	0.00634285	-0.637456	0.0378812	0.0953243	0.271987	0.392796	0.525674	0.337105	0.436869	0.999969	1.24655	0.00476167	0.0171304	313	352	314	328	312	177	709	721	1337	298	131	136	325.847	431.333	298.861	324.13	250.503	174.116	820.374
ENSG00000025796	SEC63	SEC63 homolog, protein translocation regulator [Source:HGNC Symbol;Acc:HGNC:21082]	protein_coding	-0.0815976	0.7659	1	-0.393219	0.151229	0.32819	0.317264	0.244794	0.561185	1.89902	3.30271e-12	4.88267e-11	-0.683385	0.0124739	0.0461856	-1.08225	7.50164e-05	0.000480434	-2.97563	1.2305e-27	9.30744e-26	-0.398861	0.302292	0.999969	-2.29224	3.02977e-09	9.0366e-08	1989	1518	2091	1813	2272	2003	3788	4892	9841	4324	7051	8219	2485.89	1941.29	2310.86	1873.17	1517.39	1854.38	3274.82
ENSG00000025800	KPNA6	karyopherin subunit alpha 6 [Source:HGNC Symbol;Acc:HGNC:6399]	protein_coding	-0.00189986	0.995392	1	0.838896	0.01055	0.0241872	0.358236	0.27714	1	0.796707	0.0159977	0.0334696	0.20016	0.543784	0.644538	-0.159976	0.6267	0.719492	0.242349	0.461455	0.78646	-0.360136	0.439341	0.999969	0.0421889	0.927836	0.956091	876	667	965	792	2360	1309	574	687	1777	500	675	335	719.475	719.682	767.007	670.188	1595.65	978.206	626.607
ENSG00000026025	VIM	vimentin [Source:HGNC Symbol;Acc:HGNC:12692]	protein_coding	0.0103152	0.970373	1	-0.443967	0.109944	0.252065	-0.333523	0.229755	0.548959	-2.11847	2.4329e-14	6.49821e-13	-0.673434	0.015316	0.0611807	-0.329596	0.235311	0.37659	1.00107	0.000314525	0.00126636	0.343838	0.381335	0.999969	1.67451	2.02143e-05	0.000175098	41239	39929	39629	52864	40310	35796	64130	80897	146203	43719	18996	8657	44369.4	48634.3	41134.3	52536.4	31753.8	36614.5	73945.1
ENSG00000026036	RTEL1-TNFRSF6B	RTEL1-TNFRSF6B readthrough (NMD candidate) [Source:HGNC Symbol;Acc:HGNC:44095]	protein_coding	-0.953069	0.0990234	0.628663	-1.51939	0.00908261	0.0221479	-0.774469	0.189448	0.774736	0.200001	0.733684	0.593409	1.39776	0.0162682	0.0466612	1.21916	0.0375805	0.0843765	-0.32163	0.584709	0.660747	-0.178599	0.828797	0.999969	-1.71939	0.0377226	0.0906678	119	206	129	146	90	68	45	135	144	38	86	75	99.576	374.247	104.315	138.701	106.855	57.7861	51.3964
ENSG00000026103	FAS	Fas cell surface death receptor [Source:HGNC Symbol;Acc:HGNC:11920]	protein_coding	-0.0945941	0.761658	1	-3.5784	6.64243e-21	2.26602e-19	-0.0237686	0.93793	1	-3.95672	1.32552e-26	5.72542e-25	-0.100347	0.745638	0.814035	-0.171172	0.578138	0.680633	0.277975	0.520615	0.520236	-0.0708256	0.871069	0.999969	0.378321	0.47693	0.618721	237	195	266	232	24	16	393	408	868	317	25	20	326.969	284.961	299.968	273.187	28.2841	22.6719	363.237
ENSG00000026297	RNASET2	ribonuclease T2 [Source:HGNC Symbol;Acc:HGNC:21686]	protein_coding	0.09524	0.768025	1	0.131831	0.684564	0.830866	-0.102029	0.745631	1	-0.280738	0.374084	0.503995	-0.226184	0.481254	0.610874	-0.0289149	0.927159	0.924608	0.186385	0.559353	0.624007	0.197269	0.661643	0.999969	0.412569	0.362261	0.510056	172	143	226	212	193	168	267	310	839	249	252	367	190.568	287.439	276.421	230.608	257.509	262.331	275.369
ENSG00000026508	CD44	CD44 molecule (Indian blood group) [Source:HGNC Symbol;Acc:HGNC:1681]	protein_coding	0.445582	0.273269	0.772853	0.609161	0.133602	0.233132	0.140622	0.729439	1	-1.37395	0.0011363	0.00330812	0.118909	0.770934	0.84546	0.423869	0.295135	0.424862	2.10202	5.57259e-07	2.17975e-06	0.304959	0.59591	0.999969	1.98311	0.00071084	0.00347926	123	229	182	307	272	255	121	251	423	179	59	61	127.753	255.083	240.501	280.048	299.513	283.972	134.664
ENSG00000026559	KCNG1	potassium voltage-gated channel modifier subfamily G member 1 [Source:HGNC Symbol;Acc:HGNC:6248]	protein_coding	0.0503158	0.888342	1	-0.948782	0.00918341	0.0246362	-0.132505	0.715565	1	0.0238277	0.94816	1	0.324626	0.37222	0.520145	0.507447	0.156582	0.258846	-0.647983	0.0773584	0.104859	0.182821	0.720276	0.999969	-0.972609	0.0597736	0.130626	219	196	222	249	136	107	97	165	429	121	166	130	198.111	236.235	177.842	272.485	122.36	102.363	160.317
ENSG00000026652	AGPAT4	1-acylglycerol-3-phosphate O-acyltransferase 4 [Source:HGNC Symbol;Acc:HGNC:20885]	protein_coding	0.330967	0.241698	0.847372	1.19873	1.85254e-05	8.72955e-05	-0.271996	0.332226	0.788931	-1.21618	2.56814e-05	0.000139939	-0.244022	0.38799	0.535487	0.358941	0.200728	0.332481	2.17089	3.38998e-14	5.28197e-13	0.602963	0.13002	0.999969	2.41491	1.94604e-09	6.08341e-08	362	220	382	409	1202	749	350	456	1040	219	159	129	377.182	316.319	458.559	415.131	899.128	694.136	411.115
ENSG00000026751	SLAMF7	SLAM family member 7 [Source:HGNC Symbol;Acc:HGNC:21394]	protein_coding	0.31456	0.739942	0.949531	-2.15621	0.0359632	0.0636959	0.0509469	0.958632	1	1.74593	0.0701288	0.0842546	1.05805	0.278201	0.424168	1.32167	0.166072	0.284374	-2.84409	0.0051638	0.0073659	0.263617	0.846842	0.999969	-3.90214	0.00562719	0.0196636	10	25	28	25	1	9	13	9	22	12	21	37	11.6165	33.4247	28.6616	27.1082	0.870744	9.45743	13.7643
ENSG00000026950	BTN3A1	butyrophilin subfamily 3 member A1 [Source:HGNC Symbol;Acc:HGNC:1138]	protein_coding	-0.345146	0.220399	0.879672	1.04798	0.000160595	0.000620921	0.124736	0.647264	0.989088	2.08366	1.2926e-14	2.61051e-13	-0.549046	0.0487862	0.10714	-1.01893	0.000218966	0.00120031	-1.58473	4.03543e-09	3.21113e-08	-0.469882	0.230615	0.999969	-1.03568	0.00753434	0.0248579	171	171	210	176	316	342	278	287	745	249	728	622	196.275	171.077	164.68	124.584	332.562	427.133	283.641
ENSG00000027001	MIPEP	mitochondrial intermediate peptidase [Source:HGNC Symbol;Acc:HGNC:7104]	protein_coding	-0.505986	0.11236	0.678716	-0.348378	0.267992	0.414173	-0.336413	0.275209	0.895527	-0.470643	0.134448	0.220896	-0.863243	0.0057425	0.0200702	-1.03282	0.00102589	0.00383167	-0.740978	0.0191863	0.0447641	-0.169573	0.702151	0.999969	0.122264	0.783378	0.857538	213	161	175	136	266	255	337	421	709	211	150	151	195.162	227.664	174.066	123.423	146.544	185.392	366.659
ENSG00000027075	PRKCH	protein kinase C eta [Source:HGNC Symbol;Acc:HGNC:9403]	protein_coding	0.233349	0.711909	0.945668	-1.38578	0.0322173	0.0656762	0.719393	0.285512	0.879596	2.03105	0.00234045	0.00367877	2.01577	0.00252666	0.0114146	1.52973	0.0165585	0.0445916	-1.40106	0.0303506	0.054359	-0.486043	0.598703	0.999969	-3.41683	0.000237161	0.00138728	61	52	87	76	14	49	13	22	77	27	82	36	74.0739	71.3911	90.2885	80.7247	11.373	44.5792	12.7104
ENSG00000027644	INSRR	insulin receptor related receptor [Source:HGNC Symbol;Acc:HGNC:6093]	protein_coding	-2.50998	0.347691	1	0.320673	0.893522	1	0.781807	0.728164	1	1.91393	0.390589	1	-0.527679	0.826231	1	-3.81947	0.131894	1	-2.12094	0.339575	1	-3.29173	0.346042	0.999969	-1.59322	0.626363	NA	1	1	0	0	1	2	1	2	9	1	5	4	0.942922	1.22508	0	0	0.791925	1.92814	1.19702
ENSG00000027697	IFNGR1	interferon gamma receptor 1 [Source:HGNC Symbol;Acc:HGNC:5439]	protein_coding	0.219258	0.393468	0.955571	-0.124102	0.628541	0.722148	-0.0325569	0.896862	1	-0.513917	0.0461396	0.119088	-0.679555	0.00773492	0.0243434	-0.42774	0.0908796	0.185058	-0.289741	0.26343	0.402148	0.251815	0.483402	0.999969	0.389814	0.28371	0.428131	280	297	399	397	461	410	610	618	1430	410	232	196	306.004	384.412	376.433	426.74	303.505	329.544	567.887
ENSG00000027847	B4GALT7	beta-1,4-galactosyltransferase 7 [Source:HGNC Symbol;Acc:HGNC:930]	protein_coding	-0.872943	0.0459837	0.464908	-1.18668	0.00686901	0.0175946	-0.661521	0.129974	0.607546	-0.195891	0.654229	0.726652	1.02886	0.0184431	0.0492734	0.81744	0.0618416	0.140348	0.0380741	0.931007	0.980644	-0.211422	0.732371	0.999969	-0.990788	0.10985	0.209635	467	347	262	350	237	163	321	431	799	201	283	369	819.246	524.628	410.64	323.664	450.458	145.237	288.174
ENSG00000027869	SH2D2A	SH2 domain containing 2A [Source:HGNC Symbol;Acc:HGNC:10821]	protein_coding	1.91368	0.718608	1	0	1	1	3.82889	0.464542	1	0	1	1	0	1	1	-1.63371	0.75087	1	0	1	1	-1.91507	0.797319	0.999969	-0.778238	0.918793	NA	0	0	0	2	0	0	0	0	5	2	0	0	0	0	0	1.62926	0	0	0
ENSG00000028116	VRK2	VRK serine/threonine kinase 2 [Source:HGNC Symbol;Acc:HGNC:12719]	protein_coding	0.457072	0.216616	0.726953	-2.23441	8.00161e-09	7.365e-08	-0.200264	0.59841	1	-1.04533	0.00840413	0.0268173	2.05929	4.85057e-08	7.95581e-07	2.71662	3.18064e-13	1.18343e-11	0.870203	0.0321458	0.0501584	0.657336	0.215306	0.999969	-1.18908	0.031972	0.0796695	214	233	396	332	37	97	126	120	290	106	63	45	344.724	439.614	574.888	501.065	51.9928	113.458	107.799
ENSG00000028137	TNFRSF1B	TNF receptor superfamily member 1B [Source:HGNC Symbol;Acc:HGNC:11917]	protein_coding	0.769323	0.0812208	0.49607	-1.43149	0.00147447	0.00429592	1.02307	0.0255494	0.355429	0.093202	0.843111	1	1.67538	0.000244771	0.00138934	1.42164	0.00131883	0.00533547	0.150689	0.745638	0.696397	-0.253743	0.689948	0.999969	-1.52469	0.0192679	0.0529249	189	204	291	430	60	125	52	72	296	106	46	66	186.448	245.046	304.792	430.062	45.3643	115.219	59.6614
ENSG00000028203	VEZT	vezatin, adherens junctions transmembrane protein [Source:HGNC Symbol;Acc:HGNC:18258]	protein_coding	0.13699	0.630184	1	1.26131	9.22624e-06	6.65512e-05	0.145958	0.607012	0.768469	0.607282	0.0322693	0.0862002	-0.470873	0.0976812	0.220903	-0.479841	0.091101	0.184927	0.183152	0.518629	0.86919	-0.00896816	0.982195	0.999969	0.654024	0.103479	0.200706	1870	1574	2408	1888	2573	2221	2563	3136	6949	2719	4477	4995	2103.34	1680.27	2153.3	2006.87	5052.99	4016.88	2403.43
ENSG00000028277	POU2F2	POU class 2 homeobox 2 [Source:HGNC Symbol;Acc:HGNC:9213]	protein_coding	1.11052	0.0355549	0.46847	2.83734	5.86434e-08	5.84905e-07	2.03073	0.000300514	0.0157074	4.62021	7.54717e-17	1.22423e-15	1.2508	0.026942	0.0692465	0.330597	0.528471	0.629123	-0.532063	0.297796	0.465007	-0.920202	0.232774	0.999969	-1.78286	0.0193134	0.0530312	80	40	149	172	1222	616	21	24	187	69	326	259	100.045	29.891	139.757	136.527	587.202	327.133	35.1508
ENSG00000028310	BRD9	bromodomain containing 9 [Source:HGNC Symbol;Acc:HGNC:25818]	protein_coding	-0.188422	0.452362	0.967294	-0.328439	0.191093	0.266475	0.611513	0.0135697	0.205691	2.17034	1.89481e-18	3.95298e-17	-1.6674	2.30599e-11	9.75078e-10	-2.46734	3.89191e-23	5.4572e-21	-4.16618	1.32314e-62	9.69368e-60	-0.799935	0.0232389	0.999969	-2.49877	1.40838e-12	1.2412e-10	779	703	874	727	840	552	1442	1804	3892	1351	2025	1866	499.021	536.932	480.909	428.002	423.817	400.892	1553.28
ENSG00000028528	SNX1	sorting nexin 1 [Source:HGNC Symbol;Acc:HGNC:11172]	protein_coding	-0.408802	0.0640822	0.540174	-0.896091	5.29111e-05	0.000218031	-0.399758	0.0681566	0.453256	-1.12305	4.17479e-07	2.12236e-06	0.586336	0.00770737	0.0242728	0.577292	0.00866155	0.0261859	0.813292	0.000274276	0.00116182	-0.00904443	0.976806	0.999969	0.226956	0.46933	0.61213	872	942	1012	920	925	579	1275	1520	2745	897	593	477	1444.23	1795	1221.12	1217.94	822.486	919.092	1147.68
ENSG00000028839	TBPL1	TATA-box binding protein like 1 [Source:HGNC Symbol;Acc:HGNC:11589]	protein_coding	0.104117	0.756189	1	-0.000270015	0.999356	1	-0.0786811	0.811609	1	0.413118	0.211813	0.346766	-0.374198	0.261453	0.405926	-0.1914	0.56455	0.705928	-0.787586	0.0177662	0.0374886	0.182799	0.697663	0.999969	-0.413388	0.379673	0.527197	342	254	386	289	482	367	632	681	1389	498	608	460	453.485	355.603	583.496	289.522	388.906	420.443	546.686
ENSG00000029153	ARNTL2	aryl hydrocarbon receptor nuclear translocator like 2 [Source:HGNC Symbol;Acc:HGNC:18984]	protein_coding	-0.325944	0.274912	0.868875	-2.86876	8.6571e-19	2.52534e-17	-0.730705	0.0129881	0.217051	-1.29193	1.87923e-05	7.56114e-05	-0.168583	0.567844	0.694871	0.236178	0.427383	0.504628	-1.74541	1.26477e-07	7.90158e-07	0.404761	0.334155	0.999969	-1.57683	0.000371217	0.00202116	269	278	267	198	64	39	381	454	655	204	139	127	317.126	374.826	288.752	262.737	55.081	39.1909	394.916
ENSG00000029363	BCLAF1	BCL2 associated transcription factor 1 [Source:HGNC Symbol;Acc:HGNC:16863]	protein_coding	-0.345507	0.251845	0.849739	0.0838913	0.780696	1	0.0230095	0.939018	0.89366	1.83692	1.00404e-09	7.55417e-09	-1.67303	2.76652e-08	5.94903e-07	-2.04154	1.20689e-11	3.61801e-10	-3.42606	4.86871e-30	4.28591e-28	-0.368516	0.386869	0.999969	-1.75303	3.82105e-05	0.000297428	3335	3226	3466	3124	6968	3974	10726	13107	22534	8932	16398	22212	3626.44	3485.01	2836.28	2760.63	4427.57	3109.07	11281.7
ENSG00000029364	SLC39A9	solute carrier family 39 member 9 [Source:HGNC Symbol;Acc:HGNC:20182]	protein_coding	-0.357737	0.164273	0.828233	-0.636294	0.0135927	0.0296628	-0.471909	0.0689634	0.456225	-1.02241	0.000107033	0.000357872	1.09311	2.29859e-05	0.000170605	1.20728	3.00762e-06	2.63538e-05	1.47923	1.99422e-08	1.68805e-07	0.114172	0.754666	0.999969	0.386115	0.295324	0.440501	1310	1007	1067	1153	1013	652	648	808	1525	376	280	256	1401.4	1458.27	1036.47	1195.14	1091.86	747.391	658.017
ENSG00000029534	ANK1	ankyrin 1 [Source:HGNC Symbol;Acc:HGNC:492]	protein_coding	0.305733	0.38218	0.950951	0.274786	0.430663	0.590858	0.621544	0.0778756	0.595795	1.73646	7.43051e-07	3.75469e-06	0.238834	0.50164	0.628295	-0.0769767	0.824379	0.859874	-1.22284	0.000377718	0.00117479	-0.31581	0.52486	0.999969	-1.46167	0.00312565	0.0120865	136	161	294	219	405	237	101	165	530	132	269	293	140.858	202.746	224.752	198.978	249.922	164.682	129.259
ENSG00000029559	IBSP	integrin binding sialoprotein [Source:HGNC Symbol;Acc:HGNC:5341]	protein_coding	0	1	1	2.90379	0.410617	1	-1.83961	0.621299	1	4.52217	0.19018	1	-1.09442	0.768832	1	0	1	1	-2.7128	0.402579	1	1.63419	0.756698	0.999969	-1.61835	0.743036	NA	0	0	0	0	4	0	0	1	0	0	8	8	0	0	0	0	3.22662	0	0
ENSG00000029639	TFB1M	transcription factor B1, mitochondrial [Source:HGNC Symbol;Acc:HGNC:17037]	protein_coding	-0.110896	0.731666	0.948197	-0.901798	0.00592546	0.016857	-0.47384	0.131005	0.707061	-0.627057	0.0482228	0.12335	-0.760725	0.0171587	0.0481189	-0.397781	0.211045	0.331047	-1.03547	0.00149132	0.00310492	0.362944	0.420546	0.999969	-0.27474	0.54705	0.678603	158	143	218	141	149	99	327	332	594	195	160	196	198.006	195.727	210.989	153.246	107.134	103.5	352.66
ENSG00000029725	RABEP1	rabaptin, RAB GTPase binding effector protein 1 [Source:HGNC Symbol;Acc:HGNC:17677]	protein_coding	0.0192608	0.939308	1	0.391772	0.120728	0.271798	0.289713	0.248742	0.563033	2.96479	3.24385e-32	3.1187e-30	-1.12069	8.97649e-06	0.00011143	-1.39115	3.28428e-08	9.82662e-07	-3.69371	5.16038e-49	2.21267e-46	-0.270452	0.448056	0.999969	-2.57302	4.88578e-13	4.91699e-11	1467	1083	1760	1515	3073	2358	2959	3197	8174	3423	9739	11408	1425.04	1376.76	1532.6	1307.05	1925.45	1750.56	3524.55
ENSG00000029993	HMGB3	high mobility group box 3 [Source:HGNC Symbol;Acc:HGNC:5004]	protein_coding	-0.223268	0.519366	0.95543	0.933585	0.00687819	0.0245617	0.195519	0.568866	0.752111	1.16819	0.000663434	0.00259284	-2.9964	3.66883e-18	5.08611e-16	-3.41518	4.01557e-23	5.5917e-21	-3.23101	5.45542e-21	2.2134e-19	-0.418787	0.390504	0.999969	-0.23461	0.629921	0.744968	979	706	865	792	3091	1226	10358	7539	28388	6925	12584	17034	1164.98	924.485	935.548	854.539	2687.4	1302.78	10487.6
ENSG00000030066	NUP160	nucleoporin 160 [Source:HGNC Symbol;Acc:HGNC:18017]	protein_coding	-0.297331	0.297341	0.885349	-0.951965	0.000864018	0.0025774	0.0851687	0.764768	1	-1.45679	3.78637e-07	2.76497e-06	0.746961	0.00878076	0.0278231	0.364462	0.200785	0.333181	1.25179	1.33692e-05	5.71129e-05	-0.3825	0.342561	0.999969	0.504824	0.21243	0.345644	1909	1502	2052	1819	1631	1135	2497	2750	6376	1649	691	604	3637.86	2398.22	2061.24	2851.66	1289.44	1833.59	1888.7
ENSG00000030110	BAK1	BCL2 antagonist/killer 1 [Source:HGNC Symbol;Acc:HGNC:949]	protein_coding	-0.531079	0.192362	0.786683	-1.29241	0.00174434	0.00574023	-0.489292	0.227999	0.852742	-3.22419	1.13034e-11	1.57496e-10	0.263138	0.516536	0.64807	0.221351	0.587105	0.649634	2.19491	5.05479e-06	1.75433e-05	-0.0417878	0.942072	0.999969	1.93177	0.00214154	0.00887983	196	145	150	141	111	68	174	190	383	82	14	17	238.02	187.295	138.561	155.988	107.49	66.186	195.501
ENSG00000030304	MUSK	muscle associated receptor tyrosine kinase [Source:HGNC Symbol;Acc:HGNC:7525]	protein_coding	0.592505	0.846017	1	-2.50409	0.445277	1	-1.31387	0.656419	1	-0.349356	0.905796	1	-1.56562	0.603967	1	0.340758	0.909167	1	-3.72035	0.247889	1	1.90637	0.653463	0.999969	-2.15471	0.625376	NA	0	2	4	0	0	0	3	1	2	1	2	1	0	1.88256	2.80699	0	0	0	5.24267
ENSG00000030419	IKZF2	IKAROS family zinc finger 2 [Source:HGNC Symbol;Acc:HGNC:13177]	protein_coding	0.323077	0.466525	0.887742	0.39535	0.378236	0.53141	0.990627	0.0278769	0.400803	0.753263	0.108177	0.17749	1.2078	0.00727234	0.0243717	0.540254	0.223902	0.339598	0.849891	0.0691581	0.095051	-0.66755	0.291085	0.999969	-0.357913	0.581291	0.706857	160	156	197	203	120	90	75	120	244	98	36	49	125.738	136.952	183.819	145.028	232.689	115.053	47.5099
ENSG00000030582	GRN	granulin precursor [Source:HGNC Symbol;Acc:HGNC:4601]	protein_coding	-0.794908	0.0284536	0.365652	-0.509721	0.159812	0.282998	-0.331024	0.361716	0.811334	-2.87382	2.06409e-14	2.77263e-13	0.0748798	0.836396	0.785831	-0.389004	0.284057	0.449125	2.43898	8.61346e-11	1.15571e-09	-0.463884	0.36602	0.999969	2.36409	5.98715e-06	6.20143e-05	885	673	671	726	969	587	723	858	1719	305	108	76	1054.38	802.527	498.829	571.503	803.032	501.091	984.783
ENSG00000031003	FAM13B	family with sequence similarity 13 member B [Source:HGNC Symbol;Acc:HGNC:1335]	protein_coding	-0.155112	0.598753	1	0.606752	0.0390093	0.0740697	0.258087	0.376777	0.82412	1.03852	0.000372323	0.00116666	0.247199	0.40043	0.535469	-0.166001	0.570759	0.676883	-0.184565	0.527019	0.895696	-0.413199	0.319326	0.999969	-0.431764	0.297221	0.442426	566	518	824	550	1089	885	809	1163	2359	1020	1594	1555	699.157	1053.52	886.049	683.982	1513.7	1149.76	653.536
ENSG00000031081	ARHGAP31	Rho GTPase activating protein 31 [Source:HGNC Symbol;Acc:HGNC:29216]	protein_coding	-0.658459	0.178291	0.757297	-0.0918168	0.849957	0.885312	-1.0364	0.0389518	0.430355	-0.66733	0.181257	0.255371	0.441774	0.366109	0.513961	0.819716	0.102718	0.191577	1.01729	0.0401841	0.0693162	0.377942	0.589735	0.999969	0.575512	0.408457	0.555863	178	74	122	86	202	133	128	84	148	24	68	46	211.021	86.8083	107.358	81.227	155.007	124.252	139.665
ENSG00000031691	CENPQ	centromere protein Q [Source:HGNC Symbol;Acc:HGNC:21347]	protein_coding	0.478514	0.142177	0.716637	-0.93151	0.00556174	0.0162116	0.318378	0.305633	0.934008	-1.14909	0.000314308	0.000973277	-1.42373	9.56725e-06	8.44885e-05	-1.2636	6.14627e-05	0.000335574	-1.20615	0.000296892	0.000942796	0.160136	0.722195	0.999969	0.217577	0.638571	0.752314	119	128	214	193	96	83	422	508	1112	522	188	127	153.108	164.116	239.289	202.817	80.9849	85.4287	425.744
ENSG00000031698	SARS	seryl-tRNA synthetase [Source:HGNC Symbol;Acc:HGNC:10537]	protein_coding	-0.263628	0.238093	0.889275	0.678089	0.00232964	0.00955829	0.0191888	0.931044	0.742549	1.01158	5.06695e-06	3.05855e-05	-1.25266	1.83807e-08	4.65899e-07	-1.53547	5.26059e-12	3.46526e-10	-1.58615	8.65061e-13	1.78184e-11	-0.282816	0.368996	0.999969	-0.333489	0.288633	0.433297	1959	1820	1967	1777	6014	3496	5301	5888	12878	4262	7130	6286	2168.44	2298.82	1952.38	1768.64	4160.84	2985.42	5788.42
ENSG00000031823	RANBP3	RAN binding protein 3 [Source:HGNC Symbol;Acc:HGNC:9850]	protein_coding	0.035854	0.932174	1	0.103137	0.806523	0.823234	-0.113655	0.78733	1	0.221532	0.599361	0.979983	1.53426	0.000270687	0.00154225	1.68377	6.41763e-05	0.000412281	1.41587	0.000782772	0.00436568	0.149509	0.801854	0.999969	-0.118395	0.842528	0.899069	1772	1321	1463	1742	2053	2009	1532	1644	3528	1023	1158	897	3247.86	2181.81	2225.61	3341.19	1263.67	4579.02	1097.99
ENSG00000032219	ARID4A	AT-rich interaction domain 4A [Source:HGNC Symbol;Acc:HGNC:9885]	protein_coding	-0.0105499	0.975448	1	0.893202	0.00891617	0.0307692	0.370751	0.2729	0.739112	3.21293	1.85828e-21	7.04199e-20	-1.36723	6.10536e-05	0.00052353	-1.74853	2.68341e-07	3.23625e-06	-3.68696	1.14194e-27	1.11436e-25	-0.3813	0.428427	0.999969	-2.31973	1.36958e-06	1.74544e-05	518	345	639	516	1198	1019	1496	1918	4160	2294	8218	10301	759.941	403.971	665.744	488.361	1221.16	937.829	1407.79
ENSG00000032389	EIPR1	EARP complex and GARP complex interacting protein 1 [Source:HGNC Symbol;Acc:HGNC:12383]	protein_coding	-0.634874	0.0390611	0.488969	0.072984	0.81162	0.987512	-0.496546	0.102144	0.530393	-0.231152	0.446463	0.563442	-0.179592	0.556237	0.685522	-0.31792	0.299231	0.466066	0.124544	0.682674	1	-0.138328	0.749019	0.999969	0.304136	0.480634	0.621934	450	485	397	367	835	405	805	898	1776	431	683	983	542.545	851.511	402.709	494.059	782.567	679.826	833.181
ENSG00000032444	PNPLA6	patatin like phospholipase domain containing 6 [Source:HGNC Symbol;Acc:HGNC:16268]	protein_coding	-0.71087	0.0248446	0.402455	-1.08874	0.000596559	0.00234357	0.0402797	0.899198	1	0.524403	0.100976	0.171224	0.574841	0.0698827	0.149868	-0.176309	0.578888	0.706525	-1.0383	0.00116451	0.00466971	-0.751149	0.0942409	0.999969	-1.61314	0.000340772	0.001879	1177	916	741	1029	963	602	631	960	1834	382	399	384	1102.15	1033.76	455.197	851.152	593.964	410.096	666.073
ENSG00000032742	IFT88	intraflagellar transport 88 [Source:HGNC Symbol;Acc:HGNC:20606]	protein_coding	0.284726	0.344838	0.902676	0.848487	0.00483334	0.0149459	0.0690818	0.814777	1	0.730291	0.01321	0.0331164	-0.780177	0.00901963	0.0275648	-0.564533	0.057799	0.12198	-0.661981	0.0258553	0.0604197	0.215644	0.609066	0.999969	0.118196	0.779067	0.85453	353	261	419	302	441	322	723	847	1712	742	1017	1090	402.444	310.679	476.161	392.369	736.615	547.604	599.407
ENSG00000033011	ALG1	ALG1, chitobiosyldiphosphodolichol beta-mannosyltransferase [Source:HGNC Symbol;Acc:HGNC:18294]	protein_coding	0.0531576	0.840769	1	-0.330782	0.212797	0.342658	-0.305303	0.247596	0.825684	-0.357386	0.178312	0.278965	0.0459502	0.862153	0.904252	0.40441	0.125559	0.217572	0.0725539	0.785334	0.955418	0.35846	0.337584	0.999969	0.0266037	0.943516	0.965489	311	281	340	346	334	266	284	413	729	190	249	271	360.034	357.842	371.228	373.601	280.133	290.802	334.336
ENSG00000033030	ZCCHC8	zinc finger CCHC-type containing 8 [Source:HGNC Symbol;Acc:HGNC:25265]	protein_coding	-0.063344	0.842761	1	0.0280595	0.929788	1	0.40711	0.197043	0.670384	1.31387	3.14605e-05	0.000116051	-0.866624	0.00642135	0.0187454	-1.33708	2.45888e-05	0.00018103	-2.15243	9.8295e-12	1.22092e-10	-0.470454	0.294698	0.999969	-1.28581	0.00413428	0.0152749	441	323	451	405	636	488	641	687	1604	686	810	835	412.609	339.361	370.268	349.594	398.705	368.161	683.357
ENSG00000033050	ABCF2	ATP binding cassette subfamily F member 2 [Source:HGNC Symbol;Acc:HGNC:71]	protein_coding	-0.223159	0.44361	0.966294	-0.244241	0.401217	0.61771	-0.142144	0.622191	1	-0.29571	0.307957	0.417286	-1.16999	5.4189e-05	0.000335808	-1.251	1.59774e-05	0.000115906	-1.11852	0.0001223	0.000634185	-0.0810148	0.843344	0.999969	0.0514697	0.900301	0.939133	717	716	785	631	1105	556	1601	1745	3279	996	712	602	661.655	773.601	677.056	552.219	774.684	436.215	1715.12
ENSG00000033100	CHPF2	chondroitin polymerizing factor 2 [Source:HGNC Symbol;Acc:HGNC:29270]	protein_coding	-0.264461	0.457728	0.937925	-0.756524	0.0340192	0.0765956	-0.421466	0.239816	0.862942	-0.165111	0.651541	0.768872	0.405368	0.255847	0.399285	0.562373	0.116148	0.206859	-0.186045	0.610949	0.844111	0.157004	0.756048	0.999969	-0.591413	0.247032	0.386389	596	372	383	483	455	260	347	386	870	128	140	105	509.873	386.576	339.547	407.036	327.745	202.898	356.962
ENSG00000033122	LRRC7	leucine rich repeat containing 7 [Source:HGNC Symbol;Acc:HGNC:18531]	protein_coding	-0.546513	0.196004	0.858102	1.38679	0.00088907	0.00222223	-0.765648	0.0732351	0.466704	2.27325	5.92312e-08	3.95538e-07	1.26973	0.00279638	0.0107801	1.48886	0.00046438	0.00233524	0.383268	0.35194	0.508936	0.219135	0.715444	0.999969	-0.886458	0.134009	0.244292	183	164	189	194	1027	1237	87	220	227	105	898	642	446.148	265.45	264.844	220.984	778.024	1076.66	102.403
ENSG00000033170	FUT8	fucosyltransferase 8 [Source:HGNC Symbol;Acc:HGNC:4019]	protein_coding	0.359573	0.206591	0.866403	-1.10293	0.000122333	0.000613112	0.360685	0.20345	0.979794	-0.374494	0.190269	0.34218	0.884887	0.00189239	0.00797792	0.883775	0.00182231	0.00748945	0.156451	0.587215	0.997371	-0.00111188	0.997792	0.999969	-0.728436	0.072221	0.151768	732	692	1096	906	486	384	850	969	2782	912	564	442	940.377	1387.45	1168.89	1818.56	483.832	599.799	637.183
ENSG00000033178	UBA6	ubiquitin like modifier activating enzyme 6 [Source:HGNC Symbol;Acc:HGNC:25581]	protein_coding	-0.207278	0.428988	0.964038	0.42182	0.10701	0.163511	-0.286362	0.273549	0.753085	-0.75501	0.00405959	0.0169574	0.291268	0.266304	0.399285	0.370351	0.156833	0.276347	1.4681	2.21831e-08	1.8663e-07	0.0790829	0.830862	0.999969	1.17683	0.00150702	0.00657935	1080	1145	1538	1386	2151	1809	1392	1682	2985	989	974	615	1739.09	1610.1	1575.86	1325.08	2618.23	1869.02	1413.39
ENSG00000033327	GAB2	GRB2 associated binding protein 2 [Source:HGNC Symbol;Acc:HGNC:14458]	protein_coding	-0.045221	0.888089	1	0.843204	0.00790186	0.0261825	0.150408	0.641681	1	0.0774696	0.812871	0.869965	1.05042	0.0012078	0.00543973	0.854786	0.00756779	0.02291	1.81615	1.42112e-08	7.98752e-08	-0.195629	0.667763	0.999969	0.765734	0.0930511	0.184693	215	186	324	245	1023	654	178	182	552	133	161	139	400.556	280.492	308.456	351.001	702.44	516.805	185.844
ENSG00000033627	ATP6V0A1	ATPase H+ transporting V0 subunit a1 [Source:HGNC Symbol;Acc:HGNC:865]	protein_coding	0.469288	0.0647238	0.605746	1.62748	1.31969e-10	2.07657e-09	0.649121	0.0105016	0.117761	3.08497	3.70823e-34	4.26324e-32	0.0606551	0.811471	1	-0.119178	0.63819	0.755354	-1.39683	3.04178e-08	2.43263e-07	-0.179833	0.616444	0.999969	-1.45749	4.70723e-05	0.00035336	1417	1053	1835	1747	6200	4240	1379	1641	4575	1368	3718	3867	1381.26	1059.76	1760.84	1618.8	4385.91	3156.4	1234.97
ENSG00000033800	PIAS1	protein inhibitor of activated STAT 1 [Source:HGNC Symbol;Acc:HGNC:2752]	protein_coding	0.111063	0.695775	0.991804	0.293459	0.300749	0.49811	0.604406	0.0328243	0.325638	-0.603559	0.0350177	0.0687309	0.17501	0.538314	0.666228	-0.318333	0.260354	0.388664	1.07203	0.000173266	0.000860998	-0.493343	0.218694	0.999969	0.897018	0.0260132	0.06754	647	652	1244	881	1778	1100	827	908	2528	692	420	366	1066.84	710.141	1017.39	898.353	1208.93	964.782	892.103
ENSG00000033867	SLC4A7	solute carrier family 4 member 7 [Source:HGNC Symbol;Acc:HGNC:11033]	protein_coding	0.443636	0.0886572	0.615884	-0.756949	0.00379088	0.00994495	0.335502	0.198084	0.665979	1.05388	5.39602e-05	0.000292692	0.0910091	0.727325	0.817349	0.199144	0.444147	0.598464	-1.71982	4.77698e-11	4.67094e-10	0.108135	0.769231	0.999969	-1.81083	9.50853e-07	1.27316e-05	1409	1421	2136	1880	919	1191	1204	1657	3509	1347	1625	1240	1248.49	1562.68	2112.11	1710.43	680.308	983.233	1269.84
ENSG00000034053	APBA2	amyloid beta precursor protein binding family A member 2 [Source:HGNC Symbol;Acc:HGNC:579]	protein_coding	0.0788298	0.761352	1	1.28163	7.22048e-07	4.06611e-06	0.213348	0.412133	0.882849	0.541392	0.0375359	0.105608	0.590634	0.0232273	0.0713777	0.456116	0.0787637	0.162576	1.33087	2.68483e-07	2.76459e-06	-0.134518	0.714323	0.999969	0.740239	0.0436635	0.101597	1505	949	1458	1491	6347	3142	901	1098	2996	721	1176	1056	1435.38	1524.81	1446.91	1679.18	4491.36	2702.58	999.303
ENSG00000034152	MAP2K3	mitogen-activated protein kinase kinase 3 [Source:HGNC Symbol;Acc:HGNC:6843]	protein_coding	-0.126945	0.742678	0.948441	-0.388689	0.315228	0.462172	-0.142457	0.716342	1	-1.58065	0.000228001	0.000677474	0.889729	0.0225358	0.0611016	0.905241	0.0198704	0.0514664	2.0817	1.03312e-06	3.63813e-06	0.0155116	0.977527	0.999969	1.19197	0.039073	0.093267	272	234	312	211	243	243	146	170	455	86	32	25	300.408	255.409	294.579	214.251	187.974	236.883	148.664
ENSG00000034239	EFCAB1	EF-hand calcium binding domain 1 [Source:HGNC Symbol;Acc:HGNC:25678]	protein_coding	1.74901	0.0372036	0.349902	-0.562429	0.52862	0.543855	0.507094	0.528456	1	-0.228869	0.789215	0.630008	-0.30132	0.722848	0.884726	0.940592	0.235988	0.425526	-0.63488	0.479956	0.385745	1.24191	0.28545	0.999969	-0.33356	0.787393	0.860966	11	10	41	28	9	8	16	27	90	26	12	6	9.22128	18.7743	53.1015	37.6886	9.93219	8.37628	11.0294
ENSG00000034510	TMSB10	thymosin beta 10 [Source:HGNC Symbol;Acc:HGNC:11879]	protein_coding	-0.450179	0.181655	0.849739	2.83792	3.0345e-17	1.00133e-15	-0.501514	0.134729	0.454317	0.17666	0.598272	0.939163	-2.99357	5.19341e-19	8.08482e-17	-2.94224	2.15177e-18	1.84917e-16	-0.332316	0.321599	0.581498	0.0513353	0.914012	0.999969	2.66126	2.06835e-08	4.63566e-07	1585	1803	1219	1580	18521	11501	12978	12767	19499	7032	15109	6124	1518.85	1938.1	1141.39	1388.64	14010.1	10704.3	15778.8
ENSG00000034533	ASTE1	asteroid homolog 1 [Source:HGNC Symbol;Acc:HGNC:25021]	protein_coding	2.13398	0.193563	1	-1.11221	0.531102	0.53794	0.0960555	0.949871	1	0.763036	0.61081	0.637214	-0.892165	0.576733	0.697414	1.14576	0.466318	0.886033	-2.76741	0.100948	0.0660499	2.03792	0.363456	0.999969	-1.87524	0.419737	0.566832	4	1	2	7	3	0	7	4	10	4	6	11	3.58834	1.01271	12.1616	8.84911	1.95815	0	5.37385
ENSG00000034677	RNF19A	ring finger protein 19A, RBR E3 ubiquitin protein ligase [Source:HGNC Symbol;Acc:HGNC:13432]	protein_coding	0.242561	0.432804	0.935962	0.208045	0.500282	0.520946	0.602834	0.0484099	0.391647	2.44072	1.24149e-15	1.84699e-14	-0.689439	0.0255577	0.0660791	-1.04971	0.00059995	0.0029075	-2.92212	9.52277e-22	4.00717e-20	-0.360272	0.407158	0.999969	-2.23268	2.68014e-07	4.26173e-06	354	347	626	567	838	659	692	754	2087	869	1390	1545	407.884	419.649	553.235	426.169	567.277	388.963	784.027
ENSG00000034693	PEX3	peroxisomal biogenesis factor 3 [Source:HGNC Symbol;Acc:HGNC:8858]	protein_coding	1.00732	0.00315108	0.115501	1.53732	5.07984e-06	2.99908e-05	0.112204	0.728329	1	0.769279	0.0171447	0.0401732	-1.22154	0.000316632	0.00173876	-0.326417	0.315354	0.404959	-0.45349	0.157033	0.231159	0.895118	0.0567556	0.999969	0.768045	0.0997784	0.19497	67	77	199	144	367	282	213	230	577	194	306	297	74.5659	113.447	221.502	154.072	281.81	260.152	224.741
ENSG00000034713	GABARAPL2	GABA type A receptor associated protein like 2 [Source:HGNC Symbol;Acc:HGNC:13291]	protein_coding	0.860985	0.00340859	0.122002	3.02934	4.59942e-25	2.74462e-23	0.223263	0.444293	0.86637	2.07329	1.14279e-12	1.7211e-11	-0.61119	0.037176	0.108408	0.0265325	0.927745	1	0.344861	0.236236	0.440917	0.637722	0.123725	0.999969	0.956051	0.0207042	0.0561677	933	846	1306	1245	7692	3976	2548	2733	6684	2232	6146	10600	1190.76	1078.07	1704.11	2419.38	11087	7434.41	1736.07
ENSG00000034971	MYOC	myocilin [Source:HGNC Symbol;Acc:HGNC:7610]	protein_coding	-1.67652	0.755696	1	-1.84181	0.732492	1	0.829156	0.877128	1	0	1	1	1.75255	0.744993	1	-0.753122	0.888318	1	0	1	1	-2.50546	0.74171	0.999969	-2.24923	0.768055	NA	0	1	0	0	0	0	0	0	1	0	0	0	0	1.22679	0	0	0	0	0
ENSG00000035115	SH3YL1	SH3 and SYLF domain containing 1 [Source:HGNC Symbol;Acc:HGNC:29546]	protein_coding	0.282727	0.406024	0.927266	0.354158	0.297816	0.461997	0.349619	0.301112	0.762174	1.22837	0.000276259	0.00100913	-0.19045	0.575894	0.700572	-0.257342	0.446313	0.57056	-1.06466	0.00160678	0.00599025	-0.0668925	0.889093	0.999969	-0.874209	0.0682108	0.144935	413	295	650	510	520	672	485	606	1536	607	1059	921	606.784	320.686	646.574	479.273	458.842	724.798	506.705
ENSG00000035141	FAM136A	family with sequence similarity 136 member A [Source:HGNC Symbol;Acc:HGNC:25911]	protein_coding	-0.292246	0.207606	0.813357	-0.70928	0.00271598	0.00717646	-0.179145	0.435034	0.873033	-1.25947	4.66446e-08	4.26449e-07	-0.788626	0.000625119	0.00329735	-0.901727	9.37889e-05	0.000581094	-0.238438	0.313419	0.583678	-0.113101	0.728852	0.999969	0.550188	0.0957776	0.188975	1265	1135	1065	949	356	294	2428	2597	5145	1756	1119	1311	1189.77	1310.97	976.058	1066.14	779.367	749.652	2300.98
ENSG00000035403	VCL	vinculin [Source:HGNC Symbol;Acc:HGNC:12665]	protein_coding	-0.195205	0.35922	0.907003	-1.83812	9.51866e-18	3.28912e-16	-0.134598	0.526389	0.745272	-2.76625	4.33632e-38	6.3838e-36	-0.362396	0.0884088	0.21732	-0.423002	0.0467034	0.200214	0.565729	0.00879341	0.0348566	-0.0606068	0.840308	0.999969	0.928125	0.00219704	0.00906896	4668	4122	4020	4436	1405	1170	6239	7372	14544	4929	1232	933	4875.13	5660.08	4176.32	5025.05	1447.28	1499.15	6810.83
ENSG00000035499	DEPDC1B	DEP domain containing 1B [Source:HGNC Symbol;Acc:HGNC:24902]	protein_coding	-0.0258956	0.931178	1	-1.75047	3.03302e-08	2.70244e-07	-0.317649	0.286797	0.754803	-3.70275	6.80636e-30	5.3049e-28	-0.215479	0.471188	0.534724	0.0762745	0.798656	0.889807	1.7368	3.69856e-07	2.8828e-06	0.291753	0.49026	0.999969	1.95228	1.70872e-05	0.000152418	872	724	1019	679	111	84	1311	1355	2922	756	70	50	812.883	797.842	841.158	740.558	172.903	318.628	955.75
ENSG00000035664	DAPK2	death associated protein kinase 2 [Source:HGNC Symbol;Acc:HGNC:2675]	protein_coding	-0.295388	0.761704	0.951929	-2.40433	0.0142227	0.029306	0.201852	0.836624	1	-1.31701	0.203132	0.202743	1.48018	0.130984	0.269831	0.982937	0.312314	0.481097	0.392855	0.70438	0.526948	-0.49724	0.718793	0.999969	-1.08732	0.445675	0.591767	28	7	17	19	18	9	16	13	35	14	5	8	64.784	13.6213	27.4986	36.0401	12.0361	3.09449	21.146
ENSG00000035681	NSMAF	neutral sphingomyelinase activation associated factor [Source:HGNC Symbol;Acc:HGNC:8017]	protein_coding	-0.0575334	0.843308	1	-1.01836	0.000520522	0.00181533	-0.187734	0.51381	0.957156	-0.412899	0.155345	0.325252	-0.0147194	0.95942	0.971783	0.115481	0.689787	0.793587	-0.620181	0.0353779	0.0727995	0.1302	0.75031	0.999969	-0.605462	0.142649	0.256445	508	435	547	398	259	312	843	965	1897	555	416	295	633.011	636.82	715.225	505.109	247.109	381.128	711.488
ENSG00000035687	ADSS	adenylosuccinate synthase [Source:HGNC Symbol;Acc:HGNC:292]	protein_coding	0.24271	0.331797	0.89766	-0.0689869	0.782708	0.807604	0.0124217	0.959695	1	1.11948	5.09178e-06	2.16678e-05	-0.971398	9.32066e-05	0.000698794	-0.74111	0.00272937	0.00915142	-2.15987	2.25516e-18	5.31738e-17	0.230289	0.51135	0.999969	-1.18847	0.000695718	0.00341902	559	500	795	657	857	597	1385	1680	3194	1340	2469	2521	713.625	687.955	921.806	736.775	716.702	618.999	1360.52
ENSG00000035720	STAP1	signal transducing adaptor family member 1 [Source:HGNC Symbol;Acc:HGNC:24133]	protein_coding	NA	NA	NA	NA	NA	NA	NA	NA	NA	NA	NA	NA	NA	NA	NA	NA	NA	NA	NA	NA	NA	#VALUE!	NA	NA	#VALUE!	NA	NA	0	0	0	0	0	0	0	0	0	0	0	0	0	0	0	0	0	0	0
ENSG00000035862	TIMP2	TIMP metallopeptidase inhibitor 2 [Source:HGNC Symbol;Acc:HGNC:11821]	protein_coding	0.172175	0.448126	0.967033	2.22486	5.41504e-23	1.86429e-21	0.130021	0.567483	0.936205	0.845979	0.000196433	0.000614787	-0.067835	0.765984	0.820571	-0.0256801	0.909718	0.941627	1.31105	5.31123e-09	3.88961e-08	0.0421548	0.895616	0.999969	1.37888	1.63878e-05	0.000146831	842	850	1069	1119	5924	4395	706	824	2023	658	1448	940	763.607	963.495	918.159	1026.81	4225.83	3842.54	969.316
ENSG00000035928	RFC1	replication factor C subunit 1 [Source:HGNC Symbol;Acc:HGNC:9969]	protein_coding	-0.0642225	0.799819	1	-0.444279	0.0796842	0.193911	0.618	0.0140612	0.142552	1.47964	4.20674e-09	2.90982e-08	-0.533671	0.034662	0.0984328	-1.21589	1.43737e-06	1.44986e-05	-2.45758	2.33129e-22	1.00948e-20	-0.682222	0.0560306	0.999969	-1.92391	7.27351e-08	1.38534e-06	1640	1364	1773	1776	1552	1399	3491	4097	10662	3883	3772	3807	1946.59	1766.53	1513.7	2039.33	1203.53	1526.77	2848.74
ENSG00000036054	TBC1D23	TBC1 domain family member 23 [Source:HGNC Symbol;Acc:HGNC:25622]	protein_coding	-0.108912	0.639846	0.968504	0.0763519	0.741964	0.698291	-0.082837	0.715924	1	0.123363	0.588285	0.701605	-0.600041	0.00925222	0.0280949	-0.626116	0.00645224	0.0218456	-0.647052	0.00476484	0.017639	-0.0260748	0.936165	0.999969	-0.0470112	0.885033	0.929137	446	504	551	493	770	564	969	1216	2258	866	1100	1056	590.022	714.522	662.643	547.064	714.528	660.174	1019.21
ENSG00000036257	CUL3	cullin 3 [Source:HGNC Symbol;Acc:HGNC:2553]	protein_coding	-0.0766846	0.76465	1	-0.130033	0.611585	0.931041	0.0911413	0.721063	0.682741	0.542856	0.033535	0.0854231	-0.234651	0.358944	0.533199	-0.402477	0.115385	0.222034	-0.90754	0.000385714	0.00208805	-0.167826	0.642585	0.999969	-0.672889	0.0628008	0.135681	2331	2261	2878	2488	3719	2395	4788	5420	10621	4119	4207	4083	2812.32	3723.99	3148.16	3047.87	3303.98	2666.42	3898.55
ENSG00000036448	MYOM2	myomesin 2 [Source:HGNC Symbol;Acc:HGNC:7614]	protein_coding	0.22019	0.688659	0.975701	2.83691	7.39422e-08	5.07636e-07	0.203028	0.685927	1	3.84063	6.19143e-15	8.89171e-14	-0.927254	0.0860768	0.175979	-0.910092	0.0755348	0.150355	-1.93097	5.36251e-05	0.000155715	0.0171634	0.981604	0.999969	-1.00372	0.164098	0.28483	29	12	43	27	325	116	55	55	212	45	392	631	38.1994	17.2173	43.8586	21.5891	271.792	125.375	54.2914
ENSG00000036473	OTC	ornithine carbamoyltransferase [Source:HGNC Symbol;Acc:HGNC:8512]	protein_coding	2.73718	0.460327	1	0.856711	0.823702	1	1.12064	0.761517	1	2.70472	0.459485	1	-1.00141	0.795508	1	0.615124	0.861598	1	-2.84942	0.433351	1	1.61655	0.757357	0.999969	-1.84796	0.727641	NA	0	0	0	2	1	0	1	0	2	1	2	2	0	0	0	2.99228	0.680527	0	0.869957
ENSG00000036530	CYP46A1	cytochrome P450 family 46 subfamily A member 1 [Source:HGNC Symbol;Acc:HGNC:2641]	protein_coding	-0.580607	0.118786	0.588019	1.19657	0.00106664	0.00373499	-0.328552	0.38227	1	1.01691	0.00567798	0.0134325	1.12539	0.00255959	0.011663	0.873338	0.0199103	0.0515338	1.30505	0.000290022	0.000714475	-0.252055	0.633799	0.999969	0.179659	0.728993	0.821052	109	103	105	97	241	144	75	116	214	45	214	152	144.554	168.416	88.5066	121.499	411.211	304.306	61.3709
ENSG00000036549	AC118549.1	zinc finger ZZ-type containing 3 [Source:NCBI gene;Acc:26009]	protein_coding	-0.122112	0.56637	1	-0.979909	4.78392e-06	2.41039e-05	-0.200751	0.344177	0.794079	0.400045	0.0596513	0.156732	0.560216	0.00845534	0.0278262	0.638855	0.00263671	0.010218	-0.819737	0.000126963	0.000828189	0.0786386	0.793659	0.999969	-1.37995	4.78127e-06	5.08752e-05	1725	1435	1958	1476	904	893	1809	2187	4492	1640	2154	1843	2390.24	2252.27	2197.94	2067.63	1065.33	1289.75	1468.65
ENSG00000036565	SLC18A1	solute carrier family 18 member A1 [Source:HGNC Symbol;Acc:HGNC:10934]	protein_coding	0.19094	0.782856	1	-0.769692	0.275408	0.341588	0.178167	0.80288	1	0.549	0.448865	0.39905	1.26067	0.0783817	0.163116	1.27344	0.065055	0.159557	-0.0580246	0.935277	0.660653	0.0127741	0.989754	0.999969	-1.31869	0.192422	0.321026	27	18	35	33	33	13	15	18	49	14	17	18	38.1835	29.7334	38.9584	38.7095	24.8856	14.6265	14.6609
ENSG00000036672	USP2	ubiquitin specific peptidase 2 [Source:HGNC Symbol;Acc:HGNC:12618]	protein_coding	0.158145	0.826383	1	0.952086	0.180835	0.235753	-0.200512	0.780269	1	-0.201029	0.786227	0.610529	0.191764	0.792439	0.855136	0.550421	0.438784	0.697302	1.34488	0.0633231	0.0685416	0.358656	0.724619	0.999969	1.15311	0.26172	0.403166	22	15	33	32	81	39	24	24	63	13	19	9	33.9463	18.8507	22.034	37.054	59.1694	42.1047	26.2485
ENSG00000036828	CASR	calcium sensing receptor [Source:HGNC Symbol;Acc:HGNC:1514]	protein_coding	0.832693	0.873874	1	0.788988	0.880685	1	-1.42738	0.781045	1	-0.35237	0.945415	1	-2.25461	0.662259	1	0.00546729	0.999164	1	-1.11325	0.831805	1	2.25997	0.758172	0.999969	1.14122	0.87671	NA	0	0	1	0	0	1	1	1	1	0	1	0	0	0	0.654128	0	0	0.714714	0.795737
ENSG00000037042	TUBG2	tubulin gamma 2 [Source:HGNC Symbol;Acc:HGNC:12419]	protein_coding	-0.00225513	0.994374	1	0.602004	0.056311	0.114776	-0.00156504	0.996018	1	0.361638	0.251056	0.357119	-0.364357	0.251954	0.439968	-0.365048	0.247009	0.349018	-0.123992	0.691456	0.654878	-0.000690077	0.998771	0.999969	0.240366	0.589782	0.713333	197	108	179	158	333	284	197	216	568	135	232	168	188.293	143.513	173.75	158.517	249.78	255.415	229.03
ENSG00000037241	RPL26L1	ribosomal protein L26 like 1 [Source:HGNC Symbol;Acc:HGNC:17050]	protein_coding	0.600894	0.0374016	0.417995	1.9897	2.72363e-12	4.23758e-11	-0.112228	0.682558	1	0.303628	0.269124	0.385512	-2.42642	1.33516e-17	1.3358e-15	-1.7133	8.40713e-10	1.66363e-08	-0.740345	0.00715458	0.023909	0.713123	0.0733958	0.999969	1.68607	2.02384e-05	0.000175194	163	166	285	292	1161	566	1078	1062	2557	718	976	922	177.201	208.988	285.599	299.612	949.79	581.242	1151.46
ENSG00000037280	FLT4	fms related tyrosine kinase 4 [Source:HGNC Symbol;Acc:HGNC:3767]	protein_coding	0.120044	0.792658	0.95763	-2.48075	4.297e-07	3.01288e-06	0.22449	0.622549	1	-1.30859	0.0046002	0.0116429	0.66784	0.144907	0.26289	0.563395	0.215234	0.329978	-0.504323	0.307439	0.347169	-0.104445	0.871441	0.999969	-1.17216	0.0819397	0.167586	157	104	136	174	38	14	127	132	367	89	76	104	208.313	175.703	184.882	232.76	53.1235	16.5924	121.949
ENSG00000037474	NSUN2	NOP2/Sun RNA methyltransferase family member 2 [Source:HGNC Symbol;Acc:HGNC:25994]	protein_coding	-0.16667	0.484514	0.948441	-0.885517	0.000211195	0.000768275	-0.315507	0.182368	0.663035	-0.991074	3.09586e-05	0.000200294	-0.122554	0.605796	0.804219	0.0262829	0.911903	0.944241	-0.0169972	0.943398	1	0.148837	0.657688	0.999969	0.105557	0.75425	0.837822	1121	1084	1134	982	998	664	1768	2115	3559	1402	893	931	1480.61	1665.68	1325.54	1477.73	981.016	721.228	1691.82
ENSG00000037637	FBXO42	F-box protein 42 [Source:HGNC Symbol;Acc:HGNC:29249]	protein_coding	0.0992079	0.652333	1	0.602862	0.0059309	0.0179054	-0.00833677	0.969757	1	-0.327586	0.14171	0.227852	0.110627	0.616501	0.644044	0.218171	0.319586	0.488982	1.04108	2.50742e-06	1.71109e-05	0.107545	0.729654	0.999969	0.930448	0.00291327	0.0114038	606	513	715	697	1218	917	559	618	1477	465	407	346	644.925	652.599	689.698	700.147	1032.2	937.936	638.279
ENSG00000037749	MFAP3	microfibril associated protein 3 [Source:HGNC Symbol;Acc:HGNC:7034]	protein_coding	0.204002	0.484809	0.945668	0.779767	0.00726744	0.0181288	-0.366979	0.208506	0.679056	-0.885252	0.00285389	0.00818766	0.119011	0.683891	0.783389	0.689992	0.0179365	0.050553	1.78403	1.46692e-09	1.08091e-08	0.570981	0.166623	0.999969	1.66502	6.08539e-05	0.000439493	428	389	523	493	1148	690	436	516	1113	245	205	197	516.038	475.471	642.179	500.596	1010.65	691.088	463.392
ENSG00000037757	MRI1	methylthioribose-1-phosphate isomerase 1 [Source:HGNC Symbol;Acc:HGNC:28469]	protein_coding	0.0618329	0.920436	0.967033	0.775183	0.20552	0.304816	0.176795	0.776629	1	-0.0168726	0.978927	0.94111	0.265186	0.671772	0.778774	0.150223	0.807424	0.849619	1.05724	0.0909963	0.124139	-0.114963	0.895868	0.999969	0.792055	0.370723	0.517985	32	57	55	67	161	82	30	54	145	22	38	17	29.9307	75.0619	51.5853	57.0565	109.18	68.779	36.2744
ENSG00000037897	METTL1	methyltransferase like 1 [Source:HGNC Symbol;Acc:HGNC:7030]	protein_coding	0.174644	0.679546	0.968918	0.204841	0.63044	0.714464	0.242864	0.54722	0.979794	-1.14678	0.00696373	0.00984265	-0.756035	0.0673932	0.142758	-0.824254	0.0460289	0.101614	0.595591	0.172959	0.233162	-0.0682198	0.907072	0.999969	1.35162	0.0246476	0.0646617	95	69	79	69	87	48	161	175	495	105	51	42	81.8625	72.8352	88.7857	85.946	87.706	90.924	137.697
ENSG00000037965	HOXC8	homeobox C8 [Source:NCBI gene;Acc:3224]	protein_coding	0	1	1	1.91736	0.621683	1	1.55122	0.69188	1	5.66382	0.131463	1	0	1	1	-1.47519	0.706263	1	-3.46499	0.339622	1	-1.7565	0.753735	0.999969	-3.74631	0.48809	NA	0	0	0	0	2	0	0	0	0	1	8	6	0	0	0	0	1.61874	0	0
ENSG00000038002	AGA	aspartylglucosaminidase [Source:HGNC Symbol;Acc:HGNC:318]	protein_coding	0.417815	0.293341	0.790816	-0.141559	0.721745	0.848027	-0.0104751	0.978202	1	-1.06312	0.007806	0.0182108	-0.562896	0.152523	0.267986	-0.134606	0.728408	0.775944	0.35867	0.374182	0.408422	0.42829	0.438087	0.999969	0.921565	0.102048	0.198509	81	82	102	123	99	123	158	189	402	138	67	52	83.7977	128.209	145.962	135.505	73.266	118.33	160.719
ENSG00000038210	PI4K2B	phosphatidylinositol 4-kinase type 2 beta [Source:HGNC Symbol;Acc:HGNC:18215]	protein_coding	0.222582	0.633341	0.967033	-1.3183	0.00584802	0.0151666	0.471568	0.322555	0.955205	-0.820526	0.106253	0.116483	1.15168	0.0157085	0.0460605	0.902689	0.0530088	0.110837	0.653905	0.199281	0.2055	-0.248986	0.708954	0.999969	-0.49777	0.475587	0.617554	112	90	91	180	56	55	45	78	244	53	29	22	132.678	119.376	100.115	194	46.2373	54.9994	46.4431
ENSG00000038219	BOD1L1	biorientation of chromosomes in cell division 1 like 1 [Source:HGNC Symbol;Acc:HGNC:31792]	protein_coding	0.0799328	0.8075	1	0.283029	0.387889	0.671851	0.722504	0.0272421	0.205949	2.4006	2.12657e-13	5.0813e-12	-0.139952	0.669524	0.901509	-0.782523	0.0168327	0.0472291	-2.25752	4.99804e-12	9.24777e-11	-0.642571	0.165505	0.999969	-2.11757	4.80064e-06	5.10465e-05	1846	1336	2311	1967	3513	3303	1923	3695	7513	4373	11924	12670	2586.98	2071.61	2722.65	2201.78	2418.9	3250.65	2064.83
ENSG00000038274	MAT2B	methionine adenosyltransferase 2B [Source:HGNC Symbol;Acc:HGNC:6905]	protein_coding	-0.0120104	0.962451	1	-2.47304	1.25125e-21	3.79297e-20	-0.147066	0.562984	0.993235	-2.80931	1.55789e-27	1.10121e-25	-0.465094	0.0679628	0.154628	-0.330038	0.194806	0.330985	-0.128821	0.623441	1	0.135055	0.707687	0.999969	0.336272	0.357877	0.50571	2031	1738	2611	1980	515	370	3370	3729	7701	2609	399	470	2681.25	2233.21	2891.79	1982.46	489.669	395.085	3579.37
ENSG00000038295	TLL1	tolloid like 1 [Source:HGNC Symbol;Acc:HGNC:11843]	protein_coding	-1.3004	0.0243892	0.271972	-2.16727	0.000361276	0.00130018	-0.451763	0.426068	1	-0.492107	0.400988	0.332776	0.582412	0.30529	0.445206	-0.266228	0.64462	0.730465	-1.09275	0.0800583	0.123031	-0.848639	0.294705	0.999969	-1.67516	0.0471961	0.108219	99	69	65	39	25	11	114	124	127	53	32	30	94.0027	128.846	59.0867	31.2256	38.5123	12.0891	70.709
ENSG00000038358	EDC4	enhancer of mRNA decapping 4 [Source:HGNC Symbol;Acc:HGNC:17157]	protein_coding	-0.264447	0.250287	0.896027	0.470933	0.0401445	0.0719153	-0.199998	0.38543	0.821515	-0.662292	0.00428269	0.010166	0.0138883	0.951889	1	-0.0505608	0.826202	0.887723	1.14711	6.9462e-07	3.66333e-06	-0.0644492	0.843087	0.999969	1.13322	0.000512872	0.00265262	1589	1202	1348	1569	2910	1748	1176	1500	3109	739	702	655	1472.06	1473.74	1175.28	1277.05	2298.41	1783.32	1479.16
ENSG00000038382	TRIO	trio Rho guanine nucleotide exchange factor [Source:HGNC Symbol;Acc:HGNC:12303]	protein_coding	-0.15163	0.496017	0.950951	0.606029	0.00645047	0.0234159	0.440877	0.0481462	0.389812	2.42364	1.46901e-27	9.27316e-26	0.31437	0.158644	0.296773	-0.278138	0.211951	0.351762	-1.50324	1.35067e-11	2.37567e-10	-0.592508	0.0601843	0.999969	-1.81761	7.80163e-09	2.01631e-07	3845	3019	3769	3772	7426	5500	2354	2860	7153	2089	4935	4802	3065.69	3010.88	2616.13	2854.37	4843.09	4405.65	2301.7
ENSG00000038427	VCAN	versican [Source:HGNC Symbol;Acc:HGNC:2464]	protein_coding	-0.21662	0.271114	0.865465	0.174308	0.375609	0.659827	-0.05488	0.780441	0.834105	2.01317	1.44662e-24	7.18725e-23	0.221289	0.261059	0.480953	0.0595497	0.762232	0.845979	-1.61757	1.91876e-16	4.47518e-15	-0.161739	0.56127	0.999969	-1.83886	3.88086e-11	2.10932e-09	7370	5683	8115	6443	11100	9380	5689	6947	12022	4743	8885	9167	7126.55	6176.02	6148.29	5299.77	7614.01	7397.35	5763.67
ENSG00000038532	CLEC16A	C-type lectin domain containing 16A [Source:HGNC Symbol;Acc:HGNC:29013]	protein_coding	0.0148342	0.95361	1	1.43967	1.34187e-08	1.27764e-07	-0.190691	0.458082	0.875633	0.0100851	0.969036	1	0.345957	0.17771	0.298714	0.551483	0.0307725	0.0788317	1.77554	4.539e-12	7.18506e-11	0.205525	0.570241	0.999969	1.42958	8.18773e-05	0.000564635	534	522	632	615	1414	1031	356	486	1001	282	312	269	461.522	599.499	571.334	499.659	1417.62	1457.48	416.564
ENSG00000038945	MSR1	macrophage scavenger receptor 1 [Source:HGNC Symbol;Acc:HGNC:7376]	protein_coding	1.10442	0.354597	1	-0.372632	0.762891	0.704117	-0.494537	0.674945	1	0.0870094	0.941344	0.761934	-0.408384	0.735518	0.81517	1.19057	0.305934	0.82846	-0.868026	0.472872	0.381508	1.59895	0.340495	0.999969	-0.459643	0.788079	0.861294	2	8	8	20	7	5	8	11	16	5	6	9	2.39812	11.2474	8.27867	20.6675	5.33483	5.05433	9.37409
ENSG00000039068	CDH1	cadherin 1 [Source:HGNC Symbol;Acc:HGNC:1748]	protein_coding	-0.210525	0.759103	0.950951	-0.215471	0.7527	0.808909	2.25231	0.0835303	0.521858	3.85105	0.00227194	0.00505753	7.31825	2.29265e-09	5.0672e-08	4.85542	2.63728e-09	4.70416e-08	3.25173	1.38541e-05	4.31562e-05	-2.46282	0.0941815	0.999969	-4.06651	0.00460383	0.0166147	105	68	64	107	63	160	1	1	12	1	12	8	144.725	103.165	77.8437	136.549	41.4839	173.278	1.10085
ENSG00000039123	MTREX	Mtr4 exosome RNA helicase [Source:HGNC Symbol;Acc:HGNC:18734]	protein_coding	0.0614846	0.843141	1	-0.427138	0.169445	0.356192	0.457221	0.140126	0.461884	1.52804	8.29686e-07	5.53236e-06	-0.0200098	0.948605	1	-0.415746	0.180173	0.312359	-1.97519	2.0018e-10	2.27424e-09	-0.395736	0.367191	0.999969	-1.95518	8.46601e-06	8.35831e-05	1928	1560	2126	2189	2078	1648	3230	3726	7445	2955	3335	2531	2840.44	1551.2	2399.71	2180.11	1322.41	1943.79	2181.31
ENSG00000039139	DNAH5	dynein axonemal heavy chain 5 [Source:HGNC Symbol;Acc:HGNC:2950]	protein_coding	0.361128	0.50404	0.89766	-1.13522	0.0379277	0.0750807	0.505237	0.35307	0.921304	-0.196036	0.722079	0.571943	1.16752	0.0330156	0.0826276	1.02341	0.0566122	0.116742	0.228328	0.678286	0.718032	-0.14411	0.850945	0.999969	-0.939187	0.226447	0.362739	80	58	81	80	56	50	40	68	157	79	58	55	158.153	63.8864	169.579	113.168	38.905	61.8169	51.2636
ENSG00000039319	ZFYVE16	zinc finger FYVE-type containing 16 [Source:HGNC Symbol;Acc:HGNC:20756]	protein_coding	0.493024	0.175403	0.832561	-0.492304	0.176773	0.258835	0.216084	0.552027	0.922608	-0.253073	0.486412	0.994189	-0.251953	0.488448	0.657351	0.0249873	0.945195	0.880969	-0.491183	0.177657	0.497059	0.27694	0.590168	0.999969	-0.23923	0.642154	0.754924	2032	1652	2456	1927	891	1269	2541	3360	6203	2658	2447	1712	2098.69	1990.14	3322.76	2432.15	880.604	2029.93	2306.63
ENSG00000039523	RIPOR1	RHO family interacting cell polarization regulator 1 [Source:HGNC Symbol;Acc:HGNC:25836]	protein_coding	-0.305749	0.278524	0.877743	-1.06058	0.000170546	0.000624326	-0.268023	0.344226	0.797679	0.118306	0.676396	0.76871	1.0663	0.000163863	0.000931075	1.02858	0.000273093	0.00138862	-0.11258	0.690434	1	-0.0377256	0.924838	0.999969	-1.17888	0.00320118	0.0123327	1331	956	1128	1248	1450	1017	734	900	2000	478	638	1069	1752.92	1764.54	1197.35	1649.39	871.766	814.446	933.56
ENSG00000039537	C6	complement C6 [Source:HGNC Symbol;Acc:HGNC:1339]	protein_coding	-0.214684	0.968189	1	-1.57121	0.770801	1	1.62192	0.76143	1	2.19407	0.683561	1	1.48196	0.783486	1	-0.354654	0.94697	1	-2.28333	0.671428	1	-1.83642	0.808659	0.999969	-3.765	0.621208	NA	0	1	1	0	0	0	0	0	2	0	1	0	0	0.956529	0.775267	0	0	0	0
ENSG00000039560	RAI14	retinoic acid induced 14 [Source:HGNC Symbol;Acc:HGNC:14873]	protein_coding	0.199797	0.430802	0.935666	-2.7688	1.00758e-26	6.58358e-25	0.634293	0.0120888	0.0902766	-1.97151	9.59833e-15	1.86012e-13	-0.196246	0.438831	0.651764	-0.630742	0.0126186	0.0381858	-0.993536	0.000131178	0.000590995	-0.434496	0.224938	0.999969	-0.79729	0.0280555	0.0717439	2176	1854	3746	2911	398	316	3673	4611	14606	5479	931	1027	3541.03	2646.32	4097.28	3008.34	464.882	442.655	3403.6
ENSG00000039600	SOX30	SRY-box 30 [Source:HGNC Symbol;Acc:HGNC:30635]	protein_coding	-2.73014	0.606084	1	-1.27146	0.809501	1	2.94376	0.575629	1	0	1	1	2.80618	0.596089	1	-2.86773	0.585532	1	1.12708	0.834009	1	-5.67357	0.447042	0.999969	-1.67882	0.823951	NA	0	2	0	0	0	1	0	0	1	2	0	0	0	2.52421	0	0	0	1.07134	0
ENSG00000039650	PNKP	polynucleotide kinase 3'-phosphatase [Source:HGNC Symbol;Acc:HGNC:9154]	protein_coding	-0.319415	0.181696	0.772853	-0.353667	0.138725	0.252344	0.134092	0.572576	0.943419	0.573124	0.0162275	0.033875	-0.104898	0.660039	0.766211	-0.558405	0.0191272	0.0501107	-1.03169	1.56085e-05	9.27059e-05	-0.453507	0.178591	0.999969	-0.926791	0.00603247	0.0208464	554	472	479	490	616	430	508	654	1367	410	569	474	517.568	546.373	408.224	444.32	465.812	366.231	582.543
ENSG00000039987	BEST2	bestrophin 2 [Source:HGNC Symbol;Acc:HGNC:17107]	protein_coding	-3.13274	0.539599	1	1.28093	0.79536	1	0	1	1	2.23556	0.666036	1	3.20877	0.529803	1	0	1	1	2.25414	0.653026	1	-2.66886	0.715544	0.999969	-0.954556	0.893891	NA	5	0	0	0	4	0	0	0	0	0	2	0	3.26663	0	0	0	8.15448	0	0
ENSG00000040199	PHLPP2	PH domain and leucine rich repeat protein phosphatase 2 [Source:HGNC Symbol;Acc:HGNC:29149]	protein_coding	-0.0921302	0.781779	1	-0.795373	0.017221	0.0298325	0.0453574	0.892674	1	-1.21548	0.000434437	0.00148665	1.23722	0.00022568	0.00122845	1.09974	0.000969875	0.00438348	1.65733	1.45172e-06	6.90245e-06	-0.137488	0.771256	0.999969	0.420103	0.381928	0.529537	634	459	700	593	426	412	284	315	916	234	150	88	758.443	678.669	711.835	636.588	335.388	494.306	353.619
ENSG00000040275	SPDL1	spindle apparatus coiled-coil protein 1 [Source:HGNC Symbol;Acc:HGNC:26010]	protein_coding	0.207473	0.443642	0.966294	-1.14293	2.94682e-05	0.000126056	-0.0488601	0.854943	1	-0.0929377	0.729208	1	-1.07429	6.60594e-05	0.000397284	-0.817961	0.00234808	0.00910315	-2.12429	6.90475e-15	1.57264e-13	0.256333	0.500519	0.999969	-1.05	0.00615722	0.0212095	786	650	860	680	396	335	2004	2373	4359	1940	1512	712	770.338	874.344	1141.84	757.691	415.275	329.408	1794.4
ENSG00000040341	STAU2	staufen double-stranded RNA binding protein 2 [Source:HGNC Symbol;Acc:HGNC:11371]	protein_coding	-0.104419	0.746316	1	1.14961	0.000355309	0.00183104	0.343819	0.283454	0.594247	1.46527	4.81436e-06	4.01883e-05	-1.10565	0.000594038	0.00359533	-1.55388	1.33236e-06	1.33813e-05	-1.42131	9.16561e-06	4.9025e-05	-0.448238	0.324454	0.999969	-0.315666	0.487068	0.627915	935	797	1168	1083	3734	2263	2524	2965	6305	2834	5958	3760	1513.19	800.06	1188.82	959.682	2791.01	2332.12	2498.03
ENSG00000040487	PQLC2	PQ loop repeat containing 2 [Source:HGNC Symbol;Acc:HGNC:26001]	protein_coding	-0.119318	0.815226	1	0.663703	0.191082	0.313101	-0.784959	0.130002	0.705887	-1.84219	0.00101317	0.00266199	0.648689	0.205483	0.333434	1.31433	0.0109658	0.0317945	3.15458	1.41237e-08	7.3474e-08	0.665639	0.360306	0.999969	2.50589	0.000920461	0.00434441	160	181	125	176	335	206	102	137	231	28	15	20	119.56	220.002	138.828	172.644	287.887	248.056	100.01
ENSG00000040531	CTNS	cystinosin, lysosomal cystine transporter [Source:HGNC Symbol;Acc:HGNC:2518]	protein_coding	-1.03253	0.0195704	0.237249	-1.20548	0.00629382	0.0176032	-0.290052	0.508293	1	-2.1835	4.64085e-06	1.87098e-05	0.544372	0.216154	0.353129	-0.198106	0.65301	0.7213	1.52239	0.00143851	0.00300759	-0.742478	0.233202	0.999969	0.978019	0.132156	0.242017	134	115	102	130	147	114	119	180	356	90	41	13	296.981	142.231	98.2595	114.567	96.0072	92.8056	135.174
ENSG00000040608	RTN4R	reticulon 4 receptor [Source:HGNC Symbol;Acc:HGNC:18601]	protein_coding	-0.0474475	0.902616	0.967033	-0.517784	0.183864	0.265243	-0.123045	0.756281	1	-1.64115	0.000119284	0.000399717	0.665452	0.0906481	0.183084	0.741049	0.0580396	0.118856	1.78881	2.36435e-05	7.05974e-05	0.0755971	0.89157	0.999969	1.12336	0.0518303	0.116751	271	199	219	301	228	162	103	154	374	65	37	29	235.92	231.492	180.878	271.662	177.133	149.187	136.61
ENSG00000040633	PHF23	PHD finger protein 23 [Source:HGNC Symbol;Acc:HGNC:28428]	protein_coding	-0.342373	0.244213	0.89766	-0.143339	0.625083	0.614621	0.270615	0.35254	1	1.49717	2.63103e-07	1.33898e-06	-0.669318	0.0221683	0.0602016	-1.28231	1.16507e-05	8.74572e-05	-2.30983	2.32776e-15	5.60781e-14	-0.612988	0.138439	0.999969	-1.64051	7.13922e-05	0.000502039	584	437	467	462	763	423	723	747	1714	658	1316	747	494.148	450.574	370.155	375.153	475.781	379.029	819.929
ENSG00000040731	CDH10	cadherin 10 [Source:HGNC Symbol;Acc:HGNC:1749]	protein_coding	-0.423196	0.138539	0.712567	0.511793	0.0682689	0.138062	-0.314721	0.26298	0.843313	1.12672	5.33496e-05	0.000198995	0.146152	0.605354	0.884379	0.037677	0.894469	0.903293	-0.468779	0.09022	0.175201	-0.108475	0.786686	0.999969	-0.614931	0.120154	0.224412	266	205	212	203	534	434	309	303	559	206	443	493	326.122	287.339	216.889	241.044	393.703	482.42	292.934
ENSG00000040933	INPP4A	inositol polyphosphate-4-phosphatase type I A [Source:HGNC Symbol;Acc:HGNC:6074]	protein_coding	-0.0593393	0.815525	1	0.402106	0.112576	0.177344	0.0185633	0.942242	1	1.08054	2.58155e-05	9.4247e-05	0.574839	0.0243697	0.0648081	0.496936	0.051523	0.118275	-0.103595	0.684435	1	-0.0779025	0.829156	0.999969	-0.678434	0.0600551	0.131131	904	714	945	851	1750	1320	557	699	1430	390	563	439	812.206	838.608	832.304	751.847	1103.28	1077.9	525.213
ENSG00000041353	RAB27B	RAB27B, member RAS oncogene family [Source:HGNC Symbol;Acc:HGNC:9767]	protein_coding	0.816243	0.318094	0.884654	5.10468	8.33399e-12	8.80015e-11	1.21766	0.131716	0.769082	4.39	6.91174e-09	3.9871e-08	0.839769	0.352323	0.550137	0.438353	0.537638	0.879989	1.55445	0.00578114	0.00757647	-0.401414	0.726894	0.999969	0.714682	0.501839	0.641025	4	4	9	9	240	149	3	5	16	8	53	55	7.28229	4.43455	9.25678	10.6251	236.029	151.62	2.62459
ENSG00000041357	PSMA4	proteasome subunit alpha 4 [Source:HGNC Symbol;Acc:HGNC:9533]	protein_coding	0.197875	0.4193	0.962219	0.113192	0.64404	0.971707	-0.112489	0.644057	0.78321	0.114896	0.637061	1	-1.7018	3.27047e-12	1.48769e-10	-1.39144	1.20521e-08	1.94686e-07	-1.70351	3.02894e-12	4.22382e-11	0.310364	0.368888	0.999969	-0.00170403	0.996064	0.997599	1921	2101	2368	2351	2954	2001	9741	10285	19849	7380	6267	9904	2422.06	2649.29	2886.39	2930.48	3063.04	2421.52	8551.67
ENSG00000041515	MYO16	myosin XVI [Source:HGNC Symbol;Acc:HGNC:29822]	protein_coding	-0.524052	0.0435306	0.503195	0.664319	0.009273	0.0260189	0.210136	0.403946	0.836035	1.29891	2.29452e-07	1.26126e-06	-0.823324	0.00129224	0.00574067	-1.55751	1.1014e-09	2.14098e-08	-1.45792	5.88604e-09	5.83644e-08	-0.734188	0.042348	0.999969	-0.634595	0.0763608	0.158397	293	332	319	247	821	630	531	684	1559	581	1124	1181	366.982	367.044	296.707	214.062	590.22	572.987	635.064
ENSG00000041802	LSG1	large 60S subunit nuclear export GTPase 1 [Source:HGNC Symbol;Acc:HGNC:25652]	protein_coding	-0.247017	0.403835	0.926449	-0.00830647	0.977505	0.938484	0.0534587	0.854188	1	0.565388	0.0524497	0.0945126	-0.771368	0.00858125	0.0246554	-1.07184	0.000258093	0.00138656	-1.34506	4.29755e-06	2.55748e-05	-0.300475	0.468978	0.999969	-0.573694	0.166285	0.287665	461	417	445	443	945	475	1000	1264	2445	914	924	760	517.069	600.036	472.761	468.082	631.753	477.249	842.969
ENSG00000041880	PARP3	poly(ADP-ribose) polymerase family member 3 [Source:HGNC Symbol;Acc:HGNC:273]	protein_coding	-0.732011	0.347067	0.841906	-0.73736	0.328987	0.377078	0.458841	0.540282	1	1.18127	0.11373	0.128212	0.101832	0.893042	1	-1.08902	0.157603	0.315192	-1.8168	0.0147208	0.0188328	-1.19085	0.270399	0.999969	-1.91863	0.0708896	0.149555	46	22	15	16	47	22	26	36	116	19	63	29	24.0918	45.3955	9.58924	34.1043	26.6248	13.9394	27.5021
ENSG00000041982	TNC	tenascin C [Source:HGNC Symbol;Acc:HGNC:5318]	protein_coding	-1.16155	4.34707e-05	0.00477977	1.72565	5.26078e-10	5.00156e-09	-1.61086	9.13519e-09	2.71868e-06	0.0200506	0.942535	1	-0.282277	0.311184	0.41029	0.16703	0.558804	0.690608	1.42332	2.84349e-07	2.30653e-06	0.449307	0.260304	0.999969	1.7056	1.43544e-05	0.000131559	759	613	232	328	3073	2096	994	1290	877	250	957	755	727.386	866.106	445.562	272.908	2271.39	2997.87	964.057
ENSG00000041988	THAP3	THAP domain containing 3 [Source:HGNC Symbol;Acc:HGNC:20855]	protein_coding	-0.0253976	0.944925	0.967294	0.95281	0.00880007	0.0236688	-0.0593242	0.870468	1	-0.861575	0.0216351	0.0448065	-0.40839	0.265667	0.410513	-0.374463	0.304354	0.407466	1.40599	0.000157207	0.000406141	0.0339263	0.947702	0.999969	1.81438	0.000515637	0.00266137	170	137	141	204	402	270	187	195	553	113	77	83	153.36	160.421	122.973	185.356	346.575	260.378	226.445
ENSG00000042062	RIPOR3	RIPOR family member 3 [Source:HGNC Symbol;Acc:HGNC:16168]	protein_coding	-0.0832353	0.885451	0.967033	-0.897876	0.123408	0.20046	3.11408	0.00275777	0.101291	3.45613	0.00120428	0.00223195	6.50947	1.0435e-10	3.20955e-09	3.31216	1.67731e-07	1.99754e-06	2.15547	0.00155081	0.00331389	-3.1973	0.00721132	0.999969	-4.354	0.000343384	0.00189207	133	129	100	183	67	90	2	1	23	8	12	4	109.443	142.547	79.1666	158.635	51.8224	83.509	2.0694
ENSG00000042088	TDP1	tyrosyl-DNA phosphodiesterase 1 [Source:HGNC Symbol;Acc:HGNC:18884]	protein_coding	-0.203063	0.528898	0.958198	-0.540636	0.0942925	0.159158	-0.0894512	0.779691	1	-1.51484	3.99808e-06	2.45375e-05	-0.824591	0.010195	0.0267092	-0.938203	0.0035015	0.0131815	0.149612	0.650878	0.811957	-0.113612	0.802464	0.999969	0.974203	0.0344923	0.0844989	471	443	508	448	463	363	869	834	1733	416	179	110	515.646	395.976	358.181	433.794	255.764	372.333	929.738
ENSG00000042286	AIFM2	apoptosis inducing factor, mitochondria associated 2 [Source:HGNC Symbol;Acc:HGNC:21411]	protein_coding	-0.495429	0.5334	0.913914	0.2325	0.766409	0.715787	-1.11716	0.155233	0.785201	-1.96022	0.0191136	0.0269517	-0.545079	0.485997	0.686207	0.0766483	0.923579	1	1.64764	0.0489414	0.054721	0.621725	0.578237	0.999969	2.19271	0.0556038	0.123412	15	37	21	24	56	27	26	59	42	17	13	4	14.2895	46.4086	18.9666	23.7403	44.417	26.109	31.1679
ENSG00000042304	C2orf83	chromosome 2 open reading frame 83 [Source:HGNC Symbol;Acc:HGNC:25344]	protein_coding	-0.722424	0.354211	0.897274	-2.56701	0.00155959	0.00416701	0.529685	0.526771	1	-0.101968	0.905956	0.684618	1.70529	0.0379055	0.0926959	0.453177	0.569123	0.827736	-0.759752	0.373434	0.291782	-1.25211	0.273671	0.999969	-2.46503	0.0374548	0.0901911	109	32	67	44	9	19	13	11	38	21	10	15	97.9107	28.8286	45.098	31.6907	4.8772	17.1083	25.0299
ENSG00000042317	SPATA7	spermatogenesis associated 7 [Source:HGNC Symbol;Acc:HGNC:20423]	protein_coding	0.329744	0.304411	0.922433	-0.635453	0.0492036	0.0931557	0.340951	0.281254	0.785201	0.714872	0.0241045	0.0543369	0.285289	0.372902	0.495715	0.274082	0.387753	0.558856	-1.06504	0.000870578	0.00248709	-0.0112068	0.980166	0.999969	-1.35032	0.00284961	0.0111911	309	280	492	364	301	256	495	624	1618	656	721	651	483.145	516.044	652.554	602.719	310.403	332.883	430.29
ENSG00000042429	MED17	mediator complex subunit 17 [Source:HGNC Symbol;Acc:HGNC:2375]	protein_coding	-0.188006	0.369012	0.948197	-0.222484	0.287707	0.362767	-0.546696	0.00906639	0.160524	-1.07936	3.1374e-07	2.50887e-06	0.0851106	0.684058	0.764084	0.443801	0.034255	0.0857784	0.941986	8.13484e-06	4.53603e-05	0.35869	0.225788	0.999969	0.856876	0.0039357	0.0146488	1591	1403	1422	1537	1582	1419	1369	1890	2858	790	728	679	1708.8	1770.73	1411.82	1642.7	1520.13	1461.93	1513.11
ENSG00000042445	RETSAT	retinol saturase [Source:HGNC Symbol;Acc:HGNC:25991]	protein_coding	0.0592416	0.858814	1	-0.0168807	0.959485	1	-0.316747	0.340861	0.971496	-1.69018	1.5716e-06	6.87972e-06	0.0885145	0.790252	1	0.464503	0.162802	0.266832	1.76181	5.38902e-07	2.51075e-06	0.375988	0.424359	0.999969	1.6733	0.000546629	0.00279478	271	211	239	270	337	257	274	257	531	152	72	46	292.366	246.812	249.457	312.714	252.703	280.685	285.554
ENSG00000042493	CAPG	capping actin protein, gelsolin like [Source:HGNC Symbol;Acc:HGNC:1474]	protein_coding	-1.20576	0.20692	0.793004	-2.38855	0.0178137	0.0360632	-0.27328	0.769881	1	-1.34505	0.183831	0.192774	0.215178	0.817984	0.969686	-0.717303	0.4524	0.672518	-0.82832	0.443061	0.336795	-0.932478	0.485268	0.999969	-1.04349	0.46507	0.60912	12	32	13	14	10	2	24	31	58	13	7	4	11.267	44.862	10.3601	13.7437	8.43583	1.9903	23.2938
ENSG00000042753	AP2S1	adaptor related protein complex 2 subunit sigma 1 [Source:HGNC Symbol;Acc:HGNC:565]	protein_coding	-0.508857	0.0879262	0.614411	0.367783	0.215654	0.288574	-0.421422	0.154361	0.62323	0.00612159	0.983506	1	-0.863384	0.00362126	0.0132645	-0.950819	0.00138435	0.00596629	-0.501723	0.0904961	0.314877	-0.0874348	0.835121	0.999969	0.361661	0.388525	0.536669	739	1071	713	747	1822	1062	1494	2266	3509	1104	1373	1417	748.861	1312.38	681.765	765.966	1596	1061.41	1705.94
ENSG00000042781	USH2A	usherin [Source:HGNC Symbol;Acc:HGNC:12601]	protein_coding	-3.10734	4.37414e-06	0.000619765	-1.21863	0.0679908	0.108892	-0.764933	0.254482	1	-1.8978	0.00775006	0.0119734	1.37694	0.0373653	0.103883	-0.965468	0.159431	0.2759	2.05611	0.00421699	0.00613118	-2.3424	0.0139818	0.999969	0.679176	0.486787	0.627709	56	23	26	16	25	33	33	39	36	14	9	11	80.5571	93.6043	12.5284	7.58126	47.6221	28.0828	35.5616
ENSG00000042813	ZPBP	zona pellucida binding protein [Source:HGNC Symbol;Acc:HGNC:15662]	protein_coding	3.56332	0.387822	1	0	1	1	-0.457241	0.907345	1	-0.588718	0.883272	1	-3.20581	0.438193	1	0.814751	0.835316	1	-2.98786	0.476589	1	4.02045	0.480376	0.999969	0.217893	0.970501	NA	0	0	0	4	0	0	0	4	5	1	2	0	0	0	0	5.19759	0	0	0
ENSG00000042832	TG	thyroglobulin [Source:HGNC Symbol;Acc:HGNC:11764]	protein_coding	0.31134	0.76896	1	-0.250974	0.808907	0.747686	-0.950301	0.363671	1	1.61183	0.108035	0.153275	-1.15038	0.262355	0.404292	0.111257	0.917882	1	-3.01319	0.00298093	0.00448513	1.26164	0.396901	0.999969	-1.8628	0.196801	0.326549	21	7	6	6	7	9	7	20	16	4	17	15	3.77702	9.65307	3.69224	13.3642	3.37036	7.23652	16.7609
ENSG00000042980	ADAM28	ADAM metallopeptidase domain 28 [Source:HGNC Symbol;Acc:HGNC:206]	protein_coding	0.65015	0.814929	1	2.07696	0.431447	1	1.62053	0.448793	1	1.31205	0.545558	1	-3.53029	0.167626	1	-4.50067	0.0604612	1	-2.76537	0.222392	1	-0.970346	0.781959	0.999969	0.764941	0.822905	NA	0	0	0	1	2	0	1	3	21	6	5	4	0	0	0	0.526794	1.80283	0	2.62585
ENSG00000043039	BARX2	BARX homeobox 2 [Source:HGNC Symbol;Acc:HGNC:956]	protein_coding	0.230912	0.692461	0.970467	-1.03223	0.0804385	0.142041	0.428731	0.514247	1	1.66594	0.0101257	0.0193569	3.10908	9.45338e-07	1.09588e-05	2.91126	1.7431e-06	1.57618e-05	0.410913	0.497117	0.55753	-0.197818	0.821973	0.999969	-2.69816	0.00208304	0.00868804	109	107	140	158	28	106	12	19	51	16	41	36	119.564	142.578	139.217	168.321	23.0349	105.744	13.2463
ENSG00000043093	DCUN1D1	defective in cullin neddylation 1 domain containing 1 [Source:HGNC Symbol;Acc:HGNC:18184]	protein_coding	0.103764	0.794127	1	0.813872	0.0401727	0.0778075	0.331198	0.404167	0.841187	-0.282651	0.478615	0.806554	0.282788	0.477064	0.526738	0.0553542	0.889093	0.941881	1.37931	0.000526376	0.00156932	-0.227434	0.685659	0.999969	1.09652	0.0512691	0.115738	390	342	534	486	1014	664	421	570	888	381	304	235	508.49	455.814	505.532	530.752	991.849	703.175	350.775
ENSG00000043143	JADE2	jade family PHD finger 2 [Source:HGNC Symbol;Acc:HGNC:22984]	protein_coding	-0.817962	0.211817	0.797572	0.283507	0.661384	0.742012	-0.493952	0.457849	1	1.16957	0.0760495	0.0872733	0.819038	0.211474	0.345082	0.495028	0.456624	0.581248	-0.0670295	0.918003	0.95043	-0.324009	0.728588	0.999969	-0.886067	0.337529	0.485085	85	60	40	67	88	169	38	71	86	24	64	41	70.6586	101.743	21.8662	77.1468	58.2454	151.187	28.6109
ENSG00000043355	ZIC2	Zic family member 2 [Source:HGNC Symbol;Acc:HGNC:12873]	protein_coding	0.48025	0.34718	0.900779	-0.596443	0.243674	0.344988	-0.42742	0.41148	0.842013	-0.498352	0.34379	0.514138	1.63813	0.00146872	0.00607726	2.5458	8.19635e-07	9.14416e-06	1.54004	0.00323743	0.00870084	0.907669	0.213264	0.999969	-0.0980915	0.893695	0.935052	616	704	536	1156	424	616	182	206	411	88	94	59	439.694	832.034	419.16	1354.92	222.637	619.502	212.644
ENSG00000043462	LCP2	lymphocyte cytosolic protein 2 [Source:HGNC Symbol;Acc:HGNC:6529]	protein_coding	2.16352	0.126186	1	0.392617	0.787886	0.719851	1.37545	0.241567	1	0.0560015	0.962908	0.52863	-2.54063	0.0715125	0.151382	-1.75256	0.137643	0.481863	-2.20401	0.0806869	0.0845925	0.788067	0.668215	0.999969	0.33662	0.858784	0.911092	0	3	11	8	0	11	12	9	62	21	12	8	0	4.57422	9.82114	8.93253	0	5.09209	15.9057
ENSG00000043514	TRIT1	tRNA isopentenyltransferase 1 [Source:HGNC Symbol;Acc:HGNC:20286]	protein_coding	-0.0495955	0.878998	1	-0.484512	0.139826	0.224594	0.467153	0.149306	0.627227	0.682518	0.0365362	0.0651985	-0.306036	0.346948	0.491679	-0.822783	0.0111902	0.03389	-1.47307	7.64648e-06	3.17631e-05	-0.516748	0.260697	0.999969	-1.16703	0.0116911	0.0354117	504	307	653	377	286	288	534	619	1568	402	360	283	457.709	302.823	439.765	294.943	204.973	341.069	452.044
ENSG00000043591	ADRB1	adrenoceptor beta 1 [Source:HGNC Symbol;Acc:HGNC:285]	protein_coding	2.13435	0.687328	1	2.84594	0.588342	1	-2.00805	0.709804	1	-1.1367	0.833164	1	-1.26283	0.814961	1	2.87957	0.58714	1	2.7198	0.604999	1	4.14209	0.584026	0.999969	3.98231	0.597095	NA	0	0	0	2	4	0	0	1	0	0	0	0	0	0	0	1.91161	3.11867	0	0
ENSG00000044012	GUCA2B	guanylate cyclase activator 2B [Source:HGNC Symbol;Acc:HGNC:4683]	protein_coding	0	1	1	1.94082	0.714748	1	0	1	1	0	1	1	0	1	1	0	1	1	1.81461	0.732575	1	0.258255	0.97301	0.999969	1.53307	0.839544	NA	0	0	0	0	2	0	0	0	0	0	0	0	0	0	0	0	1.66129	0	0
ENSG00000044090	CUL7	cullin 7 [Source:HGNC Symbol;Acc:HGNC:21024]	protein_coding	-0.0985493	0.712653	1	0.127976	0.631904	0.619386	-0.494433	0.0634848	0.669868	-1.15149	1.84721e-05	7.07621e-05	-0.582688	0.02909	0.0744576	-0.186804	0.484154	0.636655	0.696775	0.00959377	0.0294104	0.395883	0.29445	0.999969	1.27946	0.000736413	0.0035815	1105	646	834	971	1283	1015	1188	1294	2677	608	539	402	1032.54	807.052	749.659	969.886	1026.85	984.5	1486.71
ENSG00000044115	CTNNA1	catenin alpha 1 [Source:HGNC Symbol;Acc:HGNC:2509]	protein_coding	0.16654	0.447342	0.967033	-0.203407	0.353637	0.627337	-0.144264	0.509651	0.900927	-0.0914565	0.676266	0.785901	-1.01126	3.88853e-06	5.37232e-05	-0.700457	0.00137781	0.0112774	-1.12321	3.02583e-07	2.80629e-06	0.310804	0.315565	0.999969	-0.11195	0.717947	0.812954	6625	5866	7763	7128	6566	4729	13854	15578	33246	10005	5726	6447	6058.16	6565.91	7662.47	6506.19	5031.26	5934.14	13780.5
ENSG00000044446	PHKA2	phosphorylase kinase regulatory subunit alpha 2 [Source:HGNC Symbol;Acc:HGNC:8926]	protein_coding	-0.0127007	0.964316	1	-0.840374	0.00314958	0.00868121	0.0205401	0.941768	1	-0.600689	0.0352593	0.0950517	0.124191	0.661308	0.659352	0.0909504	0.746718	0.862793	-0.115494	0.6868	0.88973	-0.0332408	0.9337	0.999969	-0.239685	0.552005	0.682686	403	338	535	483	476	377	539	609	1633	390	262	278	664.865	482.96	547.433	589.633	329.97	310.486	519.814
ENSG00000044459	CNTLN	centlein [Source:HGNC Symbol;Acc:HGNC:23432]	protein_coding	0.199056	0.509389	0.950951	-0.907506	0.00294111	0.00794971	0.701672	0.0181147	0.242625	1.12154	0.000160061	0.000644059	-0.59709	0.0467406	0.10371	-1.09971	0.000228074	0.00124533	-2.62614	3.50465e-18	1.06602e-16	-0.502615	0.23507	0.999969	-2.02905	1.89723e-06	2.30669e-05	465	331	521	493	251	250	713	1095	2285	1329	1333	1343	528.073	459.239	600.416	533.519	223.496	304.157	676.228
ENSG00000044524	EPHA3	EPH receptor A3 [Source:HGNC Symbol;Acc:HGNC:3387]	protein_coding	0.481487	0.0779291	0.579627	0.745123	0.00618996	0.012322	0.43148	0.111416	0.56967	-0.162516	0.554831	0.936289	0.0381925	0.889258	0.921323	0.0881993	0.743817	0.844484	0.945831	0.000533756	0.00141587	0.0500067	0.896602	0.999969	0.907639	0.0190316	0.0524326	365	244	546	444	725	598	390	368	1269	404	307	224	425.786	320.55	564.442	478.27	611.556	640.494	410.887
ENSG00000044574	HSPA5	heat shock protein family A (Hsp70) member 5 [Source:HGNC Symbol;Acc:HGNC:5238]	protein_coding	0.0147266	0.943701	1	-0.00210781	0.991934	1	-0.298458	0.151413	0.608694	-0.769199	0.000219866	0.000693945	-1.53043	2.03333e-13	1.51193e-11	-1.21724	5.077e-09	9.09816e-08	-0.763338	0.000248698	0.0010929	0.313184	0.287696	0.999969	0.767091	0.00922673	0.0292715	6782	6311	6838	8436	9834	7392	22184	24141	46122	14688	12404	9018	7614.52	8107.02	7041.07	8841.62	8195.38	7502.58	24105
ENSG00000046604	DSG2	desmoglein 2 [Source:HGNC Symbol;Acc:HGNC:3049]	protein_coding	0.695507	0.139385	0.723145	-3.70816	9.68146e-14	1.50941e-12	0.424526	0.365493	0.854418	-4.31454	8.1726e-18	2.23816e-16	-0.625703	0.183882	0.26426	-0.354722	0.44927	0.619101	-0.019322	0.970779	1	0.27098	0.683397	0.999969	0.606381	0.391105	0.53915	426	434	909	764	12	62	612	770	2687	777	52	14	455.446	527.057	861.939	729.011	11.9049	63.4222	755.429
ENSG00000046647	GEMIN8	gem nuclear organelle associated protein 8 [Source:HGNC Symbol;Acc:HGNC:26044]	protein_coding	0.297419	0.465006	0.943889	1.37085	0.000587647	0.00219988	0.027713	0.942836	1	-0.0727334	0.852757	1	-0.998383	0.01286	0.0387126	-0.728677	0.0633367	0.12198	0.445199	0.252792	0.279785	0.269706	0.630881	0.999969	1.44358	0.00982768	0.0308145	72	50	92	85	261	155	161	127	382	116	134	83	79.5232	65.4751	89.43	89.0589	217.562	157.645	178.777
ENSG00000046651	OFD1	OFD1, centriole and centriolar satellite protein [Source:HGNC Symbol;Acc:HGNC:2567]	protein_coding	0.626682	0.0242398	0.338265	0.335878	0.227372	0.307086	0.879107	0.00118928	0.0445833	1.93093	1.03425e-12	2.03629e-11	-1.44603	1.66743e-07	2.72659e-06	-1.69845	4.94926e-10	1.0872e-08	-3.04108	7.78294e-29	1.07187e-26	-0.252424	0.515819	0.999969	-1.59505	4.01062e-05	0.000309865	323	307	586	479	533	505	1018	1175	3877	1584	2880	2630	360.646	373.102	653.74	479.588	411.111	515.702	970.142
ENSG00000046653	GPM6B	glycoprotein M6B [Source:HGNC Symbol;Acc:HGNC:4461]	protein_coding	0.367573	0.105108	0.71473	2.67188	3.27662e-32	3.38913e-30	-0.169626	0.453951	0.580473	1.54164	9.62763e-12	1.27188e-10	-0.0128981	0.954683	1	0.524301	0.0205479	0.104905	1.11734	7.22641e-07	6.34687e-06	0.537199	0.0937695	0.999969	1.13024	0.000411369	0.00220589	1878	1730	2834	2807	19955	12073	2048	2749	6094	1661	4090	3338	2011.98	2318.66	2713.6	2872.79	15793.4	11798	2027.77
ENSG00000046774	MAGEC2	MAGE family member C2 [Source:HGNC Symbol;Acc:HGNC:13574]	protein_coding	0	1	1	0	1	1	-1.86329	0.729625	1	-0.991932	0.854018	1	-1.11815	0.835684	1	0	1	1	0	1	1	1.6578	0.827958	0.999969	0.62117	0.9351	NA	0	0	0	0	0	0	0	1	0	0	0	0	0	0	0	0	0	0	0
ENSG00000046889	PREX2	phosphatidylinositol-3,4,5-trisphosphate dependent Rac exchange factor 2 [Source:HGNC Symbol;Acc:HGNC:22950]	protein_coding	-0.0600964	0.855039	1	-2.56176	1.39877e-14	2.28013e-13	-0.129254	0.69454	1	-1.81299	5.80355e-08	3.40168e-07	0.542506	0.0992854	0.174676	0.611664	0.0629753	0.138191	-0.206264	0.541549	1	0.0691576	0.881855	0.999969	-0.74877	0.112411	0.213529	1656	1184	1854	1303	277	351	1180	1540	2655	1030	308	208	1994.75	1548.29	2050.11	1348.89	203.912	398.59	1137.4
ENSG00000047056	WDR37	WD repeat domain 37 [Source:HGNC Symbol;Acc:HGNC:31406]	protein_coding	-0.335275	0.220294	0.879672	1.51709	1.51327e-08	1.35905e-07	0.00910355	0.973443	1	0.0140521	0.959348	1	0.375303	0.171965	0.298551	0.0309242	0.909553	0.908842	1.87834	2.88589e-12	2.71941e-11	-0.344379	0.373259	0.999969	1.50303	9.26791e-05	0.000627747	245	206	272	243	1256	750	196	249	650	148	227	182	327.484	275.988	239.25	239.086	952.151	774.218	229.798
ENSG00000047188	YTHDC2	YTH domain containing 2 [Source:HGNC Symbol;Acc:HGNC:24721]	protein_coding	0.197153	0.49009	0.949999	0.485841	0.089633	0.149272	0.0714823	0.801072	1	0.140068	0.621984	0.721581	-0.470711	0.0986216	0.190543	-0.34504	0.224979	0.362982	-0.124938	0.661472	0.866658	0.12567	0.754931	0.999969	0.345773	0.391229	0.53915	946	735	1181	892	809	723	1390	1947	3514	1579	1618	1309	1133.08	789.889	1161.68	1041.97	1652.43	1043.15	1361.79
ENSG00000047230	CTPS2	CTP synthase 2 [Source:HGNC Symbol;Acc:HGNC:2520]	protein_coding	0.312437	0.20386	0.804555	0.163445	0.50505	0.524794	-0.231374	0.340544	1	-0.588908	0.0161055	0.0326878	-0.847875	0.000536103	0.00257752	-0.304063	0.212248	0.347448	-0.0955211	0.69664	1	0.543811	0.11553	0.999969	0.752353	0.0298738	0.075478	567	542	862	731	1227	966	1278	1276	2784	800	604	566	692.433	709.566	1010.92	731.005	789.757	780.348	1407.31
ENSG00000047249	ATP6V1H	ATPase H+ transporting V1 subunit H [Source:HGNC Symbol;Acc:HGNC:18303]	protein_coding	-0.11876	0.687054	1	0.911168	0.00187372	0.00533868	-0.305263	0.295522	0.797612	0.990751	0.000678751	0.00339595	-0.688986	0.0188395	0.0514064	-0.502483	0.0866412	0.175536	-0.768568	0.00831599	0.0402154	0.186504	0.652983	0.999969	-0.079582	0.847334	0.903024	679	659	718	706	3299	1707	1539	1915	3178	1063	1924	2104	917.318	946.851	942.242	775.089	2273.53	1231.86	1512.48
ENSG00000047315	POLR2B	RNA polymerase II subunit B [Source:HGNC Symbol;Acc:HGNC:9188]	protein_coding	0.00775988	0.975508	1	0.242867	0.336217	0.602746	0.0384146	0.878756	0.878049	0.796622	0.00156908	0.00569313	-0.760932	0.00256687	0.0109559	-0.791587	0.00169904	0.00705988	-1.31469	1.85176e-07	1.30756e-06	-0.0306546	0.931533	0.999969	-0.553755	0.120606	0.22504	2608	2464	3230	2650	5414	3202	6596	7627	14038	5292	4813	4762	2882.88	3343.21	3480.86	2778.31	4394.51	2971.63	5478.65
ENSG00000047346	FAM214A	family with sequence similarity 214 member A [Source:HGNC Symbol;Acc:HGNC:25609]	protein_coding	0.0780094	0.79296	1	0.354629	0.231274	0.316552	-0.170104	0.564219	0.930544	0.982453	0.000849343	0.00232843	0.350738	0.236428	0.358163	0.598851	0.0430549	0.100831	-0.277086	0.34675	0.627521	0.248113	0.553533	0.999969	-0.627824	0.132835	0.242947	698	560	755	573	1242	979	919	1279	1831	854	1791	1555	1044.34	939.861	1344.58	753.21	1139.78	1398.87	712.89
ENSG00000047365	ARAP2	ArfGAP with RhoGAP domain, ankyrin repeat and PH domain 2 [Source:HGNC Symbol;Acc:HGNC:16924]	protein_coding	0.15599	0.702114	0.989423	-0.9329	0.0232243	0.0546624	0.235045	0.565931	1	1.5534	0.000148032	0.000510335	0.900768	0.0290461	0.0840585	0.821714	0.0422644	0.0886583	-1.58553	0.000100868	0.00026999	-0.0790541	0.891196	0.999969	-2.48629	1.82077e-05	0.000160193	116	98	130	130	92	104	66	106	282	93	171	127	167.836	123.301	183.479	141.042	68.9727	83.399	55.2588
ENSG00000047410	TPR	translocated promoter region, nuclear basket protein [Source:HGNC Symbol;Acc:HGNC:12017]	protein_coding	-0.0204483	0.944699	1	-0.519012	0.0783409	0.192564	0.395878	0.178629	0.516516	0.924675	0.00168194	0.00606932	-0.110567	0.707485	0.837025	-0.526893	0.0735661	0.156591	-1.55425	1.3125e-07	1.30052e-06	-0.416326	0.317601	0.999969	-1.44369	0.000529735	0.00272523	3956	3424	4971	4512	4931	3872	5649	9348	16118	9860	10329	9406	6073.51	5328.17	5671.47	5569.76	3801.32	4155.69	5147.12
ENSG00000047457	CP	ceruloplasmin [Source:HGNC Symbol;Acc:HGNC:2295]	protein_coding	0.0741545	0.869061	0.965002	-1.5471	0.00114983	0.00400037	-0.374869	0.387863	0.959218	-2.07054	5.78822e-06	3.5111e-05	-1.52	0.000605188	0.00301659	-1.07097	0.0151268	0.0415004	-0.996555	0.0413117	0.0609157	0.449023	0.472593	0.999969	0.52344	0.427412	0.574709	77	90	109	105	47	17	248	298	433	183	44	41	87.8626	95.9825	111.289	82.6492	42.7989	19.4035	247.192
ENSG00000047578	KIAA0556	KIAA0556 [Source:HGNC Symbol;Acc:HGNC:29068]	protein_coding	0.116736	0.683773	1	0.240173	0.40271	0.514026	-0.207148	0.467548	0.879596	0.23289	0.414154	0.728216	-0.364477	0.203552	0.335081	-0.0405925	0.886774	0.961743	-0.357193	0.210987	0.334925	0.323884	0.423052	0.999969	0.00728354	0.985638	0.991677	369	306	473	365	402	353	379	438	1091	260	421	490	362.636	342.896	361.5	404.087	382.972	451.147	485.532
ENSG00000047579	DTNBP1	dystrobrevin binding protein 1 [Source:HGNC Symbol;Acc:HGNC:17328]	protein_coding	-0.127637	0.718834	1	1.58791	5.07983e-06	2.97073e-05	-0.168042	0.627957	1	1.23654	0.000329088	0.00103808	-0.760116	0.0302486	0.0772217	-0.719711	0.0400562	0.0886583	-0.408745	0.231457	0.30269	0.040405	0.935064	0.999969	0.351371	0.47299	0.615258	187	106	170	135	624	332	240	264	542	162	359	401	178.748	116.733	157.287	113.853	512.888	376.023	279.729
ENSG00000047597	XK	X-linked Kx blood group [Source:HGNC Symbol;Acc:HGNC:12811]	protein_coding	0.235697	0.850709	1	2.52966	0.0336033	0.0566791	-0.441569	0.725323	1	-0.343178	0.792278	0.493048	0.0959063	0.939775	0.953053	0.773172	0.532768	0.964082	2.96875	0.0154928	0.0139396	0.677259	0.702658	0.999969	2.87283	0.103608	0.200866	4	4	3	8	43	18	5	4	8	3	3	3	4.4593	5.32995	2.94666	8.61609	37.2836	18.9947	5.56275
ENSG00000047617	ANO2	anoctamin 2 [Source:HGNC Symbol;Acc:HGNC:1183]	protein_coding	-0.488567	0.511983	0.908663	-2.46787	0.00141034	0.00366037	0.523407	0.468992	1	-0.235808	0.755113	0.613073	0.102849	0.88903	0.910948	-0.909124	0.213567	0.474382	-2.12921	0.00711252	0.00983259	-1.01197	0.329623	0.999969	-2.23206	0.0389881	0.0930929	28	18	31	22	15	9	38	31	99	31	15	14	51.5296	19.6039	19.0444	31.5078	8.97173	3.8746	38.3763
ENSG00000047621	C12orf4	chromosome 12 open reading frame 4 [Source:HGNC Symbol;Acc:HGNC:1184]	protein_coding	-0.0047345	0.98797	1	-0.0109823	0.97206	1	0.0601208	0.847319	1	1.60168	2.69717e-07	1.67021e-06	0.0138417	0.964801	0.974971	-0.0510136	0.870367	0.915871	-1.59882	2.80876e-07	1.84776e-06	-0.064855	0.883561	0.999969	-1.61267	0.00026302	0.00151173	480	348	532	424	622	492	479	589	1226	424	1378	568	543.563	423.826	521.284	443.046	444.289	516.523	477.533
ENSG00000047634	SCML1	Scm polycomb group protein like 1 [Source:HGNC Symbol;Acc:HGNC:10580]	protein_coding	0.118064	0.700732	0.993541	-1.23263	0.000113423	0.000536617	0.22355	0.461223	0.994447	-1.36043	9.52933e-06	4.55477e-05	-0.751717	0.0140355	0.0416448	-0.857203	0.00488535	0.0177867	-0.623926	0.0515836	0.135221	-0.105486	0.806985	0.999969	0.127791	0.773068	0.850221	473	418	653	507	89	128	877	1037	2792	875	369	314	567.867	423.129	569.375	505.31	149.448	274.646	837.308
ENSG00000047644	WWC3	WWC family member 3 [Source:HGNC Symbol;Acc:HGNC:29237]	protein_coding	-0.142119	0.600693	1	-2.2183	1.12731e-15	2.55234e-14	0.11271	0.68043	1	0.0341248	0.902506	1	0.758083	0.0055021	0.0164971	0.503253	0.0643872	0.14285	-1.49435	1.19937e-07	1.01698e-06	-0.254829	0.508592	0.999969	-2.25243	9.75934e-09	2.42801e-07	911	691	921	875	232	273	474	575	1268	436	256	228	880.518	827.4	782.44	765.427	148.254	219.654	508.864
ENSG00000047648	ARHGAP6	Rho GTPase activating protein 6 [Source:HGNC Symbol;Acc:HGNC:676]	protein_coding	-0.00285973	0.995826	1	0.145624	0.78971	0.835965	0.448493	0.399152	0.995611	0.196803	0.713256	0.580903	-0.0765933	0.887957	0.925983	-0.527946	0.323747	0.457579	-0.127772	0.812267	0.854326	-0.451353	0.554021	0.999969	-0.0511783	0.94665	0.967426	59	37	49	60	45	66	64	69	191	67	96	58	68.8056	50.1132	49.3013	69.7752	44.7547	87.7943	65.043
ENSG00000047662	FAM184B	family with sequence similarity 184 member B [Source:HGNC Symbol;Acc:HGNC:29235]	protein_coding	0.385038	0.733483	0.950951	3.83622	0.000233244	0.000741656	-0.397219	0.710215	1	4.14765	2.31762e-05	5.88253e-05	-0.749474	0.503867	0.701877	0.032783	0.975763	1	-1.06091	0.23265	0.210538	0.782259	0.615181	0.999969	-0.31143	0.827697	0.888776	6	1	9	1	109	20	6	5	6	5	77	74	5.69975	1.17808	8.29518	0.942722	82.446	18.6252	7.26731
ENSG00000047849	MAP4	microtubule associated protein 4 [Source:HGNC Symbol;Acc:HGNC:6862]	protein_coding	-0.0258658	0.899378	1	1.60151	4.60819e-15	1.22246e-13	-0.0547922	0.788224	1	-0.527837	0.00990868	0.0307304	-0.295626	0.147937	0.281368	-0.2667	0.191558	0.32724	1.83372	3.29347e-19	1.04357e-17	0.0289263	0.920239	0.999969	2.12934	1.80582e-13	1.96636e-11	3476	3275	3588	4132	6893	4614	5535	6522	13171	4196	2558	2098	3393.06	3753.82	3371	3648.35	12005	9679.7	4504.46
ENSG00000047932	GOPC	golgi associated PDZ and coiled-coil motif containing [Source:HGNC Symbol;Acc:HGNC:17643]	protein_coding	0.310068	0.205041	0.866403	1.67486	4.40462e-12	7.2852e-11	0.195429	0.415589	0.852742	1.53247	1.48566e-10	1.29177e-09	-0.596839	0.0142708	0.0418717	-0.4822	0.0455597	0.105519	-0.454447	0.0556884	0.150988	0.114639	0.738036	0.999969	0.142392	0.675538	0.781093	386	364	506	542	2021	1282	681	759	1835	693	1555	1571	445.53	466.278	555.04	575.244	1624.84	1285.29	721.232
ENSG00000047936	ROS1	ROS proto-oncogene 1, receptor tyrosine kinase [Source:HGNC Symbol;Acc:HGNC:10261]	protein_coding	-3.43765	0.428999	1	0.0493161	0.990533	1	-1.52883	0.725839	1	0.531443	0.901265	1	1.21599	0.774168	1	-0.692825	0.876698	1	0.733862	0.86139	1	-1.90874	0.756513	0.999969	-0.4821	0.935621	NA	0	3	0	0	0	4	0	2	1	0	0	2	0	4.13469	0	0	0	4.27176	0
ENSG00000048028	USP28	ubiquitin specific peptidase 28 [Source:HGNC Symbol;Acc:HGNC:12625]	protein_coding	0.254688	0.32616	0.935492	-0.994546	0.000159908	0.000613112	-0.0281193	0.912416	1	-0.992842	0.000129698	0.000403125	-0.290211	0.261222	0.396102	-0.00740369	0.976995	1	-0.291915	0.269825	0.437273	0.282808	0.43744	0.999969	-0.00170373	0.996323	0.997795	424	412	538	506	240	264	700	750	1805	633	391	293	482.12	615.687	606.377	702.394	247.15	303.521	713.749
ENSG00000048052	HDAC9	histone deacetylase 9 [Source:HGNC Symbol;Acc:HGNC:14065]	protein_coding	1.03856	0.000513628	0.0260679	1.66382	2.36906e-08	1.80623e-07	1.24325	2.97502e-05	0.00236314	1.1702	0.00010458	0.000495986	0.0984756	0.745028	0.826793	-0.106216	0.717772	0.826958	0.592102	0.0460653	0.0914721	-0.204692	0.627613	0.999969	0.493626	0.244369	0.383493	224	224	574	457	833	662	229	258	1285	436	301	231	257.732	204.13	558.362	389.605	619.226	844.204	231.368
ENSG00000048140	TSPAN17	tetraspanin 17 [Source:HGNC Symbol;Acc:HGNC:13594]	protein_coding	-0.247085	0.285242	0.877999	-1.1099	2.62984e-06	1.7053e-05	-0.298266	0.19423	0.664721	-0.622041	0.00702757	0.0166836	0.347054	0.132255	0.243769	0.398236	0.0839357	0.163707	-0.140801	0.551543	1	0.0511816	0.875232	0.999969	-0.487855	0.139626	0.252029	768	757	720	729	262	288	831	1028	2000	631	778	655	1023.06	1019.91	868.669	852.751	476.005	470.599	805.598
ENSG00000048162	NOP16	NOP16 nucleolar protein [Source:HGNC Symbol;Acc:HGNC:26934]	protein_coding	-0.462362	0.216268	0.87849	-0.589925	0.116124	0.250237	-0.289186	0.425223	0.890826	-0.816714	0.025345	0.0515915	-1.43837	9.17907e-05	0.000600409	-1.61155	1.25285e-05	9.08915e-05	-1.21159	0.00116111	0.0036993	-0.173176	0.73955	0.999969	0.226789	0.665035	0.772535	184	206	161	177	210	88	653	679	1352	422	226	362	204.711	262.467	155.744	183.196	202.385	106.682	697.084
ENSG00000048342	CC2D2A	coiled-coil and C2 domain containing 2A [Source:HGNC Symbol;Acc:HGNC:29253]	protein_coding	-0.0806013	0.777207	1	-0.0268626	0.924963	0.946939	0.0816177	0.769201	1	0.503539	0.0703198	0.115149	-0.376529	0.182737	0.309914	-0.538748	0.0547265	0.121747	-0.90693	0.00124249	0.00349481	-0.162219	0.683681	0.999969	-0.530401	0.183124	0.309485	249	278	424	301	431	277	572	679	1458	486	748	612	471.236	324.949	377.663	371.996	341.281	439.49	490.785
ENSG00000048392	RRM2B	ribonucleotide reductase regulatory TP53 inducible subunit M2B [Source:HGNC Symbol;Acc:HGNC:17296]	protein_coding	-0.0241327	0.953172	1	-0.620402	0.132167	0.200958	0.478601	0.24288	0.709655	-0.751705	0.068876	0.123515	-1.02969	0.0121708	0.0326654	-1.53242	0.000186271	0.00104411	-0.898384	0.0302251	0.0813275	-0.502734	0.386368	0.999969	0.131304	0.821971	0.885065	758	722	982	970	414	580	1099	1367	3027	1070	389	200	619.237	632.032	616.972	613.533	209.712	607.449	1396.79
ENSG00000048405	ZNF800	zinc finger protein 800 [Source:HGNC Symbol;Acc:HGNC:27267]	protein_coding	-0.00395186	0.989008	1	-0.630034	0.028657	0.0460574	-0.0343674	0.904584	1	-0.937131	0.00130941	0.00404999	0.262666	0.361358	0.505531	0.293082	0.305096	0.466865	0.569763	0.0508267	0.106721	0.0304155	0.940217	0.999969	0.307097	0.45361	0.599447	474	425	622	508	447	404	413	479	1129	378	270	195	651.43	513.992	660.711	501.298	358.013	394.939	540.459
ENSG00000048462	TNFRSF17	TNF receptor superfamily member 17 [Source:HGNC Symbol;Acc:HGNC:11913]	protein_coding	-0.298399	0.714825	0.975316	-1.38914	0.0938538	0.138397	0.0131677	0.990939	1	-0.996589	0.490475	0.432578	4.59909	8.75457e-06	8.96865e-05	4.28752	9.9115e-06	8.36252e-05	4.20654	0.00127985	0.00192879	-0.311566	0.826119	0.999969	-0.392547	0.813749	0.879489	66	31	36	55	17	30	1	4	8	1	1	1	75.8943	41.3349	36.2677	59.2468	14.269	30.753	1.08444
ENSG00000048471	SNX29	sorting nexin 29 [Source:HGNC Symbol;Acc:HGNC:30542]	protein_coding	0.505	0.0813612	0.663581	0.576413	0.0459218	0.0896156	0.17415	0.558925	0.970471	1.57733	1.04369e-07	8.44947e-07	1.89712	1.55124e-10	4.47745e-09	2.22797	2.05913e-14	1.06495e-12	0.896199	0.00192202	0.00456123	0.33085	0.426021	0.999969	-1.00092	0.0155995	0.0446407	346	263	421	455	759	442	149	186	490	146	312	279	432.954	452.217	716.041	541.553	711.864	606.793	121.669
ENSG00000048540	LMO3	LIM domain only 3 [Source:HGNC Symbol;Acc:HGNC:6643]	protein_coding	0.887528	0.00599931	0.144659	3.6264	2.87551e-30	1.25304e-28	0.543771	0.083089	0.492176	2.3555	3.94399e-14	7.57239e-13	-0.521688	0.108335	0.200031	-0.177931	0.568232	0.7169	0.749212	0.0135419	0.0335628	0.343757	0.445233	0.999969	1.2709	0.00425157	0.0156121	98	108	281	193	1823	957	177	188	825	189	627	736	105.354	138.799	238.39	211.976	1790.3	1216.92	189.08
ENSG00000048544	MRPS10	mitochondrial ribosomal protein S10 [Source:HGNC Symbol;Acc:HGNC:14502]	protein_coding	0.103266	0.698052	0.987544	0.159135	0.548662	0.638382	-0.427891	0.101016	0.52855	-0.621634	0.0183355	0.0524518	-0.680014	0.0100039	0.0299405	-0.148858	0.57156	0.727664	0.100755	0.703642	0.867749	0.531156	0.154149	0.999969	0.780769	0.036817	0.0889977	275	349	426	361	485	468	650	755	1235	415	347	330	344.498	459.1	473.809	389.237	408.328	489.244	653.913
ENSG00000048545	GUCA1A	guanylate cyclase activator 1A [Source:HGNC Symbol;Acc:HGNC:4678]	protein_coding	-0.610273	0.729779	1	0.699828	0.677822	0.656642	0.275328	0.866681	1	-1.02818	0.553304	0.589083	-0.714681	0.672747	0.770999	-1.60028	0.351345	0.917846	1.01333	0.557394	0.315934	-0.885602	0.713342	0.999969	1.728	0.474796	0.616784	2	5	3	2	15	1	4	9	24	4	5	0	1.96702	5.98664	2.74228	2.4061	11.7266	0.955771	4.60185
ENSG00000048649	RSF1	remodeling and spacing factor 1 [Source:HGNC Symbol;Acc:HGNC:18118]	protein_coding	0.453887	0.161082	0.824887	0.277454	0.391126	0.67619	0.721723	0.025347	0.199305	3.04043	4.29577e-21	1.65239e-19	-0.603672	0.0620626	0.184789	-0.871507	0.00698953	0.022991	-3.36665	1.6889e-25	9.85144e-24	-0.267835	0.558034	0.999969	-2.76298	1.47083e-09	4.74039e-08	1639	1393	2225	1765	4349	2759	3011	4016	9115	4391	11064	13934	1684.43	2013.3	2953.77	2110.54	2521.2	1959.44	2807.94
ENSG00000048707	VPS13D	vacuolar protein sorting 13 homolog D [Source:HGNC Symbol;Acc:HGNC:23595]	protein_coding	-0.0151393	0.96425	1	-0.242312	0.473051	0.536963	0.276215	0.413721	0.850089	0.95725	0.00461812	0.0108738	0.65248	0.0535491	0.118714	0.361126	0.284929	0.388148	-0.547081	0.10519	0.187808	-0.291354	0.542004	0.999969	-1.19956	0.0120457	0.0362882	1821	1492	2248	1727	2145	2146	1303	1748	3944	1330	1774	1803	2945.55	1336.11	2151.52	2080.45	1715.25	1900.3	1098.36
ENSG00000048740	CELF2	CUGBP Elav-like family member 2 [Source:HGNC Symbol;Acc:HGNC:2550]	protein_coding	0.411561	0.249111	0.852856	2.6871	4.0335e-14	6.18659e-13	0.13358	0.70993	1	0.513362	0.154731	0.245028	0.388197	0.279528	0.405027	0.666178	0.0622182	0.136687	2.56194	7.40968e-13	1.19797e-11	0.27798	0.583092	0.999969	2.17374	1.76922e-05	0.000156521	440	482	724	648	3975	1949	323	406	955	277	312	284	339.779	577.772	582.209	635.982	4117.61	1780.82	331.524
ENSG00000048828	FAM120A	family with sequence similarity 120A [Source:HGNC Symbol;Acc:HGNC:13247]	protein_coding	-0.286336	0.265104	0.901465	-1.60968	5.20286e-10	4.27615e-09	-0.124761	0.628701	1	-1.79219	1.74195e-11	1.59069e-10	0.329606	0.200417	0.316918	0.168031	0.514076	0.664755	0.512124	0.0560638	0.135695	-0.161575	0.657233	0.999969	0.182518	0.623354	0.739585	1325	1168	1227	1245	635	449	842	1079	2085	623	173	198	1262.11	1329.55	1133.46	991.797	456.506	392.303	996.327
ENSG00000048991	R3HDM1	R3H domain containing 1 [Source:HGNC Symbol;Acc:HGNC:9757]	protein_coding	-0.0841875	0.774296	1	-0.419932	0.153482	0.220425	0.331371	0.258522	0.72082	1.36729	3.09431e-06	1.9395e-05	0.62986	0.0319384	0.0919664	0.214302	0.464901	0.617321	-1.15736	8.13608e-05	0.000550634	-0.415559	0.316627	0.999969	-1.78722	1.68238e-05	0.000150392	1694	1140	1743	1577	985	1102	1476	1751	4115	1457	2396	2393	2372.31	1315	1792.74	1683.91	1225.21	1530	1152.05
ENSG00000049089	COL9A2	collagen type IX alpha 2 chain [Source:HGNC Symbol;Acc:HGNC:2218]	protein_coding	0.198208	0.692394	0.94288	0.698102	0.162617	0.250933	0.391288	0.442757	1	1.18251	0.020287	0.0255247	0.548965	0.282775	0.421278	0.355885	0.476337	0.598808	0.0645528	0.896929	0.710591	-0.19308	0.787064	0.999969	-0.484412	0.497376	0.637411	114	94	104	161	136	153	57	56	270	58	144	90	100.312	102.014	114.96	117.118	125.625	203.411	86.4004
ENSG00000049130	KITLG	KIT ligand [Source:HGNC Symbol;Acc:HGNC:6343]	protein_coding	-0.425082	0.259085	0.907003	-1.92386	6.54293e-07	3.79541e-06	0.0710721	0.849662	1	1.17583	0.00176453	0.00574329	-0.155682	0.678465	0.702799	-0.651836	0.0830502	0.171914	-3.25537	4.18391e-17	1.10692e-15	-0.496153	0.350537	0.999969	-3.09969	9.10501e-09	2.30881e-07	964	815	816	581	121	109	1566	1973	2793	980	717	639	550.404	1039.39	810.587	373.015	175.868	243.967	866.226
ENSG00000049167	ERCC8	ERCC excision repair 8, CSA ubiquitin ligase complex subunit [Source:HGNC Symbol;Acc:HGNC:3439]	protein_coding	0.200605	0.663467	1	-0.181748	0.694248	0.865528	0.36959	0.420238	0.852835	0.622909	0.175031	0.2627	-1.46566	0.00144634	0.0063606	-1.63464	0.000373684	0.00189282	-2.27031	8.68643e-07	6.41897e-06	-0.168985	0.794953	0.999969	-0.804657	0.216946	0.351162	447	380	543	414	336	251	700	877	1947	619	670	405	241.344	369.237	392.654	307.972	382.918	156.713	1020.72
ENSG00000049192	ADAMTS6	ADAM metallopeptidase with thrombospondin type 1 motif 6 [Source:HGNC Symbol;Acc:HGNC:222]	protein_coding	0.530426	0.339003	0.891425	-1.07568	0.0583686	0.108125	-0.168713	0.761316	1	0.0138802	0.98035	0.729645	0.189954	0.733746	0.814035	0.889093	0.107072	0.197928	-0.899611	0.116592	0.153544	0.699139	0.373145	0.999969	-1.08956	0.173384	0.296786	67	45	118	46	36	40	68	58	141	44	47	39	79.98	54.2999	144.284	50.1327	35.2073	28.6766	63.9809
ENSG00000049239	H6PD	hexose-6-phosphate dehydrogenase/glucose 1-dehydrogenase [Source:HGNC Symbol;Acc:HGNC:4795]	protein_coding	-0.0303748	0.922473	1	-1.89232	1.98147e-09	2.14646e-08	-0.0123657	0.968974	1	-1.38074	2.57443e-05	9.99757e-05	1.78005	1.70507e-08	2.91346e-07	1.76205	2.095e-08	3.26312e-07	1.26848	0.000109517	0.000561876	-0.0180092	0.967756	0.999969	-0.511575	0.261009	0.40235	1326	894	1183	1301	282	423	299	394	993	232	141	93	1357.67	1145.04	1121.65	1329.51	246	429.08	355.152
ENSG00000049245	VAMP3	vesicle associated membrane protein 3 [Source:HGNC Symbol;Acc:HGNC:12644]	protein_coding	0.117146	0.764803	1	-0.19139	0.625484	0.76867	-0.535518	0.163128	0.76471	-1.30934	0.000928881	0.00245885	-0.653672	0.092724	0.183985	-0.00100812	0.99792	0.911735	0.464278	0.244201	0.286821	0.652664	0.234014	0.999969	1.11795	0.0446946	0.103579	130	124	222	124	197	130	229	317	493	144	113	49	173.49	154.276	225.869	129.446	160.158	126.568	250.915
ENSG00000049246	PER3	period circadian regulator 3 [Source:HGNC Symbol;Acc:HGNC:8847]	protein_coding	-0.147261	0.69852	0.987811	-1.35321	0.000415844	0.0019773	-0.00687671	0.985506	1	-0.0542438	0.886694	1	0.620747	0.103204	0.202459	0.480362	0.203574	0.322478	-0.678217	0.0766813	0.118896	-0.140384	0.793587	0.999969	-1.29896	0.016204	0.0460664	206	221	336	221	168	171	188	302	611	239	250	200	350.939	379.811	409.025	251.09	97.4148	191.083	187.771
ENSG00000049247	UTS2	urotensin 2 [Source:HGNC Symbol;Acc:HGNC:12636]	protein_coding	NA	NA	NA	NA	NA	NA	NA	NA	NA	NA	NA	NA	NA	NA	NA	NA	NA	NA	NA	NA	NA	#VALUE!	NA	NA	#VALUE!	NA	NA	0	0	0	0	0	0	0	0	0	0	0	0	0	0	0	0	0	0	0
ENSG00000049249	TNFRSF9	TNF receptor superfamily member 9 [Source:HGNC Symbol;Acc:HGNC:11924]	protein_coding	0.268162	0.927596	1	-2.39768	0.452196	1	3.22687	0.299957	1	3.54784	0.271575	1	3.41045	0.286959	1	0.451737	0.87421	1	-2.53507	0.430199	1	-2.95859	0.490362	0.999969	-5.94537	0.190057	NA	2	0	1	4	0	1	0	0	4	3	1	1	3.98608	0	1.68812	2.84737	0	0.665512	0
ENSG00000049283	EPN3	epsin 3 [Source:HGNC Symbol;Acc:HGNC:18235]	protein_coding	0.576113	0.678432	1	0.344342	0.803458	0.741704	0.0972214	0.953567	1	1.82838	0.26325	0.181918	3.46416	0.0289266	0.0741648	3.94305	0.00790547	0.0533124	1.98013	0.168791	0.12976	0.478892	0.825512	0.999969	-1.48403	0.488282	0.629162	14	7	10	21	2	26	1	2	5	1	4	4	18.4679	12.6534	13.8061	32.8151	0.739863	40.2019	0.61154
ENSG00000049323	LTBP1	latent transforming growth factor beta binding protein 1 [Source:HGNC Symbol;Acc:HGNC:6714]	protein_coding	-0.244608	0.401716	0.958198	-2.74033	5.64764e-20	1.52737e-18	0.10425	0.719703	1	-1.72038	8.5159e-09	7.02041e-08	-0.693648	0.0171998	0.0464745	-1.04251	0.00034117	0.00174403	-1.71359	2.3531e-08	2.23491e-07	-0.348857	0.396775	0.999969	-1.01994	0.0159057	0.0453175	1244	1057	1191	1138	166	207	1714	1920	4513	1228	210	175	871.847	1200.77	797.037	951.282	111.563	200.218	1852.59
ENSG00000049449	RCN1	reticulocalbin 1 [Source:HGNC Symbol;Acc:HGNC:9934]	protein_coding	-0.514862	0.0336667	0.466783	-1.19072	9.33801e-07	8.06828e-06	0.155024	0.521641	0.612363	-0.394727	0.102881	0.224726	0.656998	0.00666785	0.0310329	-0.0128875	0.957555	0.989847	-0.138997	0.56667	0.905657	-0.669886	0.050454	0.999969	-0.795996	0.0202228	0.0550438	5711	5347	5535	5446	3730	2468	12379	14457	31609	11663	8531	10132	12727.5	11830.8	8407.03	8780.38	4508.37	6257.79	7869.66
ENSG00000049540	ELN	elastin [Source:HGNC Symbol;Acc:HGNC:3327]	protein_coding	-0.0879616	0.866157	1	-0.0226095	0.965379	1	0.864217	0.115147	0.577552	2.14709	8.55996e-05	0.000295176	2.98899	3.66176e-08	6.00862e-07	2.03682	0.00011399	0.000630813	0.819294	0.118508	0.147419	-0.952177	0.208543	0.999969	-2.1697	0.00405833	0.0150299	306	146	253	254	200	415	42	36	170	74	123	112	375.798	221.728	262.71	300.082	121.01	470.202	47.5362
ENSG00000049541	RFC2	replication factor C subunit 2 [Source:HGNC Symbol;Acc:HGNC:9970]	protein_coding	-0.0524879	0.84976	1	-0.764387	0.00608278	0.018168	0.410272	0.134269	0.613027	-0.0434324	0.876935	1	-0.67182	0.0148987	0.0412985	-1.13458	3.73292e-05	0.000264419	-1.39277	8.7021e-07	5.87388e-06	-0.46276	0.235003	0.999969	-0.720954	0.0682168	0.144935	472	415	658	446	469	304	702	990	1910	547	247	183	444.243	401.864	476.376	339.367	274.681	223.037	611.224
ENSG00000049618	ARID1B	AT-rich interaction domain 1B [Source:HGNC Symbol;Acc:HGNC:18040]	protein_coding	-0.378193	0.0864568	0.678716	-0.958557	1.40048e-05	9.80233e-05	-0.062854	0.776845	0.832719	-0.0678579	0.759675	0.86662	1.48906	1.72146e-11	7.45775e-10	1.17372	1.09559e-07	1.46694e-06	0.598357	0.00682261	0.0278458	-0.315338	0.313393	0.999969	-0.890699	0.00441824	0.0160953	4863	4499	4763	6467	5239	4039	1842	2296	5466	1553	2460	2252	7156.07	6578.66	5931.44	4638.82	3789.69	3277.52	2697.47
ENSG00000049656	CLPTM1L	CLPTM1 like [Source:HGNC Symbol;Acc:HGNC:24308]	protein_coding	-0.486698	0.0214739	0.365652	-1.77796	9.25895e-17	1.91349e-15	-0.0793955	0.706052	1	0.466709	0.0269411	0.0897458	0.0417089	0.843236	0.898821	-0.365593	0.0835158	0.173186	-2.20296	7.10693e-25	4.2678e-23	-0.407302	0.172427	0.999969	-2.24467	7.86968e-14	9.7052e-12	1735	1522	1354	1267	756	478	1954	2394	4569	1451	1617	1521	1740.38	2035.89	1273.53	1421.02	603.276	496.471	1853.89
ENSG00000049759	NEDD4L	neural precursor cell expressed, developmentally down-regulated 4-like, E3 ubiquitin protein ligase [Source:HGNC Symbol;Acc:HGNC:7728]	protein_coding	0.457482	0.117985	0.741666	2.44925	4.6216e-17	1.50223e-15	0.626634	0.0318561	0.321346	3.7484	7.51601e-38	1.09065e-35	0.764718	0.00906759	0.0349453	0.595566	0.0410829	0.181041	-0.53443	0.0654663	0.199044	-0.169152	0.682401	0.999969	-1.29915	0.00163042	0.00705491	909	894	1679	1207	6861	3668	966	1217	3688	1157	4118	5194	1013.64	1277.37	1526.72	1618.27	7457.96	5047.83	793.702
ENSG00000049768	FOXP3	forkhead box P3 [Source:HGNC Symbol;Acc:HGNC:6106]	protein_coding	-0.95148	0.717964	1	-0.139601	0.956737	1	-1.17563	0.669457	1	0.287063	0.914418	1	0.658165	0.802265	1	0.88231	0.749188	1	0.231501	0.929514	1	0.224144	0.953099	0.999969	-0.426666	0.908417	NA	3	2	2	1	0	5	2	1	3	0	0	3	2.87505	2.49931	1.77653	0.997023	0	4.93427	2.46518
ENSG00000049769	PPP1R3F	protein phosphatase 1 regulatory subunit 3F [Source:HGNC Symbol;Acc:HGNC:14944]	protein_coding	0.148407	0.61093	0.967033	1.12614	9.07585e-05	0.000409457	0.483405	0.107906	0.668374	1.16375	0.000115605	0.000388456	-0.103929	0.729843	0.898638	-0.438927	0.132047	0.225539	-0.141539	0.623906	0.618379	-0.334998	0.423919	0.999969	-0.0376099	0.928137	0.956241	192	148	209	253	533	417	82	137	394	100	154	154	136.075	135.988	152.851	148.739	285.431	308.625	147.518
ENSG00000049860	HEXB	hexosaminidase subunit beta [Source:HGNC Symbol;Acc:HGNC:4879]	protein_coding	-0.45809	0.0719873	0.644975	-1.03517	5.27603e-05	0.00026549	-0.374123	0.137368	0.584979	-0.14333	0.572397	0.686428	-0.886293	0.000451127	0.00236574	-0.970261	0.000131893	0.000795463	-1.77813	4.8043e-12	5.80013e-11	-0.0839673	0.814615	0.999969	-0.891838	0.0133853	0.0394851	586	611	475	555	357	400	943	1105	1625	533	404	464	576.667	544.834	387.849	428.414	267.283	279.887	1049.32
ENSG00000049883	PTCD2	pentatricopeptide repeat domain 2 [Source:HGNC Symbol;Acc:HGNC:25734]	protein_coding	-0.290132	0.378334	0.849739	0.17226	0.599621	0.749931	-0.599582	0.0614019	0.623279	-0.474405	0.147716	0.240195	-0.109417	0.736214	0.816889	0.200033	0.538382	0.610634	0.537248	0.10459	0.144568	0.30945	0.500722	0.999969	0.646665	0.163198	0.283741	118	146	151	128	172	140	219	239	445	120	123	95	162.723	189.322	137.656	150.581	193.213	203.785	204.309
ENSG00000050030	NEXMIF	neurite extension and migration factor [Source:HGNC Symbol;Acc:HGNC:29433]	protein_coding	0.218165	0.540101	0.962219	3.06617	3.02275e-18	8.80435e-17	0.425005	0.240145	0.744669	3.11177	2.35498e-18	4.84128e-17	1.12728	0.00193999	0.00688998	0.920445	0.00934899	0.0279381	1.08168	0.00166942	0.00558681	-0.20684	0.683687	0.999969	-0.0456012	0.927433	0.955866	156	172	348	264	3182	1766	118	118	478	110	1045	1261	305.964	233.126	408.463	218.862	2742.74	1760.84	119.507
ENSG00000050130	JKAMP	JNK1/MAPK8 associated membrane protein [Source:HGNC Symbol;Acc:HGNC:20184]	protein_coding	0.103627	0.665151	1	0.208195	0.384971	0.478466	-0.303295	0.199847	0.671268	-1.18566	6.13442e-07	2.96785e-06	-0.445224	0.0617735	0.136262	-0.0383017	0.871968	0.930587	0.948634	7.23544e-05	0.000390321	0.406922	0.226687	0.999969	1.39386	3.64251e-05	0.000285956	721	796	1045	877	1081	699	1702	1933	3843	1209	1030	892	1041.19	1233.82	1232.96	1211.05	1468.46	1158.07	1649.98
ENSG00000050165	DKK3	dickkopf WNT signaling pathway inhibitor 3 [Source:HGNC Symbol;Acc:HGNC:2893]	protein_coding	0.202576	0.373664	0.913768	1.1396	5.13974e-07	2.96348e-06	0.287315	0.205321	0.675936	1.38737	8.89371e-10	6.73338e-09	0.237026	0.298462	0.499036	0.152287	0.501532	0.653518	-0.010747	0.961969	1	-0.0847385	0.79206	0.999969	-0.247773	0.43958	0.585891	985	910	1167	1352	2755	1695	913	1331	3272	1206	2589	2745	1091.75	1322.84	1270.56	1506.6	2827.81	2487.95	928.111
ENSG00000050327	ARHGEF5	Rho guanine nucleotide exchange factor 5 [Source:HGNC Symbol;Acc:HGNC:13209]	protein_coding	0.377449	0.926913	1	2.37715	0.546375	1	2.49711	0.528393	1	-1.18375	0.775897	1	-0.681947	0.868686	1	-2.80161	0.478198	1	2.87895	0.469009	1	-2.11966	0.710529	0.999969	3.56085	0.534229	NA	0	1	0	1	0	3	0	1	3	2	0	0	0	0.500601	0	0.80693	0	3.55522	0
ENSG00000050344	NFE2L3	nuclear factor, erythroid 2 like 3 [Source:HGNC Symbol;Acc:HGNC:7783]	protein_coding	0.310617	0.552879	0.910384	1.46679	0.00407922	0.0110462	0.126222	0.792407	1	1.45062	0.00224553	0.00381299	-1.51609	0.00292	0.0115576	-1.3317	0.00707047	0.0222071	-1.49993	0.00163077	0.00397198	0.184396	0.795058	0.999969	0.0161632	0.981507	0.989347	20	33	30	47	95	57	81	87	192	86	222	200	22.1963	38.4081	28.0211	47.1525	103.093	64.0502	92.179
ENSG00000050393	MCUR1	mitochondrial calcium uniporter regulator 1 [Source:HGNC Symbol;Acc:HGNC:21097]	protein_coding	-0.274968	0.370684	0.948197	-1.66074	1.02033e-07	8.4893e-07	0.0949409	0.753588	1	0.626413	0.0386297	0.0846092	-1.1394	0.00018585	0.00109356	-1.50931	7.33435e-07	8.31184e-06	-3.42655	2.17175e-28	1.48518e-26	-0.369909	0.390826	0.999969	-2.28715	1.44191e-07	2.51593e-06	413	387	473	348	221	162	801	1062	1733	709	646	821	430.203	403.894	392.561	296.725	135.688	128.012	858.167
ENSG00000050405	LIMA1	LIM domain and actin binding 1 [Source:HGNC Symbol;Acc:HGNC:24636]	protein_coding	-0.375179	0.144452	0.786608	-0.00598505	0.981411	0.955215	0.00720271	0.977163	1	-0.0237424	0.92512	0.996178	-0.932766	0.00024529	0.0013914	-1.31515	2.33712e-07	2.90075e-06	-0.915009	0.000335513	0.00139624	-0.382382	0.287786	0.999969	0.0177574	0.960689	0.975547	508	490	496	453	530	457	1107	1481	2656	1115	917	820	600.651	583.739	435.318	478.123	677.999	502.337	1045.6
ENSG00000050426	LETMD1	LETM1 domain containing 1 [Source:HGNC Symbol;Acc:HGNC:24241]	protein_coding	-0.0134102	0.961413	1	0.477649	0.0840495	0.148603	0.328513	0.234488	0.726558	1.24144	6.46048e-06	2.5438e-05	0.554492	0.0464763	0.103293	0.212568	0.439532	0.610703	-0.209303	0.443566	0.580278	-0.341923	0.382323	0.999969	-0.763794	0.0502402	0.114009	366	254	416	351	389	494	272	332	967	312	757	596	474.36	338.234	388.542	416.937	479.748	652.358	270.147
ENSG00000050438	SLC4A8	solute carrier family 4 member 8 [Source:HGNC Symbol;Acc:HGNC:11034]	protein_coding	0.111664	0.628083	1	0.373809	0.104363	0.168434	0.248309	0.282061	0.785862	2.06564	3.13575e-19	1.26863e-17	0.24922	0.280442	0.416945	0.112574	0.625182	0.743019	-1.44261	3.38074e-10	2.94944e-09	-0.136645	0.675307	0.999969	-1.69183	2.05357e-07	3.36841e-06	1897	1270	2122	1670	3228	2264	1264	1601	3595	1115	2326	2189	1613.91	1431.68	1841.35	1450.02	1910.58	2037.02	1202.01
ENSG00000050555	LAMC3	laminin subunit gamma 3 [Source:HGNC Symbol;Acc:HGNC:6494]	protein_coding	0.440903	0.755306	1	-5.36482	0.00743867	0.0157427	-0.585931	0.685185	1	-2.61724	0.112205	0.132091	-0.795188	0.580147	0.8332	0.231647	0.870656	1	-3.54278	0.100993	0.0732349	1.02683	0.611655	0.999969	-2.74757	0.289642	0.434478	9	6	8	21	0	0	7	9	36	2	2	1	4.99274	9.20706	3.6212	15.4469	0	0	10.6625
ENSG00000050628	PTGER3	prostaglandin E receptor 3 [Source:HGNC Symbol;Acc:HGNC:9595]	protein_coding	-0.4395	0.724177	1	1.27943	0.290881	0.337541	1.68719	0.300918	1	2.33319	0.154417	0.207877	3.48551	0.0278156	0.0724366	1.35883	0.297456	0.829685	2.43175	0.0576767	0.0448709	-2.12668	0.300047	0.999969	-1.05376	0.605037	0.724375	17	2	8	9	30	25	0	2	8	2	3	4	17.9919	2.78476	6.85233	8.72466	24.4436	26.7924	0
ENSG00000050730	TNIP3	TNFAIP3 interacting protein 3 [Source:HGNC Symbol;Acc:HGNC:19315]	protein_coding	-1.01038	0.200003	0.714696	-1.31722	0.0967954	0.150775	-0.36399	0.744276	1	5.70622	1.24556e-09	7.98665e-09	3.2794	0.000662222	0.00374463	2.63301	0.00658458	0.0269537	-3.74404	9.61292e-07	2.6821e-06	-0.646385	0.636144	0.999969	-7.02344	1.11394e-08	2.74076e-07	23	14	10	11	13	7	4	1	4	2	72	103	26.4262	18.4103	10.3045	12.0208	10.6604	7.2505	4.09546
ENSG00000050748	MAPK9	mitogen-activated protein kinase 9 [Source:HGNC Symbol;Acc:HGNC:6886]	protein_coding	0.0211531	0.924322	1	0.367216	0.0969403	0.18965	-0.105628	0.631812	0.981931	1.17667	8.20617e-08	6.40223e-07	0.05377	0.808873	0.769646	0.180551	0.413574	0.561541	-0.755682	0.000538162	0.00241729	0.126781	0.685761	0.999969	-0.809452	0.00938269	0.0296757	517	434	553	602	961	840	576	704	1421	531	1200	1042	630.856	627.174	672.014	605.092	783.139	839.861	588.278
ENSG00000050767	COL23A1	collagen type XXIII alpha 1 chain [Source:HGNC Symbol;Acc:HGNC:22990]	protein_coding	-0.936368	0.212963	0.72596	0.835783	0.242209	0.295558	-1.48564	0.0606546	0.551557	1.94134	0.00757361	0.0117272	-0.0286401	0.969448	1	0.520632	0.512933	0.856093	-1.1342	0.101625	0.10319	0.549272	0.614953	0.999969	-1.10556	0.278141	0.422055	23	17	9	19	45	59	18	12	12	7	58	40	23.1117	17.8794	6.80394	14.6471	26.3649	47.0997	27.8096
ENSG00000050820	BCAR1	BCAR1, Cas family scaffold protein [Source:HGNC Symbol;Acc:HGNC:971]	protein_coding	-0.648703	0.0419428	0.4429	-1.8612	5.6644e-09	4.66431e-08	-0.395458	0.215904	0.683776	-1.03065	0.00129539	0.00533586	0.513221	0.107762	0.211392	0.259977	0.415641	0.564622	-0.317328	0.322452	0.582656	-0.253245	0.574846	0.999969	-0.83055	0.0663892	0.141805	2523	2171	1288	2310	1464	854	1072	2052	2753	988	805	840	2589.03	2935.67	1241.23	2282.6	912.853	607.332	1567.4
ENSG00000051009	FAM160A2	family with sequence similarity 160 member A2 [Source:HGNC Symbol;Acc:HGNC:25378]	protein_coding	-0.0422115	0.8763	1	0.141245	0.600194	0.758972	-0.0645345	0.811413	1	1.16225	1.60281e-05	5.8737e-05	0.0105303	0.969057	0.973415	0.0328533	0.903217	0.88639	-1.01048	0.000157702	0.000454918	0.0223231	0.953522	0.999969	-1.02101	0.00737563	0.0244473	292	258	297	298	494	342	266	307	667	186	432	342	253.116	327.357	288.429	273.934	306.348	332.653	294.515
ENSG00000051108	HERPUD1	homocysteine inducible ER protein with ubiquitin like domain 1 [Source:HGNC Symbol;Acc:HGNC:13744]	protein_coding	-0.423158	0.135418	0.779712	1.60956	9.27052e-09	7.21613e-08	-0.376232	0.176325	0.637014	-0.124094	0.65575	0.93489	-0.460116	0.10102	0.195225	-0.507042	0.0712791	0.150138	1.27354	4.63798e-06	3.05059e-05	-0.0469257	0.905949	0.999969	1.73366	1.13853e-05	0.000107897	446	434	382	411	1417	1131	848	1218	2027	573	998	839	589.296	645.503	376.671	545.704	2006.06	1761.2	699.443
ENSG00000051128	HOMER3	homer scaffold protein 3 [Source:HGNC Symbol;Acc:HGNC:17514]	protein_coding	-0.603495	0.0799199	0.673389	-1.51886	1.19907e-05	6.94378e-05	-0.440521	0.205683	0.758088	-2.48942	1.15082e-11	1.30351e-10	1.60751	3.37116e-06	3.2199e-05	1.44454	3.10747e-05	0.000221661	2.57807	2.38789e-12	3.26189e-11	-0.162975	0.73935	0.999969	0.970562	0.054577	0.121534	1240	977	846	1086	551	275	516	551	1070	221	74	56	1310.14	1469.85	655.727	1175.17	570.591	398.112	520.041
ENSG00000051180	RAD51	RAD51 recombinase [Source:HGNC Symbol;Acc:HGNC:9817]	protein_coding	0.124632	0.761568	1	-2.77013	6.36744e-10	6.88236e-09	-0.154271	0.702657	1	-3.41941	2.38631e-10	2.00491e-09	-0.449805	0.268215	0.413312	-0.170903	0.675787	0.756986	0.199472	0.727311	0.723006	0.278902	0.628376	0.999969	0.649277	0.354761	0.502216	181	148	157	134	31	24	288	324	551	129	10	6	175.273	129.801	192.554	140.211	16.4579	30.1858	239.848
ENSG00000051341	POLQ	DNA polymerase theta [Source:HGNC Symbol;Acc:HGNC:9186]	protein_coding	-0.269911	0.509555	0.950951	-2.40566	1.113e-08	1.07486e-07	-0.239805	0.557443	0.934336	-3.69317	2.98367e-17	5.31286e-16	1.51015	0.000223808	0.0010931	1.48005	0.00029431	0.00157709	2.79766	4.39086e-10	4.87825e-09	-0.0301066	0.95849	0.999969	1.28751	0.0339232	0.0834913	942	727	1007	907	63	115	814	1189	2027	917	39	44	1845.14	1111.1	1282.94	1167.77	137.323	429.381	446.05
ENSG00000051382	PIK3CB	phosphatidylinositol-4,5-bisphosphate 3-kinase catalytic subunit beta [Source:HGNC Symbol;Acc:HGNC:8976]	protein_coding	-0.618386	0.054166	0.566902	-0.738439	0.021779	0.0462247	-0.495484	0.118997	0.5764	-0.0623218	0.845152	1	0.716956	0.0247102	0.0549494	0.594053	0.0631935	0.140862	0.0408387	0.898995	1	-0.122903	0.785614	0.999969	-0.676117	0.135763	0.246597	365	304	353	274	292	261	459	517	891	311	382	299	561.789	625.874	378.815	394.609	243.028	474.919	373.298
ENSG00000051523	CYBA	cytochrome b-245 alpha chain [Source:HGNC Symbol;Acc:HGNC:2577]	protein_coding	1.33807	0.418608	1	2.30903	0.155727	0.20656	0.122876	0.940356	1	-0.0466351	0.977838	0.582224	-0.268152	0.87389	1	0.947046	0.555411	0.814512	2.08751	0.196263	0.117956	1.21519	0.602151	0.999969	2.35565	0.313559	0.460133	0	6	4	10	3	31	4	4	13	2	5	2	0	6.95271	4.25705	13.3151	1.9386	32.6033	4.85739
ENSG00000051596	THOC3	THO complex 3 [Source:HGNC Symbol;Acc:HGNC:19072]	protein_coding	-0.335924	0.152278	0.741817	-0.365292	0.119074	0.187492	-0.215926	0.354849	0.800515	-1.36837	8.56553e-09	7.05316e-08	-0.00781959	0.973349	0.937976	-0.127818	0.584867	0.687898	0.995259	2.88879e-05	0.000146169	-0.119998	0.716916	0.999969	1.00308	0.00265552	0.0105618	1166	1072	1109	1175	1729	1078	1459	1928	3493	1131	428	362	1476.55	1513.79	989.613	1381.28	1260.18	1060.37	1540.61
ENSG00000051620	HEBP2	heme binding protein 2 [Source:HGNC Symbol;Acc:HGNC:15716]	protein_coding	-0.262821	0.418405	0.929955	-1.6053	1.05875e-06	6.17923e-06	-0.102291	0.749889	1	-0.488283	0.131205	0.282781	-0.399039	0.216436	0.353402	-0.559569	0.0830603	0.174912	-1.51606	4.22744e-06	1.95776e-05	-0.16053	0.725138	0.999969	-1.11702	0.0154706	0.0443207	429	376	423	353	251	139	630	854	1400	587	404	278	480.62	530.559	438.303	404.147	207.137	124.775	627.683
ENSG00000051825	MPHOSPH9	M-phase phosphoprotein 9 [Source:HGNC Symbol;Acc:HGNC:7215]	protein_coding	-0.258366	0.481866	0.968484	-2.05041	3.49184e-08	2.18828e-07	0.0323249	0.929826	1	-0.483409	0.190507	0.27567	0.727555	0.0476661	0.108401	0.436865	0.233943	0.359637	-0.839447	0.0246698	0.0682175	-0.290691	0.575645	0.999969	-1.567	0.00278674	0.0109857	1177	1152	1564	1063	157	334	1122	1492	2734	1161	541	390	1604.53	1464.98	1602.02	964.59	199.142	544.346	872.71
ENSG00000052126	PLEKHA5	pleckstrin homology domain containing A5 [Source:HGNC Symbol;Acc:HGNC:30036]	protein_coding	-0.0733143	0.852873	1	-0.296657	0.453293	0.526963	0.255898	0.515778	0.958472	1.11435	0.00464897	0.0191381	-0.549904	0.163534	0.302303	-0.879117	0.025819	0.0670396	-1.96091	6.71891e-07	3.55214e-06	-0.329212	0.555182	0.999969	-1.41101	0.0114651	0.0349647	1033	841	1099	1009	701	951	1770	2581	5053	2078	3309	2933	1430.96	1017.99	1136.58	1190.7	480.016	1519.78	1542.31
ENSG00000052344	PRSS8	serine protease 8 [Source:HGNC Symbol;Acc:HGNC:9491]	protein_coding	-0.284442	0.804565	1	-0.177807	0.877171	0.776298	0.488902	0.738734	1	0.527658	0.726921	0.420551	3.37115	0.0154165	0.0611037	2.59781	0.0359195	0.179338	2.66568	0.0391227	0.0361679	-0.773342	0.678033	0.999969	-0.705462	0.710279	0.808261	17	15	10	27	6	32	1	2	7	2	2	3	15.2236	25.0728	8.41408	24.4772	6.30318	28.9079	1.00056
ENSG00000052723	SIKE1	suppressor of IKBKE 1 [Source:HGNC Symbol;Acc:HGNC:26119]	protein_coding	0.194037	0.457497	0.94455	-0.00442015	0.986497	1	-0.0768324	0.769277	1	-0.496107	0.0626408	0.154474	0.376223	0.15146	0.269711	0.647092	0.0130994	0.0392622	0.86791	0.00107354	0.00301286	0.270869	0.463988	0.999969	0.491687	0.18758	0.315037	494	494	752	574	751	586	441	529	1095	357	231	249	530.324	665.116	761.615	604.71	603.714	587.054	461.171
ENSG00000052749	RRP12	ribosomal RNA processing 12 homolog [Source:HGNC Symbol;Acc:HGNC:29100]	protein_coding	0.0207776	0.950355	1	-0.547548	0.101473	0.195582	-0.150217	0.651246	0.995611	0.365354	0.272839	0.389825	-0.557028	0.0947492	0.163407	-0.386033	0.245861	0.38715	-1.46993	1.08657e-05	5.47887e-05	0.170995	0.716546	0.999969	-0.912902	0.0531012	0.118944	686	559	608	694	578	479	701	853	1816	576	629	710	645.859	559.724	507.962	715.812	389.005	436.139	953.895
ENSG00000052795	FNIP2	folliculin interacting protein 2 [Source:HGNC Symbol;Acc:HGNC:29280]	protein_coding	0.0324037	0.916432	1	0.417644	0.175233	0.304914	-0.236329	0.446815	0.980127	0.636667	0.0399361	0.0744625	0.44625	0.150175	0.255847	0.714982	0.0208178	0.0558544	0.227227	0.460467	0.840349	0.268732	0.53955	0.999969	-0.219023	0.616224	0.733889	773	532	870	664	1612	778	455	508	1223	318	603	821	876.078	617.532	858.911	668.677	1222.77	771.287	570.444
ENSG00000052802	MSMO1	methylsterol monooxygenase 1 [Source:HGNC Symbol;Acc:HGNC:10545]	protein_coding	0.305999	0.346273	0.947619	1.11288	0.000604398	0.0029178	-0.272579	0.400772	0.671951	-0.61255	0.0596631	0.141369	0.0277902	0.931825	1	0.606368	0.0616364	0.136005	1.75322	6.80795e-08	5.14362e-07	0.578578	0.207605	0.999969	1.72543	0.000172996	0.00107043	1152	1663	2000	2274	5723	3733	2065	2585	5233	1367	940	1104	1544.52	2514.38	2279.54	2737.49	4904.64	3871.67	2104.91
ENSG00000052841	TTC17	tetratricopeptide repeat domain 17 [Source:HGNC Symbol;Acc:HGNC:25596]	protein_coding	-0.0408701	0.862929	1	-0.590835	0.0126123	0.0413478	0.576322	0.0144626	0.0996184	0.450727	0.0560155	0.132659	-0.210267	0.373734	0.583142	-0.82746	0.000454574	0.00225769	-1.25183	1.17818e-07	1.17788e-06	-0.617192	0.0646426	0.999969	-1.04156	0.00183339	0.00778843	1757	1867	2089	2004	2004	1719	2579	3466	8868	3246	3111	3212	2181.17	2551.82	2348.36	2252.08	1363.28	1780.74	2551.46
ENSG00000052850	ALX4	ALX homeobox 4 [Source:HGNC Symbol;Acc:HGNC:450]	protein_coding	-2.3479	0.658736	1	0.948848	0.854238	1	0.971239	0.856415	1	0	1	1	2.42393	0.648417	1	-0.895205	0.867548	1	2.96514	0.572152	1	-3.319	0.660402	0.999969	0.541252	0.942241	NA	2	0	0	0	1	3	0	0	1	0	0	0	1.90134	0	0	0	0.795984	2.931	0
ENSG00000053108	FSTL4	follistatin like 4 [Source:HGNC Symbol;Acc:HGNC:21389]	protein_coding	2.44657	0.010994	0.209016	3.50875	0.000196014	0.000626611	-0.83973	0.355069	1	0.350026	0.696086	0.570366	-1.77163	0.0717789	0.153012	1.51467	0.0867424	0.200261	1.38709	0.102711	0.10417	3.28629	0.0129882	0.999969	3.15871	0.0151285	0.0435404	9	2	34	12	139	60	9	15	28	6	20	30	8.03941	2.74687	41.2906	19.468	93.2346	34.5892	18.4711
ENSG00000053254	FOXN3	forkhead box N3 [Source:HGNC Symbol;Acc:HGNC:1928]	protein_coding	-0.0243452	0.93424	1	-1.4379	1.36404e-06	7.92869e-06	0.400871	0.179448	0.67883	0.843331	0.00491762	0.0167961	1.5702	1.34378e-07	1.9339e-06	1.14498	0.000108925	0.000650319	-0.711029	0.0176924	0.0396485	-0.425216	0.311097	0.999969	-2.28123	6.70559e-08	1.29296e-06	604	475	667	638	329	330	276	382	952	279	364	296	874.916	656.106	777.717	727.482	212.605	354.922	245.962
ENSG00000053328	METTL24	methyltransferase like 24 [Source:HGNC Symbol;Acc:HGNC:21566]	protein_coding	1.30814	0.0579784	0.433173	-2.56523	0.00168566	0.00460501	0.996337	0.162505	0.774865	-0.4112	0.604547	0.513003	0.748408	0.302692	0.449884	1.06021	0.117088	0.218019	-1.40562	0.109263	0.110138	0.311802	0.75339	0.999969	-2.15403	0.0586298	0.128505	25	21	80	53	4	6	11	21	74	26	7	7	25.9892	25.0479	74.774	51.6004	3.20407	5.4982	12.0262
ENSG00000053371	AKR7A2	aldo-keto reductase family 7 member A2 [Source:HGNC Symbol;Acc:HGNC:389]	protein_coding	-0.221366	0.446669	0.937925	-0.0312946	0.914407	0.757319	-0.353879	0.227104	0.730916	-2.41794	1.96758e-14	3.85854e-13	0.454176	0.119618	0.222455	0.586689	0.0445628	0.103722	2.84082	2.09224e-19	5.91752e-18	0.132513	0.748242	0.999969	2.38664	2.77983e-08	6.0059e-07	756	719	744	738	805	576	443	654	1230	246	68	61	649.299	819.209	603.304	655.707	683.59	753.169	496.729
ENSG00000053372	MRTO4	MRT4 homolog, ribosome maturation factor [Source:HGNC Symbol;Acc:HGNC:18477]	protein_coding	-0.379797	0.170808	0.765104	-0.676971	0.0147224	0.0340036	-0.293752	0.285405	0.751285	-1.56371	3.01788e-08	2.6796e-07	-0.219772	0.425613	0.557855	-0.305817	0.268616	0.431015	0.666964	0.0188083	0.0447811	-0.0860452	0.825614	0.999969	0.886737	0.0250819	0.0655473	534	515	506	413	583	307	629	811	1505	427	214	164	573.95	655.275	508.218	436.119	469.026	298.602	702.243
ENSG00000053438	NNAT	neuronatin [Source:HGNC Symbol;Acc:HGNC:7860]	protein_coding	NA	NA	NA	NA	NA	NA	NA	NA	NA	NA	NA	NA	NA	NA	NA	NA	NA	NA	NA	NA	NA	#VALUE!	NA	NA	#VALUE!	NA	NA	0	0	0	0	0	0	0	0	0	0	0	0	0	0	0	0	0	0	0
ENSG00000053501	USE1	unconventional SNARE in the ER 1 [Source:HGNC Symbol;Acc:HGNC:30882]	protein_coding	-0.305567	0.441788	0.937925	1.06715	0.00569399	0.0165961	0.0314864	0.933343	1	2.1502	7.60329e-09	5.12858e-08	-1.02484	0.00811925	0.0262357	-1.36189	0.000430672	0.00199942	-2.10788	1.32903e-08	9.8414e-08	-0.337053	0.537996	0.999969	-1.08304	0.0433956	0.101155	83	77	69	79	252	153	169	172	406	147	448	754	80.1354	96.7041	64.1229	78.7605	223.02	146.531	196.111
ENSG00000053524	MCF2L2	MCF.2 cell line derived transforming sequence-like 2 [Source:HGNC Symbol;Acc:HGNC:30319]	protein_coding	0.166685	0.632941	0.968918	0.954684	0.0062059	0.0186388	0.462615	0.200673	0.671268	3.51888	1.1116e-22	4.02773e-21	1.9529	5.11151e-08	8.24654e-07	1.65697	2.52859e-06	2.25164e-05	-0.611292	0.080178	0.196577	-0.295929	0.555919	0.999969	-2.56419	3.01747e-07	4.73061e-06	526	500	547	745	629	745	87	193	359	207	475	409	408.707	455.391	410.945	558.843	629.873	1046.37	103.78
ENSG00000053702	NRIP2	nuclear receptor interacting protein 2 [Source:HGNC Symbol;Acc:HGNC:23078]	protein_coding	0	1	1	1.44503	0.787782	1	2.03031	0.701701	1	0	1	1	0	1	1	-1.95428	0.712365	1	1.31885	0.805934	1	-2.23565	0.767585	0.999969	1.0374	0.891599	NA	0	0	0	0	0	1	0	0	1	1	0	0	0	0	0	0	0	1.24252	0
ENSG00000053747	LAMA3	laminin subunit alpha 3 [Source:HGNC Symbol;Acc:HGNC:6483]	protein_coding	0.396687	0.600071	0.964038	-1.69685	0.0367564	0.0660807	1.30419	0.078944	0.628282	1.32855	0.077729	0.0916134	-0.160394	0.837442	0.885509	-1.0679	0.135723	0.300523	-3.18579	4.93957e-05	0.000103443	-0.907501	0.391909	0.999969	-3.02539	0.00631716	0.0216005	14	12	35	24	8	9	14	14	114	45	28	32	25.9145	10.8759	26.3184	20.2972	6.20306	4.81962	17.6735
ENSG00000053770	AP5M1	adaptor related protein complex 5 subunit mu 1 [Source:HGNC Symbol;Acc:HGNC:20192]	protein_coding	0.382194	0.211608	0.873065	0.501762	0.100634	0.195841	-0.274674	0.36537	0.854405	-0.988946	0.00123434	0.00336989	-0.290925	0.340498	0.478166	0.365943	0.228986	0.367937	1.19978	9.06094e-05	0.000451475	0.656868	0.127425	0.999969	1.49071	0.00056825	0.00288452	479	551	829	595	1021	678	881	1201	2177	732	410	388	882.558	522.534	1064.12	760.572	1085.26	896.52	752.079
ENSG00000053900	ANAPC4	anaphase promoting complex subunit 4 [Source:HGNC Symbol;Acc:HGNC:19990]	protein_coding	0.43624	0.0895942	0.684192	0.508249	0.0473862	0.10483	-0.159408	0.524553	0.915052	0.309732	0.216582	0.363115	-0.645113	0.011272	0.0349453	-0.0494659	0.844964	0.911735	-0.446596	0.0768793	0.189792	0.595647	0.0969652	0.999969	0.198517	0.57977	0.705668	312	376	520	386	592	466	870	1068	2145	743	890	1090	427.006	531.198	693.762	602.047	710.314	652.074	760.023
ENSG00000053918	KCNQ1	potassium voltage-gated channel subfamily Q member 1 [Source:HGNC Symbol;Acc:HGNC:6294]	protein_coding	1.48724	0.568662	1	-2.55536	0.379964	1	2.46306	0.394584	1	1.54306	0.615204	1	1.85884	0.529199	1	0.883017	0.728092	1	-2.23959	0.459508	1	-0.975774	0.802225	0.999969	-4.09833	0.332626	NA	1	2	10	4	1	0	0	1	11	0	0	1	1.08586	2.69898	8.73272	1.8757	0.472818	0	0
ENSG00000054116	TRAPPC3	trafficking protein particle complex 3 [Source:HGNC Symbol;Acc:HGNC:19942]	protein_coding	-0.575794	0.0649945	0.607372	0.830011	0.00748939	0.0157772	0.00402715	0.989609	1	0.453073	0.142285	0.215242	-0.0643636	0.835782	0.804598	-0.644185	0.03818	0.0930989	0.312574	0.311188	0.637034	-0.579821	0.186874	0.999969	0.376937	0.38925	0.537385	542	679	536	595	1717	999	1102	1278	2434	852	1124	2951	789.996	1139.93	517.336	778.382	1969.09	1459.19	873.369
ENSG00000054118	THRAP3	thyroid hormone receptor associated protein 3 [Source:HGNC Symbol;Acc:HGNC:22964]	protein_coding	-0.0770975	0.726244	1	0.121378	0.58111	0.89746	0.157069	0.473402	0.591148	0.983472	7.12998e-06	4.05642e-05	-1.21208	3.44982e-08	6.21172e-07	-1.44625	4.50116e-11	1.21703e-09	-2.07418	3.1683e-21	1.27911e-19	-0.234166	0.450924	0.999969	-0.862095	0.00548625	0.0192599	2848	2727	3085	2840	5106	3274	7537	8215	19989	7409	11564	12418	3113.42	3572.51	3293.34	3044.07	3989.85	3281.31	8283.34
ENSG00000054148	PHPT1	phosphohistidine phosphatase 1 [Source:HGNC Symbol;Acc:HGNC:30033]	protein_coding	0.365644	0.339483	0.937925	0.639014	0.0949719	0.223181	-0.0744598	0.845362	1	-0.749034	0.0499537	0.125625	-1.42324	0.000198199	0.00140878	-0.98314	0.010084	0.0315844	-0.035196	0.926654	1	0.440104	0.415613	0.999969	1.38805	0.0102672	0.0319294	1293	1614	1885	2407	3436	1776	4572	4834	13329	3108	1595	3193	1354.77	2145.13	1871.96	2636.59	3385.39	2062.86	5389.4
ENSG00000054179	ENTPD2	ectonucleoside triphosphate diphosphohydrolase 2 [Source:HGNC Symbol;Acc:HGNC:3364]	protein_coding	0.121125	0.952565	1	2.7462	0.15879	0.21057	1.20767	0.571642	1	1.44607	0.508024	0.353252	1.0575	0.625812	0.800804	-0.029046	0.988415	1	2.35764	0.230599	0.135502	-1.08654	0.712667	0.999969	1.30013	0.656969	0.766095	5	0	4	1	21	17	2	0	10	0	1	3	4.34658	0	4.08644	0.895749	15.3921	15.0861	2.29585
ENSG00000054219	LY75	lymphocyte antigen 75 [Source:HGNC Symbol;Acc:HGNC:6729]	protein_coding	-0.823466	0.515532	1	-0.834712	0.504446	0.527546	-0.0257169	0.985577	1	1.57344	0.248217	0.307813	2.87355	0.0302016	0.0771539	2.0758	0.129016	0.3673	0.465394	0.718168	0.534918	-0.797743	0.67533	0.999969	-2.40814	0.192889	0.321564	8	18	3	14	19	4	3	4	7	1	8	4	9.73763	26.1428	4.71638	15.1601	15.8179	4.07492	1.56307
ENSG00000054267	ARID4B	AT-rich interaction domain 4B [Source:HGNC Symbol;Acc:HGNC:15550]	protein_coding	0.124131	0.682646	0.98682	0.24526	0.418743	0.708907	0.609887	0.0434017	0.267176	2.44119	5.90768e-16	1.27781e-14	-0.472437	0.119056	0.271683	-0.958193	0.00153553	0.0123599	-2.66837	9.78286e-19	2.9509e-17	-0.485755	0.256616	0.999969	-2.19593	2.85333e-07	4.50496e-06	1143	1083	1534	1353	2010	1863	2231	2962	6943	3414	8689	11150	1440.84	1682.28	1872.11	1531.28	1610.46	2091.74	2002.71
ENSG00000054277	OPN3	opsin 3 [Source:HGNC Symbol;Acc:HGNC:14007]	protein_coding	0.0374872	0.922008	1	-2.14997	6.42771e-08	5.2842e-07	0.0457984	0.903949	1	-3.58997	5.32157e-17	9.77965e-16	-0.0678094	0.859134	0.906234	-0.0761206	0.841373	0.799482	1.37219	0.00192374	0.00476073	-0.00831164	0.987699	0.999969	1.44	0.0137605	0.0404086	270	203	272	281	65	70	298	374	901	259	33	16	335.134	275.153	261.931	365.378	48.0536	91.7162	314.953
ENSG00000054282	SDCCAG8	serologically defined colon cancer antigen 8 [Source:HGNC Symbol;Acc:HGNC:10671]	protein_coding	-0.298368	0.243763	0.891861	0.162525	0.52224	0.537601	0.240451	0.344636	1	2.28738	1.5059e-19	3.38388e-18	0.666747	0.00907975	0.0290503	0.127928	0.61569	0.735584	-1.4581	6.56505e-09	6.79439e-08	-0.538818	0.135454	0.999969	-2.12485	3.06199e-09	9.06336e-08	600	569	558	485	1062	1044	578	587	1557	616	2226	2515	831.643	837.386	696.042	661.063	807.623	1061.55	569.117
ENSG00000054356	PTPRN	protein tyrosine phosphatase, receptor type N [Source:HGNC Symbol;Acc:HGNC:9676]	protein_coding	0.386467	0.297459	0.883305	3.16597	8.40132e-19	2.44926e-17	0.312533	0.398812	0.875264	2.90115	6.47999e-16	1.0273e-14	0.693345	0.0664526	0.143147	0.767279	0.0347529	0.0732602	0.958166	0.00455148	0.0124196	0.0739341	0.887838	0.999969	0.264822	0.601238	0.72185	75	62	115	74	1071	800	61	72	217	62	671	587	89.1465	117.361	172.397	96.5578	934.008	906.702	81.474
ENSG00000054392	HHAT	hedgehog acyltransferase [Source:HGNC Symbol;Acc:HGNC:18270]	protein_coding	-0.276822	0.584741	0.963037	-1.64757	0.00174971	0.00523825	-0.040257	0.936729	1	-2.97395	2.855e-06	1.19088e-05	0.511599	0.315029	0.454353	0.275034	0.58563	0.686465	1.83798	0.00463934	0.00975205	-0.236566	0.741372	0.999969	1.32638	0.107929	0.207108	73	73	90	72	34	29	66	68	219	42	6	7	79.7872	110.149	85.7187	70.5898	27.558	33.1068	68.0627
ENSG00000054523	KIF1B	kinesin family member 1B [Source:HGNC Symbol;Acc:HGNC:16636]	protein_coding	0.206917	0.318744	0.937925	0.616656	0.0029474	0.0117998	0.183421	0.376737	0.821514	0.561651	0.00681273	0.0299157	0.247641	0.232951	0.443972	0.271138	0.191155	0.321278	0.302646	0.144422	0.309507	0.0234968	0.936187	0.999969	0.0550053	0.851304	0.905708	7006	5833	9726	7670	18857	12362	6287	7276	19195	5847	7488	7065	8382.11	7503.77	10093.8	8242.1	13356.9	11000.7	6846.43
ENSG00000054598	FOXC1	forkhead box C1 [Source:HGNC Symbol;Acc:HGNC:3800]	protein_coding	0.431353	0.51927	0.899605	0.782557	0.241324	0.343313	0.571561	0.450305	1	0.787139	0.304443	0.283219	2.79809	0.000129531	0.000812258	2.65788	0.000139172	0.000749479	2.79351	7.67924e-05	0.000175698	-0.140208	0.889653	0.999969	-0.00458308	0.996403	0.99781	106	82	46	234	159	219	12	10	53	8	22	11	91.7978	91.884	39.1044	208.723	116.736	199.446	16.2772
ENSG00000054611	TBC1D22A	TBC1 domain family member 22A [Source:HGNC Symbol;Acc:HGNC:1309]	protein_coding	-0.0116011	0.970762	1	-0.0108255	0.972682	1	-0.190678	0.547241	1	-1.14661	0.0005057	0.00141191	0.42102	0.183315	0.307121	0.600098	0.058273	0.123017	1.5568	2.29124e-06	8.12308e-06	0.179077	0.68924	0.999969	1.13578	0.0128975	0.0383582	242	206	224	226	320	189	218	239	471	123	74	82	216.523	312.497	240.141	282.611	257.089	265.854	188.905
ENSG00000054654	SYNE2	spectrin repeat containing nuclear envelope protein 2 [Source:HGNC Symbol;Acc:HGNC:17084]	protein_coding	0.00731113	0.981226	1	-1.03662	0.000862882	0.00397957	0.316616	0.30858	0.612363	-0.211985	0.49607	0.800492	1.44573	3.32457e-06	3.60461e-05	1.13642	0.000254776	0.00138964	0.621087	0.0462566	0.11141	-0.309305	0.48165	0.999969	-0.82464	0.0610318	0.132706	9192	6554	12583	7858	2851	2668	2997	5573	11268	5740	2746	2033	10689.1	8141.09	11089.5	7836.16	5395.68	3785.31	2757.73
ENSG00000054690	PLEKHH1	pleckstrin homology, MyTH4 and FERM domain containing H1 [Source:HGNC Symbol;Acc:HGNC:17733]	protein_coding	-0.103184	0.715071	0.993541	-0.105055	0.712431	0.788271	0.0553763	0.845317	1	-0.570252	0.0472633	0.121613	0.896267	0.00158442	0.00668777	0.737707	0.00907991	0.0294715	1.36146	2.40593e-06	1.24059e-05	-0.15856	0.692227	0.999969	0.465197	0.250458	0.390418	814	477	773	679	384	365	478	542	1283	395	323	233	919.028	591.931	734.828	672.378	743.932	661.68	416.54
ENSG00000054793	ATP9A	ATPase phospholipid transporting 9A (putative) [Source:HGNC Symbol;Acc:HGNC:13540]	protein_coding	0.253718	0.333317	0.897968	1.60719	8.10532e-10	1.14879e-08	0.32672	0.21524	0.546229	1.35438	2.69001e-07	1.94581e-06	0.991924	0.000167051	0.00115559	0.918922	0.000461277	0.00446685	1.24474	1.92145e-06	1.14384e-05	-0.0730022	0.844363	0.999969	0.252813	0.495809	0.635873	1778	1329	2276	1930	8197	4242	725	1111	3218	795	1941	1752	1881.38	1744.47	2260.02	2063.24	6768.3	4277.77	812.426
ENSG00000054796	SPO11	SPO11, initiator of meiotic double stranded breaks [Source:HGNC Symbol;Acc:HGNC:11250]	protein_coding	NA	NA	NA	NA	NA	NA	NA	NA	NA	NA	NA	NA	NA	NA	NA	NA	NA	NA	NA	NA	NA	#VALUE!	NA	NA	#VALUE!	NA	NA	0	0	0	0	0	0	0	0	0	0	0	0	0	0	0	0	0	0	0
ENSG00000054803	CBLN4	cerebellin 4 precursor [Source:HGNC Symbol;Acc:HGNC:16231]	protein_coding	0	1	1	3.66333	0.407509	1	-2.02441	0.659555	1	1.84104	0.678632	1	-1.2792	0.780725	1	0	1	1	0.543094	0.89867	1	1.81884	0.780018	0.999969	1.82215	0.771314	NA	0	0	0	0	3	3	1	0	0	0	2	1	0	0	0	0	2.47088	3.0598	1.09587
ENSG00000054938	CHRDL2	chordin like 2 [Source:HGNC Symbol;Acc:HGNC:24168]	protein_coding	1.75589	0.569522	1	2.7613	0.35294	1	-0.334235	0.909278	1	2.18995	0.440657	1	-1.03905	0.737888	1	1.05107	0.718373	1	-0.467701	0.86222	1	2.09009	0.623555	0.999969	0.571329	0.889475	NA	0	1	1	1	8	0	0	2	5	0	3	2	0	0.841268	0.403874	3.55397	6.24309	0	0
ENSG00000054965	FAM168A	family with sequence similarity 168 member A [Source:HGNC Symbol;Acc:HGNC:28999]	protein_coding	-0.0615801	0.846843	1	1.9367	8.7682e-10	6.39624e-09	-0.121253	0.71043	1	-0.457545	0.170327	0.289528	1.13566	0.000452699	0.00237236	1.19533	0.0002022	0.0011781	3.5299	2.58794e-27	1.19457e-25	0.0596724	0.895977	0.999969	2.39425	1.88484e-07	3.13117e-06	493	271	451	434	2639	1532	153	228	512	117	114	110	531.52	357.84	425.392	427.731	2024.44	1383.44	180.17
ENSG00000054967	RELT	RELT, TNF receptor [Source:HGNC Symbol;Acc:HGNC:13764]	protein_coding	-0.58255	0.184616	0.846751	-0.403784	0.360342	0.521428	-0.21895	0.61973	1	0.519843	0.238717	0.343176	1.01261	0.0214418	0.0754817	0.649006	0.140289	0.242162	0.0889801	0.840599	1	-0.363601	0.559147	0.999969	-0.923627	0.138909	0.251134	363	236	259	259	186	142	180	242	486	149	239	247	481.213	264.692	203.179	295.2	419.505	149.868	179.939
ENSG00000054983	GALC	galactosylceramidase [Source:HGNC Symbol;Acc:HGNC:4115]	protein_coding	-0.028248	0.93775	1	-0.375834	0.298807	0.387581	0.913983	0.00979087	0.171313	3.13759	6.08294e-19	1.39001e-17	-0.507827	0.157521	0.279634	-1.45006	4.70247e-05	0.000318991	-4.02125	1.11254e-29	1.11173e-27	-0.94223	0.0625791	0.999969	-3.51343	3.59585e-12	2.64583e-10	293	135	263	278	262	274	489	504	2366	633	2459	3443	414.705	195.441	282.298	316.255	179.539	292.283	479.132
ENSG00000055044	NOP58	NOP58 ribonucleoprotein [Source:HGNC Symbol;Acc:HGNC:29926]	protein_coding	0.322143	0.261575	0.899585	-0.992345	0.000555196	0.00271479	0.252653	0.374605	0.658145	0.937281	0.000993185	0.0037739	-0.831246	0.00365317	0.0189619	-0.761757	0.00763207	0.0246567	-2.76087	4.9483e-22	2.06407e-20	0.0694895	0.863473	0.999969	-1.92963	1.84259e-06	2.24551e-05	952	1039	1293	1147	1185	748	2873	4251	8095	3390	3147	3802	1262.16	1650.27	2158.05	1483.68	767.495	695.674	2260.42
ENSG00000055070	SZRD1	SUZ RNA binding domain containing 1 [Source:HGNC Symbol;Acc:HGNC:30232]	protein_coding	-0.418856	0.167801	0.835048	-0.829733	0.00661382	0.0141811	-0.0317739	0.915661	1	-1.18384	9.22779e-05	0.000304524	-1.51889	4.83652e-07	5.7164e-06	-1.90597	2.73726e-10	6.31377e-09	-1.16479	0.000144413	0.000645944	-0.387083	0.364543	0.999969	0.354103	0.410377	0.557814	702	543	611	530	447	269	1434	1555	3527	1099	628	310	644.105	524.455	442.859	431.301	383.787	273.167	1861.54
ENSG00000055118	KCNH2	potassium voltage-gated channel subfamily H member 2 [Source:HGNC Symbol;Acc:HGNC:6251]	protein_coding	1.02419	0.000169909	0.0110021	1.47693	5.26714e-08	3.92421e-07	0.825328	0.00368672	0.096415	1.36519	1.63186e-06	1.07343e-05	0.811716	0.00440285	0.0159967	1.01057	0.000197919	0.0011588	0.923457	0.000658106	0.00192881	0.198857	0.613466	0.999969	0.111741	0.77636	0.852562	268	219	589	551	886	745	106	131	620	141	276	229	237.019	251.212	488.273	504.314	670.98	687.521	142.531
ENSG00000055130	CUL1	cullin 1 [Source:HGNC Symbol;Acc:HGNC:2551]	protein_coding	0.00829195	0.972837	1	0.175793	0.469844	0.531709	0.0398945	0.869113	1	-0.21594	0.373488	0.794182	-0.604571	0.0128437	0.0376333	-0.636174	0.00874244	0.027556	-0.212838	0.380875	0.683536	-0.0316026	0.926672	0.999969	0.391733	0.254203	0.394637	1561	1269	1860	1463	2788	1599	2661	3023	6782	2335	1813	1834	1855.09	1657.85	1979.12	1554.3	2324.46	1642.79	2757.97
ENSG00000055147	FAM114A2	family with sequence similarity 114 member A2 [Source:HGNC Symbol;Acc:HGNC:1333]	protein_coding	0.218833	0.491973	0.97103	0.625254	0.0482852	0.0909889	-0.125658	0.684642	1	0.128804	0.67778	0.889646	-1.2321	9.306e-05	0.000607024	-0.88761	0.00452372	0.0167485	-0.73565	0.018141	0.0433909	0.34449	0.437824	0.999969	0.496451	0.262546	0.404091	175	228	304	240	451	333	562	589	1344	486	606	537	205.786	297.235	322.593	262.203	439.993	335.093	724.669
ENSG00000055163	CYFIP2	cytoplasmic FMR1 interacting protein 2 [Source:HGNC Symbol;Acc:HGNC:13760]	protein_coding	-0.0377198	0.883533	1	-0.198863	0.439774	0.736281	0.0428402	0.86777	0.875155	0.783497	0.00233735	0.0115232	-0.1145	0.656497	0.972947	-0.19506	0.448484	0.601969	-1.09686	2.02925e-05	0.000102002	-0.0805599	0.824853	0.999969	-0.98236	0.00696472	0.023349	4067	3386	4730	3546	6918	3653	4061	5018	12161	2778	3319	4285	3787.74	4225	4282.35	3522.81	3893.46	3086.03	4235.3
ENSG00000055208	TAB2	TGF-beta activated kinase 1 (MAP3K7) binding protein 2 [Source:HGNC Symbol;Acc:HGNC:17075]	protein_coding	-0.482336	0.123195	0.759064	-1.28304	4.469e-05	0.000163023	0.01848	0.952822	1	-0.379274	0.227618	0.317326	0.801744	0.0103696	0.0318159	0.300928	0.335515	0.485989	-0.102023	0.746723	1	-0.500816	0.257316	0.999969	-0.903767	0.0420528	0.0988072	1030	864	1186	974	598	541	1001	1371	2315	925	585	426	1435.66	1603.54	1220.6	954.653	428.645	825.397	804.413
ENSG00000055211	GINM1	glycoprotein integral membrane 1 [Source:HGNC Symbol;Acc:HGNC:21074]	protein_coding	0.245223	0.406517	0.95958	-0.234186	0.429191	0.609839	0.224284	0.437491	0.863087	1.38477	1.58689e-06	7.62324e-06	-0.723758	0.0137123	0.0409561	-0.702819	0.0156126	0.0464795	-2.34272	8.45717e-16	2.04487e-14	0.0209393	0.959582	0.999969	-1.61896	9.02857e-05	0.000614332	236	258	373	333	326	288	529	575	1378	552	1117	651	275.833	336.578	389.418	336.144	248.848	271.722	533.503
ENSG00000055332	EIF2AK2	eukaryotic translation initiation factor 2 alpha kinase 2 [Source:HGNC Symbol;Acc:HGNC:9437]	protein_coding	0.264303	0.344194	0.939951	0.558009	0.0453774	0.0840253	0.408339	0.141719	0.589552	0.663387	0.0170829	0.0346077	0.068539	0.806231	0.869941	-0.0754978	0.785865	0.861221	-0.0368388	0.894421	1	-0.144037	0.714735	0.999969	-0.105378	0.789046	0.861988	591	610	853	852	1445	933	696	1043	2112	936	1013	1005	799.332	769.297	933.731	950.228	1238.96	1069.79	678.022
ENSG00000055483	USP36	ubiquitin specific peptidase 36 [Source:HGNC Symbol;Acc:HGNC:20062]	protein_coding	-0.0842623	0.7721	1	-1.23082	2.48337e-05	0.000134402	0.5365	0.0605115	0.497027	1.74701	9.16365e-10	6.92534e-09	-0.730523	0.0114931	0.0302491	-1.35128	2.64734e-06	2.34712e-05	-3.70835	6.92371e-38	9.91836e-36	-0.620762	0.127993	0.999969	-2.97783	2.98e-13	3.07847e-11	338	300	358	318	259	305	475	579	1452	560	972	916	373.659	308.229	293.035	350.62	127.8	162.775	622.632
ENSG00000055609	KMT2C	lysine methyltransferase 2C [Source:HGNC Symbol;Acc:HGNC:13726]	protein_coding	0.226079	0.455942	0.967033	-0.666908	0.0279094	0.0818144	0.230485	0.448314	0.707061	0.611163	0.0443087	0.152244	1.51917	5.71255e-07	8.55636e-06	1.51476	5.96974e-07	6.76118e-06	0.241096	0.426871	0.754308	-0.00440624	0.991812	0.999969	-1.27807	0.00291466	0.0114064	4028	3037	5458	4074	3241	4075	1555	2179	5203	1795	3153	2643	4953.79	5365.08	6876.74	5192.12	2356.63	4144.26	1432.5
ENSG00000055732	MCOLN3	mucolipin 3 [Source:HGNC Symbol;Acc:HGNC:13358]	protein_coding	-0.739909	0.0488325	0.47749	-0.995526	0.00809178	0.0221999	-0.0893975	0.811449	1	0.0454543	0.903976	1	0.682955	0.068095	0.188335	0.0324432	0.931234	0.922652	-0.358025	0.343992	0.478918	-0.650511	0.220165	0.999969	-1.04098	0.0504827	0.114312	196	352	152	266	224	180	210	315	596	155	211	161	264.114	467.394	154.229	284.061	184.529	182.386	200.012
ENSG00000055813	CCDC85A	coiled-coil domain containing 85A [Source:HGNC Symbol;Acc:HGNC:29400]	protein_coding	1.04543	0.0213697	0.308697	2.69265	1.19654e-09	1.25718e-08	1.50831	0.0122666	0.271509	5.88767	3.23368e-25	1.25397e-23	2.20853	0.000199501	0.0011608	1.74565	0.000175906	0.000921129	-0.986491	0.0153477	0.0269657	-0.462879	0.539483	0.999969	-3.19502	9.05443e-06	8.85518e-05	35	27	52	92	230	267	6	7	51	11	307	301	33.2916	31.8639	48.0369	86.5938	174.027	247.877	7.40611
ENSG00000055917	PUM2	pumilio RNA binding family member 2 [Source:HGNC Symbol;Acc:HGNC:14958]	protein_coding	-0.166376	0.519097	0.995872	-0.78601	0.00233224	0.00956555	0.192605	0.455981	0.709089	0.253962	0.326859	0.577524	1.8055	2.72401e-12	1.2708e-10	1.44652	2.10581e-08	3.21844e-07	0.765526	0.00311548	0.010563	-0.358981	0.32557	0.999969	-1.03997	0.00446096	0.0161942	2892	2251	3443	2563	2777	2251	2243	2390	5841	1539	1327	1245	4975.01	4407.86	4880.1	3481.47	2790.44	2651.23	1185.32
ENSG00000055950	MRPL43	mitochondrial ribosomal protein L43 [Source:HGNC Symbol;Acc:HGNC:14517]	protein_coding	-0.519047	0.0549531	0.498489	0.372258	0.164595	0.28976	-0.366889	0.16575	0.703996	0.364023	0.168994	0.263529	-0.614684	0.0213579	0.0556015	-0.766841	0.004235	0.0143186	-0.606449	0.0223362	0.0530654	-0.152158	0.687631	0.999969	0.00823444	0.982553	0.989978	474	461	378	376	970	578	1027	1184	2278	666	982	1208	630.408	629.405	409.9	469.555	969.218	660.656	980.798
ENSG00000055955	ITIH4	inter-alpha-trypsin inhibitor heavy chain family member 4 [Source:HGNC Symbol;Acc:HGNC:6169]	protein_coding	0.475851	0.547285	0.95543	1.04442	0.178178	0.247362	1.46691	0.063799	0.603734	2.58871	0.0010655	0.00201437	0.519005	0.530737	0.726938	-0.472055	0.530365	0.745295	-1.02529	0.163724	0.145614	-0.991057	0.375665	0.999969	-1.54429	0.163352	0.283882	14	8	23	16	29	38	8	10	69	20	37	26	17.7688	8.60022	20.7501	15.5897	17.7537	36.6714	6.52727
ENSG00000055957	ITIH1	inter-alpha-trypsin inhibitor heavy chain 1 [Source:HGNC Symbol;Acc:HGNC:6166]	protein_coding	-0.335532	0.658607	0.939688	-1.62088	0.0393502	0.068747	0.62774	0.407314	1	1.71929	0.0226977	0.031208	1.02017	0.18246	0.349977	0.0568938	0.93967	1	-2.32	0.00280385	0.00423616	-0.963269	0.369174	0.999969	-3.34016	0.00218209	0.00902397	37	25	35	25	8	17	16	32	38	49	67	49	44.9919	38.7141	32.9127	33.5079	6.15475	22.0553	15.3248
ENSG00000056050	HPF1	histone PARylation factor 1 [Source:HGNC Symbol;Acc:HGNC:26051]	protein_coding	0.277468	0.391971	0.95543	0.132824	0.681751	0.732632	0.397462	0.213761	0.683762	0.523176	0.102061	0.167054	-1.52591	2.25891e-06	2.326e-05	-1.6459	2.9723e-07	3.5881e-06	-1.91626	2.43819e-09	2.43552e-08	-0.119994	0.792107	0.999969	-0.390352	0.391265	0.53915	415	446	748	507	867	537	1183	1695	3149	1826	1583	1456	478.901	535.085	726.133	502.748	634.158	477.116	1279.41
ENSG00000056097	ZFR	zinc finger RNA binding protein [Source:HGNC Symbol;Acc:HGNC:17277]	protein_coding	0.0483158	0.839365	1	-0.463788	0.0517579	0.137442	0.121648	0.608768	0.965813	0.947483	6.70489e-05	0.000454055	-1.10705	3.33388e-06	4.69588e-05	-1.18038	6.99247e-07	1.51421e-05	-2.51832	3.61655e-26	2.26337e-24	-0.0733325	0.827537	0.999969	-1.41127	2.76502e-05	0.000227968	3327	3249	4530	3692	4329	2936	7062	7673	19229	7087	9672	10582	3769.59	3707.64	4281.81	3450.12	3008.86	2412.23	9083.35
ENSG00000056277	ZNF280C	zinc finger protein 280C [Source:HGNC Symbol;Acc:HGNC:25955]	protein_coding	0.224401	0.436665	0.965002	-0.957407	0.00106679	0.0038082	0.228076	0.439702	1	-0.79202	0.0104988	0.0241455	1.33831	5.21255e-06	6.52142e-05	1.33464	4.16263e-06	3.52751e-05	1.17293	0.000142834	0.000543809	-0.00367546	0.992895	0.999969	-0.165387	0.697783	0.798878	417	345	639	429	294	197	182	238	575	192	92	79	502.519	446.944	655.504	453.752	264.543	224.011	180.33
ENSG00000056291	NPFFR2	neuropeptide FF receptor 2 [Source:HGNC Symbol;Acc:HGNC:4525]	protein_coding	0.623345	0.670975	1	2.67518	0.0398512	0.0667449	0.267677	0.830458	1	2.58534	0.032819	0.0337627	-0.787521	0.564942	0.879988	-0.431853	0.750441	0.985028	-0.69768	0.538889	0.345774	0.35567	0.853617	0.999969	0.0898424	0.959701	0.974761	4	1	2	2	16	18	2	7	10	6	13	28	3.13909	1.29461	5.89922	2.12381	14.8311	14.7658	2.01015
ENSG00000056487	PHF21B	PHD finger protein 21B [Source:HGNC Symbol;Acc:HGNC:25161]	protein_coding	0.533147	0.0408739	0.437652	-0.459352	0.0794855	0.139401	0.797502	0.00284602	0.0751013	1.58712	3.45918e-09	2.27989e-08	1.12166	2.733e-05	0.000172375	0.857304	0.00100262	0.00450495	-0.924815	0.000441643	0.00135676	-0.264354	0.478945	0.999969	-2.04647	4.91422e-08	9.86576e-07	579	381	716	923	591	513	180	272	939	332	420	315	582.462	441.424	660.087	822.373	350.974	394.484	240.313
ENSG00000056558	TRAF1	TNF receptor associated factor 1 [Source:HGNC Symbol;Acc:HGNC:12031]	protein_coding	3.59977	0.125635	1	6.26115	0.00603838	0.0131679	-0.490044	0.797857	1	-3.80329	0.102497	0.122564	-3.92947	0.0915915	0.184546	0.160341	0.9341	1	6.13498	0.0071384	0.00696076	4.08972	0.177196	0.999969	10.0643	0.00201787	0.00844786	0	0	5	1	5	24	4	3	4	3	0	0	0	0	3.94181	1.2262	4.99337	28.5597	4.20651
ENSG00000056586	RC3H2	ring finger and CCCH-type domains 2 [Source:HGNC Symbol;Acc:HGNC:21461]	protein_coding	-0.361449	0.227325	0.888504	-0.995929	0.000906275	0.00273058	0.131538	0.660671	1	1.26213	2.54505e-05	9.54017e-05	0.558543	0.0622023	0.137595	0.0655556	0.826753	0.886833	-1.69951	1.5319e-08	1.05095e-07	-0.492987	0.244481	0.999969	-2.25806	1.01907e-07	1.8549e-06	1569	1476	1751	1215	1041	762	1187	1486	2816	1051	1275	1261	1544.19	1726.33	1404.43	1140.77	894.846	744.666	1038.48
ENSG00000056736	IL17RB	interleukin 17 receptor B [Source:HGNC Symbol;Acc:HGNC:18015]	protein_coding	0.384526	0.551189	0.954941	-0.641915	0.346506	0.415191	0.191631	0.750766	1	-0.772048	0.212056	0.21023	-0.733503	0.251357	0.434714	-0.540608	0.375011	0.519776	-0.60337	0.362365	0.304446	0.192895	0.827139	0.999969	0.130134	0.887601	0.930802	18	20	27	52	13	15	59	52	205	70	48	26	30.7256	32.8612	26.1602	57.1205	20.2729	20.4796	67.3642
ENSG00000056972	TRAF3IP2	TRAF3 interacting protein 2 [Source:HGNC Symbol;Acc:HGNC:1343]	protein_coding	-1.14095	0.0888295	0.598864	2.2198	0.000502524	0.00173546	-0.991852	0.120991	0.69223	1.19895	0.0557398	0.0620514	-1.01957	0.11467	0.220629	-1.16867	0.0784461	0.151767	0.0012762	0.998353	1	-0.149101	0.872174	0.999969	1.02085	0.253666	0.394078	25	30	14	24	135	85	52	51	53	32	69	97	20.6525	38.2938	7.04065	20.1376	163.638	107.85	64.3063
ENSG00000056998	GYG2	glycogenin 2 [Source:HGNC Symbol;Acc:HGNC:4700]	protein_coding	-0.0247186	0.930856	1	-0.417981	0.144146	0.218886	-0.215362	0.447721	0.864649	-0.348592	0.219752	0.311645	-0.294293	0.300682	0.501604	-0.10365	0.715326	0.812687	-0.363683	0.203344	0.400649	0.190643	0.63535	0.999969	-0.0693898	0.863369	0.914242	1426	1224	1333	1357	853	545	2069	2418	5525	1517	1348	1925	1437.77	1690.07	1355.79	1718.92	1328.32	1011.19	2045.69
ENSG00000057019	DCBLD2	discoidin, CUB and LCCL domain containing 2 [Source:HGNC Symbol;Acc:HGNC:24627]	protein_coding	-0.113458	0.687084	0.982507	-1.47567	1.80446e-07	1.10527e-06	0.325209	0.248714	0.754506	0.208391	0.462034	0.569819	0.367523	0.192281	0.365043	-0.0711439	0.800633	0.869495	-1.31654	3.62396e-06	1.70607e-05	-0.438666	0.271016	0.999969	-1.68406	2.58811e-05	0.000216008	2239	2309	2540	2128	986	953	1619	2099	4391	1601	886	745	2245.93	2033.57	2199.7	1756.12	644.002	895.917	1535.47
ENSG00000057149	SERPINB3	serpin family B member 3 [Source:HGNC Symbol;Acc:HGNC:10569]	protein_coding	0	1	1	0	1	1	0	1	1	1.92596	0.720695	1	0	1	1	0	1	1	-2.01522	0.708331	1	0.2584	0.972995	0.999969	-2.29652	0.763285	NA	0	0	0	0	0	0	0	0	0	0	0	1	0	0	0	0	0	0	0
ENSG00000057252	SOAT1	sterol O-acyltransferase 1 [Source:HGNC Symbol;Acc:HGNC:11177]	protein_coding	0.302882	0.350157	0.942975	0.186436	0.565207	0.837657	-0.193734	0.548148	1	-1.08585	0.00104988	0.00275296	-0.483328	0.135982	0.245971	0.0132875	0.967146	0.925438	0.788953	0.0172672	0.0407624	0.496616	0.277542	0.999969	1.27228	0.00605911	0.0209152	241	328	406	445	517	354	384	477	767	275	160	90	244.737	366.886	352.548	401.501	380.152	315.095	421.069
ENSG00000057294	PKP2	plakophilin 2 [Source:HGNC Symbol;Acc:HGNC:9024]	protein_coding	0.11916	0.7136	0.945668	-2.17681	1.67492e-10	1.96374e-09	0.364987	0.25752	1	-1.48091	1.9426e-05	7.63834e-05	-0.149994	0.644531	0.750894	-0.395821	0.218845	0.340136	-0.845889	0.0192554	0.0329714	-0.245827	0.591052	0.999969	-0.695895	0.152273	0.269419	213	221	305	303	91	60	233	335	763	233	59	49	197.373	291.868	275.467	254.334	57.0292	50.631	240.085
ENSG00000057468	MSH4	mutS homolog 4 [Source:HGNC Symbol;Acc:HGNC:7327]	protein_coding	-0.467597	0.752137	1	-0.325134	0.824937	0.755629	-1.29821	0.461	1	1.04696	0.515572	0.317798	2.16436	0.167898	0.320937	2.99498	0.0750114	0.242297	0.792269	0.600594	0.462774	0.830617	0.718077	0.999969	-1.37209	0.529128	0.663655	5	10	11	2	13	4	1	4	2	1	6	2	6.45199	13.3975	12.1339	2.20793	11.4261	4.31782	0.997754
ENSG00000057593	F7	coagulation factor VII [Source:HGNC Symbol;Acc:HGNC:3544]	protein_coding	2.71115	0.537881	1	3.98522	0.357485	1	-1.65607	0.713777	1	0.383496	0.932065	1	-0.910847	0.840117	1	3.45637	0.432267	1	2.69088	0.53279	1	4.367	0.488536	0.999969	3.60152	0.564096	NA	0	0	2	0	2	5	0	1	0	0	1	0	0	0	2.90413	0	1.95059	4.96044	0
ENSG00000057608	GDI2	GDP dissociation inhibitor 2 [Source:HGNC Symbol;Acc:HGNC:4227]	protein_coding	0.172898	0.507182	0.950951	-0.0526529	0.839986	1	-0.102532	0.693525	0.816347	-0.00483911	0.985163	1	-0.983312	0.000160069	0.00134937	-0.707882	0.00655651	0.0221547	-1.03113	7.55296e-05	0.000355212	0.27543	0.454572	0.999969	-0.0478138	0.896734	0.936608	5286	4537	7018	5205	6339	3702	15813	17153	38735	12982	11601	16839	7117.14	6497.36	9007.09	6341.29	7680.57	5444.77	14068.2
ENSG00000057657	PRDM1	PR/SET domain 1 [Source:HGNC Symbol;Acc:HGNC:9346]	protein_coding	-0.404434	0.41269	0.872326	-3.27534	3.91589e-08	2.93663e-07	-1.06166	0.0308642	0.387071	-8.34509	4.154e-09	1.91647e-08	-0.167099	0.731986	0.805046	0.490127	0.324578	0.427542	4.90266	0.000788093	0.00205005	0.657223	0.34561	0.999969	5.06976	0.000993052	0.00463098	160	156	66	118	14	4	168	205	224	60	1	0	104.855	180.143	77.4074	137.02	19.4017	8.66896	156.299
ENSG00000057663	ATG5	autophagy related 5 [Source:HGNC Symbol;Acc:HGNC:589]	protein_coding	0.283368	0.343677	0.899585	-0.220098	0.467531	0.570747	-0.180799	0.539936	0.916647	-0.77819	0.0087564	0.018539	-0.315533	0.288786	0.425914	0.148634	0.61652	0.764923	0.242558	0.422448	0.504128	0.464167	0.269317	0.999969	0.558091	0.18825	0.315889	399	413	540	385	272	205	834	1005	1779	671	460	482	490.441	559.165	821.585	457.798	454.531	446.297	600.051
ENSG00000057704	TMCC3	transmembrane and coiled-coil domain family 3 [Source:HGNC Symbol;Acc:HGNC:29199]	protein_coding	0.425385	0.439192	0.881734	1.87692	0.000472732	0.00163709	0.970929	0.0781944	0.509026	1.41017	0.0111936	0.0211478	0.937387	0.0995294	0.197823	0.391843	0.460919	0.58485	1.40414	0.00725049	0.011203	-0.545544	0.483535	0.999969	0.466749	0.545901	0.677825	28	26	59	51	274	167	30	21	145	23	48	40	49.095	37.2932	62.2851	53.3543	186.031	130.081	28.2528
ENSG00000057757	PITHD1	PITH domain containing 1 [Source:HGNC Symbol;Acc:HGNC:25022]	protein_coding	0.188146	0.543417	0.993541	1.79733	4.54189e-09	2.97905e-08	-0.159208	0.605859	0.966215	0.699653	0.0235657	0.0532884	-0.223783	0.470513	0.58223	0.123571	0.688336	0.813469	0.87389	0.0042228	0.0103847	0.347354	0.426817	0.999969	1.09767	0.0116752	0.035377	315	276	408	376	1821	1013	350	357	714	285	377	354	317.895	319.685	373.899	352.471	1307.41	907.895	459.106
ENSG00000057935	MTA3	metastasis associated 1 family member 3 [Source:HGNC Symbol;Acc:HGNC:23784]	protein_coding	0.602899	0.0888506	0.684192	-0.362384	0.307501	0.396242	0.111911	0.751716	1	-1.11356	0.00177935	0.00578712	0.242829	0.493297	0.628074	0.733817	0.037964	0.0929444	0.994005	0.00536581	0.0196239	0.490988	0.326765	0.999969	0.751176	0.135404	0.24603	1043	769	1558	1181	882	678	1100	1430	3237	1095	438	379	1253.68	1133.1	2312.33	1314.68	1258.21	601.737	953.823
ENSG00000058056	USP13	ubiquitin specific peptidase 13 [Source:HGNC Symbol;Acc:HGNC:12611]	protein_coding	-0.213653	0.452015	0.967202	-1.14537	6.251e-05	0.000310587	0.00545437	0.984697	1	-0.449551	0.116715	0.193945	0.132229	0.641986	0.752777	-0.0868788	0.75971	0.855194	-0.563593	0.0505726	0.107991	-0.219107	0.585685	0.999969	-0.695822	0.0857472	0.173463	789	604	750	627	507	286	576	674	1504	430	338	426	784.087	696.515	693.858	583.139	407.724	261.128	774.755
ENSG00000058063	ATP11B	ATPase phospholipid transporting 11B (putative) [Source:HGNC Symbol;Acc:HGNC:13553]	protein_coding	-0.152967	0.644953	1	-1.90756	1.41606e-08	1.34715e-07	0.493776	0.137323	0.665979	-0.569023	0.0909893	0.156495	1.03152	0.00191627	0.00799447	0.384776	0.246267	0.404373	-0.307017	0.367264	0.568989	-0.646742	0.168558	0.999969	-1.33853	0.00491243	0.0175674	1153	925	1438	1166	251	296	848	1025	2021	873	314	240	1541.39	1084.19	1235.97	1124.89	231.618	472.221	595.634
ENSG00000058085	LAMC2	laminin subunit gamma 2 [Source:HGNC Symbol;Acc:HGNC:6493]	protein_coding	-1.23276	0.198768	0.709705	-3.30223	0.00111501	0.00320991	-2.32145	0.0122116	0.291764	-1.62297	0.0839208	0.0988818	-0.978089	0.282667	0.472087	0.110608	0.909629	1	-2.65734	0.010526	0.0129765	1.0887	0.414282	0.999969	-1.67925	0.224094	0.359894	31	29	6	10	9	1	30	45	38	10	14	10	24.0001	34.4041	4.3083	22.8611	4.96188	0.726022	30.7192
ENSG00000058091	CDK14	cyclin dependent kinase 14 [Source:HGNC Symbol;Acc:HGNC:8883]	protein_coding	0.0671079	0.808992	1	0.505039	0.0677574	0.140638	0.375407	0.172814	0.671268	1.29274	2.67381e-06	1.62819e-05	0.0432314	0.876123	0.877328	-0.265068	0.336293	0.494942	-0.744471	0.00669265	0.0181946	-0.308299	0.430452	0.999969	-0.787702	0.0435331	0.101399	522	407	626	520	1069	663	585	663	1920	611	1211	678	634.517	495.874	582.757	601.564	975.543	628.466	535.183
ENSG00000058262	SEC61A1	Sec61 translocon alpha 1 subunit [Source:HGNC Symbol;Acc:HGNC:18276]	protein_coding	-0.263838	0.356399	0.945668	-0.0131174	0.963436	1	-0.42795	0.134598	0.454208	-1.23592	1.60628e-05	6.22843e-05	0.206805	0.469646	0.642313	0.370916	0.194799	0.575434	1.4296	6.12106e-07	3.97144e-06	0.164111	0.684981	0.999969	1.2228	0.00252975	0.010166	4829	4178	3577	4362	4313	2683	3942	5588	9211	2559	2023	1974	4751.23	5425.29	3469.47	5006.61	6332.24	3752.1	4089.4
ENSG00000058272	PPP1R12A	protein phosphatase 1 regulatory subunit 12A [Source:HGNC Symbol;Acc:HGNC:7618]	protein_coding	0.144118	0.618801	1	0.451515	0.118792	0.267337	0.660075	0.0219497	0.12966	1.83972	1.68151e-10	1.39975e-09	-1.31519	5.37328e-06	6.30689e-05	-1.83115	2.24661e-10	5.34697e-09	-2.7034	6.96241e-21	2.61197e-19	-0.515957	0.206599	0.999969	-1.38821	0.000674467	0.00333154	1519	1117	1682	1468	2173	1686	2957	3475	8342	3683	5564	6484	1394.91	1057.23	1481.28	1228.67	1729.75	1623.49	2913.17
ENSG00000058335	RASGRF1	Ras protein specific guanine nucleotide releasing factor 1 [Source:HGNC Symbol;Acc:HGNC:9875]	protein_coding	-0.12658	0.88551	0.967033	3.08258	0.000233556	0.000769569	-0.176085	0.875112	1	3.67339	0.000156645	0.000344823	0.472023	0.638735	0.81735	0.521528	0.605071	0.719492	-0.118794	0.881506	0.631204	0.0495072	0.972268	0.999969	-0.590816	0.645155	0.756846	11	13	14	12	135	94	2	4	13	1	68	39	6.38486	9.17297	7.35819	6.83328	71.6464	59.6071	1.94785
ENSG00000058404	CAMK2B	calcium/calmodulin dependent protein kinase II beta [Source:HGNC Symbol;Acc:HGNC:1461]	protein_coding	-0.773398	0.264	0.900779	6.53916	6.11927e-34	6.54063e-32	1.40428	0.0188149	0.47156	6.58113	1.10836e-32	8.56193e-31	0.883279	0.187604	0.317904	-1.2944	0.0375634	0.0870684	0.841308	0.027761	0.063252	-2.17768	0.0172819	0.999969	-0.0419686	0.956627	0.972969	11	4	5	6	2284	886	7	6	40	6	381	381	11.4853	8.4146	6.92271	5.37921	1172.09	743.893	5.95147
ENSG00000058453	CROCC	ciliary rootlet coiled-coil, rootletin [Source:HGNC Symbol;Acc:HGNC:21299]	protein_coding	0.327053	0.222015	0.881734	-0.0480503	0.857641	0.848562	0.385706	0.151443	0.64068	-0.0417875	0.877421	0.980101	0.4702	0.0804866	0.167852	0.411548	0.124192	0.233896	0.463937	0.0855026	0.216845	-0.0586527	0.877176	0.999969	-0.00626288	0.986885	0.992356	1640	951	1676	1904	1706	1710	706	1030	2816	892	702	437	1419.25	1207.04	1432.26	1863.94	1021.79	1521.04	869.057
ENSG00000058600	POLR3E	RNA polymerase III subunit E [Source:HGNC Symbol;Acc:HGNC:30347]	protein_coding	-0.0860418	0.750708	1	-0.527155	0.0523026	0.0933819	0.0140615	0.958334	1	-0.29233	0.279519	0.37742	-0.53941	0.0458911	0.0952785	-0.639513	0.0177646	0.0492661	-0.774234	0.004388	0.0146103	-0.100103	0.793187	0.999969	-0.234825	0.540039	0.673441	795	678	814	682	580	558	901	1144	2496	740	678	699	640.684	871.529	828.833	594.555	577.39	470.956	1186.14
ENSG00000058668	ATP2B4	ATPase plasma membrane Ca2+ transporting 4 [Source:HGNC Symbol;Acc:HGNC:817]	protein_coding	0.267336	0.234165	0.841906	1.02034	5.20433e-06	2.60365e-05	0.258199	0.249474	0.754803	0.408786	0.0687453	0.177314	0.0221481	0.921619	0.928902	0.0312845	0.888835	0.929702	0.633705	0.00456558	0.011921	0.0091364	0.977038	0.999969	0.611557	0.0538279	0.12027	990	970	1432	1341	2756	2412	966	1312	3439	965	1460	1040	1083.01	1236.29	1365.7	1425.27	2257.53	2446.28	1067.94
ENSG00000058673	ZC3H11A	zinc finger CCCH-type containing 11A [Source:HGNC Symbol;Acc:HGNC:29093]	protein_coding	0.161411	0.460857	0.943014	-0.328927	0.13351	0.295151	0.418715	0.055014	0.22931	0.504335	0.0208878	0.0570516	-0.298701	0.172017	0.314807	-0.556005	0.0109003	0.0337133	-1.13196	2.31045e-07	1.60485e-06	-0.257304	0.405134	0.999969	-0.833262	0.00707734	0.0236604	3600	2687	4735	3311	2337	2676	5067	6158	15975	6025	6463	5757	3938.05	3792.05	4691.95	3952.78	2737.3	3417.56	4795.25
ENSG00000058729	RIOK2	RIO kinase 2 [Source:HGNC Symbol;Acc:HGNC:18999]	protein_coding	0.10425	0.726653	1	0.214483	0.470611	0.656528	0.275237	0.346768	0.801086	1.24897	2.03207e-05	7.73394e-05	-0.948738	0.00136105	0.00604463	-1.11973	0.000143812	0.0008698	-1.98322	1.56271e-11	2.22393e-10	-0.170987	0.682308	0.999969	-1.03449	0.013212	0.0390625	339	301	468	397	654	485	738	994	1665	734	665	786	365.094	354.273	423.191	350.169	445.833	388.684	667.816
ENSG00000058799	YIPF1	Yip1 domain family member 1 [Source:HGNC Symbol;Acc:HGNC:25231]	protein_coding	-0.18086	0.578415	1	0.901035	0.00498354	0.014621	-0.499698	0.116683	0.580669	-1.30495	6.65076e-05	0.000243794	-0.556656	0.084045	0.172356	-0.237818	0.459913	0.584093	1.64933	4.16568e-07	2.39012e-06	0.318838	0.483834	0.999969	2.20599	1.481e-06	1.86423e-05	194	173	220	187	615	375	311	384	746	158	140	95	206.522	266.034	213.284	202.507	491.797	387.897	339.984
ENSG00000058804	NDC1	NDC1 transmembrane nucleoporin [Source:HGNC Symbol;Acc:HGNC:25525]	protein_coding	-0.0540695	0.836809	1	-1.65219	5.49238e-10	6.36713e-09	-0.462089	0.0778197	0.508995	-3.30906	7.46066e-32	5.24408e-30	0.160338	0.541085	0.672369	0.568357	0.0301799	0.0786682	1.81721	1.9289e-10	2.36489e-09	0.408019	0.271302	0.999969	1.65688	1.9204e-05	0.000167541	804	822	1043	829	417	271	905	1125	2108	499	89	87	992.234	1144.52	1101.14	956.479	357.876	321.336	929.726
ENSG00000058866	DGKG	diacylglycerol kinase gamma [Source:HGNC Symbol;Acc:HGNC:2853]	protein_coding	-1.64977	0.0874964	0.52164	-1.11759	0.255727	0.308747	-1.09773	0.258525	0.893459	0.320773	0.741738	0.583777	1.21208	0.213023	0.342832	0.660044	0.493392	0.7111	-0.226279	0.818005	0.593154	-0.552036	0.686919	0.999969	-1.43836	0.298534	0.443888	32	26	50	33	19	12	25	28	56	25	33	27	148.718	15.0801	34.3089	15.6274	68.1166	8.74423	34.4846
ENSG00000059122	FLYWCH1	FLYWCH-type zinc finger 1 [Source:HGNC Symbol;Acc:HGNC:25404]	protein_coding	-0.053549	0.87353	1	1.45906	1.36934e-05	7.793e-05	-0.144144	0.672822	1	0.724572	0.0329991	0.0630247	1.34049	7.65562e-05	0.000503811	1.43109	2.40504e-05	0.000182835	2.07498	6.92491e-10	7.80069e-09	0.0905947	0.85007	0.999969	0.734489	0.124046	0.230275	760	694	604	963	1364	1530	266	425	835	197	447	572	594.44	996.783	568.21	962.378	1867.28	2499.8	248.185
ENSG00000059145	UNKL	unk like zinc finger [Source:HGNC Symbol;Acc:HGNC:14184]	protein_coding	-0.361437	0.380768	0.913768	-0.37069	0.365323	0.51748	-0.0425409	0.919615	1	-0.828036	0.0557486	0.102446	0.885799	0.0340706	0.0842218	0.566903	0.172936	0.28456	1.34315	0.00156164	0.00314234	-0.318896	0.588659	0.999969	0.457346	0.442749	0.588885	183	142	160	180	365	223	80	119	284	55	67	38	193.759	240.233	145.952	191.468	173.117	161.789	112.546
ENSG00000059377	TBXAS1	thromboxane A synthase 1 [Source:HGNC Symbol;Acc:HGNC:11609]	protein_coding	0.219696	0.677541	0.937925	-0.739782	0.170988	0.261772	0.15256	0.776838	1	1.14559	0.0324272	0.0426496	0.563266	0.295323	0.486729	0.630402	0.232812	0.349909	-1.3221	0.0139384	0.0265691	0.067136	0.929071	0.999969	-1.88537	0.013206	0.0390597	50	56	87	59	41	36	34	51	100	39	54	69	50.7074	69.7335	84.2946	55.6847	37.1894	34.7602	35.2087
ENSG00000059378	PARP12	poly(ADP-ribose) polymerase family member 12 [Source:HGNC Symbol;Acc:HGNC:21919]	protein_coding	-0.795687	0.251774	0.838939	-2.67882	0.000284718	0.000918561	0.303877	0.658727	1	0.0814131	0.907764	0.703795	0.611637	0.377006	0.515293	-0.487927	0.479457	0.738933	-2.14859	0.0040686	0.00595157	-1.09956	0.260616	0.999969	-2.76023	0.00676283	0.0227765	49	24	31	27	7	13	28	35	76	36	25	23	63.4339	34.0683	28.7664	27.4876	3.87007	12.0587	30.9797
ENSG00000059573	ALDH18A1	aldehyde dehydrogenase 18 family member A1 [Source:HGNC Symbol;Acc:HGNC:9722]	protein_coding	-0.124401	0.629919	1	-0.724505	0.00514757	0.0130813	-0.056167	0.826798	1	-2.26321	5.04111e-18	9.82437e-17	-0.776021	0.00258903	0.0109876	-0.844255	0.0010333	0.00461292	0.762686	0.00372402	0.0127525	-0.0682338	0.851332	0.999969	1.53871	2.91058e-05	0.000238206	1129	1067	1317	1154	1000	667	1824	2080	4996	1174	337	351	1116.02	1328.26	1127.51	1114.18	868.876	609.749	2201.89
ENSG00000059588	TARBP1	TAR (HIV-1) RNA binding protein 1 [Source:HGNC Symbol;Acc:HGNC:11568]	protein_coding	1.04582	0.00250784	0.0807317	1.26921	0.000242355	0.000853874	0.757894	0.028001	0.301079	1.47319	1.94159e-05	7.17501e-05	-0.320535	0.355283	0.492023	-0.0326122	0.924513	0.92106	-0.52451	0.127262	0.278932	0.287923	0.555652	0.999969	-0.203975	0.676211	0.781638	601	486	1295	1121	1069	1708	635	929	2882	1127	1921	1380	629.51	580.755	1413.16	1085.96	834.333	2086.34	711.464
ENSG00000059691	GATB	glutamyl-tRNA amidotransferase subunit B [Source:HGNC Symbol;Acc:HGNC:8849]	protein_coding	-0.320124	0.354243	0.945668	0.356828	0.30005	0.406926	-0.488918	0.151769	0.608927	-0.961823	0.00514492	0.0173695	-1.22446	0.000362835	0.00191329	-1.05566	0.00210407	0.00845908	0.094192	0.784655	1	0.168794	0.72812	0.999969	1.31865	0.006725	0.0226769	372	332	337	340	680	338	628	709	1374	404	315	325	321.848	393.297	267.121	305.388	504.199	410.05	1017.6
ENSG00000059728	MXD1	MAX dimerization protein 1 [Source:HGNC Symbol;Acc:HGNC:6761]	protein_coding	0.0140781	0.970408	1	2.6876	3.69451e-13	6.1402e-12	0.226413	0.551431	1	2.71923	2.8573e-13	3.41e-12	0.495215	0.196741	0.414204	0.282881	0.451807	0.561154	0.463589	0.195676	0.263094	-0.212334	0.692617	0.999969	-0.0316258	0.951956	0.970179	90	103	111	135	1054	664	63	122	230	93	347	538	109.309	135.419	110.187	136.82	886.874	688.386	67.8951
ENSG00000059758	CDK17	cyclin dependent kinase 17 [Source:HGNC Symbol;Acc:HGNC:8750]	protein_coding	0.220434	0.411252	0.925677	0.931723	0.000483653	0.00140434	0.109567	0.680715	1	1.38694	1.7983e-07	1.2061e-06	0.297308	0.266784	0.366693	0.408176	0.126066	0.224181	-0.157913	0.55126	0.916465	0.110867	0.76928	0.999969	-0.455222	0.226884	0.362991	609	561	912	686	2032	1421	1020	1039	2267	767	1463	1409	906.137	857.058	1171.84	882.466	1689.22	1674.18	736.433
ENSG00000059769	DNAJC25	DnaJ heat shock protein family (Hsp40) member C25 [Source:HGNC Symbol;Acc:HGNC:34187]	protein_coding	0.00410045	0.991502	1	-0.211138	0.583122	0.857014	0.53148	0.147426	0.737319	1.83085	5.51596e-07	2.59376e-06	-0.770006	0.0411545	0.0991344	-1.29739	0.000540781	0.00243542	-2.812	5.10343e-14	6.28766e-13	-0.527379	0.321359	0.999969	-2.04199	0.000119346	0.000779269	135	78	107	106	110	108	243	322	822	357	582	963	170.216	104.417	130.65	145.136	122.656	114.836	229.953
ENSG00000059804	SLC2A3	solute carrier family 2 member 3 [Source:HGNC Symbol;Acc:HGNC:11007]	protein_coding	-1.00395	0.0024844	0.101278	-1.37718	3.431e-05	0.000147098	-0.896337	0.00682124	0.147366	-0.904223	0.00644274	0.0148874	0.135609	0.682232	0.762946	0.0279919	0.932797	0.957742	-0.337347	0.31119	0.463443	-0.107617	0.818485	0.999969	-0.472956	0.314022	0.460489	2523	2142	1260	1660	767	1103	3403	3841	3776	1486	1135	1149	2309.01	3804.15	1295.27	1751.03	825.44	1528.14	2801.64
ENSG00000059915	PSD	pleckstrin and Sec7 domain containing [Source:HGNC Symbol;Acc:HGNC:9507]	protein_coding	-0.186623	0.55121	0.963607	1.92309	3.76065e-10	2.87785e-09	0.295826	0.354084	0.806551	1.93953	7.09013e-10	7.9777e-09	1.13732	0.000356708	0.00182852	0.654869	0.036917	0.090841	1.12087	0.000215909	0.000693725	-0.482449	0.280646	0.999969	-0.0164487	0.970154	0.981734	247	167	182	274	1577	1165	106	154	400	116	418	362	300.829	256.466	198.285	291.757	1098.77	1016.54	101.768
ENSG00000060069	CTDP1	CTD phosphatase subunit 1 [Source:HGNC Symbol;Acc:HGNC:2498]	protein_coding	-0.424447	0.102117	0.712567	0.0258385	0.920516	1	-0.0782639	0.763659	1	-0.000657289	0.998005	1	0.306667	0.238325	0.370449	-0.039516	0.879142	0.921871	0.333163	0.203011	0.427421	-0.346183	0.346399	0.999969	0.0264958	0.94275	0.965456	705	599	531	658	889	625	460	618	1185	407	339	341	599.009	758.267	450.966	559.248	784.598	595.366	538.949
ENSG00000060138	YBX3	Y-box binding protein 3 [Source:HGNC Symbol;Acc:HGNC:2428]	protein_coding	-0.165986	0.682147	0.98682	-3.16495	1.1531e-14	1.82113e-13	0.149492	0.711648	1	-2.28591	1.96411e-08	1.89774e-07	-0.852736	0.0352164	0.0921948	-1.16821	0.00390207	0.0123624	-1.73177	2.63557e-05	0.000134011	-0.315478	0.581638	0.999969	-0.879035	0.128115	0.236087	1526	1418	1710	1516	132	314	2572	3592	6355	2755	581	288	1701.93	1689.28	1736.57	1286.4	88.7292	291.026	2843.12
ENSG00000060140	STYK1	serine/threonine/tyrosine kinase 1 [Source:HGNC Symbol;Acc:HGNC:18889]	protein_coding	0	1	1	6.30316	0.0183855	0.034498	-3.06202	0.29587	1	1.57253	0.544956	0.582033	-2.31684	0.428973	0.625258	0	1	1	2.41378	0.295111	0.167333	2.8565	0.49776	0.999969	4.73051	0.204422	0.336127	0	0	0	0	26	15	0	1	0	0	2	6	0	0	0	0	12.7294	21.8279	0
ENSG00000060237	WNK1	WNK lysine deficient protein kinase 1 [Source:HGNC Symbol;Acc:HGNC:14540]	protein_coding	-0.163207	0.517686	0.994179	-1.19677	2.14833e-06	1.72867e-05	0.287282	0.254934	0.581286	1.4494	9.3777e-09	6.17808e-08	0.179907	0.475856	0.647623	-0.270582	0.283514	0.742049	-2.46627	1.64383e-22	9.93171e-21	-0.450489	0.206775	0.999969	-2.64617	1.25601e-13	1.44063e-11	6584	5060	6776	5730	3598	3494	5080	6034	13626	3764	4475	4409	5911.44	4984.2	5315.98	4414.49	1886.17	2869.17	4872
ENSG00000060339	CCAR1	cell division cycle and apoptosis regulator 1 [Source:HGNC Symbol;Acc:HGNC:24236]	protein_coding	-0.608006	0.0334475	0.457896	-0.195457	0.493994	0.801709	0.27215	0.338653	0.793861	1.33579	2.64109e-06	1.61701e-05	-0.821123	0.00398706	0.0181627	-1.70128	2.4226e-09	4.5771e-08	-2.35237	1.52296e-16	3.74628e-15	-0.880156	0.029074	0.999969	-1.53125	0.00014585	0.000930139	1736	2019	1865	1874	2651	1762	5842	7721	15285	7026	8752	12054	2600.41	3207.73	1705.45	2105.69	2735.45	2335.98	4829.05
ENSG00000060491	OGFR	opioid growth factor receptor [Source:HGNC Symbol;Acc:HGNC:15768]	protein_coding	0.423946	0.144787	0.786683	0.52464	0.0709726	0.126811	0.072868	0.804184	1	-0.168212	0.572211	0.960849	0.186733	0.525165	0.645877	0.53781	0.0643538	0.140968	0.879585	0.00282428	0.00770292	0.351077	0.395749	0.999969	0.692852	0.095875	0.189143	427	384	559	620	786	537	238	340	853	249	230	195	326.01	460.084	552.751	499.664	485.907	644.377	291.121
ENSG00000060558	GNA15	G protein subunit alpha 15 [Source:HGNC Symbol;Acc:HGNC:4383]	protein_coding	0	1	1	0	1	1	-1.86329	0.729625	1	-0.991932	0.854018	1	-1.11815	0.835684	1	0	1	1	0	1	1	1.6578	0.827958	0.999969	0.62117	0.9351	NA	0	0	0	0	0	0	0	1	0	0	0	0	0	0	0	0	0	0	0
ENSG00000060566	CREB3L3	cAMP responsive element binding protein 3 like 3 [Source:HGNC Symbol;Acc:HGNC:18855]	protein_coding	-1.82764	0.734723	1	-1.99293	0.711759	1	0.619109	0.907971	1	0	1	1	1.90368	0.724128	1	-0.543075	0.919232	1	0	1	1	-2.44654	0.747533	0.999969	-2.40035	0.75308	NA	1	0	0	0	0	0	0	0	1	0	0	0	1.35152	0	0	0	0	0	0
ENSG00000060642	PIGV	phosphatidylinositol glycan anchor biosynthesis class V [Source:HGNC Symbol;Acc:HGNC:26031]	protein_coding	0.300619	0.647266	0.935492	-0.246817	0.707886	0.778653	0.798523	0.218461	0.809318	-2.02665	0.00300727	0.00708427	-0.115353	0.860967	0.990137	-0.613257	0.343375	0.465829	1.66448	0.014831	0.0280778	-0.497905	0.589746	0.999969	1.77983	0.0607088	0.132225	49	48	104	48	83	54	64	74	239	39	25	14	64.8021	65.3722	119.689	41.3379	64.6454	45.0112	72.0712
ENSG00000060656	PTPRU	protein tyrosine phosphatase, receptor type U [Source:HGNC Symbol;Acc:HGNC:9683]	protein_coding	-0.0619737	0.878003	1	-2.92461	1.2658e-12	1.74443e-11	0.1019	0.801598	1	-3.06204	3.18457e-12	4.81978e-11	0.812291	0.0447903	0.0878362	0.648418	0.108891	0.218173	0.949724	0.0332301	0.0659311	-0.163873	0.77459	0.999969	0.137433	0.819516	0.88358	840	663	743	897	95	147	421	567	1392	274	35	33	864.699	766.671	698.657	864.241	51.5119	167.132	438.24
ENSG00000060688	SNRNP40	small nuclear ribonucleoprotein U5 subunit 40 [Source:HGNC Symbol;Acc:HGNC:30857]	protein_coding	-0.14534	0.597444	0.967033	-1.31483	2.00426e-06	9.42376e-06	-0.377858	0.168361	0.633872	-2.79364	3.50442e-23	1.08388e-21	-0.403845	0.141714	0.229617	-0.171326	0.532839	0.671088	1.07497	0.000149208	0.000751046	0.232518	0.549585	0.999969	1.47881	0.000179964	0.00110516	1287	1205	1541	1236	901	498	1810	2126	4609	993	243	206	1485.56	1547.68	1518.68	1223.79	731.592	486.763	2060.6
ENSG00000060709	RIMBP2	RIMS binding protein 2 [Source:HGNC Symbol;Acc:HGNC:30339]	protein_coding	2.00582	0.000828221	0.0273088	4.94011	2.72879e-17	6.84974e-16	1.11209	0.0663478	0.64068	3.0525	1.61157e-07	9.26148e-07	-0.00265735	0.996564	0.996618	0.891069	0.129789	0.228204	1.88495	0.000575597	0.00133756	0.893726	0.294497	0.999969	1.8876	0.0221358	0.0592784	32	18	43	55	525	408	17	33	93	23	153	120	10.8266	30.3948	58.6108	92.7837	696.865	457.152	13.2167
ENSG00000060718	COL11A1	collagen type XI alpha 1 chain [Source:HGNC Symbol;Acc:HGNC:2186]	protein_coding	0.0335857	0.915534	1	-1.66623	1.55755e-07	1.53392e-06	0.148833	0.637428	0.780866	0.0381259	0.904	1	-0.975657	0.00203638	0.0116835	-1.0909	0.000560258	0.00273752	-2.68002	3.13179e-17	8.70986e-16	-0.115247	0.796639	0.999969	-1.70436	0.0001428	0.000913297	2037	2057	1720	2479	843	988	3279	5150	7418	4304	3209	2056	1968.06	2271.55	1973.27	2365.63	517.911	818.81	3787.09
ENSG00000060749	QSER1	glutamine and serine rich 1 [Source:HGNC Symbol;Acc:HGNC:26154]	protein_coding	0.201756	0.421933	0.963037	-0.99515	8.19654e-05	0.000323948	0.356683	0.156713	0.625977	0.811822	0.00128606	0.00343206	0.552815	0.0281338	0.0827073	0.397888	0.113324	0.219166	-1.25416	7.19202e-07	4.77342e-06	-0.154927	0.663193	0.999969	-1.80697	4.15529e-07	6.20272e-06	2946	2375	4164	2991	923	1161	1559	2084	4598	1885	1978	1597	2685.67	2262.64	3280.37	2410.71	1287.17	1195.81	1625.48
ENSG00000060762	MPC1	mitochondrial pyruvate carrier 1 [Source:HGNC Symbol;Acc:HGNC:21606]	protein_coding	0.326572	0.293486	0.883563	2.55603	5.53838e-17	1.43778e-15	-0.155391	0.603055	0.965813	1.41244	2.10529e-06	9.92897e-06	-1.14282	0.000190293	0.00106276	-0.660852	0.029475	0.074587	0.000774755	0.997917	1	0.481963	0.263687	0.999969	1.14359	0.00732154	0.0243152	151	182	221	214	973	651	506	568	1053	449	877	1011	160.537	230.496	209.829	280.716	1258.09	1036.29	445.413
ENSG00000060971	ACAA1	acetyl-CoA acyltransferase 1 [Source:HGNC Symbol;Acc:HGNC:82]	protein_coding	-0.341877	0.275203	0.908663	0.382613	0.220838	0.368044	-0.478346	0.125992	0.564142	-0.11959	0.701519	1	-0.293594	0.347965	0.492533	-0.157125	0.615808	0.711176	0.208609	0.503356	0.869685	0.136469	0.757832	0.999969	0.502202	0.255458	0.396269	639	544	610	534	940	619	647	753	1291	406	671	970	685.761	652.649	600.916	455.546	1133.26	613.089	853.596
ENSG00000060982	BCAT1	branched chain amino acid transaminase 1 [Source:HGNC Symbol;Acc:HGNC:976]	protein_coding	-0.437146	0.052844	0.56228	-2.08912	3.0601e-20	1.31341e-18	-0.687311	0.00230292	0.0272936	-1.96667	4.54232e-18	1.23264e-16	0.184314	0.413631	0.660394	0.434479	0.0543428	0.123295	0.0618626	0.78631	1	0.250165	0.433046	0.999969	-0.122451	0.70266	0.802519	2914	3431	2660	2458	1358	1236	3712	4306	6794	1829	1093	964	3974.2	5011.04	3510.34	3125.89	942.813	1169.91	4031.29
ENSG00000061273	HDAC7	histone deacetylase 7 [Source:HGNC Symbol;Acc:HGNC:14067]	protein_coding	-0.248192	0.301028	0.886766	-1.78352	2.51934e-13	3.63603e-12	-0.383969	0.108473	0.534773	-1.1097	3.81621e-06	1.65396e-05	0.245984	0.304315	0.505389	0.38176	0.111285	0.21626	-0.427837	0.0799959	0.257477	0.135777	0.688636	0.999969	-0.67382	0.0489082	0.111456	2090	1332	1274	1519	520	309	2048	2141	4166	1301	1070	1103	2181.06	2107.32	1599.62	2011.55	737.057	507.299	1916.71
ENSG00000061337	LZTS1	leucine zipper tumor suppressor 1 [Source:HGNC Symbol;Acc:HGNC:13861]	protein_coding	-0.193188	0.608502	1	0.0734222	0.845486	0.869416	-0.085257	0.825398	1	-0.836926	0.0352495	0.0631868	1.56377	4.30344e-05	0.000314758	1.45584	0.000135	0.000811296	2.47412	2.81455e-10	2.30949e-09	-0.107931	0.841582	0.999969	0.910348	0.0964718	0.190056	795	459	450	750	1050	505	131	255	503	111	70	82	693.362	524.505	380.319	685.683	778.378	502.846	164.852
ENSG00000061455	PRDM6	PR/SET domain 6 [Source:HGNC Symbol;Acc:HGNC:9350]	protein_coding	-0.898045	0.610175	1	0.535966	0.746823	0.694848	1.78119	0.32142	1	-0.410817	0.839824	0.530727	2.97573	0.0955181	0.254102	0.296495	0.867184	1	3.92251	0.0414545	0.0380723	-2.67923	0.286911	0.999969	0.946784	0.718277	0.813209	1	6	1	7	8	10	1	3	8	2	2	0	3.22197	10.2573	3.39608	3.98244	6.01915	14.5271	0.521442
ENSG00000061492	WNT8A	Wnt family member 8A [Source:HGNC Symbol;Acc:HGNC:12788]	protein_coding	0	1	1	3.74115	0.324397	1	-0.0027767	0.999433	1	3.21114	0.393486	1	-1.30474	0.744093	1	-1.50743	0.701369	1	-0.774726	0.827219	1	-0.202662	0.971161	0.999969	0.530018	0.921013	NA	0	0	0	0	0	6	1	0	0	1	5	3	0	0	0	0	0	5.85868	1.13282
ENSG00000061656	SPAG4	sperm associated antigen 4 [Source:HGNC Symbol;Acc:HGNC:11214]	protein_coding	0.542863	0.600956	0.964038	1.48801	0.138629	0.187912	-0.37133	0.706228	1	1.60039	0.0995332	0.114503	-0.900349	0.384202	0.583887	0.0138435	0.988827	0.986816	-1.01273	0.281183	0.230253	0.914193	0.522926	0.999969	-0.112385	0.935915	0.96042	2	10	7	14	24	30	9	13	31	5	24	16	2.38459	10.7304	8.41431	10.7809	11.9703	25.5048	13.5406
ENSG00000061676	NCKAP1	NCK associated protein 1 [Source:HGNC Symbol;Acc:HGNC:7666]	protein_coding	0.201938	0.398303	0.922684	0.0360187	0.880203	1	-0.114662	0.630958	0.778036	-0.575505	0.0160498	0.0335621	-0.186329	0.435552	0.672369	0.130271	0.585394	0.714168	0.425195	0.0752821	0.168405	0.3166	0.348682	0.999969	0.611524	0.0704167	0.148718	3618	3883	5622	4023	6957	5185	5597	7382	13995	5046	3905	3067	4416.84	5929.55	6989.91	4909.2	5466.05	5139.99	5773.94
ENSG00000061794	MRPS35	mitochondrial ribosomal protein S35 [Source:HGNC Symbol;Acc:HGNC:16635]	protein_coding	0.12829	0.630531	1	0.579626	0.0288633	0.0565106	0.0113428	0.965234	1	1.25184	1.44478e-06	6.53442e-06	-1.34381	3.62656e-07	4.5975e-06	-1.22686	3.05225e-06	2.6712e-05	-2.01602	1.10037e-14	2.4708e-13	0.116948	0.753649	0.999969	-0.672213	0.0702023	0.148406	399	356	490	446	964	530	1176	1287	2655	1072	2110	2171	459.975	452.719	514.863	482.71	819.889	543.074	1221.6
ENSG00000061918	GUCY1B1	guanylate cyclase 1 soluble subunit beta 1 [Source:HGNC Symbol;Acc:HGNC:4687]	protein_coding	0.803737	0.0236431	0.382918	2.71053	1.14497e-14	2.37102e-13	0.738285	0.0329008	0.385173	2.46319	8.98301e-13	1.18862e-11	-0.707104	0.0462516	0.105965	-0.641652	0.0640487	0.14424	-0.459762	0.177384	0.397148	0.0654522	0.894997	0.999969	0.247341	0.615146	0.732878	175	91	333	210	1597	824	307	278	1109	411	1237	1135	213.938	120.047	358.604	225.18	1348.32	839.923	310.726
ENSG00000061936	SFSWAP	splicing factor SWAP [Source:HGNC Symbol;Acc:HGNC:10790]	protein_coding	0.0525569	0.848794	1	0.0543643	0.843579	0.813798	0.312286	0.252848	0.711841	1.93059	1.51098e-12	1.60789e-11	-0.923925	0.000770301	0.00362553	-1.18365	1.5678e-05	0.000104622	-2.80015	1.46903e-24	1.19817e-22	-0.259729	0.503283	0.999969	-1.87623	1.31206e-06	1.6859e-05	849	748	889	961	1085	935	1619	1896	4523	1819	3082	3171	871.939	808.251	734.052	1009.51	818.477	926.695	1659.59
ENSG00000061938	TNK2	tyrosine kinase non receptor 2 [Source:HGNC Symbol;Acc:HGNC:19297]	protein_coding	0.390257	0.125449	0.76456	0.867065	0.000644137	0.00255624	0.332859	0.197687	0.7461	1.22554	1.93665e-06	1.04751e-05	0.450119	0.0807782	0.1683	0.507518	0.0468365	0.10985	0.0916434	0.718028	1	0.0573986	0.874297	0.999969	-0.358476	0.321699	0.468541	782	596	830	1052	1182	1344	301	501	1143	359	739	772	630.53	607.112	783.45	838.643	903.154	1356.07	412.599
ENSG00000061987	MON2	MON2 homolog, regulator of endosome-to-Golgi trafficking [Source:HGNC Symbol;Acc:HGNC:29177]	protein_coding	0.209747	0.380336	0.916843	0.452615	0.0582163	0.103702	-0.094493	0.691951	1	-0.404229	0.0926502	0.151046	0.145112	0.544121	0.677765	0.449352	0.0594012	0.129933	1.00196	3.01155e-05	0.000151886	0.30424	0.367634	0.999969	0.856844	0.0114745	0.0349727	1069	993	1615	1248	1539	1565	1130	1581	3240	1026	814	532	1298.67	1270.79	1642.8	1328.59	1569.24	1948.04	1209.6
ENSG00000062038	CDH3	cadherin 3 [Source:HGNC Symbol;Acc:HGNC:1762]	protein_coding	0.714365	0.138367	0.627309	-0.30913	0.52399	0.676833	-0.262838	0.594665	1	-0.464443	0.359316	0.498264	1.87585	0.000125156	0.000767392	2.85305	4.69565e-09	7.65101e-08	2.03116	5.36938e-05	0.000146333	0.977201	0.156834	0.999969	0.155312	0.824773	0.887083	136	111	170	202	94	146	71	97	207	27	40	40	202.543	183.014	272.162	360.796	110.997	200.749	43.1462
ENSG00000062096	ARSF	arylsulfatase F [Source:HGNC Symbol;Acc:HGNC:721]	protein_coding	-0.0697885	0.973886	1	1.86464	0.364734	0.403818	0.35964	0.868432	1	1.20095	0.578794	0.391412	0.757723	0.728712	0.882342	0.328294	0.876822	1	1.42141	0.484777	0.281241	-0.429426	0.887768	0.999969	0.663684	0.824065	0.886524	5	0	0	5	12	10	3	0	7	1	4	2	5.43319	0	0	5.2841	9.9683	10.1447	3.37195
ENSG00000062194	GPBP1	GC-rich promoter binding protein 1 [Source:HGNC Symbol;Acc:HGNC:29520]	protein_coding	0.236129	0.32162	0.894226	-0.252896	0.288912	0.38335	0.486151	0.0396157	0.355545	0.565573	0.0167936	0.0342617	-0.499073	0.0357908	0.0853957	-0.749095	0.00155692	0.00655473	-1.31754	2.80529e-08	1.84508e-07	-0.250022	0.456169	0.999969	-0.818469	0.0148156	0.0428453	1137	937	1619	1190	1397	1083	1964	2202	6146	2517	2724	2085	1389.17	1312.6	1794.32	1387.84	1151.04	1116.35	1974.48
ENSG00000062282	DGAT2	diacylglycerol O-acyltransferase 2 [Source:HGNC Symbol;Acc:HGNC:16940]	protein_coding	0.48307	0.407938	0.915291	1.46104	0.0121521	0.0284745	0.461981	0.44252	1	1.65699	0.00554154	0.00888368	1.20369	0.0456503	0.108068	1.22478	0.0356719	0.0831499	1.00774	0.0810281	0.122375	0.0210894	0.979928	0.999969	-0.195953	0.814343	0.879888	67	35	84	56	93	64	18	39	95	26	50	88	64.3446	40.6389	94.3259	53.0948	167.291	122.372	14.5705
ENSG00000062370	ZNF112	zinc finger protein 112 [Source:HGNC Symbol;Acc:HGNC:12892]	protein_coding	0.336009	0.333702	0.898015	1.06207	0.00215076	0.00708629	0.191989	0.57474	1	1.07295	0.00173078	0.00479725	-0.414474	0.232723	0.365981	-0.270454	0.429677	0.546209	-0.425353	0.212611	0.282308	0.14402	0.767785	0.999969	-0.010879	0.982175	0.989725	213	146	358	237	453	355	271	364	765	320	415	389	225.344	199.695	308.913	227.735	596.974	294.121	281.048
ENSG00000062485	CS	citrate synthase [Source:HGNC Symbol;Acc:HGNC:2422]	protein_coding	0.144206	0.550009	1	1.03174	1.86049e-05	0.000125945	-0.156724	0.515907	0.72606	-1.69198	4.02101e-12	8.11449e-11	0.0617051	0.798219	1	0.362635	0.132597	0.246626	2.78542	2.77039e-30	2.58043e-28	0.300929	0.377748	0.999969	2.72372	1.97178e-15	3.66165e-13	2449	2276	3061	2815	5518	3533	2213	2953	6618	1455	638	599	2368.85	2748.08	2908.06	2746.05	5789.96	4669.18	2361.76
ENSG00000062524	LTK	leukocyte receptor tyrosine kinase [Source:HGNC Symbol;Acc:HGNC:6721]	protein_coding	0.698131	0.820996	1	1.72098	0.57066	1	1.51253	0.637076	1	-1.46471	0.671992	1	0.871114	0.791738	1	0.0567193	0.984844	1	4.0568	0.206062	1	-0.814433	0.854764	0.999969	3.18563	0.488766	NA	0	2	0	4	2	7	0	1	4	2	0	0	0	2.42967	0	3.89206	1.48561	6.46758	0
ENSG00000062582	MRPS24	mitochondrial ribosomal protein S24 [Source:HGNC Symbol;Acc:HGNC:14510]	protein_coding	-0.335981	0.334796	0.894226	-0.189299	0.586392	0.545383	-0.828265	0.016978	0.233435	-2.60736	3.98518e-13	6.74611e-12	-0.482998	0.164071	0.242745	0.00928582	0.978725	1	1.93506	7.73617e-08	4.50649e-07	0.492284	0.316697	0.999969	2.41806	1.33543e-06	1.7103e-05	408	422	359	426	535	363	538	648	1130	184	95	92	429.91	518.269	321.395	429.856	466.686	364.374	678.798
ENSG00000062598	ELMO2	engulfment and cell motility 2 [Source:HGNC Symbol;Acc:HGNC:17233]	protein_coding	-0.267201	0.316569	0.93046	0.879305	0.000910364	0.00247591	-0.377286	0.153946	0.611157	-0.516859	0.0521815	0.115105	-0.113611	0.668695	0.696831	-0.00352601	0.989421	0.961915	1.28255	1.40036e-06	1.00103e-05	0.110085	0.769555	0.999969	1.39616	0.000202162	0.00121178	851	585	725	614	2081	1247	1196	1246	2597	556	675	460	1007.44	838.555	861.003	673.768	1860.54	1535.41	1065.29
ENSG00000062650	WAPL	WAPL cohesin release factor [Source:HGNC Symbol;Acc:HGNC:23293]	protein_coding	0.104499	0.632545	1	-1.6065	2.6953e-13	5.84825e-12	0.173863	0.425119	0.682741	-0.318888	0.144755	0.297975	0.114604	0.599871	0.754499	0.0452392	0.835659	0.895964	-1.17301	9.72965e-08	7.66001e-07	-0.0693643	0.822203	0.999969	-1.28761	3.28222e-05	0.000262966	2593	2142	3464	2570	1270	1070	3142	3594	8244	3265	2119	1827	3369.35	3089.33	3831.53	3112.14	1036.73	1084.54	3043.96
ENSG00000062716	VMP1	vacuole membrane protein 1 [Source:HGNC Symbol;Acc:HGNC:29559]	protein_coding	-0.284244	0.266249	0.903127	-0.59023	0.021372	0.0649369	0.0178386	0.944154	0.881469	0.262435	0.303241	0.412118	-0.063156	0.804611	1	-0.365239	0.15211	0.270295	-0.915821	0.000348671	0.00139233	-0.302083	0.402523	0.999969	-0.852665	0.0183737	0.0510075	1755	2008	2025	2386	1381	1000	3117	4578	7583	3433	3280	2454	2515.39	2830.55	2227.18	2162.89	1935.91	1614.48	2888.64
ENSG00000062725	APPBP2	amyloid beta precursor protein binding protein 2 [Source:HGNC Symbol;Acc:HGNC:622]	protein_coding	0.315569	0.171011	0.765579	0.578706	0.0119597	0.0255223	-0.0110512	0.96167	1	-0.853552	0.000233875	0.00112311	-0.0681004	0.76784	0.821822	0.25852	0.26056	0.410632	1.36416	3.83111e-09	5.2677e-08	0.32662	0.315802	0.999969	1.43226	1.17642e-05	0.000110815	1190	930	1439	1501	1967	1594	1234	1424	3135	1086	861	488	1307.34	1186.57	1514.24	1589.86	1977.62	1747.33	1338.48
ENSG00000062822	POLD1	DNA polymerase delta 1, catalytic subunit [Source:HGNC Symbol;Acc:HGNC:9175]	protein_coding	-0.331905	0.197217	0.867499	-2.69291	2.16543e-24	9.92291e-23	0.109246	0.672187	1	-1.44599	8.3398e-08	4.92773e-07	0.214072	0.406267	0.526738	-0.22708	0.378394	0.509758	-1.03286	0.00018215	0.000690549	-0.441152	0.22624	0.999969	-1.24693	0.000960153	0.0045072	1227	1020	1308	1275	323	167	948	1140	2566	581	158	131	1123.61	1126.58	838.86	949.081	211.683	135.343	953.354
ENSG00000063015	SEZ6	seizure related 6 homolog [Source:HGNC Symbol;Acc:HGNC:15955]	protein_coding	0.739169	0.186015	0.772853	4.93515	4.33922e-22	1.64338e-20	-1.12499	0.0396201	0.434838	3.27268	4.53716e-11	4.1825e-10	-0.612124	0.255048	0.396305	1.25203	0.027372	0.0670396	1.05034	0.0246658	0.0385786	1.86415	0.0171144	0.999969	1.66247	0.0196533	0.0537279	26	20	19	22	1687	837	35	36	48	10	251	216	18.1683	28.2363	65.1898	19.9427	891.506	495.492	25.6258
ENSG00000063046	EIF4B	eukaryotic translation initiation factor 4B [Source:HGNC Symbol;Acc:HGNC:3285]	protein_coding	0.285341	0.17747	0.847372	-0.571156	0.00700319	0.0248376	0.567931	0.00720863	0.0907505	-0.232793	0.271339	0.498336	-0.0218626	0.917709	1	-0.304453	0.149712	0.47958	-0.360225	0.0890335	0.200834	-0.28259	0.344707	0.999969	-0.338362	0.258438	0.399612	6751	5260	9715	7865	5545	4548	7635	9261	28042	10307	5610	5461	8361.87	6854.83	10111.4	8433.42	4996.99	5245.51	7788.93
ENSG00000063127	SLC6A16	solute carrier family 6 member 16 [Source:HGNC Symbol;Acc:HGNC:13622]	protein_coding	0.405749	0.305034	0.883305	-4.30833	1.80306e-22	6.9508e-21	0.0119818	0.976527	1	-1.90034	5.65129e-05	0.000286537	1.94322	1.46463e-06	1.61032e-05	2.33699	4.8741e-09	7.56336e-08	-0.464771	0.357425	0.393627	0.393767	0.487945	0.999969	-2.40799	0.000195231	0.00118085	409	254	441	370	19	33	107	130	321	122	21	11	397.39	405.403	663.526	401.27	17.9146	22.3424	103.703
ENSG00000063169	BICRA	BRD4 interacting chromatin remodeling complex associated protein [Source:HGNC Symbol;Acc:HGNC:4332]	protein_coding	0.0908379	0.773645	1	-0.246919	0.435132	0.541582	-0.100289	0.757158	1	-0.520557	0.110278	0.248682	0.612948	0.0563	0.126619	0.804075	0.0117394	0.0352475	0.886586	0.00579033	0.0139966	0.191127	0.67289	0.999969	0.273638	0.546924	0.6785	833	728	840	1122	774	715	200	313	569	207	257	211	732.166	561.873	527.479	850.986	619.021	471.604	510.371
ENSG00000063176	SPHK2	sphingosine kinase 2 [Source:HGNC Symbol;Acc:HGNC:18859]	protein_coding	-0.199653	0.577643	1	-0.754296	0.0367185	0.0819984	-0.145083	0.690625	1	-1.04733	0.00532444	0.013196	0.609849	0.0918495	0.18531	0.555279	0.124349	0.216021	0.902883	0.016105	0.0302897	-0.0545707	0.915005	0.999969	0.293034	0.573954	0.700556	482	348	368	445	233	240	167	274	497	151	92	64	372.759	387.515	297.092	364.851	188.988	262.389	223.369
ENSG00000063177	RPL18	ribosomal protein L18 [Source:HGNC Symbol;Acc:HGNC:10310]	protein_coding	0.185067	0.389865	0.919934	-0.0129898	0.951884	1	0.338286	0.115344	0.425241	0.259256	0.227697	0.445688	-1.33719	5.09015e-10	1.62419e-08	-1.49041	4.10262e-12	1.34422e-10	-1.60944	7.26255e-14	1.25025e-12	-0.153219	0.614372	0.999969	-0.272246	0.370793	0.517985	6007	5896	8134	7398	7851	5917	11467	13819	38657	11862	10319	12304	5309.64	6149.09	6818.66	6207.82	6062.82	5292.31	14749.9
ENSG00000063180	CA11	carbonic anhydrase 11 [Source:HGNC Symbol;Acc:HGNC:1370]	protein_coding	-0.105208	0.745266	1	0.695829	0.0290596	0.067013	0.429047	0.181604	1	2.73397	5.73508e-18	1.18175e-16	-0.483056	0.13556	0.249998	-1.01731	0.00154763	0.00596303	-2.5212	5.85065e-16	1.10774e-14	-0.534255	0.241452	0.999969	-2.03814	5.70868e-06	5.94855e-05	199	114	167	155	386	267	132	197	429	129	430	486	145.557	104.21	123.341	109.453	225.979	179.353	142.863
ENSG00000063241	ISOC2	isochorismatase domain containing 2 [Source:HGNC Symbol;Acc:HGNC:26278]	protein_coding	-0.516285	0.134156	0.713385	0.21147	0.537718	0.644076	-0.421344	0.218102	0.687223	-0.552974	0.106617	0.241902	0.399278	0.244577	0.377433	0.304337	0.375839	0.526652	1.16372	0.000684719	0.0021302	-0.0949416	0.845001	0.999969	0.764445	0.11496	0.217103	435	326	236	336	486	349	350	487	939	285	383	464	601.835	472.142	277.776	474.279	653.721	589.647	383.149
ENSG00000063244	U2AF2	U2 small nuclear RNA auxiliary factor 2 [Source:HGNC Symbol;Acc:HGNC:23156]	protein_coding	-0.479656	0.137087	0.772405	-0.135031	0.675386	1	-0.366962	0.255254	0.581286	-0.667743	0.0386873	0.101021	-0.561183	0.0818698	0.205156	-0.673877	0.0367455	0.0891626	-0.0284715	0.929736	1	-0.112694	0.804891	0.999969	0.532711	0.243109	0.382206	3397	3342	2619	3202	6241	2776	3187	4000	6853	2048	2224	1284	2709.04	3612.25	1873.11	2660.02	3703.21	2051.7	4696.37
ENSG00000063245	EPN1	epsin 1 [Source:HGNC Symbol;Acc:HGNC:21604]	protein_coding	-0.0258484	0.924418	1	-0.570389	0.0363909	0.0697785	0.0348282	0.898964	1	0.356787	0.194632	0.281744	0.666875	0.0146969	0.0458188	0.606198	0.0266223	0.0607472	-0.260301	0.342707	0.859157	-0.0606765	0.875292	0.999969	-0.927176	0.0166584	0.0471309	2209	1607	1757	1995	2217	1209	825	1231	2265	642	824	571	1837.3	1541.57	1524.41	1794.84	1391.8	883.221	958.078
ENSG00000063322	MED29	mediator complex subunit 29 [Source:HGNC Symbol;Acc:HGNC:23074]	protein_coding	-0.197002	0.60579	0.967033	1.28221	0.000678152	0.0017414	-0.283152	0.450204	0.86637	-0.16133	0.667926	1	-1.12533	0.00297174	0.00959098	-1.03918	0.00596566	0.0210494	0.31821	0.39556	0.559877	0.0861499	0.872095	0.999969	1.44354	0.00673327	0.022695	215	204	214	232	961	660	418	437	1289	194	368	348	204.198	280.647	180.881	241.647	647.281	529.389	587.856
ENSG00000063438	AHRR	aryl-hydrocarbon receptor repressor [Source:HGNC Symbol;Acc:HGNC:346]	protein_coding	-0.915782	0.253572	0.756334	1.9054	0.014288	0.0329395	-0.385344	0.634898	1	1.73837	0.0313558	0.0413989	1.03516	0.195729	0.327786	0.504718	0.534986	0.634164	1.20218	0.125882	0.163982	-0.530436	0.642019	0.999969	0.167027	0.881575	0.926639	40	31	14	32	168	135	23	27	58	7	22	25	34.5365	46.5372	13.2503	29.5285	155.457	147.062	21.9667
ENSG00000063515	GSC2	goosecoid homeobox 2 [Source:HGNC Symbol;Acc:HGNC:4613]	protein_coding	2.8267	0.591482	1	3.01596	0.56593	1	0	1	1	0	1	1	0	1	1	3.57192	0.49768	1	2.88981	0.582308	1	3.29016	0.662629	0.999969	2.60806	0.729148	NA	0	0	0	3	3	1	0	0	0	0	0	0	0	0	0	3.09742	2.49554	1.02743	0
ENSG00000063587	ZNF275	zinc finger protein 275 [Source:HGNC Symbol;Acc:HGNC:13069]	protein_coding	-0.231915	0.35087	0.899585	-0.195442	0.436543	0.55133	-0.0840734	0.738048	1	0.391665	0.123919	0.273982	0.905028	0.000286119	0.00151293	0.757187	0.00250531	0.00959618	0.317921	0.214721	0.321013	-0.147841	0.675824	0.999969	-0.587107	0.100669	0.196391	854	625	789	670	399	356	501	610	1118	271	270	251	692.526	701.035	551.875	635.282	699.226	519.129	366.742
ENSG00000063601	MTMR1	myotubularin related protein 1 [Source:HGNC Symbol;Acc:HGNC:7449]	protein_coding	0.553132	0.116864	0.738849	0.14717	0.676441	0.844975	0.00598361	0.98652	1	0.906367	0.0107707	0.0243462	1.19984	0.000705896	0.00345854	1.74699	7.29075e-07	8.14551e-06	0.440646	0.213047	0.44454	0.547149	0.273687	0.999969	-0.759197	0.129446	0.238038	623	592	752	1081	1127	950	429	569	1349	405	487	330	945.109	749.848	728.536	1762.34	823.441	1053.8	372.509
ENSG00000063660	GPC1	glypican 1 [Source:HGNC Symbol;Acc:HGNC:4449]	protein_coding	0.118872	0.638328	0.968484	-0.0541024	0.830703	1	0.166865	0.514065	0.957156	-0.929627	0.000348589	0.00102736	0.575506	0.0237845	0.064101	0.527513	0.0378543	0.0911453	1.45103	1.97242e-08	1.69938e-07	-0.0479927	0.893845	0.999969	0.875524	0.0158046	0.04508	1701	1305	1641	1974	1860	1392	569	930	2038	498	305	297	1301.33	1336.25	1268.32	1595.79	1291.9	1248.37	775.645
ENSG00000063761	ADCK1	aarF domain containing kinase 1 [Source:HGNC Symbol;Acc:HGNC:19038]	protein_coding	-0.105352	0.75237	1	0.597505	0.0696225	0.139899	-0.21483	0.517079	1	0.123927	0.708516	0.920622	1.00707	0.0025693	0.0102327	1.11655	0.000756522	0.0033299	1.48065	5.8621e-06	2.85072e-05	0.109477	0.816041	0.999969	0.473578	0.310816	0.457355	179	158	197	175	549	299	164	206	458	120	267	198	257.609	355.844	285.019	282.967	526.416	397.103	150.037
ENSG00000063854	HAGH	hydroxyacylglutathione hydrolase [Source:HGNC Symbol;Acc:HGNC:4805]	protein_coding	-0.488853	0.0888816	0.684192	0.401469	0.160521	0.235433	-0.197053	0.491427	0.892494	0.61573	0.0312466	0.0737445	0.159254	0.578617	0.698434	-0.132546	0.644201	0.770519	-0.0550069	0.847067	1	-0.2918	0.471977	0.999969	-0.214261	0.596261	0.71834	708	978	558	822	1772	961	748	1074	1911	694	1344	1518	822.538	1259.15	610.854	871.912	1592.83	1154.66	878.459
ENSG00000063978	RNF4	ring finger protein 4 [Source:HGNC Symbol;Acc:HGNC:10067]	protein_coding	-0.367301	0.171866	0.767033	-0.13543	0.613222	0.669575	-0.110902	0.677254	1	-0.161773	0.545655	0.660743	-0.210028	0.4325	0.577163	-0.466427	0.0814733	0.166547	-0.183685	0.493184	0.846028	-0.256399	0.498165	0.999969	0.0263428	0.94455	0.96604	714	622	670	567	961	804	1050	1012	2638	616	571	699	904.522	769.696	691.277	606.505	733.508	790.877	1086.88
ENSG00000064012	CASP8	caspase 8 [Source:HGNC Symbol;Acc:HGNC:1509]	protein_coding	0.112244	0.809813	1	-0.605845	0.203044	0.326145	-0.929355	0.0425255	0.545856	1.1504	0.0114331	0.0351875	-0.301721	0.516783	0.65239	0.739879	0.107124	0.192887	-2.05796	9.88686e-06	3.27e-05	1.0416	0.111126	0.999969	-1.75624	0.00763779	0.0251195	74	113	93	170	52	71	130	219	342	183	767	659	128.953	189.777	93.6012	253.215	71.1471	140.15	227.845
ENSG00000064042	LIMCH1	LIM and calponin homology domains 1 [Source:HGNC Symbol;Acc:HGNC:29191]	protein_coding	0.636074	0.0455576	0.466269	1.20919	0.000141364	0.000533745	1.04011	0.00100124	0.0372974	1.52807	1.34114e-06	1.10566e-05	-0.436211	0.169984	0.332908	-0.840243	0.00790962	0.025829	-0.755097	0.0168637	0.0383191	-0.404032	0.367648	0.999969	-0.318885	0.476797	0.618611	583	920	1343	1360	2471	1610	1256	2171	7208	3242	4160	3990	729.721	1371.29	1691.18	1571.75	2755.22	2098.5	1112.34
ENSG00000064102	INTS13	integrator complex subunit 13 [Source:HGNC Symbol;Acc:HGNC:20174]	protein_coding	-0.157007	0.650624	1	-1.3892	6.81186e-05	0.00023902	0.274476	0.423022	0.85163	0.748662	0.0290328	0.0692154	-0.766488	0.0263259	0.0612396	-1.19797	0.000500952	0.00244502	-2.90435	5.44472e-17	1.42084e-15	-0.431483	0.375997	0.999969	-2.13787	1.2396e-05	0.000116065	441	395	539	432	334	266	989	1173	2385	1015	882	1107	600.599	527.99	673.34	341.462	179.87	252.152	977.216
ENSG00000064115	TM7SF3	transmembrane 7 superfamily member 3 [Source:HGNC Symbol;Acc:HGNC:23049]	protein_coding	-0.0814229	0.782739	1	-1.36507	4.50192e-06	2.23718e-05	-0.245656	0.405096	0.879596	-1.96052	8.33604e-11	7.03771e-10	0.779495	0.00828144	0.0257114	0.943728	0.00138479	0.00595286	1.37495	6.19408e-06	3.52903e-05	0.164233	0.693998	0.999969	0.595452	0.160124	0.280219	1038	1259	1223	1297	498	450	1123	1521	3052	781	234	192	1218.14	2072.52	1367.07	1740.9	596.911	679.914	846.379
ENSG00000064195	DLX3	distal-less homeobox 3 [Source:NCBI gene;Acc:1747]	protein_coding	0.261848	0.961173	1	-0.381728	0.943497	1	0.0366259	0.99452	1	-1.00189	0.852579	1	0.168068	0.975125	1	0.393291	0.94108	1	0.788226	0.883674	1	0.225185	0.97628	0.999969	0.620128	0.93514	NA	0	1	1	0	1	0	0	1	2	0	0	0	0	1.06002	1.31978	0	0.731538	0	0
ENSG00000064199	SPA17	sperm autoantigenic protein 17 [Source:HGNC Symbol;Acc:HGNC:11210]	protein_coding	0.23185	0.496042	0.97103	0.541303	0.110363	0.20392	0.0592167	0.857371	1	-0.662016	0.0473196	0.0817739	-1.41705	2.55526e-05	0.000261991	-1.24441	0.00019098	0.00101853	-0.213726	0.525009	0.592222	0.172633	0.715638	0.999969	1.20332	0.0114318	0.034904	166	162	226	216	387	191	550	480	1345	435	230	237	184.427	192.995	231.902	211.322	355.772	192.939	595.262
ENSG00000064201	TSPAN32	tetraspanin 32 [Source:HGNC Symbol;Acc:HGNC:13410]	protein_coding	-0.280504	0.673904	0.975701	0.23309	0.760837	0.787468	0.523948	0.164391	0.766851	1.16961	0.00190415	0.00711248	-6.06049	3.27814e-34	1.35674e-31	-6.86494	4.74438e-32	1.27898e-29	-6.99701	6.45128e-24	1.90092e-22	-0.80445	0.293463	0.999969	-0.93652	0.27248	0.415202	9	10	4	6	3	3	150	128	462	168	282	219	2.77575	4.08359	1.60361	4.74498	3.59306	4.40343	270.948
ENSG00000064205	CCN5	cellular communication network factor 5 [Source:HGNC Symbol;Acc:HGNC:12770]	protein_coding	0.271095	0.622058	0.967033	0.683513	0.210966	0.309627	0.0730625	0.895033	1	1.00725	0.0678282	0.0735893	0.343496	0.536919	0.668807	0.541529	0.322533	0.445331	0.019761	0.970895	0.999865	0.198033	0.799696	0.999969	-0.323735	0.6767	0.781908	53	63	65	96	65	159	41	66	119	51	79	86	55.1348	79.9995	63.1245	99.7053	54.9798	162.212	45.7387
ENSG00000064218	DMRT3	doublesex and mab-3 related transcription factor 3 [Source:HGNC Symbol;Acc:HGNC:13909]	protein_coding	-2.75716	0.602472	1	-2.92244	0.580899	1	0	1	1	0	1	1	2.83319	0.592503	1	0	1	1	0	1	1	-2.29324	0.761629	0.999969	-3.32987	0.659602	NA	0	2	0	0	0	0	0	0	0	0	0	0	0	2.57373	0	0	0	0	0
ENSG00000064225	ST3GAL6	ST3 beta-galactoside alpha-2,3-sialyltransferase 6 [Source:HGNC Symbol;Acc:HGNC:18080]	protein_coding	-0.556976	0.201719	0.710344	-0.385595	0.373901	0.525412	0.197655	0.653719	1	0.857571	0.0525711	0.132458	1.60383	0.000271912	0.00175022	0.8492	0.0516353	0.111475	0.360664	0.407638	0.415446	-0.75463	0.223587	0.999969	-1.24317	0.044777	0.103739	93	190	98	146	166	168	79	92	271	89	153	79	148.139	292.064	118.666	180.748	159.854	177.311	73.5074
ENSG00000064270	ATP2C2	ATPase secretory pathway Ca2+ transporting 2 [Source:HGNC Symbol;Acc:HGNC:29103]	protein_coding	0.807505	0.428528	1	-0.0190921	0.985471	0.84165	1.22844	0.22762	1	1.1391	0.268223	0.327914	0.412415	0.691943	0.933648	-0.00851827	0.993181	1	-0.745773	0.471829	0.380332	-0.42093	0.770228	0.999969	-1.15818	0.430431	0.577042	9	13	13	17	11	7	11	7	44	7	17	14	7.56708	13.4797	15.2722	21.4029	6.98558	14.655	10.9876
ENSG00000064300	NGFR	nerve growth factor receptor [Source:HGNC Symbol;Acc:HGNC:7809]	protein_coding	2.40473	0.00478479	0.0972594	1.1571	0.182848	0.235413	2.59891	0.0117162	0.271509	0.527054	0.651747	0.671158	1.50984	0.154177	0.27532	1.31566	0.10718	0.215766	2.13988	0.0319788	0.0377081	-0.194182	0.884591	0.999969	0.630042	0.665092	0.772535	10	8	50	52	20	23	3	2	48	9	4	2	8.18345	8.53063	44.3261	44.1122	17.5371	19.704	3.49027
ENSG00000064309	CDON	cell adhesion associated, oncogene regulated [Source:HGNC Symbol;Acc:HGNC:17104]	protein_coding	0.214032	0.57792	1	-1.52047	8.89053e-05	0.000278678	0.214886	0.577863	0.946881	-1.0238	0.0090675	0.0229566	0.749953	0.0518133	0.112334	0.749099	0.0517783	0.120364	0.25329	0.520971	0.669655	-0.000853327	0.998751	0.999969	-0.496663	0.368052	0.515789	963	568	1038	637	240	296	488	564	1588	311	166	148	838.95	717.571	1205.05	601.912	168.174	377.555	412.42
ENSG00000064313	TAF2	TATA-box binding protein associated factor 2 [Source:HGNC Symbol;Acc:HGNC:11536]	protein_coding	-0.194508	0.517446	0.954191	-0.0253211	0.932989	0.890748	0.299946	0.315068	0.770087	2.24684	5.3489e-14	6.75584e-13	0.240259	0.423	0.635541	-0.254195	0.395551	0.552364	-2.0319	1.24927e-11	1.71028e-10	-0.494454	0.243102	0.999969	-2.27216	8.44741e-08	1.57057e-06	729	709	980	790	791	588	1252	1296	3213	938	1318	1534	1038.27	731.004	712.358	832.975	700.513	1040.4	814.481
ENSG00000064393	HIPK2	homeodomain interacting protein kinase 2 [Source:HGNC Symbol;Acc:HGNC:14402]	protein_coding	0.0547291	0.815798	1	-0.509383	0.0303281	0.0570263	0.08691	0.715803	1	-0.393187	0.103421	0.24921	1.90299	1.06761e-15	8.99861e-14	1.87081	2.46449e-15	1.42861e-13	1.7868	8.33594e-14	2.15727e-12	-0.0321809	0.923456	0.999969	-0.116196	0.730296	0.821748	2769	1869	3060	2488	2562	1696	580	835	1913	569	492	371	2911.66	2443.43	3021.69	2541.21	2096.83	1665.13	664.876
ENSG00000064419	TNPO3	transportin 3 [Source:HGNC Symbol;Acc:HGNC:17103]	protein_coding	-0.194875	0.422835	0.966411	-0.657491	0.00691755	0.0167787	-0.491759	0.042523	0.377212	-1.70158	4.08827e-12	4.17685e-11	-0.201185	0.407203	0.538161	0.0956983	0.693523	0.798067	0.842905	0.00061452	0.00350581	0.296883	0.387228	0.999969	1.04409	0.00252322	0.0101495	1590	1421	1810	1314	1526	1069	2053	2373	4576	1045	523	522	1817.88	1906.97	1861.64	1392.26	1251.7	1109.21	2206.95
ENSG00000064489	BORCS8-MEF2B	BORCS8-MEF2B readthrough [Source:HGNC Symbol;Acc:HGNC:39979]	protein_coding	-0.213216	0.695498	0.945028	0.999561	0.0624245	0.114108	-0.276944	0.599953	1	-1.71955	0.00187177	0.00323407	-1.31817	0.0143396	0.0423824	-1.25444	0.0189481	0.0495864	1.40094	0.0110215	0.0163288	0.0637267	0.933058	0.999969	2.71911	0.000416406	0.00222755	79	29	61	55	157	79	77	116	243	55	40	18	67.1439	33.3768	45.6738	41.636	129.027	73.1324	113.287
ENSG00000064490	RFXANK	regulatory factor X associated ankyrin containing protein [Source:HGNC Symbol;Acc:HGNC:9987]	protein_coding	0.0844889	0.809725	1	-0.637752	0.0692917	0.124211	-0.242747	0.483105	0.886485	-0.899288	0.0104822	0.0321583	-0.97111	0.00529874	0.0188239	-0.643874	0.0648652	0.139168	-0.709573	0.0451027	0.0760027	0.327235	0.50674	0.999969	0.261537	0.598506	0.720267	340	301	268	327	358	210	557	735	1450	353	214	176	347.377	294.119	262.358	418.935	276.501	136.458	589.404
[truncated: 19,489 more rows]
[truncated: 5 more columns]

## Sheet: filtered_list_kallisto
				Riboseq_ED_x_NPC		Riboseq_Neuron_x_NPC		Rnaseq_ED_x_NPC		Rnaseq_Neuron_x_NPC		TE_NPC		TE_ED		TE_Neuron		TE_ED_x_NPC		TE_Neuron_X_NPC
ensembl_id	external_gene_name	description	gene_biotype	log2FoldChange	padj	log2FoldChange	padj	log2FoldChange	padj	log2FoldChange	padj	log2Value	padj	log2Value	padj	log2Value	padj	log2FoldChange	padj	log2FoldChange	padj
[truncated: 14,159 more rows]
