# Supplementary material for: Genome-wide translation control analysis of developing human neurons
Source: Mol Brain. 2022 Jun 15;15:55. doi: 10.1186/s13041-022-00940-9 (PMC9199153; doi:10.1186/s13041-022-00940-9)
Supplement: Supplementary file 9 — Additional file 9: Table S2. Gene Ontology analysis data. [file 13041_2022_940_MOESM9_ESM.xlsx]

## Sheet: Table_S2_description
Table S2. Gene Ontology analysis data. This table show Gene Ontology analysis related to Figures 1, 2, 3 and 5

## Sheet: RNAseq_ED_x_NPC_IPA
Ingenuity Canonical Pathways	Genes	-log10(FDR)	Activation z-score
Axonal Guidance Signaling	ABLIM1,ADAMTS12,ADAMTS8,ADAMTS9,DCC,EFNB2,EPHA4,EPHA5,EPHB2,GDF7,GNG11,ITGA3,MAP2K1,MMP2,MYL12A,NTRK2,PAK1,PAK3,PAPPA,PDGFD,PFN1,PLCH2,PLXNA2,RASD1,ROBO1,ROBO2,ROBO3,SHC1,SHH,SRGAP1,SRGAP3,TUBB2A,UNC5C	8.55
Synaptogenesis Signaling Pathway	ADCY2,AFDN,CDH11,CDH18,CDH23,CDH6,CPLX2,EFNB2,EPHA4,EPHA5,EPHB2,GRIA3,GRM7,NAP1L1,NRXN1,NTRK2,PAK1,RASD1,SHC1,SHC2,SNAP25,SYT2,SYT4	6.57	2.837
Notch Signaling	DLL1,DLL3,DTX4,HES1,HES5,MAML2,MFNG	4.9
Actin Cytoskeleton Signaling	ACTC1,ARHGEF4,FGF12,GSN,ITGA3,MAP2K1,MYL12A,PAK1,PAK3,PDGFD,PFN1,PIP5K1B,RASD1,SHC1	3.62	-0.302
Signaling by Rho Family GTPases	ACTC1,ARHGEF4,CDH11,CDH18,CDH23,CDH6,GNG11,ITGA3,MAP2K1,MYL12A,PAK1,PAK3,PIP5K1B,SEPT11,SEPT9	3.6	0
RhoGDI Signaling	ACTC1,ARHGEF4,CDH11,CDH18,CDH23,CDH6,GNG11,ITGA3,MYL12A,PAK1,PAK3,PIP5K1B	3.3	-0.302
Ephrin Receptor Signaling	EFNB2,EPHA4,EPHA5,EPHB2,GNG11,ITGA3,MAP2K1,PAK1,PAK3,PDGFD,RASD1,SHC1	3.28	-0.816
CDK5 Signaling	ADCY2,EGR1,ITGA3,LAMC1,MAP2K1,NTRK2,PPP1CA,PPP1R14B,RASD1	3.27	0.378
Integrin Signaling	ACTC1,BCAR3,GSN,ITGA3,ITGB5,ITGB8,MAP2K1,MYL12A,PAK1,PAK3,PFN1,RASD1,SHC1	3.26	-0.905
Regulation of Actin-based Motility by Rho	ACTC1,GSN,ITGA3,MYL12A,PAK1,PAK3,PFN1,PIP5K1B	3.19	-0.378
Protein Kinase A Signaling	ADCY2,AKAP6,DCC,DUSP16,DUSP4,DUSP6,GNG11,LEF1,MAP2K1,MYL12A,PDE1A,PDE1B,PLCH2,PPP1CA,PPP1R14B,PTPRR,RYR3,SHH,TGFB2	3.13	1.213
Germ Cell-Sertoli Cell Junction Signaling	A2M,ACTC1,AFDN,GSN,ITGA3,MAP2K1,PAK1,PAK3,RASD1,TGFB2,TUBB2A	2.99
IL-15 Production	ALK,EPHA4,EPHA5,EPHB2,FGFR2,FGFR3,KDR,MAP2K1,NTRK2	2.97
PAK Signaling	ITGA3,MAP2K1,MYL12A,PAK1,PAK3,PDGFD,RASD1,SHC1	2.94	-1.134
Sperm Motility	ALK,EPHA4,EPHA5,EPHB2,FGFR2,FGFR3,KDR,MAP2K1,NTRK2,PDE1A,PDE1B,PLCH2	2.65
Regulation of the Epithelial-Mesenchymal Transition Pathway	EGR1,FGF12,FGFR2,FGFR3,LEF1,MAP2K1,MMP2,PDGFD,RASD1,TGFB2,ZEB1	2.58
Adrenomedullin signaling pathway	ADCY2,ADM,GAD1,KCNN3,MAP2K1,MMP2,PLCH2,RASD1,SHC1,SHC2,TFAP2B	2.49	1
ERK/MAPK Signaling	DUSP4,DUSP6,ELK3,ITGA3,MAP2K1,PAK1,PAK3,PPP1CA,PPP1R14B,RASD1,SHC1	2.49	0.632
Gap Junction Signaling	ACTC1,ADCY2,CCN3,GAD1,GRIA3,GRIK1,LPAR1,MAP2K1,PLCH2,RASD1,TUBB2A	2.46
Thyroid Cancer Signaling	LEF1,MAP2K1,NTRK2,RASD1,SHC1	2.35
Gαi Signaling	ADCY2,GNG11,GRM7,LPAR1,RASD1,S1PR1,S1PR3,SHC1	2.23	-1.134
G-Protein Coupled Receptor Signaling	ADCY2,DUSP4,DUSP6,GRM7,LPAR1,MAP2K1,PDE1A,PDE1B,RASD1,RGS16,S1PR1,S1PR3,SHC1	2.22
Agrin Interactions at Neuromuscular Junction	ACTC1,ITGA3,LAMC1,PAK1,PAK3,RASD1	2.21	1
Cellular Effects of Sildenafil (Viagra)	ACTC1,ADCY2,KCNN3,MYL12A,PDE1A,PDE1B,PLCH2,SLC4A10	2.21
Macropinocytosis Signaling	ITGB5,ITGB8,PAK1,PDGFD,RAB34,RASD1	2.21
Neurotrophin/TRK Signaling	MAP2K1,NTRK2,RASD1,SHC1,SPRY1,SPRY2	2.21	0
PTEN Signaling	FGFR2,FGFR3,ITGA3,KDR,MAP2K1,NTRK2,RASD1,SHC1	2.21	0.378
Synaptic Long Term Potentiation	GRIA3,GRM7,MAP2K1,PLCH2,PPP1CA,PPP1R14B,PPP1R1A,RASD1	2.21	1.89
Hepatic Fibrosis / Hepatic Stellate Cell Activation	A2M,COL13A1,COL5A2,FGFR2,KDR,MMP2,PDGFD,TGFB2,TLR4,VCAM1	2.19
Glutamate Receptor Signaling	GNG11,GRIA3,GRIK1,GRM7,SLC17A6	2.14
Gα12/13 Signaling	CDH11,CDH18,CDH23,CDH6,LPAR1,MAP2K1,MYL12A,RASD1	2.13	-1.134
Human Embryonic Stem Cell Pluripotency	FGFR2,FGFR3,LEF1,NTRK2,PDGFD,S1PR1,S1PR3,TGFB2	2.09
Paxillin Signaling	ACTC1,ITGA3,ITGB5,ITGB8,PAK1,PAK3,RASD1	2.08	1
cAMP-mediated signaling	ADCY2,AKAP6,DUSP4,DUSP6,GRM7,LPAR1,MAP2K1,PDE1A,PDE1B,S1PR1,S1PR3	2	1.265
Cardiac β-adrenergic Signaling	ADCY2,AKAP6,GNG11,PDE1A,PDE1B,PPP1CA,PPP1R14B,PPP1R1A	1.96	2.449
Breast Cancer Regulation by Stathmin1	ADCY2,ARHGEF4,GNG11,MAP2K1,PAK1,PPP1CA,PPP1R14B,RASD1,SHC1,TUBB2A	1.93
GNRH Signaling	ADCY2,EGR1,GNG11,HBEGF,MAP2K1,MMP2,PAK1,PAK3,RASD1	1.92	0
Renin-Angiotensin Signaling	ADCY2,MAP2K1,PAK1,PAK3,RASD1,SHC1,SHC2	1.86	0.447
ErbB Signaling	HBEGF,MAP2K1,PAK1,PAK3,RASD1,SHC1	1.8	0.447
PPARα/RXRα Activation	ADCY2,ITGB5,LPL,MAP2K1,NR2F1,PLCH2,RASD1,SHC1,TGFB2	1.8	0.378
RhoA Signaling	ACTC1,LPAR1,MYL12A,PFN1,PIP5K1B,SEPT11,SEPT9	1.79	-1.134
FAK Signaling	ACTC1,ITGA3,MAP2K1,PAK1,PAK3,RASD1	1.78
White Adipose Tissue Browning Pathway	ADCY2,FGFR2,FGFR3,FNDC5,KDR,RUNX1T1,VGF	1.7	0.378
Adipogenesis pathway	EGR2,FGFR2,FGFR3,HDAC9,LPL,NR2F2,RUNX1T1	1.67
Clathrin-mediated Endocytosis Signaling	ACTC1,AP1S2,CLU,EPHB2,FGF12,ITGB5,ITGB8,PDGFD,SNAP91	1.61
VDR/RXR Activation	CALB1,COL13A1,HES1,SPP1,TGFB2	1.59
CXCR4 Signaling	ADCY2,EGR1,GNG11,MAP2K1,MYL12A,PAK1,PAK3,RASD1	1.57	-1.134
STAT3 Pathway	FGFR2,FGFR3,KDR,MAP2K1,NTRK2,RASD1,TGFB2	1.55	0.816
Calcium Signaling	ACTC1,ATP2B2,CHRNA3,CHRNB4,GRIA3,GRIK1,HDAC9,RYR3,TPM1	1.54	1.633
Virus Entry via Endocytic Pathways	ACTC1,AP1S2,ITGA3,ITGB5,ITGB8,RASD1	1.54
Osteoarthritis Pathway	DKK1,FGFR3,HES1,ITGA3,LEF1,RARRES2,S1PR3,SPP1,TLR4	1.49	-0.378
Rac Signaling	ITGA3,MAP2K1,PAK1,PAK3,PIP5K1B,RASD1	1.49	-0.447
CREB Signaling in Neurons	ADCY2,GNG11,GRIA3,GRIK1,GRM7,MAP2K1,PLCH2,RASD1,SHC1	1.45	1.134
EIF2 Signaling	ACTC1,ATF3,EIF4A1,MAP2K1,PPP1CA,RASD1,RPL22,RPS26,SHC1	1.44	-1.342
Endocannabinoid Developing Neuron Pathway	ADCY2,GNG11,MAP2K1,PAX6,RASD1,STMN2	1.41	-1.342
Phospholipase C Signaling	ADCY2,AHNAK,ARHGEF4,GNG11,HDAC9,ITGA3,MAP2K1,MYL12A,RASD1,SHC1	1.41	-0.707
Role of Tissue Factor in Cancer	EGR1,HBEGF,ITGA3,ITGB5,PAK1,RASD1	1.39
Glutamate Dependent Acid Resistance	GAD1	1.37
Spermine Biosynthesis	SMS	1.37
Sertoli Cell-Sertoli Cell Junction Signaling	A2M,ACTC1,AFDN,EPB41,ITGA3,MAP2K1,RASD1,TUBB2A	1.36
Synaptic Long Term Depression	CRH,GAD1,GRIA3,GRM7,MAP2K1,PLCH2,RASD1,RYR3	1.36	0
Epithelial Adherens Junction Signaling	ACTC1,AFDN,DLL1,LEF1,RASD1,TGFB2,TUBB2A	1.34
ErbB2-ErbB3 Signaling	ETV4,MAP2K1,RASD1,SHC1	1.3
G Beta Gamma Signaling	ADCY2,GNG11,HBEGF,PAK1,RASD1,SHC1	1.3	0.447
Netrin Signaling	ABLIM1,DCC,RYR3,UNC5C	1.28	-1
Melanocyte Development and Pigmentation Signaling	ADCY2,MAP2K1,PAX3,RASD1,SHC1	1.27
Neuregulin Signaling	HBEGF,ITGA3,MAP2K1,RASD1,SHC1	1.27
Bladder Cancer Signaling	FGF12,FGFR3,MAP2K1,MMP2,RASD1	1.24
TGF-β Signaling	INHBB,MAP2K1,RASD1,TGFB2,TGIF1	1.24	0
VEGF Signaling	ACTC1,KDR,MAP2K1,RASD1,SHC1	1.22	-1
Ascorbate Recycling (Cytosolic)	GSTO1	1.2
Hypusine Biosynthesis	EIF5A	1.2
IL-8 Signaling	GNG11,HBEGF,ITGB5,KDR,MAP2K1,MMP2,RASD1,VCAM1	1.2	-1.134
Proline Degradation	LOC102724788/PRODH	1.2
Neuropathic Pain Signaling In Dorsal Horn Neurons	GRIA3,GRM7,KCNN3,NTRK2,PLCH2	1.18	2.236
Oncostatin M Signaling	MAP2K1,RASD1,SHC1	1.18
IL-15 Signaling	MAP2K1,RASD1,SHC1,VCAM1	1.17
PPAR Signaling	MAP2K1,NR2F1,PDGFD,RASD1,SHC1	1.16
Chronic Myeloid Leukemia Signaling	HDAC9,MAP2K1,MECOM,RASD1,TGFB2	1.15
Ephrin B Signaling	EFNB2,EPHB2,GNG11,PAK1	1.15
Caveolar-mediated Endocytosis Signaling	ACTC1,ITGA3,ITGB5,ITGB8	1.13
Insulin Receptor Signaling	ASIC1,MAP2K1,PPP1CA,PPP1R14B,RASD1,SHC1	1.13	-1.342
Role of Oct4 in Mammalian Embryonic Stem Cell Pluripotency	NR2F1,NR2F2,SPP1	1.13
IGF-1 Signaling	CCN3,IGFBP2,MAP2K1,RASD1,SHC1	1.12
Telomerase Signaling	ELK3,HDAC9,MAP2K1,RASD1,SHC1	1.12
Thrombin Signaling	ADCY2,ARHGEF4,GNG11,MAP2K1,MYL12A,PLCH2,RASD1,SHC1	1.12	-0.447
Antiproliferative Role of Somatostatin Receptor 2	GAD1,GNG11,MAP2K1,RASD1	1.11
Ephrin A Signaling	EPHA4,EPHA5,PAK1	1.09
Arsenate Detoxification I (Glutaredoxin)	GSTO1	1.08
Dopamine Receptor Signaling	ADCY2,PPP1CA,PPP1R14B,SLC18A3	1.08
Cancer Drug Resistance By Drug Efflux	ABCB1,MAP2K1,RASD1	1.05
Colorectal Cancer Metastasis Signaling	ADCY2,DCC,GNG11,LEF1,MAP2K1,MMP2,RASD1,TGFB2,TLR4	1.05	-1.134
Renal Cell Carcinoma Signaling	MAP2K1,PAK1,PAK3,RASD1	1.05
Role of NFAT in Cardiac Hypertrophy	ADCY2,GNG11,HDAC9,MAP2K1,PLCH2,RASD1,SHC1,TGFB2	1.05	0
HGF Signaling	ELK3,ITGA3,MAP2K1,PAK1,RASD1	1.04
Acute Phase Response Signaling	A2M,CRABP1,CRABP2,FTL,MAP2K1,RASD1,SHC1	1.03	-2
IL-3 Signaling	MAP2K1,PAK1,RASD1,SHC1	1.03
Glycolysis I	ALDOA,PGAM1	1.02
Relaxin Signaling	ADCY2,GAD1,GNG11,MAP2K1,PDE1A,PDE1B	1.01
Natural Killer Cell Signaling	MAP2K1,PAK1,PAK3,RASD1,SHC1	1
Gluconeogenesis I	ALDOA,PGAM1	0.996
Sphingosine-1-phosphate Signaling	ADCY2,PDGFD,PLCH2,S1PR1,S1PR3	0.991	-0.447
LPS-stimulated MAPK Signaling	MAP2K1,PAK1,RASD1,TLR4	0.987
Glutamate Degradation III (via 4-aminobutyrate)	GAD1	0.983
Rapoport-Luebering Glycolytic Shunt	PGAM1	0.983
Tetrahydrofolate Salvage from 5,10-methenyltetrahydrofolate	MTHFD2	0.983
Gustation Pathway	ADCY2,ASIC1,GNG11,P2RX3,PDE1A,PDE1B	0.975
Regulation of eIF4 and p70S6K Signaling	EIF4A1,ITGA3,MAP2K1,RASD1,RPS26,SHC1	0.967
FGF Signaling	FGF12,FGFR2,FGFR3,MAP2K1	0.959	0
HER-2 Signaling in Breast Cancer	ITGB5,ITGB8,MMP2,RASD1	0.959
VEGF Family Ligand-Receptor Interactions	KDR,MAP2K1,RASD1,SHC1	0.959
Transcriptional Regulatory Network in Embryonic Stem Cells	GBX2,ONECUT1,PAX6	0.951
PDGF Signaling	MAP2K1,PDGFD,RASD1,SHC1	0.932
CCR3 Signaling in Eosinophils	GNG11,MAP2K1,PAK1,PAK3,RASD1	0.921
Ceramide Signaling	MAP2K1,RASD1,S1PR1,S1PR3	0.921
Tec Kinase Signaling	ACTC1,GNG11,ITGA3,PAK1,PAK3,TLR4	0.917	0.447
RAR Activation	ADCY2,CRABP1,CRABP2,MAP2K1,NR2F1,NR2F2,TGFB2	0.914
Glycogen Biosynthesis II (from UDP-D-Glucose)	GBE1	0.91
Semaphorin Signaling in Neurons	DPYSL3,PAK1,PAK3	0.9
Molecular Mechanisms of Cancer	ADCY2,ARHGEF4,ITGA3,LEF1,MAP2K1,PAK1,PAK3,RASD1,RASGRF2,SHC1,SHH,TGFB2	0.879
IL-6 Signaling	A2M,ABCB1,MAP2K1,RASD1,SHC1	0.866	-2
Huntington's Disease Signaling	CPLX2,GNG11,HAP1,HDAC9,NEUROD1,SHC1,SNAP25,UBE2S	0.863	-1
P2Y Purigenic Receptor Signaling Pathway	ADCY2,GNG11,MAP2K1,PLCH2,RASD1	0.857	0
Endometrial Cancer Signaling	LEF1,MAP2K1,RASD1	0.851
Glioblastoma Multiforme Signaling	LEF1,MAP2K1,PDGFD,PLCH2,RASD1,SHC1	0.851	-0.447
PCP pathway	LGR4,PFN1,RSPO3	0.851
α-Adrenergic Signaling	ADCY2,GNG11,MAP2K1,RASD1	0.845
IL-2 Signaling	MAP2K1,RASD1,SHC1	0.836
GABA Receptor Signaling	ADCY2,GAD1,KCNN3,SLC6A1	0.833
Nitric Oxide Signaling in the Cardiovascular System	KDR,MAP2K1,PDE1A,PDE1B	0.833	0
Inhibition of Angiogenesis by TSP1	CD47,KDR	0.818
Cardiac Hypertrophy Signaling (Enhanced)	ADCY2,FGF12,FGFR2,FGFR3,GNG11,HDAC9,ITGA3,MAP2K1,PDE1A,PDE1B,PLCH2,RASD1,RYR3,TGFB2	0.815	0.277
Thrombopoietin Signaling	MAP2K1,RASD1,SHC1	0.807
SAPK/JNK Signaling	DUSP4,GNG11,RASD1,SHC1	0.796
Airway Pathology in Chronic Obstructive Pulmonary Disease	MMP2	0.793
Histidine Degradation III	MTHFD2	0.793
Sucrose Degradation V (Mammalian)	ALDOA	0.793
Superoxide Radicals Degradation	NQO1	0.793
Opioid Signaling Pathway	ADCY2,GNG11,MAP2K1,PDE1A,PDE1B,RASD1,RGS16,RYR3	0.79	-0.378
Pyridoxal 5'-phosphate Salvage Pathway	MAP2K1,PAK1,PAK3	0.79
p53 Signaling	ADGRB1,GADD45G,HDAC9,TP53I3	0.785
PI3K Signaling in B Lymphocytes	ATF3,MAP2K1,PLCH2,RASD1,TLR4	0.78	0
NF-κB Signaling	FGFR2,FGFR3,KDR,NTRK2,RASD1,TLR4	0.767	0.447
ErbB4 Signaling	MAP2K1,RASD1,SHC1	0.764
Citrulline Biosynthesis	LOC102724788/PRODH	0.747
Folate Transformations I	MTHFD2	0.747
Leucine Degradation I	BCAT1	0.747
Corticotropin Releasing Hormone Signaling	ADCY2,CRH,GAD1,MAP2K1,SHH	0.717	0
GM-CSF Signaling	MAP2K1,RASD1,SHC1	0.712
Endocannabinoid Cancer Inhibition Pathway	ADCY2,ATF3,LEF1,MAP2K1,MMP2	0.708	-0.447
Calcium Transport I	ATP2B2	0.706
Gαs Signaling	ADCY2,GNG11,MAP2K1,RYR3	0.703	-1
Inhibition of Matrix Metalloproteases	A2M,MMP2	0.701
tRNA Charging	DARS2,QARS	0.701
Glioma Invasiveness Signaling	ITGB5,MMP2,RASD1	0.688
GPCR-Mediated Integration of Enteroendocrine Signaling Exemplified by an L Cell	ADCY2,ADCYAP1,PLCH2	0.688
Role of Macrophages, Fibroblasts and Endothelial Cells in Rheumatoid Arthritis	DKK1,LEF1,MAP2K1,PDGFD,PLCH2,RASD1,SFRP4,TLR4,VCAM1	0.688
Leptin Signaling in Obesity	ADCY2,MAP2K1,PLCH2	0.676
Glioma Signaling	MAP2K1,PDGFD,RASD1,SHC1	0.674
ILK Signaling	ACTC1,ITGB5,ITGB8,LEF1,NACA,PPP1R14B	0.67	0.816
NRF2-mediated Oxidative Stress Response	ACTC1,FTL,GSTO1,MAP2K1,NQO1,RASD1	0.67
Angiopoietin Signaling	PAK1,PAK3,RASD1	0.666
Erythropoietin Signaling	MAP2K1,RASD1,SHC1	0.642
GDNF Family Ligand-Receptor Interactions	MAP2K1,RASD1,SHC1	0.642
Guanosine Nucleotides Degradation III	NT5E	0.636
Serotonin Receptor Signaling	ADCY2,SLC18A3	0.636
tRNA Splicing	PDE1A,PDE1B	0.636
Apelin Endothelial Signaling Pathway	ADCY2,MAP2K1,RASD1,VCAM1	0.629
eNOS Signaling	ADCY2,CHRNA3,CHRNB4,KDR,LPAR1	0.629	0.447
Reelin Signaling in Neurons	ARHGEF4,DCX,ITGA3	0.622
Leukocyte Extravasation Signaling	ACTC1,AFDN,ITGA3,MMP2,THY1,VCAM1	0.616	-0.816
FLT3 Signaling in Hematopoietic Progenitor Cells	MAP2K1,RASD1,SHC1	0.611
Fatty Acid Activation	ACSL6	0.606
Urate Biosynthesis/Inosine 5'-phosphate Degradation	NT5E	0.606
Cardiac Hypertrophy Signaling	ADCY2,GNG11,MAP2K1,MYL12A,PLCH2,RASD1,TGFB2	0.604	0
Cholecystokinin/Gastrin-mediated Signaling	EPHA4,MAP2K1,RASD1,SHC1	0.604
Cyclins and Cell Cycle Regulation	HDAC9,MYT1,TGFB2	0.6
JAK/Stat Signaling	MAP2K1,RASD1,SHC1	0.6
HMGB1 Signaling	MAP2K1,RASD1,TGFB2,TLR4,VCAM1	0.593
Prolactin Signaling	MAP2K1,RASD1,SHC1	0.59
3-phosphoinositide Biosynthesis	DUSP16,PIP5K1B,PPP1CA,PPP1R14B,PPP1R1A	0.58	-0.447
Dopamine-DARPP32 Feedback in cAMP Signaling	ADCY2,KCNJ2,PLCH2,PPP1CA,PPP1R14B	0.58	2
NF-κB Activation by Viruses	ITGA3,ITGB5,RASD1	0.58
PFKFB4 Signaling Pathway	MAP2K1,TGFB2	0.58
Isoleucine Degradation I	BCAT1	0.578
Atherosclerosis Signaling	CLU,LPL,PDGFD,VCAM1	0.572
BMP signaling pathway	FST,MAP2K1,RASD1	0.572
Cdc42 Signaling	ITGA3,MYL12A,PAK1,PAK3	0.564	0
HIPPO signaling	FAT4,PPP1CA,PPP1R14B	0.562
TNFR1 Signaling	PAK1,PAK3	0.554
Adenosine Nucleotides Degradation II	NT5E	0.553
Dermatan Sulfate Degradation (Metazoa)	IDS	0.553
Superpathway of Citrulline Metabolism	LOC102724788/PRODH	0.553
Vitamin-C Transport	GSTO1	0.553
Regulation of IL-2 Expression in Activated and Anergic T Lymphocytes	MAP2K1,RASD1,TGFB2	0.544
14-3-3-mediated Signaling	MAP2K1,PLCH2,RASD1,TUBB2A	0.535
Melanoma Signaling	MAP2K1,RASD1	0.53
Parkinson's Signaling	SNCAIP	0.529
Tight Junction Signaling	ACTC1,AFDN,EPB41,SNAP25,TGFB2	0.529
Endocannabinoid Neuronal Synapse Pathway	ADCY2,GNG11,GRIA3,PLCH2	0.527	0
Acute Myeloid Leukemia Signaling	LEF1,MAP2K1,RASD1	0.526
p70S6K Signaling	MAP2K1,PLCH2,RASD1,SHC1	0.52
UVC-Induced MAPK Signaling	MAP2K1,RASD1	0.519
Prostate Cancer Signaling	LEF1,MAP2K1,RASD1	0.517
Wnt/β-catenin Signaling	DKK1,LEF1,SFRP4,TGFB2,TLE3	0.51	0
Factors Promoting Cardiogenesis in Vertebrates	DKK1,LEF1,TGFB2	0.509
γ-linolenate Biosynthesis II (Animals)	ACSL6	0.507
IL-12 Signaling and Production in Macrophages	CLU,MAP2K1,TGFB2,TLR4	0.507
Mitochondrial L-carnitine Shuttle Pathway	ACSL6	0.507
PI3K/AKT Signaling	ITGA3,MAP2K1,RASD1,SHC1	0.507
RAN Signaling	KPNA5	0.507
Role of Osteoblasts, Osteoclasts and Chondrocytes in Rheumatoid Arthritis	DKK1,GSN,ITGA3,LEF1,SFRP4,SPP1	0.489
Purine Nucleotides Degradation II (Aerobic)	NT5E	0.487
Valine Degradation I	BCAT1	0.487
EGF Signaling	MAP2K1,SHC1	0.475
D-myo-inositol (1,4,5,6)-Tetrakisphosphate Biosynthesis	DUSP16,PPP1CA,PPP1R14B,PPP1R1A	0.474	0
D-myo-inositol (3,4,5,6)-tetrakisphosphate Biosynthesis	DUSP16,PPP1CA,PPP1R14B,PPP1R1A	0.474	0
Salvage Pathways of Pyrimidine Ribonucleotides	MAP2K1,PAK1,PAK3	0.469
Aryl Hydrocarbon Receptor Signaling	GSTO1,NQO1,NR2F1,TGFB2	0.467
GADD45 Signaling	GADD45G	0.467
CNTF Signaling	MAP2K1,RASD1	0.465
Amyotrophic Lateral Sclerosis Signaling	GRIA3,GRIK1,PAK1	0.461
Ovarian Cancer Signaling	LEF1,MAP2K1,MMP2,RASD1	0.455
Phagosome Maturation	DYNC1I1,LAMP1,SNAP25,TUBB2A	0.455
Retinoic acid Mediated Apoptosis Signaling	CRABP1,CRABP2	0.455
B Cell Receptor Signaling	EGR1,MAP2K1,POU2F2,RASD1,SHC1	0.453	-1
Inflammasome pathway	TLR4	0.45
Maturity Onset Diabetes of Young (MODY) Signaling	NEUROD1	0.45
Methionine Degradation I (to Homocysteine)	PRMT8	0.45
Endothelin-1 Signaling	ADCY2,PLCH2,RASD1,SHC1,SHC2	0.449	0
MSP-RON Signaling Pathway	ACTC1,TLR4	0.445
NAD Salvage Pathway II	NT5E	0.433
Production of Nitric Oxide and Reactive Oxygen Species in Macrophages	CLU,MAP2K1,PPP1CA,PPP1R14B,TLR4	0.428	0.447
Mouse Embryonic Stem Cell Pluripotency	LEF1,MAP2K1,RASD1	0.419
SPINK1 General Cancer Pathway	MAP2K1,RASD1	0.418
Cysteine Biosynthesis III (mammalia)	PRMT8	0.417
HOTAIR Regulatory Pathway	LEF1,MMP2,SPP1,TLR4	0.403	-1
Apelin Cardiac Fibroblast Signaling Pathway	TGFB2	0.402
Superpathway of Inositol Phosphate Compounds	DUSP16,PIP5K1B,PPP1CA,PPP1R14B,PPP1R1A	0.399	-0.447
3-phosphoinositide Degradation	DUSP16,PPP1CA,PPP1R14B,PPP1R1A	0.393	0
Regulation of Cellular Mechanics by Calpain Protease	ITGA3,RASD1	0.393
Glutathione-mediated Detoxification	GSTO1	0.388
D-myo-inositol-5-phosphate Metabolism	DUSP16,PPP1CA,PPP1R14B,PPP1R1A	0.387	0
Myc Mediated Apoptosis Signaling	RASD1,SHC1	0.384
Pancreatic Adenocarcinoma Signaling	HBEGF,MAP2K1,TGFB2	0.381
Cell Cycle: G1/S Checkpoint Regulation	HDAC9,TGFB2	0.376
Remodeling of Epithelial Adherens Junctions	ACTC1,TUBB2A	0.376
D-myo-inositol (1,4,5)-Trisphosphate Biosynthesis	PIP5K1B	0.375
Aldosterone Signaling in Epithelial Cells	ASIC1,MAP2K1,PIP5K1B,PLCH2	0.373	0
Glucocorticoid Receptor Signaling	A2M,CDKN1C,MAP2K1,POU2F2,RASD1,SHC1,TGFB2,VCAM1	0.369
Role of JAK1 and JAK3 in γc Cytokine Signaling	RASD1,SHC1	0.369
GPCR-Mediated Nutrient Sensing in Enteroendocrine Cells	ADCY2,GNG11,PLCH2	0.364
Antiproliferative Role of TOB in T Cell Signaling	TGFB2	0.362
Neuroinflammation Signaling Pathway	CALB1,CALB2,GAD1,SLC6A1,TGFB2,TLR4,VCAM1	0.36	0
NGF Signaling	MAP2K1,RASD1,SHC1	0.352
Actin Nucleation by ARP-WASP Complex	ITGA3,RASD1	0.347
Basal Cell Carcinoma Signaling	LEF1,SHH	0.347
Melatonin Signaling	MAP2K1,PLCH2	0.347
Phagosome Formation	ITGA3,PLCH2,TLR4	0.347
fMLP Signaling in Neutrophils	GNG11,MAP2K1,RASD1	0.341
Growth Hormone Signaling	A2M,ONECUT1	0.34
GP6 Signaling Pathway	COL13A1,COL5A2,LAMC1	0.335
Hypoxia Signaling in the Cardiovascular System	NQO1,UBE2S	0.333
Role of NANOG in Mammalian Embryonic Stem Cell Pluripotency	MAP2K1,RASD1,SHC1	0.331
Sonic Hedgehog Signaling	SHH	0.327
Non-Small Cell Lung Cancer Signaling	MAP2K1,RASD1	0.326
LPS/IL-1 Mediated Inhibition of RXR Function	ABCB1,ACSL6,FABP7,GSTO1,TLR4	0.323
Granulocyte Adhesion and Diapedesis	ITGA3,MMP2,THY1,VCAM1	0.321
Fatty Acid β-oxidation I	ACSL6	0.317
G Protein Signaling Mediated by Tubby	GNG11	0.317
FcγRIIB Signaling in B Lymphocytes	RASD1,SHC1	0.313
LXR/RXR Activation	CLU,LPL,TLR4	0.31
Role of MAPK Signaling in the Pathogenesis of Influenza	MAP2K1,RASD1	0.307
Chemokine Signaling	MAP2K1,RASD1	0.301
4-1BB Signaling in T Lymphocytes	MAP2K1	0.298
Role of JAK2 in Hormone-like Cytokine Signaling	SHC1	0.298
Altered T Cell and B Cell Signaling in Rheumatoid Arthritis	SPP1,TLR4	0.289
Circadian Rhythm Signaling	ADCYAP1	0.288
IL-17 Signaling	MAP2K1,RASD1	0.284
DNA Methylation and Transcriptional Repression Signaling	CHD3	0.279
MIF-mediated Glucocorticoid Regulation	TLR4	0.279
Xenobiotic Metabolism Signaling	ABCB1,FTL,GSTO1,MAP2K1,NQO1,RASD1	0.279
IL-4 Signaling	RASD1,SHC1	0.278
Agranulocyte Adhesion and Diapedesis	ACTC1,ITGA3,MMP2,VCAM1	0.277
PEDF Signaling	RASD1,ZEB1	0.272
Coagulation System	A2M	0.271
Superpathway of Methionine Degradation	PRMT8	0.271
Hepatic Cholestasis	ABCB1,ADCY2,TGFB2,TLR4	0.267
Crosstalk between Dendritic Cells and Natural Killer Cells	ACTC1,TLR4	0.262
RANK Signaling in Osteoclasts	GSN,MAP2K1	0.253
Retinol Biosynthesis	LPL	0.247
Estrogen Receptor Signaling	MAP2K1,RASD1,SHC1	0.242
Hereditary Breast Cancer Signaling	GADD45G,HDAC9,RASD1	0.242
Triacylglycerol Degradation	LPL	0.24
nNOS Signaling in Skeletal Muscle Cells	RYR3	0.234
IL-1 Signaling	ADCY2,GNG11	0.229
Mechanisms of Viral Exit from Host Cells	ACTC1	0.227
Role of IL-17F in Allergic Inflammatory Airway Diseases	MAP2K1	0.227
Dermatan Sulfate Biosynthesis (Late Stages)	DSEL	0.22
MIF Regulation of Innate Immunity	TLR4	0.22
iNOS Signaling	TLR4	0.208
Stearate Biosynthesis I (Animals)	ACSL6	0.208
FAT10 Cancer Signaling Pathway	TGFB2	0.197
nNOS Signaling in Neurons	RASD1	0.197
AMPK Signaling	CHRNA3,CHRNB4	0
Androgen Signaling	GNG11,SHC1	0
Antioxidant Action of Vitamin C	GSTO1,PLCH2	0
Apelin Adipocyte Signaling Pathway	ADCY2	0
Apelin Cardiomyocyte Signaling Pathway	MYL12A,PLCH2	0
Apoptosis Signaling	MAP2K1,RASD1	0
ATM Signaling	GADD45G,ZEB1	0
Autophagy	LAMP1	0
CCR5 Signaling in Macrophages	GNG11	0
CD27 Signaling in Lymphocytes	MAP2K1	0
CD28 Signaling in T Helper Cells	MAP2K1,PAK1	0
CD40 Signaling	MAP2K1	0
Communication between Innate and Adaptive Immune Cells	TLR4	0
CTLA4 Signaling in Cytotoxic T Lymphocytes	AP1S2	0
Death Receptor Signaling	ACTC1	0
Dendritic Cell Maturation	PLCH2,TLR4	0
Dermatan Sulfate Biosynthesis	DSEL	0
ERK5 Signaling	RASD1	0
Estrogen-Dependent Breast Cancer Signaling	RASD1	0
Fc Epsilon RI Signaling	MAP2K1,RASD1	0
Fcγ Receptor-mediated Phagocytosis in Macrophages and Monocytes	ACTC1,PAK1	0
FXR/RXR Activation	CLU,LPL	0
Gαq Signaling	GNG11,MAP2K1,RGS16	0
HIF1α Signaling	MMP2,RASD1	0
iCOS-iCOSL Signaling in T Helper Cells	SHC1	0
IL-17A Signaling in Airway Cells	MAP2K1	0
IL-7 Signaling Pathway	SHC1	0
Iron homeostasis signaling pathway	FTL	0
Lymphotoxin β Receptor Signaling	VCAM1	0
mTOR Signaling	EIF4A1,RASD1,RPS26	0
Neuroprotective Role of THOP1 in Alzheimer's Disease	HPN	0
Nur77 Signaling in T Lymphocytes	HDAC9	0
p38 MAPK Signaling	TGFB2	0
PD-1, PD-L1 cancer immunotherapy pathway	TGFB2	0
Phospholipases	PLCH2	0
PKCθ Signaling in T Lymphocytes	RASD1	0
Protein Ubiquitination Pathway	UBE2S	0
PXR/RXR Activation	ABCB1	0
Role of IL-17A in Arthritis	MAP2K1	0
Role of NFAT in Regulation of the Immune Response	GNG11,MAP2K1,RASD1	0
Role of Pattern Recognition Receptors in Recognition of Bacteria and Viruses	PTX3,TGFB2,TLR4	0
Role of PI3K/AKT Signaling in the Pathogenesis of Influenza	MAP2K1	0
Role of Wnt/GSK-3β Signaling in the Pathogenesis of Influenza	LEF1	0
Sirtuin Signaling Pathway	DUSP6,GADD45G,NQO1,PGAM1	0	0
Sumoylation Pathway	ZEB1	0
Systemic Lupus Erythematosus In B Cell Signaling Pathway	MAP2K1,RASD1,SHC1,SHC2,TGFB2	0	0.447
Systemic Lupus Erythematosus In T Cell Signaling Pathway	MAP2K1,RASD1,S1PR3	0
Systemic Lupus Erythematosus Signaling	RASD1	0
T Cell Exhaustion Signaling Pathway	KDR,RASD1	0
T Cell Receptor Signaling	MAP2K1,RASD1	0
Th1 and Th2 Activation Pathway	DLL1,S1PR1	0
Th1 Pathway	DLL1	0
Th2 Pathway	DLL1,S1PR1	0
Toll-like Receptor Signaling	TLR4	0
TR/RXR Activation	SYT2	0
TREM1 Signaling	TLR4	0
Type I Diabetes Mellitus Signaling	GAD1	0
Type II Diabetes Mellitus Signaling	ACSL6	0
UVA-Induced MAPK Signaling	PLCH2,RASD1	0
UVB-Induced MAPK Signaling	MAP2K1	0
Wnt/Ca+ pathway	PLCH2	0

## Sheet: RNAseq_Neuron_x_NPC_IPA
Ingenuity Canonical Pathways	Genes	-log10(FDR)	Activation z-score
Synaptogenesis Signaling Pathway	ACTR2,ACTR3,ADCY1,ADCY2,ADCY4,ADCY5,ADCY6,ADCY9,AFDN,AKT1,AKT3,AP1B1,AP1G2,AP2B1,ARPC1B,ARPC4,BAD,BDNF,BET1L,CACNA1B,CACNA2D1,CACNB1,CACNB3,CACNB4,CADM1,CALM1 (includes others),CAMK2A,CAMK2B,CAMK2D,CAMK4,CDH1,CDH10,CDH11,CDH12,CDH15,CDH18,CDH2,CDH4,CDH6,CDH8,CDH9,CDK5,CFL1,CLASP2,CNTNAP2,COMP,CPLX1,CPLX2,CREBBP,CRKL,CTNNB1,DLG4,EFNA4,EFNA5,EFNB1,EFNB2,EIF4EBP1,EIF4EBP2,EPHA10,EPHA2,EPHA4,EPHA5,EP…	12.7	6.078
Role of NFAT in Cardiac Hypertrophy	ADCY1,ADCY2,ADCY4,ADCY5,ADCY6,ADCY9,AKAP5,AKT1,AKT3,BORCS8-MEF2B,CABIN1,CACNA1A,CACNA1B,CACNA1C,CACNA1D,CACNA1E,CACNA1G,CACNA1I,CACNA2D1,CACNA2D2,CACNA2D3,CACNB1,CACNB2,CACNB3,CACNB4,CACNG2,CACNG7,CACNG8,CALM1 (includes others),CAMK1D,CAMK2A,CAMK2B,CAMK2D,CAMK4,CSNK1A1,CTF1,GNAI1,GNAI2,GNB1,GNB4,GNB5,GNG10,GNG11,GNG3,GNG4,GNG5,HDAC1,HDAC5,HDAC6,HDAC7,HDAC8,HDAC9,HRAS,IGF1R,IL11,IL6ST,ITPR1,ITPR2,…	8.14	2.145
CREB Signaling in Neurons	ADCY1,ADCY2,ADCY4,ADCY5,ADCY6,ADCY9,AKT1,AKT3,CACNA1A,CACNA1B,CACNA1C,CACNA1D,CACNA1E,CACNA1G,CACNA1I,CACNA2D1,CACNA2D2,CACNA2D3,CACNB1,CACNB2,CACNB3,CACNB4,CACNG2,CACNG7,CACNG8,CALM1 (includes others),CAMK2A,CAMK2B,CAMK2D,CAMK4,CREBBP,GNA13,GNAI1,GNAI2,GNAO1,GNB1,GNB4,GNB5,GNG10,GNG11,GNG3,GNG4,GNG5,GRIA1,GRIA2,GRIA3,GRIA4,GRID1,GRID2,GRIK1,GRIK2,GRIK3,GRIK4,GRIK5,GRIN1,GRIN2B,GRIN2D,GRM1,GRM5,G…	6.8	4.013
Breast Cancer Regulation by Stathmin1	ADCY1,ADCY2,ADCY4,ADCY5,ADCY6,ADCY9,ARHGEF10,ARHGEF12,ARHGEF15,ARHGEF17,ARHGEF19,ARHGEF4,ARHGEF6,ARHGEF9,CALM1 (includes others),CAMK1D,CAMK2A,CAMK2B,CAMK2D,CAMK4,CCNE1,CDK1,CDK2,CDKN1A,E2F1,E2F2,E2F4,E2F5,E2F7,E2F8,GNA13,GNAI1,GNAI2,GNB1,GNB4,GNB5,GNG10,GNG11,GNG3,GNG4,GNG5,HRAS,ITPR1,ITPR2,ITPR3,KRAS,LIMK1,MAP2K1,MAPK1,MAPK3,MRAS,NRAS,PAK1,PIK3C2A,PIK3C2B,PIK3R1,PIK3R3,PIK3R4,PLCB1,PLCB3,PLCB4,…	6.48
Protein Kinase A Signaling	ACP1,ADCY1,ADCY2,ADCY4,ADCY5,ADCY6,ADCY9,ADD1,ADD2,ADD3,AKAP1,AKAP11,AKAP12,AKAP13,AKAP17A,AKAP2,AKAP3,AKAP5,AKAP6,AKAP7,AKAP8,AKAP9,ANAPC1,ANAPC11,ANAPC2,BAD,CALM1 (includes others),CAMK2A,CAMK2B,CAMK2D,CAMK4,CDC14B,CDC16,CDC23,CDC25A,CDC25B,CDC25C,CDC27,CDKN3,CNGA3,CNGB1,CREBBP,CTNNB1,DCC,DUSP11,DUSP12,DUSP16,DUSP26,DUSP3,DUSP4,DUSP5,DUSP6,DUSP8,EPM2A,EYA1,EYA2,FLNA,FLNB,FLNC,GDE1,GDPD1,GLI3,GN…	6.32	2.499
14-3-3-mediated Signaling	AKT1,AKT1S1,AKT3,BAD,BAX,CBL,EDC3,FOS,FOXO1,GFAP,GSK3A,HRAS,JUN,KRAS,MAP2K1,MAPK1,MAPK10,MAPK12,MAPK3,MAPK9,MAPT,MRAS,NRAS,PDIA3,PIK3C2A,PIK3C2B,PIK3R1,PIK3R3,PIK3R4,PLCB1,PLCB3,PLCB4,PLCD1,PLCD3,PLCD4,PLCE1,PLCG1,PLCH1,PLCH2,PLCL1,PRKCA,PRKCB,PRKCD,PRKCE,PRKCG,PRKCH,PRKCI,PRKCZ,PRKD3,RAF1,RALA,RAP1B,RAP2B,RASD2,RPS6KA1,RRAS,SNCA,SRPK2,STRADA,TNFRSF1A,TP73,TRAF2,TSC1,TSC2,TUBA1B,TUBA3C/TUBA3D,TUB…	6.25	0.63
Adipogenesis pathway	AGPAT2,AKT1,ARNTL,ATG5,BMP2,BMP4,BMP7,BMPR1A,BSCL2,CCNH,CDK5,CEBPA,CTBP2,CTNNB1,DDIT3,DGKD,EBF1,EGR2,ERCC2,EZH2,FABP4,FBXW7,FGF1,FGF2,FGFR1,FGFRL1,FOXO1,FZD1,FZD10,FZD2,FZD3,FZD5,FZD6,FZD7,FZD9,GTF2H2,GTF2H5,HAT1,HDAC1,HDAC5,HDAC6,HDAC7,HDAC8,HDAC9,HIF1A,KAT2A,KAT2B,KAT6A,KAT6B,KAT7,KLF3,LPL,MNAT1,NR1D2,NR2F2,PAXIP1,PPIP5K1,RB1,RBBP7,RBP1,RPS6KA1,RPS6KB1,RUNX1T1,SAP130,SAP18,SENP2,SIRT2,SMAD1,SMA…	6.24
Role of BRCA1 in DNA Damage Response	ACTB,ACTL6B,BABAM1,BABAM2,BARD1,BLM,BRCA1,BRCC3,BRD7,BRIP1,CDKN1A,CHEK1,CHEK2,DPF1,E2F1,E2F2,E2F4,E2F5,E2F7,E2F8,FAAP24,FANCA,FANCB,FANCC,FANCD2,FANCF,FANCG,FANCL,GADD45A,MDC1,MLH1,MRE11,MSH6,PBRM1,PHF10,PLK1,RAD50,RAD51,RB1,RBBP8,RBL1,RFC1,RFC3,RFC4,RFC5,RPA1,SMARCA2,SMARCA4,SMARCB1,SMARCC2,SMARCD2,SMARCD3,SMARCE1,TP53,UIMC1	6.09	-2.191
Synaptic Long Term Potentiation	ADCY1,CACNA1C,CALM1 (includes others),CAMK2A,CAMK2B,CAMK2D,CAMK4,CREBBP,GRIA1,GRIA2,GRIA3,GRIA4,GRIN1,GRIN2B,GRIN2D,GRIN3A,GRINA,GRM1,GRM5,GRM6,GRM7,GRM8,HRAS,ITPR1,ITPR2,ITPR3,KRAS,MAP2K1,MAPK1,MAPK3,MRAS,NRAS,PDIA3,PLCB1,PLCB3,PLCB4,PLCD1,PLCD3,PLCD4,PLCE1,PLCG1,PLCH1,PLCH2,PLCL1,PPP1CA,PPP1CB,PPP1CC,PPP1R12A,PPP1R14B,PPP1R14C,PPP1R1A,PPP1R7,PPP3CA,PPP3CB,PPP3R1,PRKACA,PRKACB,PRKAG2,PRKAR1A,PRK…	5.86	3.441
Neuropathic Pain Signaling In Dorsal Horn Neurons	BDNF,CAMK1D,CAMK2A,CAMK2B,CAMK2D,CAMK4,FOS,GRIA1,GRIA2,GRIA3,GRIA4,GRIN1,GRIN2B,GRIN2D,GRIN3A,GRINA,GRM1,GRM5,GRM6,GRM7,GRM8,ITPR1,ITPR2,ITPR3,KCNH2,KCNN2,KCNN3,KCNQ3,MAPK1,MAPK3,NTRK2,PDIA3,PIK3C2A,PIK3C2B,PIK3R1,PIK3R3,PIK3R4,PLCB1,PLCB3,PLCB4,PLCD1,PLCD3,PLCD4,PLCE1,PLCG1,PLCH1,PLCH2,PLCL1,PRKACA,PRKACB,PRKAG2,PRKAR1A,PRKAR1B,PRKAR2A,PRKAR2B,PRKCA,PRKCB,PRKCD,PRKCE,PRKCG,PRKCH,PRKCI,PRKCZ,PRKD…	5.72	4.093
Hereditary Breast Cancer Signaling	ACTB,ACTL6B,AKT1,AKT3,BARD1,BLM,BRCA1,BRD7,CCNB1,CCND1,CDC25C,CDK1,CDK4,CDK6,CDKN1A,CHEK1,CHEK2,CREBBP,DDB2,DPF1,E2F1,FAAP24,FANCA,FANCB,FANCC,FANCD2,FANCF,FANCG,FANCL,GADD45A,H2AFX,HDAC1,HDAC5,HDAC6,HDAC7,HDAC8,HDAC9,HRAS,KRAS,MLH1,MRAS,MRE11,MSH6,NRAS,PBRM1,PHF10,PIK3C2A,PIK3C2B,PIK3R1,PIK3R3,PIK3R4,POLR2B,POLR2C,POLR2D,POLR2E,POLR2G,POLR2J,POLR2J2/POLR2J3,POLR2L,RAD50,RAD51,RALA,RAP1B,RAP2B,RA…	5.61
Molecular Mechanisms of Cancer	ADCY1,ADCY2,ADCY4,ADCY5,ADCY6,ADCY9,AKT1,AKT3,APC,APH1A,APH1B,ARHGEF10,ARHGEF12,ARHGEF15,ARHGEF17,ARHGEF19,ARHGEF4,ARHGEF6,ARHGEF9,AURKA,BAD,BAK1,BAX,BID,BMP1,BMP2,BMP4,BMP7,BMPR1A,BRCA1,CAMK2A,CAMK2B,CAMK2D,CASP7,CASP9,CBL,CCND1,CCND2,CCND3,CCNE1,CDC25A,CDC25B,CDC25C,CDH1,CDK1,CDK11A,CDK11B,CDK14,CDK17,CDK19,CDK2,CDK20,CDK4,CDK5,CDK6,CDKN1A,CDKN2D,CHEK1,CHEK2,CREBBP,CTNNA2,CTNNB1,DIABLO,E2F1,E2F…	5.55
Opioid Signaling Pathway	ADCY1,ADCY2,ADCY4,ADCY5,ADCY6,ADCY9,AKT1,AKT3,AP1B1,AP1G2,AP2B1,ARRB2,BAD,BLK,CACNA1A,CACNA1B,CACNA1C,CACNA1D,CACNA1E,CACNA1G,CACNA1I,CACNA2D1,CACNA2D2,CACNA2D3,CACNB1,CACNB2,CACNB3,CACNB4,CACNG2,CACNG7,CACNG8,CALM1 (includes others),CAMK1D,CAMK2A,CAMK2B,CAMK2D,CAMK4,CLTB,CREBBP,CTNNB1,FOS,FOSB,FYN,GNAI1,GNAI2,GNAO1,GNB1,GNG11,GNG5,GRIN1,GRIN2B,GRIN2D,GRIN3A,GRINA,GRK4,GRK5,HRAS,ITPR1,ITPR2,ITPR3…	5.54	3.233
Androgen Signaling	AR,CACNA1A,CACNA1B,CACNA1C,CACNA1D,CACNA1E,CACNA1G,CACNA1I,CACNA2D1,CACNA2D2,CACNA2D3,CACNB1,CACNB2,CACNB3,CACNB4,CACNG2,CACNG7,CACNG8,CALM1 (includes others),CAMK4,CCND1,CCNH,CREBBP,DNAJB1,ERCC2,GNA13,GNAI1,GNAI2,GNAO1,GNB1,GNB4,GNB5,GNG10,GNG11,GNG3,GNG4,GNG5,GTF2A1,GTF2E1,GTF2E2,GTF2F1,GTF2H2,GTF2H5,HSP90AA1,JUN,KAT2B,KAT7,MAPK1,MAPK3,MNAT1,MRAS,NCOA1,NCOA2,NFKB2,POLR2B,POLR2C,POLR2D,POLR2E,PO…	5.27	4.143
IGF-1 Signaling	AKT1,AKT3,BAD,CASP9,CCN1,CCN2,CSNK2A1,CSNK2A2,CSNK2B,FOS,FOXO1,FOXO3,GRB10,HRAS,IGF1R,IGFBP2,IGFBP3,IGFBP4,IGFBP5,IGFBP6,IGFBP7,IRS1,JAK1,JAK2,JUN,KRAS,MAP2K1,MAPK1,MAPK3,MRAS,NRAS,PIK3C2A,PIK3C2B,PIK3R1,PIK3R3,PIK3R4,PRKACA,PRKACB,PRKAG2,PRKAR1A,PRKAR1B,PRKAR2A,PRKAR2B,PRKCI,PRKCZ,PTPN11,PXN,RAF1,RALA,RAP1B,RAP2B,RASD2,RPS6KB1,RPS6KB2,RRAS,SHC1,SOCS2,SOCS3,SOS1,SRF,STAT3,YWHAB,YWHAE,YWHAG,YWHAH,…	5.26	1.414
Cell Cycle Control of Chromosomal Replication	CDC45,CDC7,CDK1,CDK11A,CDK11B,CDK14,CDK17,CDK19,CDK2,CDK20,CDK4,CDK5,CDK6,CDT1,CHEK2,DBF4,DNA2,MCM2,MCM3,MCM4,MCM5,MCM6,MCM7,MCM8,MCM9,ORC1,ORC2,ORC5,ORC6,PCNA,POLA1,POLA2,POLD1,PRIM1,PRIM2,RPA1,RPA2,RPA3,TOP2A,TOP2B	5.23
Role of CHK Proteins in Cell Cycle Checkpoint Control	BRCA1,CDC25A,CDC25C,CDK1,CDK2,CDKN1A,CHEK1,CHEK2,CLSPN,E2F1,E2F2,E2F4,E2F5,E2F7,E2F8,HUS1,MDC1,MRE11,PCNA,PLK1,PPP2CB,PPP2R1A,PPP2R1B,PPP2R2A,PPP2R2B,PPP2R2C,PPP2R3A,PPP2R5B,PPP2R5E,RAD1,RAD17,RAD50,RFC1,RFC3,RFC4,RFC5,RPA1,TLK1,TLK2,TP53	4.93	0.73
Axonal Guidance Signaling	ABLIM1,ABLIM3,ACTR2,ACTR3,ADAM11,ADAM12,ADAM15,ADAM22,ADAM29,ADAMTS1,ADAMTS10,ADAMTS12,ADAMTS13,ADAMTS16,ADAMTS20,ADAMTS5,ADAMTS7,ADAMTS8,ADAMTS9,AKT1,AKT3,ARHGEF12,ARHGEF15,ARHGEF6,ARPC1B,ARPC4,BCAR1,BDNF,BMP1,BMP2,BMP4,BMP7,BRCC3,CDK5,CFL1,CRKL,CXCR4,DCC,DOCK1,ECEL1,EFNA4,EFNA5,EFNB1,EFNB2,EIF4E,EPHA10,EPHA2,EPHA4,EPHA5,EPHA6,EPHA7,EPHA8,EPHB1,EPHB2,EPHB4,EPHB6,ERBB2,FARP2,FYN,FZD1,FZD10,FZD2,F…	4.82
α-Adrenergic Signaling	ADCY1,ADCY2,ADCY4,ADCY5,ADCY6,ADCY9,ADRA2A,CALM1 (includes others),CAMK4,GNAI1,GNAI2,GNB1,GNB4,GNB5,GNG10,GNG11,GNG3,GNG4,GNG5,GYS1,HRAS,ITPR1,ITPR2,ITPR3,KRAS,MAP2K1,MAPK1,MAPK3,MRAS,NRAS,PHKB,PHKG2,PLCG1,PRKACA,PRKACB,PRKAG2,PRKAR1A,PRKAR1B,PRKAR2A,PRKAR2B,PRKCA,PRKCB,PRKCD,PRKCE,PRKCG,PRKCH,PRKCI,PRKCZ,PRKD3,PYGB,RAF1,RALA,RAP1B,RAP2B,RASD2,RRAS,SLC8A1,SLC8A2,SLC8A3	4.77	1.333
Glioblastoma Multiforme Signaling	AKT1,AKT3,APC,CCND1,CCNE1,CDK2,CDK4,CDK6,CDKN1A,CTNNB1,E2F1,E2F2,E2F4,E2F5,E2F7,E2F8,FNBP1,FOXO1,FZD1,FZD10,FZD2,FZD3,FZD5,FZD6,FZD7,FZD9,HRAS,IGF1R,ITPR1,ITPR2,ITPR3,KRAS,LEF1,MAP2K1,MAPK1,MAPK3,MRAS,MTOR,NRAS,PDGFA,PDGFB,PDGFC,PDGFD,PDGFRB,PDIA3,PIK3C2A,PIK3C2B,PIK3R1,PIK3R3,PIK3R4,PLCB1,PLCB3,PLCB4,PLCD1,PLCD3,PLCD4,PLCE1,PLCG1,PLCH1,PLCH2,PLCL1,PRKCD,RAC1,RAC3,RAF1,RALA,RAP1B,RAP2B,RASD2,RB1,…	4.76	-2.305
Glutamate Receptor Signaling	CALM1 (includes others),CAMK4,DLG4,GLS,GLUL,GNB1,GNG11,GNG5,GRIA1,GRIA2,GRIA3,GRIA4,GRID1,GRID2,GRIK1,GRIK2,GRIK3,GRIK4,GRIK5,GRIN1,GRIN2B,GRIN2D,GRIN3A,GRINA,GRM1,GRM5,GRM6,GRM7,GRM8,HOMER1,HOMER2,HOMER3,PICK1,SLC17A6,SLC17A8,SLC1A1,SLC1A2,SLC1A3,SLC1A4	4.69	3.71
Actin Cytoskeleton Signaling	ACTA1,ACTA2,ACTB,ACTC1,ACTG2,ACTN1,ACTN3,ACTN4,ACTR2,ACTR3,APC,APC2,ARHGAP24,ARHGAP35,ARHGEF12,ARHGEF4,ARHGEF6,ARPC1B,ARPC4,BCAR1,BRK1,CFL1,CRKL,CYFIP1,CYFIP2,DIAPH3,DOCK1,EZR,F2R,FGD3,FGF1,FGF10,FGF13,FGF14,FGF17,FGF19,FGF2,FGF5,FGF7,FLNA,FN1,GNA13,GSN,HRAS,IQGAP3,ITGA2,ITGA3,ITGA5,KRAS,LIMK1,MAP2K1,MAPK1,MAPK3,MATK,MPRIP,MRAS,MYH11,MYH14,MYH7,MYH7B,MYH9,MYL12A,MYL12B,MYL5,MYL6,MYL6B,MYL9,MYLK3,…	4.51	-1.212
NER Pathway	CCNH,CHAF1B,COPS3,COPS6,COPS7A,COPS7B,COPS8,DDB2,DNA2,ERCC2,ERCC4,ERCC5,ERCC6,GTF2H2,GTF2H5,H3F3A/H3F3B,HIST1H4A,HIST1H4B,HIST1H4C,HIST1H4D,HIST1H4H,HIST1H4I,HIST2H4A,HIST2H4B,HMGN1,LIG4,MNAT1,PCNA,POLA1,POLA2,POLD1,POLE2,POLE3,POLK,POLR2B,POLR2C,POLR2D,POLR2E,POLR2G,POLR2J,POLR2J2/POLR2J3,POLR2L,PRIM1,PRIM2,RAD23B,RBX1,RFC1,RFC3,RFC4,RFC5,RNF111,RPA1,RPA2,RPA3,TCEA1,TOP2A,TOP2B,UBE2I,UBE2N,XAB2,…	4.51	0.412
Sirtuin Signaling Pathway	ABCA1,ACLY,AGTRAP,AKT1,APP,ARNTL,ATG12,ATG14,ATG16L1,ATG2B,ATG3,ATG4D,ATG5,ATG9A,ATG9B,ATP5F1A,ATP5F1D,ATP5F1E,ATP5PF,BAX,BPGM,CDH1,CPS1,CPT1B,CPT1C,DUSP6,E2F1,EPAS1,ESRRA,FOXO1,FOXO3,G6PD,GABARAPL1,GABARAPL2,GABPA,GABPB1,GABPB2,GADD45A,GLS,GLUD1,GLUD2,GOT2,GTF3C2,H3F3A/H3F3B,HIF1A,HIST1H1B,HIST1H1D,HIST2H3C,HSF1,IDH2,JUN,KAT2A,LDHB,MAP1LC3B,MAP1LC3B2,MAPK1,MAPK12,MAPK15,MAPK3,MT-ATP6,MT-ND1,MT-N…	4.41	0.572
Gap Junction Signaling	ACTA1,ACTA2,ACTB,ACTC1,ACTG2,ADCY1,ADCY2,ADCY4,ADCY5,ADCY6,ADCY9,AKT1,AKT3,CAV1,CSNK1A1,CSNK1E,CSNK1G2,CSNK1G3,CTH,CTNNB1,DBN1,GAD1,GJA1,GJC1,GJC2,GJD2,GNAI1,GNAI2,GRIA1,GRIA2,GRIA3,GRIA4,GRIK1,GRIK2,GRIK3,GUCY1A1,GUCY1B1,HRAS,HTR2C,ITPR1,ITPR2,ITPR3,KRAS,LPAR1,MAP2K1,MAPK1,MAPK3,MRAS,NPR1,NPR2,NRAS,PDIA3,PIK3C2A,PIK3C2B,PIK3R1,PIK3R3,PIK3R4,PLCB1,PLCB3,PLCB4,PLCD1,PLCD3,PLCD4,PLCE1,PLCG1,PLCH1,P…	4.3
Mitotic Roles of Polo-Like Kinase	ANAPC1,ANAPC11,ANAPC2,CCNB1,CCNB2,CDC16,CDC20,CDC23,CDC25A,CDC25B,CDC25C,CDC27,CDC7,CDK1,CHEK2,ESPL1,FBXO5,FZR1,HSP90AA1,HSP90B1,KIF11,KIF23,PKMYT1,PLK1,PLK2,PLK4,PPP2CB,PPP2R1A,PPP2R1B,PPP2R2A,PPP2R2B,PPP2R2C,PPP2R3A,PPP2R5B,PPP2R5E,PRC1,PTTG1,RAD21,SMC3,STAG2,TGFB1,WEE1	4.29	-2.449
Endocannabinoid Neuronal Synapse Pathway	ADCY1,ADCY2,ADCY4,ADCY5,ADCY6,ADCY9,CACNA1A,CACNA1B,CACNA1C,CACNA1D,CACNA1E,CACNA1G,CACNA1I,CACNA2D1,CACNA2D2,CACNA2D3,CACNB1,CACNB2,CACNB3,CACNB4,CACNG2,CACNG7,CACNG8,CNR1,GNAI1,GNAI2,GNAO1,GNB1,GNG11,GNG5,GRIA1,GRIA2,GRIA3,GRIA4,GRIN1,GRIN2B,GRIN2D,GRIN3A,GRINA,GRM1,GRM5,ITPR1,KCNJ3,KCNJ5,KCNJ9,MAPK1,MAPK10,MAPK12,MAPK14,MAPK15,MAPK3,MAPK9,PDIA3,PLCB1,PLCB3,PLCB4,PLCD1,PLCD3,PLCD4,PLCE1,PLCG1,P…	4.28	1.732
G Beta Gamma Signaling	ADCY1,ADCY2,AKT1,AKT3,ARHGEF6,CACNA1A,CACNA1B,CACNA1C,CACNA1D,CACNA1E,CACNA1G,CACNA1I,CACNA2D1,CACNA2D2,CACNA2D3,CACNB1,CACNB2,CACNB3,CACNB4,CACNG2,CACNG7,CACNG8,CAV1,DNM2,GNA13,GNAI1,GNAI2,GNAO1,GNB1,GNB4,GNB5,GNG10,GNG11,GNG3,GNG4,GNG5,HBEGF,HRAS,KCNJ3,KCNJ5,KCNJ9,KRAS,MAPK1,MAPK3,MRAS,NRAS,PAK1,PLCG1,PRKACA,PRKACB,PRKAG2,PRKAR1A,PRKAR1B,PRKAR2A,PRKAR2B,PRKCA,PRKCB,PRKCD,PRKCE,PRKCG,PRKCH,PRKCI…	4.12	2.769
Cellular Effects of Sildenafil (Viagra)	ACTA1,ACTA2,ACTB,ACTC1,ACTG2,ADCY1,ADCY2,ADCY4,ADCY5,ADCY6,ADCY9,CACNA1A,CACNA1C,CACNA1D,CACNA1E,CACNG2,CACNG7,CACNG8,CALM1 (includes others),CAMK4,GUCY1A1,GUCY1B1,ITPR1,ITPR2,ITPR3,KCNH2,KCNN2,KCNN3,KCNQ3,MPRIP,MYH11,MYH14,MYH7,MYH7B,MYH9,MYL12A,MYL12B,MYL5,MYL6,MYL6B,MYL9,PABPC4,PDE1A,PDE1B,PDE1C,PDE2A,PDE3B,PDE4A,PDE4D,PDE5A,PDIA3,PLCB1,PLCB3,PLCB4,PLCD1,PLCD3,PLCD4,PLCE1,PLCG1,PLCH1,PLCH2,PLC…	4.12
Dopamine-DARPP32 Feedback in cAMP Signaling	ADCY1,ADCY2,ADCY4,ADCY5,ADCY6,ADCY9,CACNA1A,CACNA1C,CACNA1D,CACNA1E,CALM1 (includes others),CALY,CAMK4,CAMKK1,CAMKK2,CDK5,CREBBP,CSNK1A1,CSNK1E,CSNK1G2,CSNK1G3,GNAI1,GNAI2,GRIN1,GRIN2B,GRIN2D,GRIN3A,GRINA,GUCY1A1,GUCY1B1,ITPR1,ITPR2,ITPR3,KCNJ10,KCNJ16,KCNJ2,KCNJ3,KCNJ4,KCNJ5,KCNJ8,KCNJ9,NOS1,PDIA3,PLCB1,PLCB3,PLCB4,PLCD1,PLCD3,PLCD4,PLCE1,PLCG1,PLCH1,PLCH2,PLCL1,PPP1CA,PPP1CB,PPP1CC,PPP1R12A,PPP…	4.04	4.556
Salvage Pathways of Pyrimidine Ribonucleotides	ACVR2A,ADPGK,AK1,AK4,AK5,AK7,AK8,AK9,APOBEC3B,ARAF,CDADC1,CDK1,CDK2,CDK4,CDK5,CDK6,CMPK1,CMPK2,CSNK1A1,DMPK,FAM20B,GRK4,GRK5,HIPK1,LIMK1,MAP2K1,MAP2K3,MAP2K6,MAP3K9,MAPK1,MAPK3,MAPK9,NEK2,NME1,NME2,NME4,NME5,NME6,PAK1,PAK2,PAK3,PAK5,PIM1,PKN1,PLK1,PRKAA1,PRKCD,PRKCE,PRKCH,PRKX,PRPF4B,PYCR3,SGK1,TTK,UCK1,UCK2,UCKL1,UPP1	4	-0.788
Signaling by Rho Family GTPases	ACTA1,ACTA2,ACTB,ACTC1,ACTG2,ACTR2,ACTR3,ARHGEF10,ARHGEF12,ARHGEF15,ARHGEF17,ARHGEF19,ARHGEF4,ARHGEF6,ARHGEF9,ARPC1B,ARPC4,CDC42EP1,CDC42EP3,CDH1,CDH10,CDH11,CDH12,CDH15,CDH18,CDH2,CDH4,CDH6,CDH8,CDH9,CFL1,CIT,CLIP1,CYFIP1,DIAPH3,EZR,FNBP1,FOS,GFAP,GNA13,GNAI1,GNAI2,GNAO1,GNB1,GNB4,GNB5,GNG10,GNG11,GNG3,GNG4,GNG5,ITGA2,ITGA3,ITGA5,JUN,LIMK1,MAP2K1,MAP2K7,MAP3K10,MAP3K20,MAP3K21,MAP3K9,MAPK1,MAPK1…	3.83	0.191
ATM Signaling	BID,BLM,BRAT1,BRCA1,CBX1,CBX3,CBX5,CCNB1,CCNB2,CDC25A,CDC25C,CDK1,CDK2,CDKN1A,CHEK1,CHEK2,CREBBP,FANCD2,GADD45A,H2AFX,HERC2,HP1BP3,JUN,MAPK10,MAPK12,MAPK14,MAPK9,MDC1,MDM4,MRE11,NFKBIA,PPP1CC,PPP2CB,PPP2R1A,PPP2R1B,PPP2R2A,PPP2R2B,PPP2R2C,PPP2R3A,PPP2R5B,PPP2R5E,RAD17,RAD50,RAD51,RBBP8,RNF168,RNF8,SMC3,SUV39H1,TDP1,TLK1,TLK2,TP53,TP53BP1,TP73,TRIM28,ZEB1,ZNF420	3.82	-1.155
Insulin Receptor Signaling	ACLY,AKT1,AKT3,ASIC1,ASIC3,BAD,CBL,CRKL,EIF2B4,EIF2B5,EIF4E,EIF4EBP1,FOXO1,FOXO3,FYN,GRB10,GSK3A,GYS1,HRAS,INPP5D,INPP5F,INPP5J,INPPL1,IRS1,JAK1,JAK2,KRAS,LIPE,MAP2K1,MAPK1,MAPK3,MRAS,MTOR,NCK1,NRAS,PDE3B,PIK3C2A,PIK3C2B,PIK3R1,PIK3R3,PIK3R4,PPP1CA,PPP1CB,PPP1CC,PPP1R12A,PPP1R14B,PPP1R14C,PPP1R7,PRKACA,PRKACB,PRKAG2,PRKAR1A,PRKAR1B,PRKAR2A,PRKAR2B,PRKCI,PRKCZ,PTPN11,RAF1,RALA,RAP1B,RAP2B,RASD2,RP…	3.69	0.471
Germ Cell-Sertoli Cell Junction Signaling	A2M,ACTA1,ACTA2,ACTB,ACTC1,ACTG2,ACTN1,ACTN3,ACTN4,AFDN,AKT1,BCAR1,CDH1,CDH2,CFL1,CLINT1,CTNNA2,CTNNB1,EPN2,FER,FNBP1,GSN,HRAS,ILK,ITGA2,ITGA3,KEAP1,KRAS,LIMK1,MAP2K1,MAP2K3,MAP2K6,MAP2K7,MAP3K10,MAP3K9,MAPK1,MAPK10,MAPK12,MAPK14,MAPK3,MAPK9,MRAS,MTMR2,NECTIN2,NECTIN3,NRAS,PAK1,PAK2,PAK3,PAK4,PAK5,PIK3C2A,PIK3C2B,PIK3R1,PIK3R3,PIK3R4,PLS1,PXN,RAB8B,RAC1,RAC3,RALA,RAP1B,RAP2B,RASD2,RHOA,RHOB,RHOC,…	3.67
Superpathway of Inositol Phosphate Compounds	ACP1,ACP6,ALPL,ATP1A1,CDC25A,CDC25B,CDC25C,CILP,DUSP11,DUSP12,DUSP14,DUSP16,DUSP28,DUSP5,DUSP8,EYA4,FIG4,IGBP1,ILKAP,INPP5A,INPP5D,INPP5F,INPP5J,INPPL1,IP6K1,IP6K2,IPMK,ITPKB,MINPP1,MTMR2,MTMR7,NUDT1,NUDT14,NUDT15,NUDT2,NUDT3,NUDT4,NUDT5,NUDT9,PALD1,PGAM5,PI4K2A,PI4K2B,PI4KA,PIK3C2A,PIK3C2B,PIK3R1,PIK3R3,PIK3R4,PIKFYVE,PIP4K2B,PIP5K1A,PIP5K1B,PIP5KL1,PLCB1,PLCB3,PLCB4,PLCD1,PLCD3,PLCD4,PLCE1,PLCG…	3.66	0
Glioma Signaling	AKT1,AKT3,CALM1 (includes others),CAMK1D,CAMK2A,CAMK2B,CAMK2D,CAMK4,CCND1,CDK4,CDK6,CDKN1A,CDKN2D,E2F1,E2F2,E2F4,E2F5,E2F7,E2F8,HRAS,IDH1,IDH2,IDH3G,IGF1R,KRAS,MAP2K1,MAPK1,MAPK3,MRAS,MTOR,NRAS,PDGFA,PDGFB,PDGFC,PDGFD,PDGFRB,PIK3C2A,PIK3C2B,PIK3R1,PIK3R3,PIK3R4,PLCG1,PRKCA,PRKCB,PRKCD,PRKCE,PRKCG,PRKCH,PRKCI,PRKCZ,PRKD3,RAF1,RALA,RAP1B,RAP2B,RASD2,RB1,RBL1,RRAS,SHC1,SOS1,SUV39H1,TFDP1,TP53	3.64	0.603
Regulation of the Epithelial-Mesenchymal Transition Pathway	AKT1,AKT3,APC,APH1A,APH1B,ARAF,CDH1,CDH12,CDH2,CTNNB1,DVL2,EGR1,ETS1,FGF1,FGF10,FGF13,FGF14,FGF17,FGF19,FGF2,FGF5,FGF7,FGFR1,FGFRL1,FZD1,FZD10,FZD2,FZD3,FZD5,FZD6,FZD7,FZD9,HIF1A,HMGA2,HRAS,ID2,JAG1,JAG2,JAK1,JAK2,KRAS,LEF1,MAML1,MAP2K1,MAP2K3,MAP2K6,MAP2K7,MAPK1,MAPK3,MMP2,MRAS,NCSTN,NFKB2,NOTCH2,NOTCH3,NRAS,PARD6A,PARD6G,PDGFD,PDGFRB,PIK3C2A,PIK3C2B,PIK3R1,PIK3R3,PIK3R4,PSENEN,PTPN11,PYGO2,RAF1…	3.64
Cell Cycle: G2/M DNA Damage Checkpoint Regulation	AURKA,BORA,BRCA1,CCNB1,CCNB2,CDC25B,CDC25C,CDK1,CDKN1A,CHEK1,CHEK2,CKS1B,CKS2,FBXL5,GADD45A,KAT2B,MDM4,PKMYT1,PLK1,PRKDC,RPRM,RPS6KA1,SKP2,TOP2A,TOP2B,TP53,TRIP12,WEE1,YWHAB,YWHAE,YWHAG,YWHAH,YWHAQ	3.62	0.756
Remodeling of Epithelial Adherens Junctions	ACTA1,ACTA2,ACTB,ACTC1,ACTG2,ACTN1,ACTN3,ACTN4,ACTR2,ACTR3,APC,ARF6,ARPC1B,ARPC4,CDH1,CLIP1,CTNNA2,CTNNB1,DNM1,DNM2,DNM3,EXOC2,HGS,MAPRE1,MAPRE2,MAPRE3,NME1,RAB5A,RAB5C,RAB7A,RALA,TUBA1B,TUBA3C/TUBA3D,TUBA4A,TUBB,TUBB2B,TUBB4A,TUBB4B,TUBB6,TUBG1,VCL,ZYX	3.61	-0.577
Synaptic Long Term Depression	ABHD3,CACNA1A,CACNA1B,CACNA1C,CACNA1D,CACNA1E,CACNA1G,CACNA1I,CACNA2D1,CACNA2D2,CACNA2D3,CACNB1,CACNB2,CACNB3,CACNB4,CACNG2,CACNG7,CACNG8,CRH,CTH,GAD1,GNA13,GNAI1,GNAI2,GNAO1,GRIA1,GRIA2,GRIA3,GRIA4,GRID1,GRID2,GRM1,GRM5,GRM6,GRM7,GRM8,GUCY1A1,GUCY1B1,HRAS,IGF1R,ITPR1,ITPR2,ITPR3,KRAS,MAP2K1,MAPK1,MAPK3,MRAS,NOS1,NOS2,NPR1,NPR2,NRAS,PDIA3,PLA2G3,PLA2G4A,PLA2G4B,PLA2G4C,PLCB1,PLCB3,PLCB4,PLCD1,PLC…	3.61	2.682
Sertoli Cell-Sertoli Cell Junction Signaling	A2M,ACTA1,ACTA2,ACTB,ACTC1,ACTG2,ACTN1,ACTN3,ACTN4,AFDN,AKT1,AKT3,BCAR1,CDH1,CGN,CLDN12,CLDN14,CLDN15,CLINT1,CTNNA2,CTNNB1,EPB41,EPN2,F11R,GSK3A,GUCY1A1,GUCY1B1,HRAS,ILK,ITGA2,ITGA3,ITGA5,JAM2,JAM3,JUN,KEAP1,KRAS,MAGI2,MAP2K1,MAP2K3,MAP2K7,MAP3K10,MAP3K20,MAP3K9,MAPK1,MAPK10,MAPK12,MAPK14,MAPK3,MAPK9,MPP6,MRAS,MTMR2,NECTIN1,NECTIN2,NECTIN3,NOS1,NOS2,NRAS,OCLN,PLS1,PRKACA,PRKACB,PRKAG2,PRKAR1A,PRK…	3.61
Melatonin Signaling	ARAF,CALM1 (includes others),CAMK2A,CAMK2B,CAMK2D,CAMK4,GNAI1,GNAI2,GNAO1,MAP2K1,MAP2K3,MAP2K6,MAP2K7,MAPK1,MAPK3,PDIA3,PLCB1,PLCB3,PLCB4,PLCD1,PLCD3,PLCD4,PLCE1,PLCG1,PLCH1,PLCH2,PLCL1,PRKACA,PRKACB,PRKAG2,PRKAR1A,PRKAR1B,PRKAR2A,PRKAR2B,PRKCA,PRKCB,PRKCD,PRKCE,PRKCG,PRKCH,PRKCI,PRKCZ,PRKD3,RAF1	3.58	0.926
Ephrin Receptor Signaling	ACP1,ACTR2,ACTR3,AKT1,AKT3,ARHGEF15,ARPC1B,ARPC4,BCAR1,CFL1,CREBBP,CRKL,CXCR4,EFNA4,EFNA5,EFNB1,EFNB2,EPHA10,EPHA2,EPHA4,EPHA5,EPHA6,EPHA7,EPHA8,EPHB1,EPHB2,EPHB4,EPHB6,FGF1,FYN,GNA13,GNAI1,GNAI2,GNAO1,GNB1,GNB4,GNB5,GNG10,GNG11,GNG3,GNG4,GNG5,GRIN1,GRIN2B,GRIN2D,GRIN3A,GRINA,HRAS,ITGA2,ITGA3,ITGA5,ITSN1,JAK2,KALRN,KRAS,LIMK1,MAP2K1,MAP4K4,MAPK1,MAPK3,MRAS,NCK1,NRAS,PAK1,PAK2,PAK3,PAK4,PAK5,PDGFA…	3.47	0
Corticotropin Releasing Hormone Signaling	ADCY1,ADCY2,ADCY4,ADCY5,ADCY6,ADCY9,BDNF,BORCS8-MEF2B,CACNA1A,CACNA1B,CACNA1C,CACNA1D,CACNA1E,CACNA1G,CACNA1I,CACNA2D1,CACNA2D2,CACNA2D3,CACNB1,CACNB2,CACNB3,CACNB4,CACNG2,CACNG7,CACNG8,CALM1 (includes others),CAMK4,CNR1,CREBBP,CRH,CTH,FOS,GAD1,GLI1,GLI2,GLI3,GNAI1,GNAI2,GNAO1,GUCY1A1,GUCY1B1,ITPR1,ITPR2,ITPR3,JUN,MAP2K1,MAPK1,MAPK12,MAPK14,MAPK3,MEF2C,NOS1,NOS2,NPR1,NPR2,PLCG1,PRKACA,PRKACB,PRKA…	3.43	-0.243
Netrin Signaling	ABLIM1,ABLIM3,CACNA1A,CACNA1B,CACNA1C,CACNA1D,CACNA1E,CACNA1G,CACNA1I,CACNA2D1,CACNA2D2,CACNA2D3,CACNB1,CACNB2,CACNB3,CACNB4,CACNG2,CACNG7,CACNG8,DCC,ENAH,NCK1,NFATC3,NTN1,PPP3CA,PPP3CB,PPP3R1,PRKACA,PRKACB,PRKAG2,PRKAR1A,PRKAR1B,PRKAR2A,PRKAR2B,RAC1,RAC3,RYR3,UNC5A,UNC5B,UNC5C,UNC5D	3.42	4.217
Estrogen Receptor Signaling	CARM1,CCNH,CREBBP,CTBP2,DDX5,ERCC2,G6PC3,GTF2A1,GTF2E1,GTF2F1,GTF2F2,GTF2H2,GTF2H5,H3F3A/H3F3B,HIST2H3C,HRAS,KAT2B,KRAS,MAP2K1,MAPK1,MAPK3,MED13,MED13L,MED14,MED16,MED17,MED18,MED20,MED21,MED27,MED30,MED4,MED6,MNAT1,MRAS,NCOA1,NCOA2,NR0B1,NR3C1,NRAS,PCK2,PELP1,PGR,POLR2B,POLR2C,POLR2D,POLR2E,POLR2G,POLR2J,POLR2J2/POLR2J3,POLR2L,PRKDC,RAF1,RALA,RAP1B,RAP2B,RASD2,RBFOX2,RRAS,SHC1,SMARCA4,SOS1,SPEN,…	3.42
Regulation of eIF4 and p70S6K Signaling	AGO1,AGO3,AKT1,AKT3,EIF2A,EIF2B4,EIF2B5,EIF2S2,EIF2S3,EIF3A,EIF3C,EIF3F,EIF3H,EIF3I,EIF3J,EIF3K,EIF3M,EIF4A1,EIF4A3,EIF4E,EIF4EBP1,EIF4EBP2,EIF4G2,EIF4G3,FAU,HRAS,IRS1,ITGA2,ITGA3,ITGA5,KRAS,MAP2K1,MAPK1,MAPK12,MAPK14,MAPK3,MRAS,MTOR,NRAS,PAIP2,PIK3C2A,PIK3C2B,PIK3R1,PIK3R3,PIK3R4,PPP2CB,PPP2R1A,PPP2R1B,PPP2R2A,PPP2R2B,PPP2R2C,PPP2R3A,PPP2R5B,PPP2R5E,PRKCZ,RAF1,RALA,RAP1B,RAP2B,RASD2,RPS10,RPS13,…	3.34	-1.48
UVB-Induced MAPK Signaling	AKT1,BAD,EIF4E,EIF4EBP1,FOS,H3F3A/H3F3B,HIST2H3C,JUN,MAP2K1,MAPK1,MAPK10,MAPK12,MAPK14,MAPK3,MAPK9,MTOR,PIK3C2A,PIK3C2B,PIK3R1,PIK3R3,PIK3R4,PRKCA,PRKCB,PRKCD,PRKCE,PRKCG,PRKCH,PRKCI,PRKCZ,PRKD3,RPS6KA3,RPS6KA5,RPS6KB1,TP53	3.34	0
Epithelial Adherens Junction Signaling	ACTA1,ACTA2,ACTB,ACTC1,ACTG2,ACTN1,ACTN3,ACTN4,ACTR2,ACTR3,ACVR2A,AFDN,AKT1,AKT3,APC,ARPC1B,ARPC4,CDH1,CDH2,CLINT1,CLIP1,CTNNA2,CTNNB1,EPN2,FARP2,FER,FGF1,FGFR1,HRAS,KEAP1,KRAS,LEF1,LMO7,MAGI2,MRAS,MYH11,MYH14,MYH7,MYH7B,MYH9,MYL5,MYL6,MYL6B,MYL9,NECTIN1,NECTIN2,NECTIN3,NOTCH2,NOTCH3,NRAS,PARD3,PTPRM,RAC1,RALA,RAP1B,RAP2B,RASD2,RHOA,RRAS,SNAI2,SORBS1,TCF3,TCF7,TCF7L1,TCF7L2,TGFB2,TGFBR1,TGFBR2,TU…	3.34
DNA Methylation and Transcriptional Repression Signaling	ARID4B,CHD3,CHD4,DNMT1,DNMT3A,DNMT3B,H3F3A/H3F3B,HDAC1,HIST1H4A,HIST1H4B,HIST1H4C,HIST1H4D,HIST1H4H,HIST1H4I,HIST2H4A,HIST2H4B,MBD2,MECP2,MTA1,MTA2,RBBP7,SAP130,SAP18,SUDS3	3.23
Apelin Endothelial Signaling Pathway	ADCY1,ADCY2,ADCY4,ADCY5,ADCY6,ADCY9,AKT1,AKT3,APLN,BORCS8-MEF2B,CALM1 (includes others),CAMK4,CCL2,FOS,GNA13,GNAI1,GNAI2,GNAO1,HDAC5,HIF1A,HRAS,JUN,KRAS,MAP2K1,MAPK1,MAPK10,MAPK12,MAPK3,MAPK9,MEF2C,MRAS,MTOR,NFKB2,NRAS,PIK3C2A,PIK3C2B,PIK3R1,PIK3R3,PIK3R4,PLCB1,PLCB3,PLCB4,PRKAA1,PRKAB1,PRKAG2,PRKCA,PRKCB,PRKCD,PRKCE,PRKCG,PRKCH,PRKCI,PRKCZ,PRKD3,RAF1,RALA,RAP1B,RAP2B,RASD2,RPS6KB1,RPS6KB2,RRAS,S…	3.2	-0.5
GNRH Signaling	ADCY1,ADCY2,ADCY4,ADCY5,ADCY6,ADCY9,CACNA1A,CACNA1B,CACNA1C,CACNA1D,CACNA1E,CACNA1G,CACNA1I,CACNA2D1,CACNA2D2,CACNA2D3,CACNB1,CACNB2,CACNB3,CACNB4,CACNG2,CACNG7,CACNG8,CALM1 (includes others),CAMK2A,CAMK2B,CAMK2D,CAMK4,CREBBP,EGR1,FOS,GNAI1,GNAI2,GNB1,GNG11,GNG5,HBEGF,HRAS,ITPR1,ITPR2,ITPR3,JUN,KRAS,MAP2K1,MAP2K3,MAP2K6,MAP2K7,MAP3K10,MAP3K9,MAPK1,MAPK10,MAPK12,MAPK14,MAPK3,MAPK9,MMP2,MRAS,NFKB2,…	3.2	2.357
EIF2 Signaling	ACTA1,ACTA2,ACTB,ACTC1,ACTG2,AGO1,AGO3,AKT1,AKT3,ATF3,CCND1,CDK11A,DDIT3,EIF2A,EIF2B4,EIF2B5,EIF2S2,EIF2S3,EIF3A,EIF3C,EIF3F,EIF3H,EIF3I,EIF3J,EIF3K,EIF3M,EIF4A1,EIF4A3,EIF4E,EIF4G2,EIF4G3,EIF5B,FAU,HRAS,HSPA5,IGF1R,KRAS,MAP2K1,MAPK1,MAPK3,MRAS,MYCN,NOX4,NRAS,PIK3C2A,PIK3C2B,PIK3R1,PIK3R3,PIK3R4,PPP1CA,PPP1CB,PPP1CC,PPP1R15A,PTBP1,RAF1,RALA,RAP1B,RAP2B,RASD2,RPL10,RPL13,RPL13A,RPL21,RPL22,RPL23,R…	3.19	0.5
Mouse Embryonic Stem Cell Pluripotency	AKT1,AKT3,APC,BMP4,BMPR1A,CREBBP,CTNNB1,DVL2,FOXD3,FZD1,FZD10,FZD2,FZD3,FZD5,FZD6,FZD7,FZD9,HRAS,ID1,ID2,ID3,IL6ST,JAK1,JAK2,KRAS,LEF1,LIF,MAP2K1,MAPK1,MAPK12,MAPK14,MAPK3,MRAS,NRAS,PIK3C2A,PIK3C2B,PIK3R1,PIK3R3,PIK3R4,PTPN11,RAF1,RALA,RAP1B,RAP2B,RASD2,RRAS,SMAD1,SMO,SOS1,SOX2,STAT3,TAB1,TCF3,TCF7,TCF7L1,TCF7L2,TP53,TYK2,XIAP	3.18	-1.457
Cyclins and Cell Cycle Regulation	CCNA2,CCNB1,CCNB2,CCND1,CCND2,CCND3,CCNE1,CCNH,CDC25A,CDK1,CDK2,CDK4,CDK6,CDKN1A,CDKN2D,E2F1,E2F2,E2F4,E2F5,E2F7,E2F8,FBXL5,HDAC1,HDAC5,HDAC6,HDAC7,HDAC8,HDAC9,MYT1,PPP2CB,PPP2R1A,PPP2R1B,PPP2R2A,PPP2R2B,PPP2R2C,PPP2R3A,PPP2R5B,PPP2R5E,RAF1,RB1,SKP2,SUV39H1,TFDP1,TGFB1,TGFB2,TGFB3,TP53,WEE1	3.17	-3.569
Cardiac β-adrenergic Signaling	ADCY1,ADCY2,ADCY4,ADCY5,ADCY6,ADCY9,AKAP1,AKAP11,AKAP12,AKAP13,AKAP17A,AKAP2,AKAP3,AKAP5,AKAP6,AKAP7,AKAP8,AKAP9,CACNA1A,CACNA1C,CACNA1D,CACNA1E,GDE1,GDPD1,GNB1,GNB4,GNB5,GNG10,GNG11,GNG3,GNG4,GNG5,MRAS,PDE10A,PDE11A,PDE12,PDE1A,PDE1B,PDE1C,PDE2A,PDE3B,PDE4A,PDE4D,PDE5A,PDE6A,PDE7A,PDE7B,PDE8A,PDE9A,PKIA,PPP1CA,PPP1CB,PPP1CC,PPP1R12A,PPP1R14B,PPP1R14C,PPP1R1A,PPP1R7,PPP2CB,PPP2R1A,PPP2R1B,PPP2R2A…	3.16	2.994
Pyrimidine Deoxyribonucleotides De Novo Biosynthesis I	AK1,AK4,AK5,AK7,AK8,AK9,CMPK1,CMPK2,DTYMK,NME1,NME2,NME4,NME5,NME6,RRM1,RRM2,TYMS	3.13	-0.243
AMPK Signaling	ACACA,ACACB,ACTB,ACTL6B,ADRA2A,AK1,AK2,AK3,AK4,AK5,AK6,AK7,AK8,AK9,AKT1,AKT1S1,AKT3,BRD7,CAMKK2,CCNA2,CCND1,CDKN1A,CHRM2,CHRM3,CHRNA2,CHRNA4,CHRNA5,CHRNB1,CHRNB2,CPT1B,CPT1C,CPT2,CREBBP,DPF1,EEF2,EEF2K,EIF4EBP1,ELAVL1,FASN,FOXO1,FOXO3,FOXO6,GYS1,HMGCR,ILKAP,IRS1,KAT2B,LIPE,MAP2K3,MAPK1,MAPK12,MAPK14,MRAS,MTOR,PBRM1,PCK2,PFKFB3,PFKL,PHF10,PHLPP1,PHLPP2,PIK3C2A,PIK3C2B,PIK3R1,PIK3R3,PIK3R4,PPAT,PPM…	3.11	0.471
D-myo-inositol-5-phosphate Metabolism	ACP1,ACP6,ALPL,ATP1A1,CDC25A,CDC25B,CDC25C,CILP,DUSP11,DUSP12,DUSP14,DUSP16,DUSP28,DUSP5,DUSP8,EYA4,FIG4,IGBP1,ILKAP,INPP5F,MINPP1,MTMR2,MTMR7,NUDT1,NUDT14,NUDT15,NUDT2,NUDT3,NUDT4,NUDT5,NUDT9,PALD1,PGAM5,PIKFYVE,PLCB1,PLCB3,PLCB4,PLCD1,PLCD3,PLCD4,PLCE1,PLCG1,PLCH1,PPFIA1,PPFIA2,PPFIA3,PPFIA4,PPFIBP2,PPIP5K1,PPM1H,PPM1K,PPP1CA,PPP1CC,PPP1R12A,PPP1R13B,PPP1R14B,PPP1R1A,PPP1R1B,PPP1R7,PPP2R3A,PPP2…	3.09	0.442
Renin-Angiotensin Signaling	ADCY1,ADCY2,ADCY4,ADCY5,ADCY6,ADCY9,AGT,CCL2,FOS,HRAS,ITPR1,ITPR2,ITPR3,JAK2,JUN,KRAS,MAP2K1,MAPK1,MAPK10,MAPK12,MAPK14,MAPK3,MAPK9,MRAS,NFKB2,NRAS,PAK1,PAK2,PAK3,PAK4,PAK5,PIK3C2A,PIK3C2B,PIK3R1,PIK3R3,PIK3R4,PLCG1,PRKACA,PRKACB,PRKAG2,PRKAR1A,PRKAR1B,PRKAR2A,PRKAR2B,PRKCA,PRKCB,PRKCD,PRKCE,PRKCG,PRKCH,PRKCI,PRKCZ,PRKD3,RAC1,RAF1,RALA,RAP1B,RAP2B,RASD2,RRAS,SHC1,SHC2,SHC3,SHF,SOS1,STAT3	3.07	2.101
Tight Junction Signaling	ACTA1,ACTA2,ACTB,ACTC1,ACTG2,AFDN,AKT1,AKT3,BET1L,CASK,CDK4,CEBPA,CGN,CLDN12,CLDN14,CLDN15,CNKSR3,CPSF3,CPSF4,CSTF1,CTNNB1,EPB41,F11R,FOS,HSF1,JAM2,JAM3,JUN,LLGL1,MAGI2,MYH11,MYH14,MYH7,MYH7B,MYH9,MYL5,MYL6,MYL6B,MYL9,NAPA,NAPB,NAPG,NECTIN1,NECTIN2,NECTIN3,NFKB2,OCLN,PARD6A,PATJ,PPP2CB,PPP2R1A,PPP2R1B,PPP2R2A,PPP2R2B,PPP2R2C,PPP2R3A,PPP2R5B,PPP2R5E,PRKACA,PRKACB,PRKAG2,PRKAR1A,PRKAR1B,PRKAR2A,PRK…	3.06
CDK5 Signaling	ADCY1,ADCY2,ADCY4,ADCY5,ADCY6,ADCY9,BDNF,CABLES1,CACNA1A,CDK5,CDK5R1,EGR1,FOSB,HRAS,ITGA2,ITGA3,KRAS,LAMA1,LAMC1,MAP2K1,MAPK1,MAPK10,MAPK12,MAPK14,MAPK15,MAPK3,MAPK9,MAPT,MRAS,NRAS,NTRK2,PPP1CA,PPP1CB,PPP1CC,PPP1R12A,PPP1R14B,PPP1R14C,PPP1R1B,PPP1R7,PPP2CB,PPP2R1A,PPP2R1B,PPP2R2A,PPP2R2B,PPP2R2C,PPP2R3A,PPP2R5B,PPP2R5E,PRKACA,PRKACB,PRKAG2,PRKAR1A,PRKAR1B,PRKAR2A,PRKAR2B,RAF1,RALA,RAP1B,RAP2B,RAS…	3.04	3.151
Sumoylation Pathway	AR,ARHGDIA,ARHGDIB,ARHGDIG,CBX4,CDH1,CEBPA,CREBBP,CTBP2,DNMT3A,ETS1,FAS,FNBP1,FOS,HDAC1,JUN,MAPK10,MAPK12,MAPK9,MYB,NFKB2,NFKBIA,NR3C1,PCNA,PIAS4,RAC1,RAC3,RAN,RCC1,RCOR1,RFC1,RFC3,RFC4,RFC5,RHOA,RHOB,RHOC,RHOG,RHOH,RND3,RPA1,SAE1,SENP2,SENP3,SENP6,SENP7,SNCA,SP1,SP100,STUB1,SUMO1,SUMO2,TDG,TP53,UBE2I,XIAP,ZEB1,ZNF217	3.02	1.443
PI3K/AKT Signaling	AKT1,AKT3,BAD,CCND1,CDKN1A,CTNNB1,EIF4E,EIF4EBP1,FOXO1,FOXO3,GDF15,GSK3A,GYS1,HRAS,HSP90AA1,HSP90B1,IKBKE,IKBKG,ILK,INPP5D,INPP5F,INPP5J,INPPL1,ITGA2,ITGA3,ITGA5,JAK1,JAK2,KRAS,LIMS1,MAP2K1,MAPK1,MAPK3,MAPK8IP1,MCL1,MRAS,MTOR,NFKB2,NFKBIA,NRAS,PIK3R1,PIK3R3,PPP2CB,PPP2R1A,PPP2R1B,PPP2R2A,PPP2R2B,PPP2R2C,PPP2R3A,PPP2R5B,PPP2R5E,RAF1,RALA,RAP1B,RAP2B,RASD2,RPS6KB1,RPS6KB2,RRAS,SHC1,SOS1,SYNJ1,SYNJ2…	2.99	-1.364
p70S6K Signaling	AGT,AKT1,AKT3,BAD,BCAP31,EEF2,EEF2K,F2R,GNAI1,GNAI2,HRAS,IL4R,IRS1,JAK1,KRAS,MAP2K1,MAPK1,MAPK3,MAPT,MRAS,MTOR,NRAS,PDIA3,PIK3C2A,PIK3C2B,PIK3R1,PIK3R3,PIK3R4,PLCB1,PLCB3,PLCB4,PLCD1,PLCD3,PLCD4,PLCE1,PLCG1,PLCH1,PLCH2,PLCL1,PPP2CB,PPP2R1A,PPP2R1B,PPP2R2A,PPP2R2B,PPP2R2C,PPP2R3A,PPP2R5B,PPP2R5E,PRKCA,PRKCB,PRKCD,PRKCE,PRKCG,PRKCH,PRKCI,PRKCZ,PRKD3,RAF1,RALA,RAP1B,RAP2B,RASD2,RPS6KB1,RRAS,SHC1,SOS…	2.98	-0.124
CCR3 Signaling in Eosinophils	CALM1 (includes others),CAMK4,CFL1,GNAI1,GNAI2,GNB1,GNB4,GNB5,GNG10,GNG11,GNG3,GNG4,GNG5,HRAS,ITPR1,ITPR2,ITPR3,JMJD7-PLA2G4B,KRAS,LIMK1,MAP2K1,MAPK1,MAPK12,MAPK14,MAPK3,MPRIP,MRAS,NRAS,PAK1,PAK2,PAK3,PAK4,PAK5,PIK3C2A,PIK3C2B,PIK3R1,PIK3R3,PIK3R4,PLA2G3,PLA2G4A,PLA2G4B,PLA2G4C,PLCB1,PLCB3,PLCB4,PPP1CB,PPP1R12A,PPP1R12B,PRKCA,PRKCB,PRKCD,PRKCE,PRKCG,PRKCH,PRKCI,PRKCZ,PRKD3,RAC1,RAF1,RALA,RAP1B,RA…	2.95	1.234
ERK/MAPK Signaling	ARAF,BAD,BCAR1,CREBBP,CRKL,DOCK1,DUSP4,DUSP6,EIF4E,EIF4EBP1,ELF2,ELF4,ELK3,ETS1,ETS2,FOS,FYN,H3F3A/H3F3B,HIST2H3C,HRAS,HSPB1,HSPB2,ITGA2,ITGA3,ITGA5,JMJD7-PLA2G4B,KRAS,MAP2K1,MAPK1,MAPK3,MRAS,MYCN,NRAS,PAK1,PAK2,PAK3,PAK4,PAK5,PIK3C2A,PIK3C2B,PIK3R1,PIK3R3,PIK3R4,PLA2G3,PLA2G4A,PLA2G4B,PLA2G4C,PLCG1,PPP1CA,PPP1CB,PPP1CC,PPP1R12A,PPP1R14B,PPP1R14C,PPP1R7,PPP2CB,PPP2R1A,PPP2R1B,PPP2R2A,PPP2R2B,PPP2…	2.89	0.308
D-myo-inositol (1,4,5,6)-Tetrakisphosphate Biosynthesis	ACP1,ACP6,ALPL,ATP1A1,CDC25A,CDC25B,CDC25C,CILP,DUSP11,DUSP12,DUSP14,DUSP16,DUSP28,DUSP5,DUSP8,EYA4,FIG4,IGBP1,ILKAP,INPP5F,IPMK,MINPP1,MTMR2,MTMR7,NUDT1,NUDT14,NUDT15,NUDT2,NUDT3,NUDT4,NUDT5,NUDT9,PALD1,PGAM5,PIKFYVE,PPFIA1,PPFIA2,PPFIA3,PPFIA4,PPFIBP2,PPIP5K1,PPM1H,PPM1K,PPP1CA,PPP1CC,PPP1R12A,PPP1R13B,PPP1R14B,PPP1R1A,PPP1R1B,PPP1R7,PPP2R3A,PPP2R5B,PPP2R5E,PPP3CA,PPP4C,PPP5C,PPTC7,PTPN11,PTPN1…	2.89	0.697
D-myo-inositol (3,4,5,6)-tetrakisphosphate Biosynthesis	ACP1,ACP6,ALPL,ATP1A1,CDC25A,CDC25B,CDC25C,CILP,DUSP11,DUSP12,DUSP14,DUSP16,DUSP28,DUSP5,DUSP8,EYA4,FIG4,IGBP1,ILKAP,INPP5F,IPMK,MINPP1,MTMR2,MTMR7,NUDT1,NUDT14,NUDT15,NUDT2,NUDT3,NUDT4,NUDT5,NUDT9,PALD1,PGAM5,PIKFYVE,PPFIA1,PPFIA2,PPFIA3,PPFIA4,PPFIBP2,PPIP5K1,PPM1H,PPM1K,PPP1CA,PPP1CC,PPP1R12A,PPP1R13B,PPP1R14B,PPP1R1A,PPP1R1B,PPP1R7,PPP2R3A,PPP2R5B,PPP2R5E,PPP3CA,PPP4C,PPP5C,PPTC7,PTPN11,PTPN1…	2.89	0.697
Neuregulin Signaling	AKT1,AKT3,BAD,CDK5,CDK5R1,CRKL,DLG4,ERBB2,ERBB3,ERBIN,ERRFI1,HBEGF,HRAS,HSP90AA1,HSP90B1,ITGA2,ITGA3,ITGA5,KRAS,MAP2K1,MAPK1,MAPK3,MATK,MRAS,MTOR,NRAS,NRG3,NRG4,PICK1,PIK3R1,PIK3R3,PLCG1,PRKCA,PRKCB,PRKCD,PRKCE,PRKCG,PRKCH,PRKCI,PRKCZ,PRKD3,PTPN11,RAF1,RALA,RAP1B,RAP2B,RASD2,RPS6KB1,RPS6KB2,RRAS,SHC1,SOS1,STAT5B,TMEFF2	2.86	1.64
Nitric Oxide Signaling in the Cardiovascular System	AKT1,AKT3,CACNA1A,CACNA1C,CACNA1D,CACNA1E,CALM1 (includes others),CAMK4,CAV1,FLT4,GUCY1A1,GUCY1B1,HSP90AA1,HSP90B1,ITPR1,ITPR2,ITPR3,KDR,MAP2K1,MAPK1,MAPK3,PDE1A,PDE1B,PDE1C,PDE2A,PDE3B,PDE5A,PDGFC,PGF,PIK3C2A,PIK3C2B,PIK3R1,PIK3R3,PIK3R4,PRKAA1,PRKACA,PRKACB,PRKAG2,PRKAR1A,PRKAR1B,PRKAR2A,PRKAR2B,PRKCA,PRKCB,PRKCD,PRKCE,PRKCG,PRKCH,PRKCI,PRKCZ,PRKD3,SLC7A1,VEGFA,VEGFB	2.86	3.159
Regulation of Actin-based Motility by Rho	ACTA1,ACTA2,ACTB,ACTC1,ACTG2,ACTR2,ACTR3,ARHGDIA,ARPC1B,ARPC4,CFL1,FNBP1,GSN,ITGA2,ITGA3,ITGA5,LIMK1,MPRIP,MYL12A,MYL12B,MYL5,MYL6,MYL6B,MYL9,PAK1,PAK2,PAK3,PAK4,PAK5,PFN1,PFN2,PI4KA,PIKFYVE,PIP4K2B,PIP5K1A,PIP5K1B,PIP5KL1,PPP1CB,PPP1R12A,PPP1R12B,RAC1,RAC3,RHOA,RHOB,RHOC,RHOG,RHOH,RND3,ROCK1,WASF1,WASL	2.85	-1.571
Mechanisms of Viral Exit from Host Cells	ACTA1,ACTA2,ACTB,ACTC1,ACTG2,CHMP2A,CHMP2B,CHMP3,CHMP4A,CHMP4B,LMNB1,LMNB2,PRKCA,PRKCB,PRKCD,PRKCE,PRKCG,PRKCH,PRKCI,PRKCZ,PRKD3,SH3GL1,SH3GL2,SH3GL3,VPS25,VPS37C,VPS4A	2.83
RhoA Signaling	ACTA1,ACTA2,ACTB,ACTC1,ACTG2,ACTR2,ACTR3,ANLN,ARHGAP1,ARHGAP12,ARHGAP35,ARHGAP4,ARHGAP5,ARHGEF12,ARPC1B,ARPC4,CDC42EP1,CDC42EP3,CFL1,CIT,EZR,GNA13,IGF1R,KTN1,LIMK1,LPAR1,LPAR4,MPRIP,MYL12A,MYL12B,MYL5,MYL6,MYL6B,MYL9,MYLK3,PFN1,PFN2,PI4KA,PIKFYVE,PIP4K2B,PIP5K1A,PIP5K1B,PIP5KL1,PKN1,PLEKHG5,PPP1CB,PPP1R12A,PPP1R12B,RAPGEF6,RDX,RHOA,RND3,ROCK1,ROCK2,RTKN,SEPT1,SEPT10,SEPT11,SEPT14,SEPT3,SEPT4,SEPT…	2.82	-0.868
3-phosphoinositide Biosynthesis	ACP1,ACP6,ALPL,ATP1A1,CDC25A,CDC25B,CDC25C,CILP,DUSP11,DUSP12,DUSP14,DUSP16,DUSP28,DUSP5,DUSP8,EYA4,FIG4,IGBP1,ILKAP,INPP5F,MINPP1,MTMR2,MTMR7,NUDT1,NUDT14,NUDT15,NUDT2,NUDT3,NUDT4,NUDT5,NUDT9,PALD1,PGAM5,PI4K2A,PI4K2B,PI4KA,PIK3C2A,PIK3C2B,PIK3R1,PIK3R3,PIK3R4,PIKFYVE,PIP4K2B,PIP5K1A,PIP5K1B,PIP5KL1,PPFIA1,PPFIA2,PPFIA3,PPFIA4,PPFIBP2,PPIP5K1,PPM1H,PPM1K,PPP1CA,PPP1CC,PPP1R12A,PPP1R13B,PPP1R14B,…	2.79	0.542
GPCR-Mediated Nutrient Sensing in Enteroendocrine Cells	ADCY1,ADCY2,ADCY4,ADCY5,ADCY6,ADCY9,CACNA1A,CACNA1B,CACNA1C,CACNA1D,CACNA1E,CACNA1G,CACNA1I,CACNA2D1,CACNA2D2,CACNA2D3,CACNB1,CACNB2,CACNB3,CACNB4,CACNG2,CACNG7,CACNG8,GNAI1,GNAI2,GNG10,GNG11,GNG3,GNG4,GNG5,ITPR1,ITPR2,ITPR3,PDIA3,PLCB1,PLCB3,PLCB4,PLCD1,PLCD3,PLCD4,PLCE1,PLCG1,PLCH1,PLCH2,PLCL1,PRKACA,PRKACB,PRKAG2,PRKAR1A,PRKAR1B,PRKAR2A,PRKAR2B,PRKCA,PRKCB,PRKCD,PRKCE,PRKCG,PRKCH,PRKCI,PRKCZ,P…	2.78	3.81
UVC-Induced MAPK Signaling	ARAF,FOS,HRAS,JUN,KRAS,MAP2K1,MAPK1,MAPK10,MAPK12,MAPK14,MAPK3,MAPK9,MRAS,NRAS,PRKCA,PRKCB,PRKCD,PRKCE,PRKCG,PRKCH,PRKCI,PRKCZ,PRKD3,RAF1,RALA,RAP1B,RAP2B,RASD2,RRAS,SMPD3,SMPD4,TP53	2.73	0.539
3-phosphoinositide Degradation	ACP1,ACP6,ALPL,ATP1A1,CDC25A,CDC25B,CDC25C,CILP,DUSP11,DUSP12,DUSP14,DUSP16,DUSP28,DUSP5,DUSP8,EYA4,FIG4,IGBP1,ILKAP,INPP4A,INPP4B,INPP5D,INPP5F,INPP5J,INPPL1,MINPP1,MTMR1,MTMR2,MTMR7,NUDT1,NUDT14,NUDT15,NUDT2,NUDT3,NUDT4,NUDT5,NUDT9,PALD1,PGAM5,PIKFYVE,PPFIA1,PPFIA2,PPFIA3,PPFIA4,PPFIBP2,PPIP5K1,PPM1H,PPM1K,PPP1CA,PPP1CC,PPP1R12A,PPP1R13B,PPP1R14B,PPP1R1A,PPP1R1B,PPP1R7,PPP2R3A,PPP2R5B,PPP2R5E,P…	2.73	0.671
P2Y Purigenic Receptor Signaling Pathway	ADCY1,ADCY2,ADCY4,ADCY5,ADCY6,ADCY9,AKT1,AKT3,CREBBP,FOS,GNAI1,GNAI2,GNB1,GNB4,GNB5,GNG10,GNG11,GNG3,GNG4,GNG5,HRAS,ITGB3,JUN,KRAS,MAP2K1,MAPK1,MAPK3,MRAS,NFKB2,NRAS,PDIA3,PIK3C2A,PIK3C2B,PIK3R1,PIK3R3,PIK3R4,PLCB1,PLCB3,PLCB4,PLCD1,PLCD3,PLCD4,PLCE1,PLCG1,PLCH1,PLCH2,PLCL1,PRKACA,PRKACB,PRKAG2,PRKAR1A,PRKAR1B,PRKAR2A,PRKAR2B,PRKCA,PRKCB,PRKCD,PRKCE,PRKCG,PRKCH,PRKCI,PRKCZ,PRKD3,RAF1,RALA,RAP1B,R…	2.72	1.778
ErbB Signaling	AKT1,ERBB2,ERBB3,FOS,FOXO1,HBEGF,HRAS,JUN,KRAS,MAP2K1,MAP2K3,MAP2K6,MAPK1,MAPK10,MAPK12,MAPK14,MAPK3,MAPK9,MRAS,MTOR,NCK1,NRAS,NRG3,NRG4,PAK1,PAK2,PAK3,PAK4,PAK5,PIK3C2A,PIK3C2B,PIK3R1,PIK3R3,PIK3R4,PLCG1,PRKCA,PRKCB,PRKCD,PRKCE,PRKCG,PRKCH,PRKCI,PRKCZ,PRKD3,RAF1,RALA,RAP1B,RAP2B,RASD2,RPS6KB1,RRAS,SHC1,SOS1	2.71	1.54
IL-3 Signaling	AKT1,AKT3,BAD,CRKL,FOS,FOXO1,HRAS,INPP5D,JAK1,JAK2,JUN,KRAS,MAP2K1,MAPK1,MAPK3,MRAS,NRAS,PAK1,PIK3C2A,PIK3C2B,PIK3R1,PIK3R3,PIK3R4,PPP3CA,PPP3CB,PPP3R1,PRKCA,PRKCB,PRKCD,PRKCE,PRKCG,PRKCH,PRKCI,PRKCZ,PRKD3,RAC1,RAF1,RALA,RAP1B,RAP2B,RASD2,RRAS,SHC1,SOS1,STAT3,STAT5B	2.68	1.938
mTOR Signaling	AKT1,AKT1S1,AKT3,DDIT4,EIF3A,EIF3C,EIF3F,EIF3H,EIF3I,EIF3J,EIF3K,EIF3M,EIF4A1,EIF4A3,EIF4E,EIF4EBP1,EIF4G2,EIF4G3,FAU,FNBP1,GPLD1,HIF1A,HRAS,IRS1,KRAS,MAPK1,MAPK3,MRAS,MTOR,NRAS,PDGFC,PGF,PIK3C2A,PIK3C2B,PIK3R1,PIK3R3,PIK3R4,PLD3,PLD5,PPP2CB,PPP2R1A,PPP2R1B,PPP2R2A,PPP2R2B,PPP2R2C,PPP2R3A,PPP2R5B,PPP2R5E,PRKAA1,PRKAB1,PRKAG2,PRKCA,PRKCB,PRKCD,PRKCE,PRKCG,PRKCH,PRKCI,PRKCZ,PRKD3,PRR5,RAC1,RAC3,RAL…	2.63	-0.882
Hepatic Fibrosis / Hepatic Stellate Cell Activation	A2M,ACTA2,AGT,BAMBI,BAX,CCL2,CCN2,CD40,COL11A2,COL12A1,COL13A1,COL18A1,COL19A1,COL1A1,COL21A1,COL22A1,COL23A1,COL24A1,COL25A1,COL26A1,COL28A1,COL2A1,COL3A1,COL4A1,COL4A2,COL4A3BP,COL4A5,COL4A6,COL5A1,COL5A2,COL5A3,COL6A2,COL6A3,COL6A5,COL7A1,COL9A1,COL9A2,CSF1,ECE1,EDNRA,EDNRB,FAS,FGF1,FGF2,FGFR1,FLT4,FN1,IFNAR1,IFNAR2,IFNGR2,IGF1R,IGFBP3,IGFBP4,IGFBP5,IL10,IL1RAPL1,IL1RAPL2,IL4R,KDR,KLF6,LAMA1,L…	2.62
Chronic Myeloid Leukemia Signaling	AKT1,AKT3,BAD,CCND1,CDK4,CDK6,CDKN1A,CRKL,CTBP2,E2F1,E2F2,E2F4,E2F5,E2F7,E2F8,HDAC1,HDAC5,HDAC6,HDAC7,HDAC8,HDAC9,HRAS,IKBKE,IKBKG,KRAS,MAP2K1,MAPK1,MAPK3,MECOM,MRAS,NFKB2,NRAS,PIK3C2A,PIK3C2B,PIK3R1,PIK3R3,PIK3R4,PTPN11,RAF1,RALA,RAP1B,RAP2B,RASD2,RB1,RBL1,RRAS,SMAD3,SOS1,STAT5B,SUV39H1,TFDP1,TGFB1,TGFB2,TGFB3,TGFBR1,TGFBR2,TP53	2.61
Pyrimidine Ribonucleotides De Novo Biosynthesis	AK1,AK4,AK5,AK7,AK8,AK9,BLM,CAD,CANT1,CMPK1,CMPK2,CTPS1,DDX3X,ENTPD1,ENTPD7,NME1,NME2,NME4,NME5,NME6,NUDT15,NUDT5,NUDT9,RAD54L,RECQL4,UMPS,ZRANB3	2.6	-0.962
Endocannabinoid Cancer Inhibition Pathway	ADCY1,ADCY2,ADCY4,ADCY5,ADCY6,ADCY9,AKT1,AKT1S1,AKT3,ATF3,BAD,CAMKK2,CASP2,CASP4,CASP7,CASP9,CCND1,CCND2,CCND3,CCNE1,CDH1,CDKN1A,CNR1,CREBBP,CTNNB1,DDIT3,EIF2A,GNA13,GNAI1,GNAI2,GNAO1,HIF1A,LEF1,MAP2K1,MAP2K3,MAP2K6,MAP2K7,MAPK1,MAPK14,MAPK3,MMP2,MTOR,NOS1,NOS2,PDGFC,PGF,PIK3C2A,PIK3C2B,PIK3R1,PIK3R3,PIK3R4,PRKAA1,PRKAB1,PRKACA,PRKACB,PRKAG2,PRKAR1A,PRKAR1B,PRKAR2A,PRKAR2B,RAF1,RHOA,ROCK1,ROCK2,S…	2.57	-1.732
PDGF Signaling	ACP1,CAV1,CRKL,CSNK2A1,CSNK2A2,CSNK2B,FOS,HRAS,INPP5D,INPP5F,INPP5J,INPPL1,JAK1,JAK2,JUN,KRAS,MAP2K1,MAPK1,MAPK3,MRAS,NRAS,PDGFA,PDGFB,PDGFC,PDGFD,PDGFRB,PIK3C2A,PIK3C2B,PIK3R1,PIK3R3,PIK3R4,PLCG1,PRKCA,PRKCB,RAF1,RALA,RAP1B,RAP2B,RASD2,RRAS,SHC1,SOS1,SPHK1,SPHK2,SRF,STAT3,SYNJ1,SYNJ2,TYK2	2.55	0.577
Ovarian Cancer Signaling	AKT1,AKT3,APC,BRCA1,CCND1,CD44,CDK4,CTNNB1,E2F1,EDNRA,FZD1,FZD10,FZD2,FZD3,FZD5,FZD6,FZD7,FZD9,GJA1,HRAS,KRAS,LEF1,MAP2K1,MAPK1,MAPK3,MLH1,MMP2,MRAS,MSH6,MTOR,NRAS,PDGFC,PGF,PIK3C2A,PIK3C2B,PIK3R1,PIK3R3,PIK3R4,PRKACA,PRKACB,PRKAG2,PRKAR1A,PRKAR1B,PRKAR2A,PRKAR2B,RAD51,RAF1,RALA,RAP1B,RAP2B,RASD2,RB1,RPS6KB1,RPS6KB2,RRAS,SMO,SUV39H1,TCF3,TCF7,TCF7L1,TCF7L2,TFDP1,TP53,VEGFA,VEGFB,WNT1,WNT10B,WNT2,…	2.55	0.973
Ephrin B Signaling	ACP1,CAP1,CBL,CFL1,CTNNB1,CXCR4,EFNB1,EFNB2,EPHB1,EPHB2,EPHB4,EPHB6,GNA13,GNAI1,GNAI2,GNAO1,GNB1,GNB4,GNB5,GNG10,GNG11,GNG3,GNG4,GNG5,HRAS,ITSN1,ITSN2,KALRN,LIMK1,MAPK1,MAPK3,MRAS,PAK1,PXN,RAC1,RAC3,RGS3,RHOA,ROCK1,ROCK2,VAV2,VAV3	2.52	1.061
Pyridoxal 5'-phosphate Salvage Pathway	ACVR2A,ADPGK,ARAF,CDK1,CDK2,CDK4,CDK5,CDK6,CSNK1A1,DMPK,FAM20B,GRK4,GRK5,HIPK1,LIMK1,MAP2K1,MAP2K3,MAP2K6,MAP3K9,MAPK1,MAPK3,MAPK9,NEK2,PAK1,PAK2,PAK3,PAK5,PIM1,PKN1,PLK1,PRKAA1,PRKCD,PRKCE,PRKCH,PRKX,PRPF4B,SGK1,TTK	2.51	-0.649
Virus Entry via Endocytic Pathways	ACTA1,ACTA2,ACTB,ACTC1,ACTG2,AP1B1,AP1G2,AP1M1,AP1S1,AP2B1,AP3M1,CAV1,CD55,CLTB,CXADR,DNM1,DNM2,FLNA,FLNB,FLNC,FYN,HLA-B,HLA-C,HLA-E,HRAS,ITGA2,ITGA3,ITGA5,ITGAL,ITGB3,ITGB5,ITSN1,KRAS,MRAS,NRAS,PIK3C2A,PIK3C2B,PIK3R1,PIK3R3,PIK3R4,PLCG1,PRKCA,PRKCB,PRKCD,PRKCE,PRKCG,PRKCH,PRKCI,PRKCZ,PRKD3,RAC1,RAC3,RALA,RAP1B,RAP2B,RASD2,RRAS,TFRC,ZBTB12	2.5
VEGF Signaling	ACTA1,ACTA2,ACTB,ACTC1,ACTG2,ACTN1,ACTN3,ACTN4,AKT1,AKT3,BAD,EIF2B4,EIF2B5,EIF2S2,EIF2S3,ELAVL1,FLT4,FOXO1,FOXO3,HIF1A,HRAS,KDR,KRAS,MAP2K1,MAPK1,MAPK3,MRAS,NRAS,PDGFC,PGF,PIK3C2A,PIK3C2B,PIK3R1,PIK3R3,PIK3R4,PLCG1,PRKCA,PRKCB,PTPN11,PXN,RAF1,RALA,RAP1B,RAP2B,RASD2,ROCK1,ROCK2,RRAS,SHC1,SOS1,VCL,VEGFA,VEGFB,YWHAE	2.45	-1.342
Cell Cycle Regulation by BTG Family Proteins	BTG1,BTG2,CCND1,CCNE1,CDK2,CDK4,CNOT7,E2F1,E2F2,E2F4,E2F5,E2F7,E2F8,PPP2CB,PPP2R1A,PPP2R1B,PPP2R2A,PPP2R2B,PPP2R2C,PPP2R3A,PPP2R5B,PPP2R5E,PRMT1,RB1	2.44	-2.496
Fcγ Receptor-mediated Phagocytosis in Macrophages and Monocytes	ACTA1,ACTA2,ACTB,ACTC1,ACTG2,ACTR2,ACTR3,AKT1,AKT3,ARF6,ARPC1B,ARPC4,CBL,DOCK1,EZR,FYB1,FYN,GPLD1,INPP5D,MAPK1,MAPK3,MYO5A,NCF1,NCK1,PAK1,PIK3R1,PIK3R3,PIP5K1A,PLCG1,PLD3,PLD5,PRKCA,PRKCB,PRKCD,PRKCE,PRKCG,PRKCH,PRKCI,PRKCZ,PRKD3,PXN,RAC1,RAC3,RPS6KB1,RPS6KB2,TLN1,TLN2,VAMP3,VASP,VAV2,VAV3,YES1	2.43	-0.7
Estrogen-mediated S-phase Entry	CCNA2,CCND1,CCNE1,CDC25A,CDK1,CDK2,CDK4,CDKN1A,E2F1,E2F2,E2F4,E2F5,E2F7,E2F8,RB1,RBL1,SKP2,TFDP1	2.39	-2.668
Pancreatic Adenocarcinoma Signaling	AKT1,AKT3,BAD,BIRC5,CASP9,CCND1,CCNE1,CDK2,CDK4,CDKN1A,E2F1,E2F2,E2F4,E2F5,E2F7,E2F8,ERBB2,GPLD1,HBEGF,JAK1,JAK2,KRAS,MAP2K1,MAPK1,MAPK10,MAPK12,MAPK3,MAPK9,NFKB2,PDGFC,PGF,PIK3C2A,PIK3C2B,PIK3R1,PIK3R3,PIK3R4,PLD3,PLD5,RAC1,RAD51,RAF1,RALA,RALBP1,RALGDS,RB1,SMAD2,SMAD3,STAT3,SUV39H1,TFDP1,TGFB1,TGFB2,TGFB3,TGFBR1,TGFBR2,TP53,TYK2,VEGFA,VEGFB	2.38	0.781
Leptin Signaling in Obesity	ADCY1,ADCY2,ADCY4,ADCY5,ADCY6,ADCY9,AKT1,AKT3,FOXO1,JAK2,LEPR,MAP2K1,MAPK1,MAPK3,PDE3B,PDIA3,PIK3C2A,PIK3C2B,PIK3R1,PIK3R3,PIK3R4,PLCB1,PLCB3,PLCB4,PLCD1,PLCD3,PLCD4,PLCE1,PLCG1,PLCH1,PLCH2,PLCL1,PRKACA,PRKACB,PRKAG2,PRKAR1A,PRKAR1B,PRKAR2A,PRKAR2B,PTPN11,SOCS3,STAT3	2.37	0.728
Wnt/β-catenin Signaling	ACVR2A,AKT1,AKT3,APC,APC2,APPL1,AXIN2,CCND1,CD44,CDH1,CDH12,CDH2,CREBBP,CSNK1A1,CSNK1E,CSNK1G2,CSNK1G3,CSNK2A1,CSNK2A2,CSNK2B,CTNNB1,DKK1,DKK2,DKK3,DVL2,FRAT1,FZD1,FZD10,FZD2,FZD3,FZD5,FZD6,FZD7,FZD9,GJA1,GNAO1,GSK3A,HDAC1,ILK,JUN,KREMEN1,KREMEN2,LEF1,LRP5,LRP6,MAP4K1,PPP2CB,PPP2R1A,PPP2R1B,PPP2R2A,PPP2R2B,PPP2R2C,PPP2R3A,PPP2R5B,PPP2R5E,SFRP2,SFRP4,SMO,SOX1,SOX13,SOX2,SOX21,SOX3,SOX4,SOX6,SOX9,T…	2.34	-2.294
Calcium Signaling	ACTA1,ACTA2,ACTC1,AKAP5,ATP2B1,ATP2B2,ATP2B3,BORCS8-MEF2B,CABIN1,CACNA1A,CACNA1B,CACNA1C,CACNA1D,CACNA1E,CACNA1G,CACNA1I,CACNA2D1,CACNA2D2,CACNA2D3,CACNB1,CACNB2,CACNB3,CACNB4,CACNG2,CACNG7,CACNG8,CALM1 (includes others),CAMK1D,CAMK2A,CAMK2B,CAMK2D,CAMK4,CAMKK1,CAMKK2,CHRNA2,CHRNA4,CHRNA5,CHRNB1,CHRNB2,CREBBP,GRIA1,GRIA2,GRIA3,GRIA4,GRIK1,GRIN1,GRIN2B,GRIN2D,GRIN3A,GRINA,HDAC1,HDAC5,HDAC6,HDAC7,H…	2.34	5.033
Endocannabinoid Developing Neuron Pathway	ADCY1,ADCY2,ADCY4,ADCY5,ADCY6,ADCY9,AKT1,AKT1S1,AKT3,ARAF,BRCA1,CCND1,CNR1,CREBBP,CTNNB1,GNAI1,GNAI2,GNAO1,GNB1,GNG11,GNG5,HRAS,KRAS,MAP2K1,MAP2K3,MAP2K6,MAP2K7,MAPK1,MAPK10,MAPK12,MAPK14,MAPK15,MAPK3,MAPK9,MRAS,MTOR,NRAS,PAX6,PIK3C2A,PIK3C2B,PIK3R1,PIK3R3,PIK3R4,PRKACA,PRKACB,PRKAG2,PRKAR1A,PRKAR1B,PRKAR2A,PRKAR2B,RAC1,RAC3,RAF1,RALA,RAP1B,RAP1GAP,RAP2B,RASD2,RHOA,RRAS,STAT3,STMN2	2.3	-2.449
CXCR4 Signaling	ADCY1,ADCY2,ADCY4,ADCY5,ADCY6,ADCY9,AKT1,AKT3,BCAR1,CXCR4,DOCK1,EGR1,FNBP1,FOS,GNA13,GNAI1,GNAI2,GNAO1,GNB1,GNB4,GNB5,GNG10,GNG11,GNG3,GNG4,GNG5,HRAS,ITPR1,ITPR2,ITPR3,JUN,KRAS,MAP2K1,MAPK1,MAPK10,MAPK12,MAPK3,MAPK9,MRAS,MYL12A,MYL12B,MYL5,MYL6,MYL6B,MYL9,NRAS,PAK1,PAK2,PAK3,PAK4,PAK5,PIK3C2A,PIK3C2B,PIK3R1,PIK3R3,PIK3R4,PLCB1,PLCB3,PLCB4,PRKCA,PRKCB,PRKCD,PRKCE,PRKCG,PRKCH,PRKCI,PRKCZ,PRKD3,PXN,…	2.3	-0.688
Purine Ribonucleosides Degradation to Ribose-1-phosphate	ADA,ADA2,ADARB2,ADAT3,PGM2,PNP	2.29	-2.236
RhoGDI Signaling	ACTA1,ACTA2,ACTB,ACTC1,ACTG2,ACTR2,ACTR3,ARHGAP1,ARHGAP12,ARHGAP35,ARHGAP4,ARHGAP5,ARHGDIA,ARHGDIB,ARHGDIG,ARHGEF10,ARHGEF12,ARHGEF15,ARHGEF17,ARHGEF19,ARHGEF4,ARHGEF6,ARHGEF9,ARPC1B,ARPC4,CD44,CDH1,CDH10,CDH11,CDH12,CDH15,CDH18,CDH2,CDH4,CDH6,CDH8,CDH9,CFL1,CREBBP,EZR,FNBP1,GNA13,GNAI1,GNAI2,GNAO1,GNB1,GNB4,GNB5,GNG10,GNG11,GNG3,GNG4,GNG5,ITGA2,ITGA3,ITGA5,LIMK1,MRAS,MYL12A,MYL12B,MYL5,MYL6,MYL6…	2.29	-0.226
Inhibition of Angiogenesis by TSP1	AKT1,AKT3,FYN,GUCY1A1,GUCY1B1,HSPG2,JUN,KDR,MAPK1,MAPK10,MAPK12,MAPK14,MAPK9,SDC1,SDC2,TGFB1,TGFBR1,TGFBR2,THBS1,TP53,VEGFA	2.28	-1
HIPPO signaling	AJUBA,AMOT,CD44,CSNK1E,DLG2,DLG4,DLG5,FRMD6,ITCH,LATS2,LLGL1,MOB1A,PARD3,PATJ,PPP1CA,PPP1CB,PPP1CC,PPP1R12A,PPP1R14B,PPP1R14C,PPP1R7,PPP2CB,PPP2R1A,PPP2R1B,PPP2R2A,PPP2R2B,PPP2R2C,PPP2R3A,PPP2R5B,PPP2R5E,SKP2,SMAD1,SMAD2,SMAD3,TEAD1,TEAD2,TEAD3,TEAD4,TJP2,TP53BP2,WWTR1,YAP1,YWHAB,YWHAE,YWHAG,YWHAH,YWHAQ	2.26	-1.257
PTEN Signaling	AKT1,AKT3,BAD,BCAR1,BMPR1A,CASP9,CBL,CCND1,CDKN1A,CNKSR3,CSNK2A1,CSNK2A2,CSNK2B,FGFR1,FLT4,FOXO1,FOXO3,FOXO6,GSK3A,HRAS,IGF1R,IKBKE,IKBKG,ILK,INPP5D,INPP5F,INPP5J,INPPL1,ITGA2,ITGA3,ITGA5,KDR,KRAS,MAGI2,MAGI3,MAP2K1,MAPK1,MAPK3,MAST2,MCRS1,MRAS,NFKB2,NRAS,NTRK2,NTRK3,PDGFRB,PIK3R1,PIK3R3,PREX2,PRKCZ,RAC1,RAC3,RAF1,RALA,RAP1B,RAP2B,RASD2,RPS6KB1,RPS6KB2,RRAS,SHC1,SOS1,SYNJ1,SYNJ2,TGFBR1,TGFBR2,YWH…	2.25	0.882
Agrin Interactions at Neuromuscular Junction	ACTA1,ACTA2,ACTB,ACTC1,ACTG2,ARHGEF6,DAG1,ERBB2,ERBB3,GABPA,GABPB1,HRAS,ITGA2,ITGA3,ITGA5,ITGAL,ITGB3,JUN,KRAS,LAMC1,MAPK1,MAPK10,MAPK12,MAPK3,MAPK9,MRAS,NRAS,NRG3,NRG4,PAK1,PAK2,PAK3,PAK4,PAK5,PXN,RAC1,RAC3,RALA,RAP1B,RAP2B,RASD2,RRAS,UTRN	2.23	-0.16
Pyrimidine Ribonucleotides Interconversion	AK1,AK4,AK5,AK7,AK8,AK9,BLM,CANT1,CMPK1,CMPK2,CTPS1,DDX3X,ENTPD1,ENTPD7,NME1,NME2,NME4,NME5,NME6,NUDT15,NUDT5,NUDT9,RAD54L,RECQL4,ZRANB3	2.21	-0.6
Mitochondrial Dysfunction	ACO1,ACO2,APH1A,APH1B,APP,ATP5F1A,ATP5F1D,ATP5F1E,ATP5MC3,ATP5MF,ATP5PF,ATP5PO,ATPAF1,ATPAF2,BACE2,CASP9,COX10,COX15,COX4I1,COX6B1,COX6B2,COX6C,COX7A2,COX7B,COX8A,CPT1B,CPT1C,CYB5A,CYB5R3,DHODH,FURIN,GPD2,GPX7,GSR,HTRA2,LRRK2,MAOA,MAPK10,MAPK12,MAPK9,MT-ATP6,MT-ND1,MT-ND2,MT-ND3,MT-ND6,NCSTN,NDUFA1,NDUFA12,NDUFA13,NDUFA4L2,NDUFA5,NDUFA6,NDUFA7,NDUFA8,NDUFA9,NDUFAB1,NDUFAF2,NDUFB1,NDUFB11,NDUFB3,N…	2.21
ErbB4 Signaling	AKT1,APH1A,APH1B,HRAS,KRAS,MAP2K1,MAPK1,MAPK3,MRAS,NCSTN,NRAS,NRG3,NRG4,PIK3C2A,PIK3C2B,PIK3R1,PIK3R3,PIK3R4,PLCG1,PRKCA,PRKCB,PRKCD,PRKCE,PRKCG,PRKCH,PRKCI,PRKCZ,PRKD3,PSENEN,RAF1,RALA,RAP1B,RAP2B,RASD2,RRAS,SHC1,SOS1,YAP1	2.2	0.707
GP6 Signaling Pathway	AKT1,AKT3,CALM1 (includes others),CAMK4,COL11A2,COL12A1,COL13A1,COL18A1,COL19A1,COL1A1,COL21A1,COL22A1,COL23A1,COL24A1,COL25A1,COL26A1,COL28A1,COL2A1,COL3A1,COL4A1,COL4A2,COL4A3BP,COL4A5,COL4A6,COL5A1,COL5A2,COL5A3,COL6A2,COL6A3,COL6A5,COL7A1,COL9A1,COL9A2,FYN,GSK3A,ITGB3,ITPR1,LAMA1,LAMA4,LAMB2,LAMB3,LAMC1,LAT,PIK3C2A,PIK3C2B,PIK3R1,PIK3R3,PIK3R4,PRKCA,PRKCB,PRKCD,PRKCE,PRKCG,PRKCH,PRKCI,PRKCZ,P…	2.19	0.762
CNTF Signaling	AKT1,CNTFR,HRAS,IL6ST,JAK1,JAK2,KRAS,MAP2K1,MAPK1,MAPK3,MRAS,MTOR,NRAS,PIK3C2A,PIK3C2B,PIK3R1,PIK3R3,PIK3R4,PTPN11,RAF1,RALA,RAP1B,RAP2B,RASD2,RPS6KA1,RPS6KA3,RPS6KA5,RPS6KB1,RPS6KB2,RRAS,SOS1,STAT3,TYK2	2.18	-0.354
Assembly of RNA Polymerase II Complex	CCNH,ERCC2,GTF2A1,GTF2E1,GTF2E2,GTF2F1,GTF2H2,GTF2H5,MNAT1,POLR2B,POLR2C,POLR2D,POLR2E,POLR2G,POLR2J,POLR2J2/POLR2J3,POLR2L,TAF1,TAF10,TAF11,TAF13,TAF15,TAF2,TAF3,TAF5L,TAF6,TAF6L,TAF7,TAF9,TAF9B	2.18
D-myo-inositol (1,4,5)-Trisphosphate Biosynthesis	PI4K2A,PI4K2B,PI4KA,PIKFYVE,PIP4K2B,PIP5K1A,PIP5K1B,PIP5KL1,PLCB1,PLCB3,PLCB4,PLCD1,PLCD3,PLCD4,PLCE1,PLCG1,PLCH1	2.16	-0.243
Integrin Signaling	ACTA1,ACTA2,ACTB,ACTC1,ACTG2,ACTN1,ACTN3,ACTN4,ACTR2,ACTR3,AKT1,AKT3,ARF1,ARF4,ARF5,ARF6,ARHGAP26,ARHGAP5,ARPC1B,ARPC4,ASAP1,BCAR1,BCAR3,CAV1,CRKL,DOCK1,FNBP1,FYN,GSN,HRAS,ILK,ILKAP,ITGA10,ITGA2,ITGA3,ITGA5,ITGA7,ITGA8,ITGAL,ITGAV,ITGB3,ITGB5,KRAS,LIMS1,MAP2K1,MAPK1,MAPK3,MPRIP,MRAS,MYL12A,MYL12B,MYL5,MYL9,MYLK3,NCK1,NEDD9,NRAS,PAK1,PAK2,PAK3,PAK4,PAK5,PARVA,PDGFB,PFN1,PFN2,PIK3C2A,PIK3C2B,PIK3R1…	2.13	-1.555
Telomerase Signaling	AKT1,AKT3,CDKN1A,DKC1,E2F1,ELF2,ELF4,ELK3,ETS1,ETS2,HDAC1,HDAC5,HDAC6,HDAC7,HDAC8,HDAC9,HRAS,HSP90AA1,HSP90B1,IL2RA,KRAS,MAP2K1,MAPK1,MAPK3,MRAS,NRAS,PIK3C2A,PIK3C2B,PIK3R1,PIK3R3,PIK3R4,POT1,PPP2CB,PPP2R1A,PPP2R1B,PPP2R2A,PPP2R2B,PPP2R2C,PPP2R3A,PPP2R5B,PPP2R5E,RAF1,RALA,RAP1B,RAP2B,RASD2,RB1,RRAS,SHC1,SOS1,SP1,TEP1,TERF1,TERF2IP,TERT,TP53	2.11	-0.617
Sonic Hedgehog Signaling	ARRB2,CCNB1,CDK1,DYRK1B,GLI1,GLI2,GLI3,HHIP,PRKACA,PRKACB,PRKAG2,PRKAR1A,PRKAR1B,PRKAR2A,PRKAR2B,PTCH1,SMO,SUFU,ZNF875	2.1	-2.5
p53 Signaling	ADGRB1,AKT1,AKT3,BAX,BIRC5,BRCA1,CCND1,CCND2,CCNG1,CDK2,CDK4,CDKN1A,CHEK1,CHEK2,CTNNB1,DRAM1,E2F1,FAS,GADD45A,HDAC1,HDAC9,HIF1A,JMY,JUN,KAT2B,MAPK14,MDM4,PCNA,PERP,PIK3C2A,PIK3C2B,PIK3R1,PIK3R3,PIK3R4,PLAGL1,PMAIP1,PPP1R13B,PRKDC,RB1,RPRM,SNAI2,ST13,STAG1,THBS1,TIGAR,TNFRSF10A,TNFRSF10B,TP53,TP53AIP1,TP53BP2,TP53I3,TP53INP1,TP73	2.08	-0.973
Apelin Cardiomyocyte Signaling Pathway	AKT1,AKT3,APLN,GNAI1,GNAI2,HIF1A,ITPR1,MAPK1,MAPK10,MAPK12,MAPK14,MAPK15,MAPK3,MAPK9,MYL12A,MYL12B,MYL5,MYL6,MYL6B,MYL9,PDIA3,PIK3C2A,PIK3C2B,PIK3R1,PIK3R3,PIK3R4,PLCB1,PLCB3,PLCB4,PLCD1,PLCD3,PLCD4,PLCE1,PLCG1,PLCH1,PLCH2,PLCL1,PRKCA,PRKCB,PRKCD,PRKCE,PRKCG,PRKCH,PRKCI,PRKCZ,PRKD3,SLC8A1,SLC8A2,SLC8A3,SLC9A1,SLC9A5,SLC9A6,TGFB1	2.08	0.429
Thrombopoietin Signaling	FOS,HRAS,JAK2,JUN,KRAS,MAP2K1,MAPK1,MAPK3,MRAS,NRAS,PIK3C2A,PIK3C2B,PIK3R1,PIK3R3,PIK3R4,PLCG1,PRKCA,PRKCB,PRKCD,PRKCE,PRKCG,PRKCH,PRKCI,PRKCZ,PRKD3,PTPN11,RAF1,RALA,RAP1B,RAP2B,RASD2,RRAS,SHC1,SOS1,STAT3,STAT5B	2.04	0.845
Nucleotide Excision Repair Pathway	CCNH,ERCC2,ERCC4,ERCC5,ERCC6,GTF2H2,GTF2H5,MNAT1,POLR2B,POLR2C,POLR2D,POLR2E,POLR2G,POLR2J,POLR2J2/POLR2J3,POLR2L,RAD23B,RPA1,RPA2,RPA3,XPA,XPC	2.04
Cardiac Hypertrophy Signaling	ADCY1,ADCY2,ADCY4,ADCY5,ADCY6,ADCY9,ADRA2A,ADSS,AKT1,BORCS8-MEF2B,CACNA1A,CACNA1C,CACNA1D,CACNA1E,CALM1 (includes others),CAMK4,CREBBP,EIF2B4,EIF2B5,EIF4E,FNBP1,GNA13,GNAI1,GNAI2,GNAO1,GNB1,GNB4,GNB5,GNG10,GNG11,GNG3,GNG4,GNG5,HRAS,HSPB1,IGF1R,IRS1,JUN,KRAS,MAP2K1,MAP2K3,MAP2K6,MAP2K7,MAP3K10,MAP3K9,MAPK1,MAPK10,MAPK12,MAPK14,MAPK3,MAPK9,MAPKAPK2,MAPKAPK3,MEF2C,MRAS,MTOR,MYL12A,MYL12B,MYL5,MYL6,M…	2.03	0.293
EGF Signaling	AKT1,AKT3,CSNK2A1,CSNK2A2,CSNK2B,FOS,HRAS,ITPR1,ITPR2,ITPR3,JAK1,JUN,MAP2K1,MAP2K7,MAPK1,MAPK12,MAPK14,MAPK3,MTOR,PIK3C2A,PIK3C2B,PIK3R1,PIK3R3,PIK3R4,PLCG1,PRKCA,RAF1,RPS6KB1,SHC1,SOS1,SRF,STAT3	2.02	-0.354
CCR5 Signaling in Macrophages	CACNA1A,CACNA1B,CACNA1C,CACNA1D,CACNA1E,CACNA1G,CACNA1I,CACNA2D1,CACNA2D2,CACNA2D3,CACNB1,CACNB2,CACNB3,CACNB4,CACNG2,CACNG7,CACNG8,CALM1 (includes others),CAMK4,FAS,FOS,GNAI1,GNAI2,GNB1,GNB4,GNB5,GNG10,GNG11,GNG3,GNG4,GNG5,JUN,MAPK1,MAPK10,MAPK12,MAPK14,MAPK9,MRAS,PLCG1,PRKCA,PRKCB,PRKCD,PRKCE,PRKCG,PRKCH,PRKCI,PRKCZ,PRKD3	2.02	1.706
HER-2 Signaling in Breast Cancer	AKT1,AKT3,BAD,CASP9,CCND1,CCNE1,CDK6,CDKN1A,ERBB2,ERBB3,FOXO1,GSK3A,HRAS,ITGB3,ITGB5,KRAS,MMP2,MRAS,NRAS,PARD3,PARD6A,PARD6G,PIK3C2A,PIK3C2B,PIK3R1,PIK3R3,PIK3R4,PLCG1,PRKCA,PRKCB,PRKCD,PRKCE,PRKCG,PRKCH,PRKCI,PRKCZ,PRKD3,RALA,RAP1B,RAP2B,RASD2,RRAS,SOS1,TP53,TSC1,TSC2	2
Reelin Signaling in Neurons	AKT1,APBB1,APP,ARHGEF10,ARHGEF12,ARHGEF15,ARHGEF4,ARHGEF6,ARHGEF9,BLK,CDK5,CDK5R1,CNR1,CRKL,DCX,FYN,ITGA2,ITGA3,ITGA5,ITGAL,ITGB3,LRP8,MAP2K7,MAP3K10,MAP3K9,MAP4K1,MAPK10,MAPK12,MAPK8IP1,MAPK8IP2,MAPK8IP3,MAPK9,MAPT,NDEL1,PAFAH1B1,PAFAH1B3,PIK3C2A,PIK3C2B,PIK3R1,PIK3R3,PIK3R4,RELN,YES1	1.97
Thrombin Signaling	ADCY1,ADCY2,ADCY4,ADCY5,ADCY6,ADCY9,AKT1,AKT3,ARHGEF10,ARHGEF12,ARHGEF15,ARHGEF4,ARHGEF6,ARHGEF9,CAMK1D,CAMK2A,CAMK2B,CAMK2D,CAMK4,F2R,FNBP1,GNA13,GNAI1,GNAI2,GNAO1,GNB1,GNB4,GNB5,GNG10,GNG11,GNG3,GNG4,GNG5,HRAS,ITPR1,ITPR2,ITPR3,KRAS,MAP2K1,MAPK1,MAPK12,MAPK14,MAPK3,MPRIP,MRAS,MYL12A,MYL12B,MYL5,MYL6,MYL6B,MYL9,NFKB2,NRAS,PDIA3,PIK3C2A,PIK3C2B,PIK3R1,PIK3R3,PIK3R4,PLCB1,PLCB3,PLCB4,PLCD1,PLCD3,P…	1.95	0.113
Aldosterone Signaling in Epithelial Cells	AHCY,ASIC1,ASIC3,CRYAB,DNAJA1,DNAJB1,DNAJB14,DNAJB2,DNAJB4,DNAJB6,DNAJC12,DNAJC14,DNAJC18,DNAJC2,DNAJC22,DNAJC24,DNAJC25,DNAJC28,DNAJC5B,DNAJC6,DNAJC8,HSP90AA1,HSP90B1,HSPA12A,HSPA14,HSPA1A/HSPA1B,HSPA5,HSPB1,HSPB11,HSPB2,HSPH1,ICMT,ITPR1,ITPR2,ITPR3,KRAS,MAP2K1,MAPK1,MAPK3,NR3C2,PDIA3,PI4KA,PIK3C2A,PIK3C2B,PIK3R1,PIK3R3,PIK3R4,PIKFYVE,PIP4K2B,PIP5K1A,PIP5K1B,PIP5KL1,PLCB1,PLCB3,PLCB4,PLCD1,PLCD3…	1.93	1.155
Basal Cell Carcinoma Signaling	APC,APC2,BMP1,BMP2,BMP4,BMP7,CTNNB1,DVL2,FZD1,FZD10,FZD2,FZD3,FZD5,FZD6,FZD7,FZD9,GLI1,GLI2,GLI3,HHIP,LEF1,PTCH1,SMO,SUFU,TCF3,TCF7,TCF7L1,TCF7L2,TP53,WNT1,WNT10B,WNT2,WNT2B,WNT3,WNT5A,WNT7A,WNT8B,WNT9A,ZNF875	1.92	-2.785
Rac Signaling	ACTR2,ACTR3,ANK1,ARPC1B,ARPC4,BRK1,CD44,CDK5R1,CFL1,CYFIP1,CYFIP2,HRAS,IQGAP3,ITGA2,ITGA3,ITGA5,JUN,KRAS,LIMK1,MAP2K1,MAP2K7,MAPK1,MAPK3,MCF2L,MRAS,NFKB2,NOX4,NRAS,PAK1,PAK2,PAK3,PAK4,PAK5,PARD3,PARD6A,PI4KA,PIK3C2A,PIK3C2B,PIK3R1,PIK3R3,PIK3R4,PIKFYVE,PIP4K2B,PIP5K1A,PIP5K1B,PIP5KL1,PRKCI,PRKCZ,RAC1,RAF1,RALA,RAP1B,RAP2B,RASD2,RHOA,RPS6KB1,RRAS,WASF1	1.92	-0.687
GM-CSF Signaling	AKT1,AKT3,CAMK2A,CAMK2B,CAMK2D,CCND1,CISH,CSF2RA,ETS1,HRAS,JAK2,KRAS,MAP2K1,MAPK1,MAPK3,MRAS,NRAS,PIK3C2A,PIK3C2B,PIK3R1,PIK3R3,PIK3R4,PIM1,PPP3CA,PPP3CB,PPP3R1,PRKCB,PTPN11,RACK1,RAF1,RALA,RAP1B,RAP2B,RASD2,RRAS,SHC1,SOS1,STAT3,STAT5B	1.92	0.343
Endometrial Cancer Signaling	AKT1,AKT3,APC2,BAD,CASP9,CCND1,CDH1,CTNNA2,CTNNB1,ERBB2,FOXO3,HRAS,ILK,KRAS,LEF1,MAP2K1,MAPK1,MAPK3,MLH1,MRAS,NRAS,PIK3C2A,PIK3C2B,PIK3R1,PIK3R3,PIK3R4,RAF1,RALA,RAP1B,RAP2B,RASD2,RRAS,SOS1,TP53	1.88	-0.378
Prolactin Signaling	CREBBP,FOS,FYN,HRAS,IRS1,JAK2,JUN,KRAS,MAP2K1,MAPK1,MAPK3,MRAS,NR3C1,NRAS,PIK3C2A,PIK3C2B,PIK3R1,PIK3R3,PIK3R4,PLCG1,PRKCA,PRKCB,PRKCD,PRKCE,PRKCG,PRKCH,PRKCI,PRKCZ,PRKD3,PTPN11,RAF1,RALA,RAP1B,RAP2B,RASD2,RRAS,SHC1,SOCS2,SOCS3,SOS1,SP1,STAT3,STAT5B,TCF7	1.86	0.781
Melanoma Signaling	AKT1,AKT3,BAD,CCND1,CDH1,CDK4,CDKN1A,E2F1,HRAS,KRAS,MAP2K1,MAPK1,MAPK3,MITF,MRAS,NRAS,PIK3C2A,PIK3C2B,PIK3R1,PIK3R3,PIK3R4,RAF1,RALA,RAP1B,RAP2B,RASD2,RB1,RRAS,TP53	1.85	0
Amyloid Processing	AKT1,AKT3,APH1A,APH1B,APP,BACE2,CDK5,CDK5R1,CSNK1A1,CSNK1E,CSNK2A1,CSNK2A2,CSNK2B,MAPK1,MAPK12,MAPK14,MAPK3,MAPT,MARK1,NCSTN,PRKACA,PRKACB,PRKAG2,PRKAR1A,PRKAR1B,PRKAR2A,PRKAR2B,PRKCE,PSENEN	1.85	1.155
nNOS Signaling in Skeletal Muscle Cells	CACNA1A,CACNA1B,CACNA1C,CACNA1D,CACNA1E,CACNA1G,CACNA1I,CACNA2D1,CACNA2D2,CACNA2D3,CACNB1,CACNB2,CACNB3,CACNB4,CACNG2,CACNG7,CACNG8,CALM1 (includes others),CAMK4,DAG1,DMD,NOS1,RYR3,SNTB2	1.84
PAK Signaling	ARHGAP10,ARHGEF6,CFL1,DSCAM,HRAS,ITGA2,ITGA3,ITGA5,KRAS,LIMK1,MAP2K1,MAPK1,MAPK10,MAPK12,MAPK3,MAPK9,MRAS,MYL12A,MYL12B,MYL5,MYL6,MYL6B,MYL9,NCK1,NRAS,PAK1,PAK2,PAK3,PAK4,PAK5,PDGFA,PDGFB,PDGFC,PDGFD,PDGFRB,PIK3C2A,PIK3C2B,PIK3R1,PIK3R3,PIK3R4,PXN,RAC1,RAF1,RALA,RAP1B,RAP2B,RASD2,RRAS,SHC1,SOS1,WASL	1.83	0
Amyotrophic Lateral Sclerosis Signaling	AKT3,ALS2,BAX,BID,CACNA1A,CACNA1C,CACNA1D,CACNA1E,CASP7,CASP9,GLUL,GPX1,GRIA1,GRIA2,GRIA3,GRIA4,GRID1,GRID2,GRIK1,GRIK2,GRIK3,GRIK4,GRIK5,GRIN1,GRIN2B,GRIN2D,GRIN3A,GRINA,HECW1,NEFL,NEFM,NOS1,PAK1,PDGFC,PGF,PIK3C2A,PIK3C2B,PIK3R1,PIK3R3,PIK3R4,PPP3CA,PRPH,RAB5A,RAB5C,RAC1,RNF19A,SLC1A2,TP53,VEGFA,VEGFB,XIAP	1.83	2.469
Adrenomedullin signaling pathway	ADCY1,ADCY2,ADCY4,ADCY5,ADCY6,ADCY9,ADM,AKT1,AKT3,ARAF,BAD,BAX,C3,CALCRL,CALM1 (includes others),CAMK4,CRCP,CTH,FOS,GAD1,GSK3A,GUCY1A1,GUCY1B1,HIF1A,HRAS,IL18,IL33,ITPR1,ITPR2,ITPR3,KCNH2,KCNN2,KCNN3,KCNQ3,KRAS,MAP2K1,MAP2K3,MAP2K6,MAP2K7,MAPK1,MAPK10,MAPK12,MAPK14,MAPK15,MAPK3,MAPK9,MATK,MMP2,MRAS,MYLK3,NFKB2,NPR1,NPR2,NRAS,PDIA3,PIK3C2A,PIK3C2B,PIK3R1,PIK3R3,PIK3R4,PLCB1,PLCB3,PLCB4,PLCD1,PLCD3…	1.79	2.014
Factors Promoting Cardiogenesis in Vertebrates	ACVR2A,APC,BMP1,BMP2,BMP4,BMP7,BMPR1A,CCNE1,CDK2,CTNNB1,DKK1,FZD1,FZD10,FZD2,FZD3,FZD5,FZD6,FZD7,FZD9,LEF1,LRP5,LRP6,MAPK14,MEF2C,MYH7,NOX4,PRKCA,PRKCB,PRKCD,PRKCE,PRKCG,PRKCH,PRKCI,PRKCZ,PRKD3,SMAD1,SMAD2,SMO,TCF3,TCF7,TCF7L1,TCF7L2,TGFB1,TGFB2,TGFB3,TGFBR1,TGFBR2,WNT3	1.79
Acute Myeloid Leukemia Signaling	AKT1,AKT3,ARAF,BAD,CCND1,CEBPA,CSF2RA,EIF4EBP1,HRAS,IDH1,IDH2,IDH3G,KITLG,KRAS,LEF1,MAP2K1,MAP2K3,MAP2K6,MAP2K7,MAPK1,MAPK3,MRAS,MTOR,NFKB2,NRAS,PIK3C2A,PIK3C2B,PIK3R1,PIK3R3,PIK3R4,PIM1,PIM2,RAF1,RALA,RAP1B,RAP2B,RASD2,RPS6KB1,RPS6KB2,RRAS,SOS1,STAT3,STAT5B,TCF3,TCF7,TCF7L1,TCF7L2	1.78	-1.441
GADD45 Signaling	BRCA1,CCNB1,CCND1,CCND2,CCND3,CCNE1,CDK1,CDK2,CDK4,CDKN1A,GADD45A,PCNA,TP53	1.78
PEDF Signaling	AKT1,AKT3,ARHGAP22,BDNF,CASP7,DOCK3,FAS,HRAS,IKBKE,IKBKG,KRAS,MAPK1,MAPK12,MAPK14,MAPK3,MRAS,NFKB2,NFKBIA,NRAS,PIK3C2A,PIK3C2B,PIK3R1,PIK3R3,PIK3R4,PNPLA2,RAC1,RAF1,RALA,RAP1B,RAP2B,RASD2,RHOA,ROCK1,ROCK2,RRAS,SERPINF1,SOD2,SRF,TCF12,TCF7,TCF7L1,TCF7L2,TP53,ZEB1	1.74	-1.543
Colorectal Cancer Metastasis Signaling	ADCY1,ADCY2,ADCY4,ADCY5,ADCY6,ADCY9,AKT1,AKT3,APC,APPL1,BAD,BAX,BIRC5,CASP9,CCND1,CDH1,CTNNB1,DCC,E2F4,FNBP1,FOS,FZD1,FZD10,FZD2,FZD3,FZD5,FZD6,FZD7,FZD9,GNB1,GNB4,GNB5,GNG10,GNG11,GNG3,GNG4,GNG5,HRAS,IL6ST,JAK1,JAK2,JUN,KRAS,LEF1,LRP5,LRP6,MAP2K1,MAPK1,MAPK10,MAPK12,MAPK3,MAPK9,MLH1,MMP10,MMP19,MMP2,MMP24,MRAS,MSH6,NFKB2,NOS2,NRAS,PDGFC,PGF,PIK3C2A,PIK3C2B,PIK3R1,PIK3R3,PIK3R4,PRKACA,PRKACB,PRKA…	1.74	-1
UVA-Induced MAPK Signaling	CASP9,FOS,HRAS,JUN,KRAS,MAPK1,MAPK10,MAPK12,MAPK14,MAPK3,MAPK9,MRAS,MTOR,NRAS,PARP11,PARP2,PARP4,PARP6,PARP8,PDIA3,PIK3C2A,PIK3C2B,PIK3R1,PIK3R3,PIK3R4,PLCB1,PLCB3,PLCB4,PLCD1,PLCD3,PLCD4,PLCE1,PLCG1,PLCH1,PLCH2,PLCL1,PRKCA,RALA,RAP1B,RAP2B,RASD2,RPS6KA1,RPS6KA3,RPS6KA5,RPS6KB1,RPS6KB2,RRAS,SMPD3,SMPD4,TIPARP,TP53	1.73	0
HGF Signaling	AKT1,AKT3,CCND1,CDK2,CDKN1A,CRKL,DOCK1,ELF2,ELF4,ELK3,ETS1,ETS2,FOS,HRAS,ITGA2,ITGA3,ITGA5,JUN,KRAS,MAP2K1,MAP2K7,MAP3K10,MAP3K9,MAPK1,MAPK10,MAPK12,MAPK3,MAPK9,MRAS,NRAS,PAK1,PIK3C2A,PIK3C2B,PIK3R1,PIK3R3,PIK3R4,PLCG1,PRKCA,PRKCB,PRKCD,PRKCE,PRKCG,PRKCH,PRKCI,PRKCZ,PRKD3,PTPN11,PXN,RAC1,RAF1,RALA,RAP1B,RAP2B,RASD2,RRAS,SOS1,STAT3	1.72	0.42
Macropinocytosis Signaling	ACTN4,ANKFY1,ARF6,CSF1,HRAS,ITGA5,ITGB3,ITGB5,KRAS,MRAS,NRAS,PAK1,PDGFA,PDGFB,PDGFC,PDGFD,PIK3C2A,PIK3C2B,PIK3R1,PIK3R3,PIK3R4,PLCG1,PRKCA,PRKCB,PRKCD,PRKCE,PRKCG,PRKCH,PRKCI,PRKCZ,PRKD3,RAB34,RAB5A,RAC1,RALA,RAP1B,RAP2B,RASD2,RHOA,RRAS,USP6NL	1.7	0.73
PI3K Signaling in B Lymphocytes	AKT1,AKT3,ATF3,ATF6,ATF6B,BLK,C3,CALM1 (includes others),CAMK2A,CAMK2B,CAMK2D,CAMK4,CBL,CD40,CD81,FOS,FOXO3,FYN,HRAS,IKBKE,IKBKG,IL4R,INPP5D,IRS1,ITPR1,ITPR2,ITPR3,JUN,KRAS,MAP2K1,MAPK1,MAPK3,MRAS,NFATC3,NFKB2,NFKBIA,NRAS,PDIA3,PIK3R1,PLCB1,PLCB3,PLCB4,PLCD1,PLCD3,PLCD4,PLCE1,PLCG1,PLCH1,PLCH2,PLCL1,PLEKHA1,PLEKHA3,PPP3CA,PPP3CB,PPP3R1,PRKCB,PRKCI,PRKCZ,RAC1,RAF1,RALA,RAP1B,RAP2B,RASD2,RRAS,TLR4,…	1.7	1.524
Erythropoietin Signaling	AKT1,AKT3,CBL,FOS,HRAS,JAK2,JUN,KRAS,MAP2K1,MAPK1,MAPK3,MRAS,NFKB2,NFKBIA,NRAS,PIK3C2A,PIK3C2B,PIK3R1,PIK3R3,PIK3R4,PLCG1,PRKCA,PRKCB,PRKCD,PRKCE,PRKCG,PRKCH,PRKCI,PRKCZ,PRKD3,RAF1,RALA,RAP1B,RAP2B,RASD2,RPS6KB1,RRAS,SHC1,SOCS3,SOS1,STAT5B	1.7
Paxillin Signaling	ACTA1,ACTA2,ACTB,ACTC1,ACTG2,ACTN1,ACTN3,ACTN4,ARF1,ARF6,ARHGEF6,BCAR1,DOCK1,HRAS,ITGA10,ITGA2,ITGA3,ITGA5,ITGA7,ITGA8,ITGAL,ITGAV,ITGB3,ITGB5,KRAS,MAPK1,MAPK10,MAPK12,MAPK14,MAPK9,MRAS,NCK1,NRAS,PAK1,PAK2,PAK3,PAK4,PAK5,PARVA,PIK3C2A,PIK3C2B,PIK3R1,PIK3R3,PIK3R4,PXN,RAC1,RALA,RAP1B,RAP2B,RASD2,RRAS,SOS1,TLN1,TLN2,VCL	1.69	-1.021
Protein Ubiquitination Pathway	AMFR,ANAPC1,ANAPC11,ANAPC2,BAG1,BIRC6,BRCA1,CBL,CDC20,CDC23,CRYAB,DNAJA1,DNAJB1,DNAJB14,DNAJB2,DNAJB4,DNAJB6,DNAJC12,DNAJC14,DNAJC18,DNAJC2,DNAJC22,DNAJC24,DNAJC25,DNAJC28,DNAJC5B,DNAJC6,DNAJC8,ELOC,FBXW7,FZR1,HLA-B,HLA-C,HLA-E,HSP90AA1,HSP90B1,HSPA12A,HSPA14,HSPA1A/HSPA1B,HSPA5,HSPB1,HSPB11,HSPB2,HSPH1,MED20,NEDD4L,PRKN,PSMA1,PSMA2,PSMA5,PSMA6,PSMB1,PSMB10,PSMB2,PSMB3,PSMB5,PSMB6,PSMC1,PSMC2,PSM…	1.69
ILK Signaling	ACTA1,ACTA2,ACTB,ACTC1,ACTG2,ACTN1,ACTN3,ACTN4,AKT1,AKT3,ARHGEF6,BMP2,CCND1,CDH1,CFL1,CREBBP,CTNNB1,DOCK1,FLNA,FLNB,FLNC,FN1,FNBP1,FOS,GSK3A,HIF1A,ILK,ILKAP,IRS1,ITGB3,ITGB5,JUN,LEF1,LIMS1,MAP2K6,MAPK1,MAPK10,MAPK12,MAPK3,MAPK9,MTOR,MYH11,MYH14,MYH7,MYH7B,MYH9,MYL5,MYL6,MYL6B,MYL9,NACA,NFKB2,NOS2,PARVA,PDGFC,PGF,PIK3C2A,PIK3C2B,PIK3R1,PIK3R3,PIK3R4,PPP1R12A,PPP1R14B,PPP2CB,PPP2R1A,PPP2R1B,PPP2R2A…	1.66	-2.086
Huntington's Disease Signaling	AKT1,AKT3,ATP5F1A,ATP5F1D,ATP5F1E,ATP5PF,BAX,BDNF,BET1L,CACNA1B,CASP2,CASP4,CASP7,CASP9,CDK5,CDK5R1,CLTB,CPLX2,CREBBP,DCTN1,DLG4,DNAJB1,DNM1,DNM2,DNM3,DYNC1I2,GLS,GNB1,GNB4,GNB5,GNG10,GNG11,GNG3,GNG4,GNG5,GRIN2B,GRM1,GRM5,HAP1,HDAC1,HDAC5,HDAC6,HDAC7,HDAC8,HDAC9,HRAS,HSPA14,HSPA1A/HSPA1B,HSPA5,IGF1R,ITPR1,JUN,MAP2K7,MAP3K10,MAPK1,MAPK3,MAPK9,MTOR,NAPA,NAPB,NAPG,NEUROD1,PACSIN1,PIK3C2A,PIK3C2B,PIK…	1.66	1.838
Cell Cycle: G1/S Checkpoint Regulation	BMI1,CCND1,CCND2,CCND3,CCNE1,CDC25A,CDK2,CDK4,CDK6,CDKN1A,CDKN2D,E2F1,E2F2,E2F4,E2F5,E2F7,E2F8,FBXL5,FOXO1,HDAC1,HDAC5,HDAC6,HDAC7,HDAC8,HDAC9,RB1,RBL1,RPL5,SKP2,SMAD3,SUV39H1,TFDP1,TGFB1,TGFB2,TGFB3,TP53	1.64	1.095
Superpathway of Serine and Glycine Biosynthesis I	DUSP26,PSAT1,PSPH,SHMT1,SHMT2,UBAC2	1.63	-1.633
ErbB2-ErbB3 Signaling	AKT1,BAD,CCND1,ERBB2,ERBB3,ETV4,FOXO1,GSK3A,HRAS,JUN,KRAS,MAP2K1,MAPK1,MAPK3,MRAS,NRAS,NRG3,NRG4,PIK3C2A,PIK3C2B,PIK3R1,PIK3R3,PIK3R4,RAF1,RALA,RAP1B,RAP2B,RASD2,RRAS,SHC1,SOS1,SP1,STAT3,STAT5B,TYK2	1.63	-0.174
PCP pathway	CELSR1,DAAM1,DVL2,EFNB1,FZD1,FZD10,FZD2,FZD3,FZD5,FZD6,FZD7,FZD9,JUN,MAPK10,MAPK12,MAPK9,PFN1,PFN2,RAC1,RHOA,ROCK1,ROCK2,RSPO3,SMO,WNT1,WNT10B,WNT2,WNT2B,WNT3,WNT5A,WNT7A,WNT8B,WNT9A	1.61	-2.121
GABA Receptor Signaling	ABAT,ADCY1,ADCY2,ADCY4,ADCY5,ADCY6,ADCY9,ALDH9A1,AP1B1,AP1G2,AP2B1,CACNA1A,CACNA1B,CACNA1C,CACNA1D,CACNA1E,CACNA1G,CACNA1I,CACNA2D1,CACNA2D2,CACNA2D3,CACNB1,CACNB2,CACNB3,CACNB4,CACNG2,CACNG7,CACNG8,DNM1,GABBR1,GABBR2,GABRA1,GABRA2,GABRA3,GABRB1,GABRB2,GABRB3,GABRG1,GABRG2,GAD1,GAD2,KCNH2,KCNN2,KCNN3,KCNQ3,MRAS,SLC6A1,UBC,UBQLN1	1.6
Chemokine Signaling	CALM1 (includes others),CAMK1D,CAMK2A,CAMK2B,CAMK2D,CAMK4,CCL2,CFL1,CXCR4,FOS,GNAI1,GNAI2,HRAS,JUN,KRAS,LIMK1,MAP2K1,MAPK1,MAPK12,MAPK14,MAPK3,MPRIP,MRAS,NRAS,PLCB1,PLCB3,PLCB4,PLCG1,PPP1CB,PPP1R12A,PPP1R12B,PRKCA,PRKCB,RAF1,RALA,RAP1B,RAP2B,RASD2,RHOA,ROCK2,RRAS	1.59	0
Mismatch Repair in Eukaryotes	EXO1,FEN1,MLH1,MSH6,PCNA,POLD1,RFC1,RFC3,RFC4,RFC5,RPA1	1.58
Non-Small Cell Lung Cancer Signaling	AKT1,AKT3,BAD,CASP9,CCND1,CDK4,CDK6,E2F1,ERBB2,FOXO3,HRAS,ITPR1,ITPR2,ITPR3,KRAS,MAP2K1,MAPK1,MAPK3,MRAS,NRAS,PIK3C2A,PIK3C2B,PIK3R1,PIK3R3,PIK3R4,PLCG1,PRKCA,RAF1,RALA,RAP1B,RAP2B,RASD2,RASSF5,RB1,RRAS,SOS1,SUV39H1,TFDP1,TP53	1.56	0.354
VEGF Family Ligand-Receptor Interactions	AKT1,AKT3,FLT4,FOS,HRAS,JMJD7-PLA2G4B,KDR,KRAS,MAP2K1,MAPK1,MAPK3,MRAS,NRAS,NRP1,PGF,PIK3C2A,PIK3C2B,PIK3R1,PIK3R3,PIK3R4,PLA2G3,PLA2G4A,PLA2G4B,PLA2G4C,PLCG1,PRKCA,PRKCB,PRKCD,PRKCE,PRKCG,PRKCH,PRKCI,PRKCZ,PRKD3,RAF1,RALA,RAP1B,RAP2B,RASD2,RRAS,SHC1,SOS1,VEGFA,VEGFB	1.53	0.926
PPARα/RXRα Activation	ABCA1,ACOX1,ACVR2A,ADCY1,ADCY2,ADCY4,ADCY5,ADCY6,ADCY9,AIP,CAND1,CHD5,CPT1B,CREBBP,CYP2C9,FASN,GOT2,GPD2,HELZ2,HRAS,HSP90AA1,HSP90B1,IKBKE,IKBKG,IL1RAPL1,IL1RAPL2,IRS1,ITGB5,JAK2,JUN,KRAS,LPL,MAP2K1,MAP2K3,MAP2K6,MAP2K7,MAP4K4,MAPK1,MAPK14,MAPK3,MEF2C,MRAS,NCOA6,NFKB2,NFKBIA,NR2F1,NRAS,PDIA3,PLCB1,PLCB3,PLCB4,PLCD1,PLCD3,PLCD4,PLCE1,PLCG1,PLCH1,PLCH2,PLCL1,PRKAA1,PRKAB1,PRKACA,PRKACB,PRKAG2,PRKAR…	1.53	1.083
Pentose Phosphate Pathway (Oxidative Branch)	G6PD,H6PD,PGD,PGLS	1.52	-2
LPS-stimulated MAPK Signaling	FOS,HRAS,IKBKE,IKBKG,JUN,KRAS,MAP2K1,MAP2K3,MAP2K6,MAPK1,MAPK10,MAPK12,MAPK14,MAPK3,MAPK9,MRAS,NFKB2,NFKBIA,NRAS,PAK1,PIK3C2A,PIK3C2B,PIK3R1,PIK3R3,PIK3R4,PRKCA,PRKCB,PRKCD,PRKCE,PRKCG,PRKCH,PRKCI,PRKCZ,PRKD3,RAC1,RAF1,RALA,RAP1B,RAP2B,RASD2,RRAS,SRF,TLR4	1.51	0.309
TCA Cycle II (Eukaryotic)	ACO1,ACO2,CS,DHTKD1,DLST,FH,IDH3A,IDH3G,MDH2,OGDH,SDHA,SDHAF4,SDHC,SDHD,SUCLG1	1.5	-2.324
Renal Cell Carcinoma Signaling	AKT1,AKT3,CREBBP,ELOC,ETS1,FH,FOS,HIF1A,HRAS,JUN,KRAS,MAP2K1,MAPK1,MAPK3,MRAS,NRAS,PAK1,PAK2,PAK3,PAK4,PAK5,PDGFB,PIK3C2A,PIK3C2B,PIK3R1,PIK3R3,PIK3R4,PTPN11,RAC1,RAF1,RALA,RAP1B,RAP2B,RASD2,RBX1,RRAS,SLC2A1,SOS1,TGFB1,UBC,VEGFA	1.49	1.095
Antiproliferative Role of TOB in T Cell Signaling	CCNA2,CCNE1,CDK2,MAPK1,PABPC4,RB1,RPS6KA1,SKP2,SMAD2,SMAD3,TGFB1,TGFB2,TGFB3,TGFBR1,TGFBR2,TWSG1	1.49
Role of NANOG in Mammalian Embryonic Stem Cell Pluripotency	AKT1,AKT3,APC,BMP1,BMP2,BMP4,BMP7,BMPR1A,CTNNB1,FOXD3,FZD1,FZD10,FZD2,FZD3,FZD5,FZD6,FZD7,FZD9,HRAS,IL6ST,JAK1,JAK2,KRAS,LIF,MAP2K1,MAPK1,MAPK3,MRAS,NRAS,PIK3C2A,PIK3C2B,PIK3R1,PIK3R3,PIK3R4,RAF1,RALA,RAP1B,RAP2B,RASD2,RRAS,SALL4,SHC1,SMAD1,SMO,SOS1,SOX2,STAT3,TCF7L1,TP53,TYK2,WNT1,WNT10B,WNT2,WNT2B,WNT3,WNT5A,WNT7A,WNT8B,WNT9A	1.48	-0.707
fMLP Signaling in Neutrophils	ACTR2,ACTR3,ARPC1B,ARPC4,CALM1 (includes others),CAMK4,GNAI1,GNAI2,GNB1,GNB4,GNB5,GNG10,GNG11,GNG3,GNG4,GNG5,HRAS,ITPR1,ITPR2,ITPR3,KRAS,MAP2K1,MAPK1,MAPK3,MRAS,NCF1,NFATC3,NFKB2,NFKBIA,NOX4,NRAS,PIK3C2A,PIK3C2B,PIK3R1,PIK3R3,PIK3R4,PLCB1,PLCB3,PLCB4,PPP3CA,PPP3CB,PPP3R1,PRKCA,PRKCB,PRKCD,PRKCE,PRKCG,PRKCH,PRKCI,PRKCZ,PRKD3,RAC1,RAF1,RALA,RAP1B,RAP2B,RASD2,RRAS	1.47	0.277
Unfolded protein response	AMFR,ATF6,CEBPA,CEBPZ,DDIT3,DNAJA2,EDEM1,EIF2A,ERN1,HSP90B1,HSPA14,HSPA1A/HSPA1B,HSPA5,HSPH1,INSIG1,MAP2K7,MBTPS2,OS9,P4HB,PDIA2,PDIA6,PPP1R15A,SCAP,SEL1L,SREBF1,SYVN1,TRAF2,UBXN4,VCP,XBP1	1.45
Purine Nucleotides De Novo Biosynthesis II	ADSL,ADSS,ATIC,GMPS,IMPDH1,PAICS,PFAS,PPAT	1.43	-2.121
Sperm Motility	ABHD3,ALK,AXL,BLK,CACNA1G,CALM1 (includes others),CAMK4,CATSPER2,CLK1,CLK4,CNGA3,CNGB1,CSF2RA,DDR1,DYRK3,EPHA2,EPHA4,EPHA5,EPHA6,EPHA8,EPHB1,EPHB2,EPHB4,ERBB2,ERBB3,FER,FGFR1,FLT4,FYN,GUCY1A1,GUCY1B1,IGF1R,ITPR1,ITPR2,ITPR3,JAK1,JAK2,KDR,LMTK2,LMTK3,MAP2K1,MAP2K3,MAP2K6,MAP2K7,MATK,MERTK,MRAS,NPPC,NPR1,NTRK2,NTRK3,PDE1A,PDE1B,PDE1C,PDE2A,PDE4A,PDE4D,PDGFRB,PDIA3,PEAK1,PLA2G3,PLA2G4A,PLA2G4B,PLA2G…	1.42	3.159
Ephrin A Signaling	BCAR1,CFL1,EFNA4,EFNA5,EPHA10,EPHA2,EPHA4,EPHA5,EPHA6,EPHA7,EPHA8,FYN,LIMK1,PAK1,PIK3C2A,PIK3C2B,PIK3R1,PIK3R3,PIK3R4,PTPN11,RAC1,RHOA,ROCK1,ROCK2,VAV2,VAV3	1.4
Oncostatin M Signaling	EPAS1,HRAS,IL6ST,JAK1,JAK2,KRAS,MAP2K1,MAPK1,MAPK3,MRAS,NRAS,OSMR,PLAU,RAF1,RALA,RAP1B,RAP2B,RASD2,RRAS,SHC1,SOS1,STAT3,STAT5B,TYK2	1.38	-0.853
Vitamin-C Transport	GLRX,GSTO1,GSTO2,NXN,SELENOT,SLC23A2,SLC2A1,SLC2A3,TXN,TXNRD2	1.35
Caveolar-mediated Endocytosis Signaling	ACTA1,ACTA2,ACTB,ACTC1,ACTG2,ARCN1,CAV1,CAVIN1,CD55,COPB2,COPE,COPG2,COPZ1,DNM2,DYRK3,FLNA,FLNB,FLNC,FLOT2,FYN,HLA-B,HLA-C,HLA-E,ITGA10,ITGA2,ITGA3,ITGA5,ITGA7,ITGA8,ITGAL,ITGAV,ITGB3,ITGB5,ITSN1,PRKCA,RAB5A,RAB5C,ZBTB12	1.34
Human Embryonic Stem Cell Pluripotency	AKT1,AKT3,APC,BDNF,BMP1,BMP2,BMP4,BMP7,BMPR1A,CTNNB1,FGF2,FGFR1,FGFRL1,FOXD3,FOXO1,FZD1,FZD10,FZD2,FZD3,FZD5,FZD6,FZD7,FZD9,GSK3A,LEF1,MRAS,NTRK2,NTRK3,PDGFA,PDGFB,PDGFC,PDGFD,PDGFRB,PIK3C2A,PIK3C2B,PIK3R1,PIK3R3,PIK3R4,S1PR3,SALL4,SMAD1,SMAD2,SMAD3,SMAD6,SMO,SOX2,SPHK1,TCF3,TCF7,TCF7L1,TCF7L2,TGFB1,TGFB2,TGFB3,TGFBR1,TGFBR2,WNT1,WNT10B,WNT2,WNT2B,WNT3,WNT5A,WNT7A,WNT8B,WNT9A	1.34
D-myo-inositol (1,4,5)-trisphosphate Degradation	IMPA2,IMPAD1,INPP1,INPP5A,INPP5D,INPP5F,INPP5J,INPPL1,SEC16A,SYNJ1,SYNJ2	1.33	-0.905
γ-linolenate Biosynthesis II (Animals)	ACSBG1,ACSL1,ACSL4,ACSL6,CYB5A,CYB5R3,FADS1,FADS2,SLC27A2,SLC27A4,SLC27A5	1.33	0.905
DNA damage-induced 14-3-3σ Signaling	AKT1,AKT3,BRCA1,CCNB1,CCNB2,CCNE1,CDK1,CDK2,HUS1,RAD1,RAD17,TP53	1.32
Adenine and Adenosine Salvage III	ADA,ADA2,ADARB2,ADAT3,PNP	1.31	-2
Superpathway of D-myo-inositol (1,4,5)-trisphosphate Metabolism	IMPA2,IMPAD1,INPP1,INPP5A,INPP5D,INPP5F,INPP5J,INPPL1,IPMK,ITPKB,MINPP1,SEC16A,SYNJ1,SYNJ2	1.31	-1.069
IL-8 Signaling	AKT1,AKT3,ARAF,ARRB2,BAX,CCND1,CCND2,CCND3,CDH1,CSTB,EIF4EBP1,FLT4,FNBP1,FOS,GNA13,GNAI1,GNAI2,GNB1,GNB4,GNB5,GNG10,GNG11,GNG3,GNG4,GNG5,GPLD1,HBEGF,HRAS,IKBKE,IKBKG,ITGAV,ITGB3,ITGB5,JUN,KDR,KRAS,LIMK1,MAP2K1,MAP4K4,MAPK1,MAPK10,MAPK12,MAPK3,MAPK9,MMP2,MRAS,MTOR,MYL12B,MYL9,NOX4,NRAS,PAK2,PDGFC,PGF,PIK3C2A,PIK3C2B,PIK3R1,PIK3R3,PIK3R4,PLD3,PLD5,PRKCA,PRKCB,PRKCD,PRKCE,PRKCG,PRKCH,PRKCI,PRKCZ,PRK…	1.31	-0.988
Cholecystokinin/Gastrin-mediated Signaling	BCAR1,BORCS8-MEF2B,EPHA4,FNBP1,FOS,GNA13,HRAS,IL18,IL33,ITPR1,ITPR2,ITPR3,JUN,KRAS,MAP2K1,MAP2K3,MAP2K6,MAPK1,MAPK10,MAPK12,MAPK14,MAPK3,MAPK9,MEF2C,MRAS,NRAS,PLCB1,PLCB3,PLCB4,PRKCA,PRKCB,PRKCD,PRKCE,PRKCG,PRKCH,PRKCI,PRKCZ,PRKD3,PXN,RAC1,RAC3,RAF1,RALA,RAP1B,RAP2B,RASD2,RHOA,RHOB,RHOC,RHOG,RHOH,RND3,ROCK1,ROCK2,RRAS,SHC1,SOS1,SRF	1.31	0.405
Role of JAK family kinases in IL-6-type Cytokine Signaling	IL6ST,JAK1,JAK2,MAPK1,MAPK10,MAPK12,MAPK14,MAPK3,MAPK9,OSMR,PTPN11,SOCS3,STAT3,STAT5B,TYK2	1.31
Relaxin Signaling	ADCY1,ADCY2,ADCY4,ADCY5,ADCY6,ADCY9,AKT1,AKT3,CTH,FOS,GAD1,GDE1,GDPD1,GNA13,GNAI1,GNAI2,GNAO1,GNB1,GNB4,GNB5,GNG10,GNG11,GNG3,GNG4,GNG5,GUCY1A1,GUCY1B1,JUN,MAP2K1,MAPK1,MAPK3,MRAS,NFKB2,NFKBIA,NOS2,NPR1,NPR2,PDE10A,PDE11A,PDE12,PDE1A,PDE1B,PDE1C,PDE2A,PDE3B,PDE4A,PDE4D,PDE5A,PDE6A,PDE7A,PDE7B,PDE8A,PDE9A,PIK3C2A,PIK3C2B,PIK3R1,PIK3R3,PIK3R4,PRKACA,PRKACB,PRKAG2,PRKAR1A,PRKAR1B,PRKAR2A,PRKAR2B,PRK…	1.3	1.897
Role of Macrophages, Fibroblasts and Endothelial Cells in Rheumatoid Arthritis	AKT1,AKT3,APC,APC2,CALM1 (includes others),CAMK2A,CAMK2B,CAMK2D,CAMK4,CCL2,CCND1,CEBPA,CEBPZ,CREBBP,CSF1,CSNK1A1,CTNNB1,DAAM1,DKK1,DKK2,DKK3,FGF2,FN1,FOS,FZD1,FZD10,FZD2,FZD3,FZD5,FZD6,FZD7,FZD9,GNAO1,HRAS,IKBKE,IKBKG,IL10,IL17RA,IL18,IL1RAPL1,IL1RAPL2,IL33,IL6ST,JAK2,JUN,KRAS,LEF1,LRP5,LRP6,LTBR,MAP2K1,MAP2K3,MAP2K6,MAP2K7,MAPK1,MAPK14,MAPK3,MAPK9,MAPKAPK2,MIF,MRAS,MYD88,NFATC3,NFKBIA,NOS2,NRAS,…	1.27
Dopamine Receptor Signaling	ADCY1,ADCY2,ADCY4,ADCY5,ADCY6,ADCY9,CALY,COMT,DDC,GCH1,MAOA,PCBD1,PPP1CA,PPP1CB,PPP1CC,PPP1R12A,PPP1R14B,PPP1R14C,PPP1R1B,PPP1R7,PPP2CB,PPP2R1A,PPP2R1B,PPP2R2A,PPP2R2B,PPP2R2C,PPP2R3A,PPP2R5B,PPP2R5E,PRKACA,PRKACB,PRKAG2,PRKAR1A,PRKAR1B,PRKAR2A,PRKAR2B,QDPR,SLC18A3,SPR	1.26	2.84
Sucrose Degradation V (Mammalian)	ALDOA,ALDOB,ALDOC,GALM,KHK,TPI1	1.22	-0.816
Role of Tissue Factor in Cancer	AKT1,AKT3,ARRB2,BLK,CCN1,CCN2,CFL1,CSF1,EGR1,EIF4E,F3,FGF5,FYN,GNA13,HBEGF,HRAS,ITGA3,ITGAV,ITGB3,ITGB5,JAK2,KRAS,LIMK1,MAPK1,MAPK12,MAPK14,MAPK3,MRAS,MTOR,NRAS,P4HB,PAK1,PDIA2,PDIA6,PIK3C2A,PIK3C2B,PIK3R1,PIK3R3,PIK3R4,PLAUR,PLCB1,PRKCA,PTPN11,RAC1,RALA,RAP1B,RAP2B,RASD2,RPS6KA1,RPS6KA3,RPS6KA5,RPS6KB1,RRAS,STAT5B,TP53,VEGFA,YES1	1.22
IL-6 Signaling	A2M,ABCB1,AKT1,AKT3,COL1A1,CSNK2A1,CSNK2A2,CSNK2B,FOS,HRAS,HSPB1,HSPB2,IKBKE,IKBKG,IL18,IL1RAPL1,IL1RAPL2,IL33,IL6ST,JAK2,JUN,KRAS,MAP2K1,MAP2K3,MAP2K6,MAP2K7,MAP4K4,MAPK1,MAPK10,MAPK12,MAPK14,MAPK3,MAPK9,MAPKAPK2,MCL1,MRAS,NFKB2,NFKBIA,NRAS,PIK3C2A,PIK3C2B,PIK3R1,PIK3R3,PIK3R4,PTPN11,RAF1,RALA,RAP1B,RAP2B,RASD2,RRAS,SHC1,SOCS3,SOS1,SRF,STAT3,TAB1,TNFRSF1A,TRAF2,TRAF6,VEGFA	1.21	-1.291
tRNA Charging	AARS,AARS2,CARS,DARS,DARS2,FARS2,FARSB,GARS,IARS,IARS2,LARS,MARS2,NARS,PARS2,SARS,SARS2,TARS,VARS2,WARS,WARS2,YARS2	1.21	-0.655
Triacylglycerol Biosynthesis	AGPAT2,AGPAT4,CRLS1,DBT,DGAT1,DGAT2,ELOVL1,ELOVL2,ELOVL6,GPAT4,LIPT2,LPCAT4,LPIN3,MBOAT2,PLPP3,PLPP5,PLPPR2,PLPPR4,PNPLA3,PORCN,TAZ	1.21	0.447
FAK Signaling	ACTA1,ACTA2,ACTB,ACTC1,ACTG2,AKT1,AKT3,ARHGAP26,ARHGEF6,ASAP1,BCAR1,DOCK1,FYN,HMMR,HRAS,ITGA2,ITGA3,ITGA5,KRAS,MAP2K1,MAPK1,MAPK3,MRAS,NRAS,PAK1,PAK2,PAK3,PAK4,PAK5,PIK3C2A,PIK3C2B,PIK3R1,PIK3R3,PIK3R4,PLCG1,PXN,RAC1,RAF1,RALA,RAP1B,RAP2B,RASD2,RRAS,SOS1,TLN1,TLN2,VCL	1.21
Dolichyl-diphosphooligosaccharide Biosynthesis	ALG3,ALG6,ALG8,DPAGT1,DPM1,DPM2,DPM3	1.17	-2.646
Pentose Phosphate Pathway	G6PD,H6PD,PGD,PGLS,RPE,RPIA,TKT	1.17	-2.646
Fatty Acid β-oxidation I	ACAA2,ACSBG1,ACSL1,ACSL4,ACSL6,AUH,ECHS1,ECI1,ECI2,HADH,HADHB,HSD17B4,HSD17B8,SCP2,SLC27A2,SLC27A4,SLC27A5	1.16	0.243
Cancer Drug Resistance By Drug Efflux	ABCB1,ABCC1,ABCG2,AKT1,AKT3,ARAF,FOXO1,FOXO3,FOXO6,HRAS,KRAS,MAP2K1,MAPK1,MAPK3,MRAS,NRAS,PIK3R1,PIK3R3,RAF1,RALA,RAP1B,RAP2B,RASD2,RRAS,TP53,YBX1	1.16
RAR Activation	ACTB,ACTL6B,ADCY1,ADCY2,ADCY4,ADCY5,ADCY6,ADCY9,AKR1B1,AKR1C3,AKT1,AKT3,BMP2,BRD7,CARM1,CCNH,CRABP1,CREBBP,CSNK2A1,CSNK2A2,CSNK2B,DHRS4,DPF1,ERCC2,FOS,GTF2H2,GTF2H5,IGFBP3,JAK2,JUN,KAT2B,MAP2K1,MAPK1,MAPK10,MAPK12,MAPK14,MAPK9,MAPKAPK2,MNAT1,NCOA1,NFKB2,NR2F1,NR2F2,NR2F6,PBRM1,PHF10,PIK3R1,PIK3R3,PRKACA,PRKACB,PRKAG2,PRKAR1A,PRKAR1B,PRKAR2A,PRKAR2B,PRKCA,PRKCB,PRKCD,PRKCE,PRKCG,PRKCH,PRKCI,PRKCZ,…	1.16
Tec Kinase Signaling	ACTA1,ACTA2,ACTB,ACTC1,ACTG2,BLK,FAS,FNBP1,FOS,FYN,GNA13,GNAI1,GNAI2,GNAO1,GNB1,GNB4,GNB5,GNG10,GNG11,GNG3,GNG4,GNG5,GTF2I,ITGA2,ITGA3,ITGA5,JAK1,JAK2,MAPK10,MAPK12,MAPK9,MRAS,NFKB2,PAK1,PAK2,PAK3,PAK4,PAK5,PIK3C2A,PIK3C2B,PIK3R1,PIK3R3,PIK3R4,PLCG1,PRKCA,PRKCB,PRKCD,PRKCE,PRKCG,PRKCH,PRKCI,PRKCZ,PRKD3,RAC1,RAC3,RHOA,RHOB,RHOC,RHOG,RHOH,RND3,STAT3,STAT4,STAT5B,TLR4,TNFRSF10A,TNFRSF10B,TNFRSF21,TN…	1.15	0
FcγRIIB Signaling in B Lymphocytes	AKT1,CACNA1A,CACNA1B,CACNA1C,CACNA1D,CACNA1E,CACNA1G,CACNA1I,CACNA2D1,CACNA2D2,CACNA2D3,CACNB1,CACNB2,CACNB3,CACNB4,CACNG2,CACNG7,CACNG8,HRAS,INPP5D,KRAS,MAPK10,MAPK12,MAPK9,MRAS,NRAS,PIK3C2A,PIK3C2B,PIK3R1,PIK3R3,PIK3R4,RALA,RAP1B,RAP2B,RASD2,RRAS,SHC1,SOS1	1.15	0.894
Regulation of IL-2 Expression in Activated and Anergic T Lymphocytes	CALM1 (includes others),CAMK4,FOS,FYN,HRAS,IKBKE,IKBKG,JUN,KRAS,LAT,MAP2K1,MAP2K7,MAPK1,MAPK10,MAPK12,MAPK3,MAPK9,MRAS,NFATC3,NFKB2,NFKBIA,NRAS,PLCG1,PPP3CA,PPP3CB,PPP3R1,RAC1,RAF1,RALA,RAP1B,RAP2B,RASD2,RRAS,SMAD2,SMAD3,SOS1,TGFB1,TGFB2,TGFB3,TGFBR1,TGFBR2,VAV2,VAV3	1.15
Apelin Liver Signaling Pathway	AGT,APLN,COL11A2,COL18A1,COL1A1,COL2A1,COL3A1,COL5A3,FAS,GSK3A,IRS1,MAPK10,MAPK12,MAPK9,PDGFRB	1.14	-1.291
Ascorbate Recycling (Cytosolic)	GLRX,GSTO1,GSTO2	1.14
Assembly of RNA Polymerase III Complex	BDP1,BRF1,BRF2,GTF3C1,GTF3C2,GTF3C4,POLR3D,SF3A1	1.14
Biotin-carboxyl Carrier Protein Assembly	ACACA,ACACB,HLCS	1.14
Inosine-5'-phosphate Biosynthesis II	ADSL,ATIC,PAICS	1.14
L-carnitine Biosynthesis	ALDH9A1,BBOX1,TMLHE	1.14
Thiosulfate Disproportionation III (Rhodanese)	MOCS3,MPST,TST	1.14
Cysteine Biosynthesis III (mammalia)	AHCY,AHCYL1,CBS/CBSL,CTH,EEF1AKMT4,MAT2A,MAT2B,MGMT,NSUN4,PRMT1,PRMT3,PRMT5,SUV39H2	1.13	-3.606
IL-22 Signaling	AKT1,AKT3,IL10RB,JAK1,MAPK1,MAPK10,MAPK12,MAPK14,MAPK3,MAPK9,SOCS3,STAT3,STAT5B,TYK2	1.13	-0.535
D-myo-inositol (1,3,4)-trisphosphate Biosynthesis	INPP5A,INPP5D,INPP5F,INPP5J,INPPL1,IPMK,ITPKB,MINPP1,SEC16A,SYNJ1,SYNJ2	1.12	-0.905
BAG2 Signaling Pathway	ANXA2,CDKN1A,CTSB,HSP90AA1,HSPA14,HSPA1A/HSPA1B,HSPA5,MAPK1,MAPK14,MAPK3,MAPKAPK2,MAPT,NFKB2,PINK1,PRKN,PSME1,PSME3,PSME4,PSMF1,SP1,STUB1,TP53	1.1	0.426
Endothelin-1 Signaling	ABHD3,ADCY1,ADCY2,ADCY4,ADCY5,ADCY6,ADCY9,ARAF,CASP2,CASP4,CASP7,CASP9,ECE1,EDNRA,EDNRB,FOS,GNA13,GNAI1,GNAI2,GNAO1,GPLD1,GUCY1A1,GUCY1B1,HRAS,ITPR1,ITPR2,ITPR3,JUN,KRAS,MAPK1,MAPK10,MAPK12,MAPK14,MAPK15,MAPK3,MAPK9,MRAS,NOS1,NOS2,NRAS,PDIA3,PIK3C2A,PIK3C2B,PIK3R1,PIK3R3,PIK3R4,PLA2G3,PLA2G4A,PLA2G4B,PLA2G4C,PLCB1,PLCB3,PLCB4,PLCD1,PLCD3,PLCD4,PLCE1,PLCG1,PLCH1,PLCH2,PLCL1,PLD3,PLD5,PNPLA3,PNPLA8…	1.09	-0.221
Myc Mediated Apoptosis Signaling	AKT1,AKT3,BAD,BAX,BID,CASP9,FAS,HRAS,IGF1R,KRAS,MAPK10,MAPK12,MAPK9,MRAS,NRAS,PIK3C2A,PIK3C2B,PIK3R1,PIK3R3,PIK3R4,RALA,RAP1B,RAP2B,RASD2,RRAS,SHC1,SOS1,TP53,YWHAB,YWHAE,YWHAG,YWHAH,YWHAQ	1.07
TGF-β Signaling	ACVR2A,BMP2,BMP4,BMP7,BMPR1A,CREBBP,FOS,HDAC1,HRAS,INHBB,JUN,KRAS,MAP2K1,MAP2K3,MAP2K6,MAP4K1,MAPK1,MAPK12,MAPK14,MAPK3,MAPK9,MRAS,NRAS,PIAS4,PITX2,RAF1,RALA,RAP1B,RAP2B,RASD2,RNF111,RRAS,SERPINE1,SMAD1,SMAD2,SMAD3,SMAD6,SOS1,TAB1,TGFB1,TGFB2,TGFB3,TGFBR1,TGFBR2,TGIF1,TRAF6,ZFYVE9	1.06	-0.632
Fc Epsilon RI Signaling	AKT1,AKT3,FYN,HRAS,INPP5D,INPP5F,INPP5J,INPPL1,JMJD7-PLA2G4B,KRAS,LAT,MAP2K1,MAP2K3,MAP2K6,MAP2K7,MAPK1,MAPK10,MAPK12,MAPK14,MAPK3,MAPK9,MRAS,NRAS,PIK3C2A,PIK3C2B,PIK3R1,PIK3R3,PIK3R4,PLA2G3,PLA2G4A,PLA2G4B,PLA2G4C,PLCG1,PRKCA,PRKCB,PRKCD,PRKCE,PRKCG,PRKCH,PRKCI,PRKCZ,PRKD3,PTPN11,RAC1,RAC3,RAF1,RALA,RAP1B,RAP2B,RASD2,RRAS,SOS1,SYNJ1,SYNJ2,VAV2,VAV3	1.06	0.944
Wnt/Ca+ pathway	CAMK2A,CREBBP,DVL2,FZD1,FZD10,FZD2,FZD3,FZD5,FZD6,FZD7,FZD9,NFATC3,NFKB2,PDE6A,PDIA3,PLCB1,PLCB3,PLCB4,PLCD1,PLCD3,PLCD4,PLCE1,PLCG1,PLCH1,PLCH2,PLCL1,PPP3CA,PRKCA,ROR1,SMO,WNT5A	1.04	-1.616
IL-2 Signaling	AKT1,AKT3,CSNK2A1,CSNK2A2,CSNK2B,FOS,HRAS,IL2RA,JAK1,JUN,KRAS,MAP2K1,MAPK1,MAPK3,MRAS,NRAS,PIK3C2A,PIK3C2B,PIK3R1,PIK3R3,PIK3R4,PTPN11,RAF1,RALA,RAP1B,RAP2B,RASD2,RRAS,SHC1,SOS1,STAT5B	1.04	0.392
BMP signaling pathway	BMP1,BMP2,BMP4,BMP7,BMPR1A,CAMK4,CREBBP,FST,HRAS,JUN,KRAS,MAP2K1,MAPK1,MAPK10,MAPK12,MAPK14,MAPK3,MAPK9,MRAS,NFKB2,NRAS,PITX2,PRKACA,PRKACB,PRKAG2,PRKAR1A,PRKAR1B,PRKAR2A,PRKAR2B,RAF1,RALA,RAP1B,RAP2B,RASD2,RRAS,SMAD1,SMAD6,SOS1,SOSTDC1,TAB1,XIAP	1.04	0.801
Glioma Invasiveness Signaling	CD44,F2R,FNBP1,HMMR,HRAS,ITGAV,ITGB3,ITGB5,KRAS,MAPK1,MAPK3,MMP2,MRAS,NRAS,PIK3C2A,PIK3C2B,PIK3R1,PIK3R3,PIK3R4,PLAU,PLAUR,RAC1,RAC3,RALA,RAP1B,RAP2B,RASD2,RHOA,RHOB,RHOC,RHOG,RHOH,RND3,RRAS,TIMP1,TIMP2	1.03	-1.567
nNOS Signaling in Neurons	CALM1 (includes others),CAMK2A,CAMK4,DLG2,DLG4,GRIN1,GRIN2B,GRIN2D,GRIN3A,GRINA,NOS1,NOS1AP,PPP3CA,PPP3CB,PPP3R1,PRKCA,PRKCB,PRKCD,PRKCE,PRKCG,PRKCH,PRKCI,PRKCZ,PRKD3	1.02	3.051
dTMP De Novo Biosynthesis	DHFR,SHMT1,SHMT2,TYMS	1	-2
Folate Polyglutamylation	FPGS,MTHFD1L,SHMT1,SHMT2	1	-1
Myo-inositol Biosynthesis	IMPA2,IMPAD1,INPP5F,ISYNA1	1	-1
Rapoport-Luebering Glycolytic Shunt	BPGM,MINPP1,PGAM1,TIGAR	1	-1
Serine Biosynthesis	DUSP26,PSAT1,PSPH,UBAC2	1	-1
FLT3 Signaling in Hematopoietic Progenitor Cells	AKT1,AKT3,BAD,CBL,CREBBP,EIF4E,EIF4EBP1,HRAS,INPP5D,KRAS,MAP2K1,MAPK1,MAPK12,MAPK14,MAPK3,MRAS,MTOR,NRAS,PIK3C2A,PIK3C2B,PIK3R1,PIK3R3,PIK3R4,PTPN11,RAF1,RALA,RAP1B,RAP2B,RASD2,RPS6KA1,RPS6KA3,RPS6KA5,RPS6KB1,RRAS,SHC1,SOS1,STAT3,STAT4,STAT5B	1	-0.324
CMP-N-acetylneuraminate Biosynthesis I (Eukaryotes)	CMAS,NAGK,NANP,NANS	1	0
Lysine Degradation II	AASDH,AASDHPPT,AASS,ALDH7A1	1	0
Glutamate Degradation III (via 4-aminobutyrate)	ABAT,GAD1,GAD2,SUCLG2	1	1
Semaphorin Signaling in Neurons	ARHGAP1,ARHGEF12,CDK5,CFL1,CRMP1,DPYSL3,DPYSL4,FNBP1,FYN,LIMK1,MAPK1,MAPK3,NRP1,PAK1,PAK2,PAK3,PAK4,PAK5,RAC1,RAC3,RHOA,RHOB,RHOC,RHOG,RHOH,RND3,ROCK1,ROCK2,SEMA4D	1
Cdc42 Signaling	ACTR2,ACTR3,APC,APC2,ARHGEF6,ARPC1B,ARPC4,CDC42BPA,CFL1,CLIP1,DIAPH3,EXOC1,EXOC2,EXOC3,EXOC7,FGD3,FNBP1L,FOS,HLA-B,HLA-C,HLA-DPB1,HLA-E,HLA-G,IQGAP3,ITGA2,ITGA3,ITGA5,JUN,LIMK1,LLGL1,MAPK1,MAPK10,MAPK12,MAPK14,MAPK9,MPRIP,MYL12A,MYL12B,MYL5,MYL6,MYL6B,MYL9,PAK1,PAK2,PAK3,PAK4,PARD3,PARD6A,PPP1CB,PPP1R12A,PPP1R12B,PRKCI,PRKCZ,RAF1,RALA,TNK2,VAV2,WASL	0.971	-0.762
Regulation of Cellular Mechanics by Calpain Protease	ACTN1,ACTN3,ACTN4,CCNA2,CCND1,CCNE1,CDK1,CDK2,CDK4,CDK6,CNGA3,CNGB1,EZR,HRAS,ITGA2,ITGA3,ITGA5,KRAS,MAPK1,MAPK3,MRAS,NRAS,PXN,RALA,RAP1B,RAP2B,RASD2,RB1,RRAS,TLN1,TLN2,VCL	0.967	-0.471
Glucose and Glucose-1-phosphate Degradation	HK1,PGM1,PGM2,PGM3,RGN	0.947	-0.447
Aryl Hydrocarbon Receptor Signaling	AIP,ALDH16A1,ALDH18A1,ALDH1B1,ALDH1L2,ALDH3B1,ALDH4A1,ALDH6A1,ALDH7A1,ALDH9A1,BAX,CCNA2,CCND1,CCND2,CCND3,CCNE1,CDK2,CDK4,CDK6,CDKN1A,CHEK1,CHEK2,CYP1B1,DCT,DHFR,E2F1,FAS,FOS,GSTO1,GSTO2,GSTP1,GSTZ1,HSP90AA1,HSP90B1,HSPB1,HSPB2,JUN,MAPK1,MAPK3,MCM7,MGST1,MGST3,NCOA2,NCOA7,NFIA,NFIB,NFIC,NFIX,NFKB2,NQO1,NR2F1,POLA1,RB1,RBL1,SLC35A2,SMARCA4,SP1,TFDP1,TGFB1,TGFB2,TGFB3,TP53,TP73,TRIP11	0.943	-1.508
NF-κB Activation by Viruses	AKT1,AKT3,HRAS,IKBKE,IKBKG,ITGA2,ITGA3,ITGA5,ITGAL,ITGAV,ITGB3,ITGB5,KRAS,MAPK1,MAPK3,MRAS,NFKB2,NFKBIA,NRAS,PIK3C2A,PIK3C2B,PIK3R1,PIK3R3,PIK3R4,PRKCA,PRKCB,PRKCD,PRKCE,PRKCG,PRKCH,PRKCI,PRKCZ,PRKD3,RAF1,RALA,RAP1B,RAP2B,RASD2,RRAS,TRAF2	0.943	-0.48
IL-1 Signaling	ADCY1,ADCY2,ADCY4,ADCY5,ADCY6,ADCY9,ECSIT,FOS,GNA13,GNAI1,GNAI2,GNAO1,GNB1,GNB4,GNB5,GNG10,GNG11,GNG3,GNG4,GNG5,IKBKE,IKBKG,JUN,MAP2K3,MAP2K6,MAP2K7,MAPK1,MAPK10,MAPK12,MAPK14,MAPK9,MRAS,MYD88,NFKB2,NFKBIA,PRKACA,PRKACB,PRKAG2,PRKAR1A,PRKAR1B,PRKAR2A,PRKAR2B,TAB1,TRAF6	0.939	-0.392
Growth Hormone Signaling	A2M,CEBPA,FOS,IGF1R,IGFBP3,IRS1,JAK2,MAPK1,MAPK3,ONECUT1,PIK3C2A,PIK3C2B,PIK3R1,PIK3R3,PIK3R4,PLCG1,PRKCA,PRKCB,PRKCD,PRKCE,PRKCG,PRKCH,PRKCI,PRKCZ,PRKD3,RPS6KA1,RPS6KA3,RPS6KA5,RPS6KB1,RPS6KB2,SOCS2,SOCS3,SRF,STAT3,STAT5B	0.936	0.174
Mitochondrial L-carnitine Shuttle Pathway	ACSBG1,ACSL1,ACSL4,ACSL6,CPT1B,CPT1C,CPT2,SLC27A2,SLC27A4,SLC27A5	0.932	1.265
Gαi Signaling	ADCY1,ADCY2,ADCY4,ADCY5,ADCY6,ADCY9,ADRA2A,CAV1,CHRM2,CNR1,GABBR1,GABBR2,GNAI1,GNAI2,GNB1,GNB4,GNB5,GNG10,GNG11,GNG3,GNG4,GNG5,GRM6,GRM7,GRM8,HRAS,HTR1B,KRAS,LPAR1,MAPK1,MAPK3,MRAS,NRAS,OPRK1,OPRL1,OPRM1,PRKACA,PRKACB,PRKAG2,PRKAR1A,PRKAR1B,PRKAR2A,PRKAR2B,RAF1,RALA,RALGDS,RAP1B,RAP1GAP,RAP2B,RASD2,RGS10,RGS12,RGS4,RGS7,RRAS,S1PR3,SHC1,SOS1,STAT3	0.924	-1.26
Prostate Cancer Signaling	AKT1,AKT3,AR,BAD,CASP9,CCND1,CCNE1,CDK2,CDKN1A,CREBBP,CTNNB1,E2F1,FOXO1,GSTP1,HRAS,HSP90AA1,HSP90B1,KRAS,LEF1,MAP2K1,MAPK1,MAPK3,MRAS,MTOR,NFKB2,NFKBIA,NRAS,PIK3C2A,PIK3C2B,PIK3R1,PIK3R3,PIK3R4,RAF1,RALA,RAP1B,RAP2B,RASD2,RB1,RRAS,SOS1,SUV39H1,TFDP1,TP53	0.924
Sphingosine-1-phosphate Signaling	ACER2,ACER3,ADCY1,ADCY2,ADCY4,ADCY5,ADCY6,ADCY9,AKT1,AKT3,CASP2,CASP4,CASP7,CASP9,FNBP1,GNA13,GNAI1,GNAI2,MAPK1,MAPK3,PDGFA,PDGFB,PDGFC,PDGFD,PDGFRB,PDIA3,PIK3C2A,PIK3C2B,PIK3R1,PIK3R3,PIK3R4,PLCB1,PLCB3,PLCB4,PLCD1,PLCD3,PLCD4,PLCE1,PLCG1,PLCH1,PLCH2,PLCL1,RAC1,RAC3,RHOA,RHOB,RHOC,RHOG,RHOH,RND3,S1PR3,SMPD3,SMPD4,SPHK1	0.907	-1.54
GDNF Family Ligand-Receptor Interactions	DOK4,DOK5,DOK6,FOS,GFRA1,HRAS,IRS1,ITPR1,ITPR2,ITPR3,JUN,KRAS,MAP2K1,MAPK1,MAPK10,MAPK12,MAPK3,MAPK9,MRAS,NCK1,NRAS,PDLIM7,PIK3C2A,PIK3C2B,PIK3R1,PIK3R3,PIK3R4,PLCG1,RAC1,RAF1,RALA,RAP1B,RAP2B,RASD2,RRAS,SHC1,SOS1	0.893	0.354
Melanocyte Development and Pigmentation Signaling	ADCY1,ADCY2,ADCY4,ADCY5,ADCY6,ADCY9,CREBBP,DCT,HRAS,KITLG,KRAS,MAP2K1,MAPK1,MAPK3,MITF,MRAS,NRAS,PAX3,PIK3C2A,PIK3C2B,PIK3R1,PIK3R3,PIK3R4,PLCG1,PRKACA,PRKACB,PRKAG2,PRKAR1A,PRKAR1B,PRKAR2A,PRKAR2B,PTPN11,RAF1,RALA,RAP1B,RAP2B,RASD2,RPS6KA1,RPS6KA3,RPS6KA5,RPS6KB1,RPS6KB2,RRAS,SHC1,SOS1	0.889	1.852
Apelin Pancreas Signaling Pathway	APLN,DDIT3,ERN1,MAPK10,MAPK12,MAPK9,NFKB2,PDE3B,PIK3C2A,PIK3C2B,PIK3R1,PIK3R3,PIK3R4,PRKAA1,PRKAB1,PRKACA,PRKACB,PRKAG2,PRKAR1A,PRKAR1B,PRKAR2A,PRKAR2B	0.879	-1.279
Antiproliferative Role of Somatostatin Receptor 2	CDKN1A,CTH,GAD1,GNB1,GNB4,GNB5,GNG10,GNG11,GNG3,GNG4,GNG5,GUCY1A1,GUCY1B1,HRAS,KRAS,MAP2K1,MAPK1,MAPK3,MRAS,NOS1,NPR1,NPR2,NRAS,PIK3C2A,PIK3C2B,PIK3R1,PIK3R3,PIK3R4,PTPN11,RALA,RAP1B,RAP2B,RASD2,RRAS,SLC39A7,SMARCC2	0.876	0
Role of p14/p19ARF in Tumor Suppression	E2F1,NPM2,PIK3C2A,PIK3C2B,PIK3R1,PIK3R3,PIK3R4,POLR3D,RAC1,RB1,SENP3,SF3A1,TP53,TTF1,UBTF	0.863	-1.069
GPCR-Mediated Integration of Enteroendocrine Signaling Exemplified by an L Cell	ADCY1,ADCY2,ADCY4,ADCY5,ADCY6,ADCY9,ADCYAP1,CHRM2,GAL,GIPR,GNAI1,GNAI2,ITPR1,ITPR2,ITPR3,NMB,PDIA3,PLCB1,PLCB3,PLCB4,PLCD1,PLCD3,PLCD4,PLCE1,PLCG1,PLCH1,PLCH2,PLCL1,PRKACA,PRKACB,PRKAG2,PRKAR1A,PRKAR1B,PRKAR2A,PRKAR2B	0.86	2.401
HOTAIR Regulatory Pathway	AGO1,AGO3,AKT1,AKT3,AR,ATG3,BRD4,CD44,CDH1,CDKN1A,COL1A1,CREBBP,CTNNB1,DNMT3B,DZIP3,ELAVL1,ERBB2,EZH2,FOXM1,H3F3A/H3F3B,HDAC1,HIST2H3C,HSF1,JAM2,KMT2A,LEF1,MMP10,MMP19,MMP2,MMP24,MTF2,NFKB2,NFKBIA,PCDH10,PIK3C2A,PIK3C2B,PIK3R1,PIK3R3,PIK3R4,RBBP7,RBM38,RCOR1,REST,RHOC,ROCK1,ROCK2,SNAI2,SNUPN,SPP1,SRF,STAT3,TCF3,TCF7,TCF7L1,TCF7L2,TGFB1,TLR4,VIM,WNT1,WNT10B,WNT2,WNT2B,WNT3,WNT5A,WNT7A,WNT8B,WNT9A,…	0.845	-2.216
Actin Nucleation by ARP-WASP Complex	ACTR2,ACTR3,ARPC1B,ARPC4,FNBP1,HRAS,ITGA2,ITGA3,ITGA5,KRAS,MRAS,NCK1,NRAS,PPP1R12A,PPP1R12B,RAC1,RAC3,RALA,RAP1B,RAP2B,RASD2,RHOA,RHOB,RHOC,RHOG,RHOH,RND3,ROCK1,ROCK2,RRAS,SOS1,VASP,WASF1,WASL	0.842	-0.898
SAPK/JNK Signaling	CRKL,DUSP4,DUSP8,GADD45A,GNA13,GNB1,GNG11,GNG5,HRAS,IRS1,JUN,KRAS,MAP2K7,MAP3K10,MAP3K20,MAP3K9,MAP4K1,MAP4K4,MAP4K5,MAPK10,MAPK12,MAPK8IP1,MAPK8IP2,MAPK8IP3,MAPK9,MINK1,MRAS,NFATC3,NRAS,PIK3C2A,PIK3C2B,PIK3R1,PIK3R3,PIK3R4,RAC1,RAC3,RALA,RAP1B,RAP2B,RASD2,RRAS,SHC1,SOS1,TAB1,TP53,TRAF2	0.842	0.926
Thyroid Cancer Signaling	BDNF,CCND1,CDH1,CTNNB1,HRAS,KRAS,LEF1,MAP2K1,MAPK1,MAPK3,MRAS,NRAS,NTRK2,NTRK3,RALA,RAP1B,RAP2B,RASD2,RRAS,SHC1,TCF3,TCF7,TCF7L1,TCF7L2,TP53	0.842
eNOS Signaling	ADCY1,ADCY2,ADCY4,ADCY5,ADCY6,ADCY9,AKT1,AKT3,AQP11,AQP4,CALM1 (includes others),CAMK4,CASP9,CAV1,CCNA2,CHRM2,CHRM3,CHRNA2,CHRNA4,CHRNA5,CHRNB1,CHRNB2,CNGA3,CNGB1,DNM2,FLT4,GUCY1A1,GUCY1B1,HSP90AA1,HSP90B1,HSPA14,HSPA1A/HSPA1B,HSPA5,ITPR1,ITPR2,ITPR3,KDR,LPAR1,LPAR4,NOSTRIN,PDGFC,PGF,PIK3C2A,PIK3C2B,PIK3R1,PIK3R3,PIK3R4,PLCG1,PRKAA1,PRKAB1,PRKACA,PRKACB,PRKAG2,PRKAR1A,PRKAR1B,PRKAR2A,PRKAR2B,PRKC…	0.824	3.207
Apelin Adipocyte Signaling Pathway	ADCY1,ADCY2,ADCY4,ADCY5,ADCY6,ADCY9,APLN,GNAI1,GNAI2,GPX1,GPX3,GPX7,GPX8,GSTP1,GSTZ1,HIF1A,LIPE,MAPK1,MAPK10,MAPK12,MAPK14,MAPK15,MAPK3,MAPK9,MGST1,MGST3,NOX4,PRDX6,PRKAA1,PRKAB1,PRKACA,PRKACB,PRKAG2,PRKAR1A,PRKAR1B,PRKAR2A,PRKAR2B	0.821	-3.452
Phospholipase C Signaling	ADCY1,ADCY2,ADCY4,ADCY5,ADCY6,ADCY9,ARHGEF10,ARHGEF12,ARHGEF15,ARHGEF17,ARHGEF19,ARHGEF4,ARHGEF6,ARHGEF9,BORCS8-MEF2B,CALM1 (includes others),CAMK4,CREBBP,FNBP1,FYN,GNA13,GNB1,GNB4,GNB5,GNG10,GNG11,GNG3,GNG4,GNG5,GPLD1,HDAC1,HDAC5,HDAC6,HDAC7,HDAC8,HDAC9,HRAS,ITGA2,ITGA3,ITGA5,ITPR1,ITPR2,ITPR3,JMJD7-PLA2G4B,KRAS,LAT,MAP2K1,MAPK1,MAPK3,MEF2C,MPRIP,MRAS,MYL12A,MYL12B,MYL5,MYL6,MYL6B,MYL9,NFATC3,NF…	0.818	0.422
Polyamine Regulation in Colon Cancer	APC,CTNNB1,KRAS,MXD1,OAZ1,OAZ2,ODC1,PSME1,PSME3,PSME4,PSMF1,SAT2	0.81
Superpathway of Methionine Degradation	AHCY,AHCYL1,CBS/CBSL,CTH,EEF1AKMT4,GOT1,GOT2,MAT2A,MAT2B,MGMT,NSUN4,PCCA,PCCB,PRMT1,PRMT3,PRMT5,SUOX,SUV39H2	0.804	-4.243
FAT10 Cancer Signaling Pathway	ACKR3,ACVR2A,AKT1,AKT3,CTNNB1,CXCR4,IKBKE,IKBKG,MAD2L1,MAD2L2,NFKB2,NFKBIA,PCNA,SMAD2,SMAD3,STAT3,TGFB1,TGFB2,TGFB3,TGFBR1,TGFBR2,TNFRSF1A,TP53	0.804	-0.626
PFKFB4 Signaling Pathway	CREBBP,FGF2,HK1,HK2,MAP2K1,MAP2K3,MAP2K6,MAP2K7,MAPK1,MAPK3,PRKACA,PRKACB,PRKAG2,PRKAR1A,PRKAR1B,PRKAR2A,PRKAR2B,RPS6KA5,TGFB1,TGFB2,TGFB3,TKT,TP53	0.804	0.209
Methionine Degradation I (to Homocysteine)	AHCY,AHCYL1,EEF1AKMT4,MAT2A,MAT2B,MGMT,NSUN4,PRMT1,PRMT3,PRMT5,SUV39H2	0.793	-3.317
NRF2-mediated Oxidative Stress Response	ABCC1,ACTA1,ACTA2,ACTB,ACTC1,ACTG2,AKR7A2,AKT1,CCT7,CLPP,CREBBP,DNAJA1,DNAJA2,DNAJB1,DNAJB14,DNAJB2,DNAJB4,DNAJB6,DNAJC14,DNAJC18,DNAJC5B,DNAJC6,DNAJC8,ENC1,ERP29,FKBP5,FOS,FOSL1,FTL,GCLM,GSR,GSTO1,GSTO2,GSTP1,GSTZ1,HRAS,JUN,KEAP1,KRAS,MAP2K1,MAP2K3,MAP2K6,MAP2K7,MAPK1,MAPK14,MAPK3,MAPK9,MGST1,MGST3,MRAS,NQO1,NRAS,PIK3C2A,PIK3C2B,PIK3R1,PIK3R3,PIK3R4,PMF1/PMF1-BGLAP,PPIB,PRDX1,PRKCA,PRKCB,PRKCD,P…	0.785	-1.313
iNOS Signaling	CALM1 (includes others),CAMK4,CREBBP,FOS,HMGA1,IFNGR2,IKBKE,IKBKG,JAK1,JAK2,JUN,MAPK1,MAPK12,MAPK14,MYD88,NFKB2,NFKBIA,NOS2,TAB1,TLR4,TRAF6,TYK2	0.785	-1.147
Stearate Biosynthesis I (Animals)	ACOT7,ACOT9,ACSBG1,ACSL1,ACSL4,ACSL6,BDH2,DBT,DHCR24,ELOVL1,ELOVL2,ELOVL6,FASN,GNPAT,LIPT2,LPCAT4,PORCN,PPT1,SLC27A2,SLC27A4,SLC27A5,SRD5A3	0.785	-0.853
Type II Diabetes Mellitus Signaling	ABCC8,ACSBG1,ACSL1,ACSL4,ACSL6,AKT1,AKT3,CACNA1A,CACNA1B,CACNA1C,CACNA1D,CACNA1E,CACNA1G,CACNA1I,CACNA2D1,CACNA2D2,CACNA2D3,CACNB1,CACNB2,CACNB3,CACNB4,CACNG2,CACNG7,CACNG8,IKBKE,IKBKG,IRS1,MAFA,MAP2K7,MAPK1,MAPK10,MAPK12,MAPK3,MAPK9,MTOR,NFKB2,NFKBIA,PIK3C2A,PIK3C2B,PIK3R1,PIK3R3,PIK3R4,PKM,PRKAA1,PRKAB1,PRKAG2,PRKCA,PRKCB,PRKCD,PRKCE,PRKCG,PRKCH,PRKCI,PRKCZ,PRKD3,SLC27A2,SLC27A4,SLC27A5,SMPD3,S…	0.785	0
Valine Degradation I	ABAT,ALDH6A1,AUH,BCAT1,BCAT2,BCKDHA,DBT,ECHS1,HADHB,HIBADH	0.775	-1.897
1D-myo-inositol Hexakisphosphate Biosynthesis II (Mammalian)	INPP5A,INPP5D,INPP5F,INPP5J,INPPL1,IPMK,ITPKB,SEC16A,SYNJ1,SYNJ2	0.775	-0.632
JAK/Stat Signaling	AKT1,AKT3,CDKN1A,CISH,FOS,HRAS,JAK1,JAK2,JUN,KRAS,MAP2K1,MAPK1,MAPK3,MRAS,MTOR,NFKB2,NRAS,PIAS4,PIK3C2A,PIK3C2B,PIK3R1,PIK3R3,PIK3R4,PTPN11,RAF1,RALA,RAP1B,RAP2B,RASD2,RRAS,SHC1,SOCS2,SOCS3,SOS1,STAT3,STAT4,STAT5B,TYK2	0.772	1.151
β-alanine Degradation I	ABAT,ALDH6A1	0.762
Adenine and Adenosine Salvage I	APRT,PNP	0.762
Choline Degradation I	ALDH7A1,CHDH	0.762
Cysteine Biosynthesis/Homocysteine Degradation	CBS/CBSL,CTH	0.762
Flavin Biosynthesis IV (Mammalian)	FLAD1,RFK	0.762
Formaldehyde Oxidation II (Glutathione-dependent)	ADH5,ESD	0.762
Glutamate Biosynthesis II	GLUD1,GLUD2	0.762
Glutamate Degradation X	GLUD1,GLUD2	0.762
Glutamate Dependent Acid Resistance	GAD1,GAD2	0.762
Glutamine Degradation I	GLS,GLS2	0.762
Glycine Biosynthesis I	SHMT1,SHMT2	0.762
L-cysteine Degradation III	GOT1,MPST	0.762
Spermine Biosynthesis	AMD1,SMS	0.762
Uridine-5'-phosphate Biosynthesis	CAD,UMPS	0.762
Ceramide Signaling	AKT1,AKT3,BAD,CERK,DIABLO,FOS,HRAS,JUN,KRAS,MAP2K1,MAPK3,MRAS,NFKB2,NRAS,PIK3C2A,PIK3C2B,PIK3R1,PIK3R3,PIK3R4,PPP2CB,PPP2R1A,PPP2R1B,PPP2R2A,PPP2R2B,PPP2R2C,PPP2R3A,PPP2R5B,PPP2R5E,PRKCZ,RAF1,RALA,RAP1B,RAP2B,RASD2,RRAS,S1PR3,SMPD3,SMPD4,SPHK1,SPHK2,TNFRSF1A	0.759	-0.324
Parkinson's Signaling	CASP9,MAPK1,MAPK12,MAPK14,PRKN,SEPT5,SNCA,SNCAIP,UCHL1	0.759
Leukocyte Extravasation Signaling	ACTA1,ACTA2,ACTB,ACTC1,ACTG2,ACTN1,ACTN3,ACTN4,AFDN,ARHGAP1,ARHGAP12,ARHGAP35,ARHGAP4,ARHGAP5,BCAR1,CD44,CD99,CLDN12,CLDN14,CLDN15,CRKL,CTNNA2,CTNNA3,CTNNB1,CXCR4,EDIL3,EZR,F11R,FER,GNAI1,GNAI2,ICAM3,ITGA2,ITGA3,ITGA5,ITGAL,ITGB3,JAM2,JAM3,MAPK1,MAPK10,MAPK12,MAPK14,MAPK9,MMP10,MMP19,MMP2,MMP24,MYL6,NCF1,PIK3C2A,PIK3C2B,PIK3R1,PIK3R3,PIK3R4,PLCG1,PRKCA,PRKCB,PRKCD,PRKCE,PRKCG,PRKCH,PRKCI,PRKCZ,PR…	0.742	-1.013
Colanic Acid Building Blocks Biosynthesis	GALK1,GMDS,GMPPA,GMPPB,PMM1,PMM2,UGDH,UGP2	0.742	0.707
DNA Double-Strand Break Repair by Homologous Recombination	ATRX,BRCA1,GEN1,MRE11,POLA1,RAD50,RAD51,RPA1	0.742
Neurotrophin/TRK Signaling	AKT1,BDNF,CREBBP,FOS,HRAS,JUN,KRAS,MAP2K1,MAP2K3,MAP2K6,MAP2K7,MAPK1,MAPK3,MRAS,NRAS,NTRK2,NTRK3,PIK3C2A,PIK3C2B,PIK3R1,PIK3R3,PIK3R4,PLCG1,PTPN11,RAF1,RALA,RAP1B,RAP2B,RASD2,RPS6KA1,RRAS,SHC1,SORCS1,SOS1,SPRY1,SPRY2	0.74	0
Phagosome Maturation	ATP6AP1L,ATP6V0A1,ATP6V0A2,ATP6V0C,ATP6V0E1,ATP6V1A,ATP6V1B2,ATP6V1D,ATP6V1E2,ATP6V1G2,ATP6V1H,BET1L,CTSB,CTSC,CTSL,CTSV,CTSW,DYNC1H1,DYNC1I1,DYNC1I2,DYNC1LI1,DYNC1LI2,DYNC2H1,EEA1,HLA-B,HLA-C,HLA-E,LAMP1,LAMP2,NAPA,NAPB,NAPG,NOS1,NOX4,PIKFYVE,PRDX1,PRDX2,PRDX6,RAB5A,RAB5C,RAB7A,SNAP25,STX16,TPO,TUBA1B,TUBA3C/TUBA3D,TUBA4A,TUBB,TUBB2B,TUBB4A,TUBB4B,TUBB6,TUBD1,TUBG1,VAMP2,VAMP3,VPS16,VPS18,VPS33A…	0.724
Gαq Signaling	AKT1,AKT3,ARHGEF25,CALM1 (includes others),CAMK4,CHRM3,FNBP1,GNB1,GNB4,GNB5,GNG10,GNG11,GNG3,GNG4,GNG5,GPLD1,GRM1,GRM5,GYS1,HTR2C,IKBKE,IKBKG,ITPR1,ITPR2,ITPR3,MAP2K1,MAPK1,MAPK3,MRAS,NFATC3,NFKB2,NFKBIA,PIK3C2A,PIK3C2B,PIK3R1,PIK3R3,PIK3R4,PLCB1,PLCB3,PLCB4,PLCG1,PLD3,PLD5,PPP3CA,PPP3CB,PPP3R1,PRKCA,PRKCB,PRKCD,PRKCE,PRKCG,PRKCH,PRKCI,PRKCZ,PRKD3,RAC1,RAC3,RAF1,RGS2,RGS4,RGS7,RHOA,RHOB,RHOC,RHOG…	0.717	0.516
NGF Signaling	AKT1,AKT3,BAX,CREBBP,HRAS,IKBKE,IKBKG,KRAS,MAP2K1,MAP3K10,MAP3K9,MAPK1,MAPK10,MAPK12,MAPK3,MAPK9,MRAS,NFKB2,NRAS,PIK3C2A,PIK3C2B,PIK3R1,PIK3R3,PIK3R4,PLCG1,PRKCD,PRKCZ,PTPN11,RAC1,RAF1,RALA,RAP1B,RAP2B,RASD2,RHOA,RHOG,ROCK1,ROCK2,RPS6KA1,RPS6KA3,RPS6KA5,RPS6KB1,RPS6KB2,RRAS,SHC1,SMPD3,SMPD4,SOS1,TP53,TRAF4,TRAF6,TRIO	0.71	-0.577
IL-4 Signaling	AKT1,AKT3,HLA-B,HMGA1,HRAS,IL13RA1,IL4R,INPP5D,INPP5F,INPP5J,INPPL1,IRS1,JAK1,JAK2,KRAS,MRAS,MTOR,NFATC3,NR3C1,NR3C2,NRAS,PIK3C2A,PIK3C2B,PIK3R1,PIK3R3,PIK3R4,RALA,RAP1B,RAP2B,RASD2,RPS6KB1,RPS6KB2,RRAS,SHC1,SOS1,SYNJ1,SYNJ2,TYK2	0.71
Natural Killer Cell Signaling	AKT1,AKT3,FYN,HRAS,INPP5D,INPP5F,INPP5J,INPPL1,KRAS,LAT,LILRB1,MAP2K1,MAPK1,MAPK3,MRAS,NCK1,NRAS,PAK1,PAK2,PAK3,PAK4,PAK5,PIK3C2A,PIK3C2B,PIK3R1,PIK3R3,PIK3R4,PLCG1,PRKCA,PRKCB,PRKCD,PRKCE,PRKCG,PRKCH,PRKCI,PRKCZ,PRKD3,PTPN11,RAC1,RAC3,RAF1,RALA,RAP1B,RAP2B,RASD2,RRAS,SHC1,SOS1,SYNJ1,SYNJ2,VAV2,VAV3	0.71
ERK5 Signaling	AKT1,BAD,BORCS8-MEF2B,CREBBP,CTF1,FOS,FOSL1,FOXO3,GNA13,HRAS,IL6ST,KRAS,LIF,MEF2C,MRAS,NRAS,PTPN11,RALA,RAP1B,RAP2B,RASD2,RPS6KA1,RPS6KA3,RPS6KA5,RPS6KB1,RPS6KB2,RRAS,SGK1,WNK1,YWHAB,YWHAE,YWHAG,YWHAH,YWHAQ	0.706	0.87
2-ketoglutarate Dehydrogenase Complex	DHTKD1,DLST,OGDH	0.703
Arsenate Detoxification I (Glutaredoxin)	AS3MT,GSTO1,PNP	0.703
Glutathione Redox Reactions II	GLRX,GSR,PDIA3	0.703
Phenylalanine Degradation I (Aerobic)	PCBD1,PCBD2,QDPR	0.703
Proline Biosynthesis I	ALDH18A1,PYCR1,PYCR3	0.703
Trans, trans-farnesyl Diphosphate Biosynthesis	FDPS,GGPS1,IDI1	0.703
Phosphatidylethanolamine Biosynthesis II	CEPT1,CHKB,ETNK1,PCYT2,SELENOI	0.701	-0.447
Role of Oct4 in Mammalian Embryonic Stem Cell Pluripotency	AQR,BMI1,BRCA1,CCNF,ETS2,FBXO15,FOXD3,IGF2BP1,KDM5B,NR2F1,NR2F2,NR2F6,NR6A1,PHB,RB1,REST,SALL4,SOX2,SPP1,TDRD7,TP53,WWP2	0.699	0
Transcriptional Regulatory Network in Embryonic Stem Cells	FOXD3,GBX2,GJD2,H3F3A/H3F3B,HIST1H4A,HIST1H4B,HIST1H4C,HIST1H4D,HIST1H4H,HIST1H4I,HIST2H4A,HIST2H4B,KAT6A,L1CAM,LHX5,MEIS1,ONECUT1,OTX1,PAX6,REST,SMARCAD1,SOX2,STAT3,TCF7L1,TRIM24,ZFHX3	0.699
Cardiac Hypertrophy Signaling (Enhanced)	ACVR2A,ADCY1,ADCY2,ADCY4,ADCY5,ADCY6,ADCY9,ADRA2A,AGT,AKAP13,AKT1,AKT3,ATF6,BORCS8-MEF2B,CACNA1A,CACNA1C,CACNA1D,CACNA1E,CALM1 (includes others),CAMK2A,CAMK2B,CAMK2D,CAMK4,CD70,CTF1,CTNNB1,DIAPH3,DVL2,EDA,EDNRA,EDNRB,EIF2B4,EIF2B5,EIF4E,EIF4EBP1,FGF1,FGF10,FGF13,FGF14,FGF17,FGF19,FGF2,FGF5,FGF7,FGFR1,FGFRL1,FZD1,FZD10,FZD2,FZD3,FZD5,FZD6,FZD7,FZD9,GDE1,GDPD1,GNA13,GNAI1,GNAI2,GNB1,GNG11,GNG5,GSK3…	0.697	0.353
Ceramide Biosynthesis	SPTLC1,SPTLC2,SPTLC3,SPTSSA	0.695	-1
GDP-glucose Biosynthesis	HK1,PGM1,PGM2,PGM3	0.695	-1
Glycogen Biosynthesis II (from UDP-D-Glucose)	GBE1,GYG1,GYS1,UGP2	0.695	-1
GDP-mannose Biosynthesis	GMPPA,GMPPB,PMM1,PMM2	0.695	0
Apelin Cardiac Fibroblast Signaling Pathway	AKT1,AKT3,APLN,CCN2,PRKAA1,PRKAB1,PRKAG2,SERPINE1,SPHK1,TGFB1,TGFB2,TGFB3	0.686	0
Gα12/13 Signaling	AKT1,AKT3,BORCS8-MEF2B,CDH1,CDH10,CDH11,CDH12,CDH15,CDH18,CDH2,CDH4,CDH6,CDH8,CDH9,CTNNB1,F2R,GNA13,HRAS,IKBKE,IKBKG,JUN,KRAS,LPAR1,LPAR4,MAP2K1,MAP2K7,MAPK1,MAPK10,MAPK12,MAPK3,MAPK9,MEF2C,MRAS,MYL12A,MYL12B,MYL5,MYL6,MYL6B,MYL9,NFKB2,NFKBIA,NRAS,PIK3C2A,PIK3C2B,PIK3R1,PIK3R3,PIK3R4,PXN,RAF1,RALA,RAP1B,RAP2B,RASD2,RHOA,ROCK1,ROCK2,RRAS,VAV2,VAV3	0.668	-1.722
Endoplasmic Reticulum Stress Pathway	ATF6,CASP7,CASP9,DDIT3,ERN1,HSP90B1,HSPA5,MBTPS2,TAOK3,TRAF2,XBP1	0.666
G Protein Signaling Mediated by Tubby	GNB1,GNB4,GNB5,GNG10,GNG11,GNG3,GNG4,GNG5,JAK2,MRAS,PLCB1,PLCB3,PLCB4,PLCG1,TUB	0.646
Adenosine Nucleotides Degradation II	ADA,ADA2,ADARB2,ADAT3,NT5C2,NT5C3A,NT5E,PNP	0.597	-1.134
Dermatan Sulfate Degradation (Metazoa)	CEMIP,CEMIP2,FGFRL1,GM2A,HEXD,HYAL2,IDUA,OGA	0.597	-0.707
Death Receptor Signaling	ACIN1,ACTA1,ACTA2,ACTB,ACTC1,ACTG2,ARHGDIB,BID,CASP2,CASP7,CASP9,CRADD,DFFA,DIABLO,FAS,HSPB1,HSPB2,HTRA2,IKBKE,IKBKG,LIMK1,MAP2K7,MAP4K4,NFKB2,NFKBIA,PARP11,PARP2,PARP4,PARP6,PARP8,ROCK1,SPTAN1,TANK,TIPARP,TNFRSF10A,TNFRSF10B,TNFRSF1A,TNFRSF21,TNFRSF25,TRAF2,XIAP	0.593	-2.402
Oxidative Phosphorylation	ATP5F1A,ATP5F1D,ATP5F1E,ATP5MC3,ATP5MF,ATP5PF,ATP5PO,ATPAF1,ATPAF2,COX10,COX15,COX4I1,COX6B1,COX6B2,COX6C,COX7A2,COX7B,COX8A,CYB5A,MT-ATP6,MT-ND1,MT-ND2,MT-ND3,NDUFA1,NDUFA12,NDUFA13,NDUFA5,NDUFA6,NDUFA7,NDUFA8,NDUFA9,NDUFAB1,NDUFB1,NDUFB11,NDUFB3,NDUFB5,NDUFB6,NDUFS1,NDUFV1,NDUFV3,SDHA,SDHC,SDHD,UQCR10,UQCRB,UQCRC1,UQCRFS1	0.587	-1.896
Role of Wnt/GSK-3β Signaling in the Pathogenesis of Influenza	APC,APC2,CSNK1A1,CSNK1E,CSNK1G2,CSNK1G3,CTNNB1,DVL2,FZD1,FZD10,FZD2,FZD3,FZD5,FZD6,FZD7,FZD9,IFNAR1,LEF1,NCOA1,NCOA2,SMO,TCF3,TCF7,TCF7L1,TCF7L2,WNT1,WNT10B,WNT2,WNT2B,WNT3,WNT5A,WNT7A,WNT8B,WNT9A	0.585	-4.264
Angiopoietin Signaling	AKT1,AKT3,BAD,BIRC5,CASP9,FOXO1,GRB14,HRAS,IKBKE,IKBKG,KRAS,MRAS,NCK1,NFKB2,NFKBIA,NRAS,PAK1,PAK2,PAK3,PAK4,PAK5,PIK3C2A,PIK3C2B,PIK3R1,PIK3R3,PIK3R4,PTPN11,RALA,RAP1B,RAP2B,RASD2,RRAS,SOS1,STAT5B	0.585	1.177
Glycolysis I	ALDOA,ALDOB,ALDOC,BPGM,ENO1,ENO2,GAPDH,PFKL,PGAM1,PGK1,PKM,TPI1	0.58	-1.732
Glycogen Degradation III	MGAM,MTAP,PGM1,PGM2,PGM3,PYGB,TYMP	0.573	-1.134
Fatty Acid Activation	ACSBG1,ACSL1,ACSL4,ACSL6,SLC27A2,SLC27A4,SLC27A5	0.573	1.89
Glycogen Degradation II	MTAP,PGM1,PGM2,PGM3,PYGB,TYMP	0.548	-1.633
γ-glutamyl Cycle	GCLM,GGT1,GGT5,GGT7,GSS,OPLAH	0.548	-0.816
FGF Signaling	AKT1,AKT3,CREBBP,CRKL,FGF1,FGF10,FGF13,FGF14,FGF17,FGF19,FGF2,FGF5,FGF7,FGFR1,FGFRL1,HRAS,ITPR1,MAP2K1,MAP2K3,MAP2K6,MAPK1,MAPK12,MAPK14,MAPK3,MAPKAPK2,PIK3C2A,PIK3C2B,PIK3R1,PIK3R3,PIK3R4,PLCG1,PRKCA,PTPN11,RAC1,RAF1,RPS6KA5,SOS1,STAT3	0.547	0
TR/RXR Activation	ACACA,AKR1C1/AKR1C2,AKR1C3,AKT1,AKT3,CAMK4,COL6A3,DIO3,ENO1,FASN,GPS2,HIF1A,HP,LDLR,MTOR,NCOA1,NCOA2,NCOA6,NRGN,NXPH2,PDE3B,PIK3C2A,PIK3C2B,PIK3R1,PIK3R3,PIK3R4,RAB3B,RCAN2,SCARB1,SLC2A1,SREBF1,STRBP,SYT12,SYT2,TBL1XR1,THRA,TRH,UCP2	0.547
Role of Osteoblasts, Osteoclasts and Chondrocytes in Rheumatoid Arthritis	ADAMTS5,AKT1,AKT3,ALPL,APC,APC2,BAD,BMP1,BMP2,BMP4,BMP7,BMPR1A,CALM1 (includes others),CAMK4,CASP9,CBL,COL1A1,CSF1,CSNK1A1,CTNNB1,DKK1,DKK2,DKK3,FOS,FOXO1,FZD1,FZD10,FZD2,FZD3,FZD5,FZD6,FZD7,FZD9,GSN,IKBKE,IKBKG,IL10,IL11,IL18,IL1RAPL1,IL1RAPL2,IL33,ITGA2,ITGA3,ITGA5,ITGB3,JUN,LEF1,LRP5,LRP6,MAP2K3,MAP2K6,MAP2K7,MAPK1,MAPK10,MAPK12,MAPK14,MAPK3,MAPK9,NFATC3,NFKBIA,PIK3C2A,PIK3C2B,PIK3R1,PIK3R3,PI…	0.544
White Adipose Tissue Browning Pathway	ADCY1,ADCY2,ADCY4,ADCY5,ADCY6,ADCY9,BDNF,BMP7,CACNA1A,CACNA1B,CACNA1C,CACNA1D,CACNA1E,CACNA1G,CACNA1I,CACNA2D1,CACNA2D2,CACNA2D3,CACNB1,CACNB2,CACNB3,CACNB4,CACNG2,CACNG7,CACNG8,CAMKK2,CREBBP,CTBP2,FGFR1,FGFRL1,FNDC5,GUCY1A1,GUCY1B1,KDR,LDHB,LIPE,MAPK1,MAPK12,MAPK14,NDN,NPR1,NRF1,PRKAA1,PRKAB1,PRKACA,PRKACB,PRKAG2,PRKAR1A,PRKAR1B,PRKAR2A,PRKAR2B,RUNX1T1,SLC16A1,THRA,VEGFA,VGF	0.542	2.562
Clathrin-mediated Endocytosis Signaling	AAK1,ACTA1,ACTA2,ACTB,ACTC1,ACTG2,ACTR2,ACTR3,AMPH,AP1B1,AP1G2,AP1M1,AP1S1,AP2B1,AP3M1,APOM,ARF6,ARPC1B,ARPC4,ARRB2,CBL,CD2AP,CLTB,CLU,CSNK2A1,CSNK2A2,CSNK2B,DNM1,DNM2,DNM3,EPHB2,EPS15,F2R,FGF1,FGF10,FGF13,FGF14,FGF17,FGF19,FGF2,FGF5,FGF7,GAK,HGS,HIP1R,ITGA5,ITGB3,ITGB5,LDLR,LDLRAP1,MYO1E,MYO6,PDGFA,PDGFB,PDGFC,PDGFD,PGF,PIK3C2A,PIK3C2B,PIK3R1,PIK3R3,PIK3R4,PPP3CA,PPP3CB,PPP3R1,RAB4A,RAB4B,RAB5A,…	0.529
Folate Transformations I	MTHFD1L,MTHFD2,MTHFS,SHMT1,SHMT2	0.521	-2.236
Superpathway of Cholesterol Biosynthesis	ACAT2,DHCR24,DHCR7,FDFT1,FDPS,GGPS1,HADHB,HMGCR,HMGCS1,IDI1,LBR,LSS,NSDHL	0.511	-3.051
Purine Nucleotides Degradation II (Aerobic)	ADA,ADA2,ADARB2,ADAT3,IMPDH1,NT5C2,NT5C3A,NT5E,PNP	0.507	-1.414
FAT10 Signaling Pathway	MAP1LC3B,NUB1,PSMD4,PSME1,PSME3,PSME4,PSMF1,UBA1,UBA6	0.507	-0.378
CD40 Signaling	CD40,FOS,IKBKE,IKBKG,JUN,MAP2K1,MAP2K3,MAP2K6,MAP2K7,MAPK1,MAPK10,MAPK12,MAPK14,MAPK3,MAPK9,MAPKAPK2,NFKB2,NFKBIA,PIK3C2A,PIK3C2B,PIK3R1,PIK3R3,PIK3R4,STAT3,TANK,TRAF2,TRAF3,TRAF5,TRAF6	0.502	-1.3
IL-15 Signaling	AKT1,AKT3,HRAS,JAK1,JAK2,KRAS,MAP2K1,MAPK1,MAPK12,MAPK14,MAPK3,MRAS,NFKB2,NRAS,PIK3C2A,PIK3C2B,PIK3R1,PIK3R3,PIK3R4,PLCG1,RAC3,RAF1,RALA,RAP1B,RAP2B,RASD2,RRAS,SHC1,STAT3,STAT5B,TYK2,VCAM1	0.5
Thioredoxin Pathway	NXN,SELENOT,TXN,TXNRD2	0.493	-2
Ketolysis	ACAT2,BDH2,HADHB,OXCT1	0.493	-1
Inositol Pyrophosphates Biosynthesis	IP6K1,IP6K2,IPMK,PPIP5K1	0.493	1
Phosphatidylcholine Biosynthesis I	CEPT1,CHKB,PCYT1B,PHKA1	0.493	1
Superpathway of Geranylgeranyldiphosphate Biosynthesis I (via Mevalonate)	ACAT2,COX10,FDPS,GGPS1,HADHB,HMGCR,HMGCS1,IDI1	0.48	-1.414
Antioxidant Action of Vitamin C	ABHD3,CSF2RA,GLRX,GPLD1,GSTO1,GSTO2,IKBKE,IKBKG,JAK2,MAPK1,MAPK10,MAPK12,MAPK14,MAPK3,MAPK9,NFKB2,NFKBIA,NXN,PDIA3,PLA2G3,PLA2G4A,PLA2G4B,PLA2G4C,PLCB1,PLCB3,PLCB4,PLCD1,PLCD3,PLCD4,PLCE1,PLCG1,PLCH1,PLCH2,PLCL1,PLD3,PLD5,PNPLA3,PNPLA8,SELENOT,SLC23A2,SLC2A1,SLC2A3,STAT5B,TXN,TXNRD2	0.472	0.686
Autophagy	ATG12,ATG16L1,ATG3,ATG4D,ATG5,ATG9A,ATG9B,CTSB,CTSC,CTSL,CTSV,CTSW,LAMP1,LAMP2,MAP1LC3B,MAP1LC3B2,MTOR,PIK3R4,RB1CC1,ULK1,VPS16,VPS18,VPS33A,VPS41	0.467
Lysine Degradation V	AASDH,AASDHPPT,ALDH7A1	0.461
NAD Salvage Pathway III	NMNAT1,NMNAT2,NMRK1	0.461
Tetrapyrrole Biosynthesis II	ALAD,HMBS,UROS	0.461
Chondroitin Sulfate Degradation (Metazoa)	ARSB,CEMIP,CEMIP2,GM2A,HEXD,HYAL2,OGA	0.452	-1.134
Glutaryl-CoA Degradation	ACAT2,GCDH,HADH,HADHB,HSD17B4,HSD17B8,L3HYPDH	0.452	-1.134
DNA Double-Strand Break Repair by Non-Homologous End Joining	LIG4,MRE11,PRKDC,RAD50,WRN,XRCC1,XRCC5	0.452
IL-7 Signaling Pathway	AKT1,AKT3,BAD,BAK1,BAX,CCND1,CCND3,CDC25A,CDK2,EBF1,FOXO1,FOXO3,FOXO6,FYN,GSK3A,JAK1,JUN,MAPK1,MAPK12,MAPK14,MAPK3,MCL1,PAX5,PIK3C2A,PIK3C2B,PIK3R1,PIK3R3,PIK3R4,SHC1,SLC2A1,SOS1,STAT5B	0.451	-0.577
Hypoxia Signaling in the Cardiovascular System	AKT1,BIRC6,CREBBP,HIF1A,HSP90AA1,HSP90B1,JUN,NFKBIA,NQO1,P4HB,SUMO1,TP53,UBE2C,UBE2D2,UBE2D3,UBE2D4,UBE2E2,UBE2E3,UBE2F,UBE2H,UBE2I,UBE2J1,UBE2K,UBE2L3,UBE2L6,UBE2M,UBE2N,UBE2Q1,UBE2Q2,UBE2S,UBE2T,VEGFA	0.451	0.707
Apoptosis Signaling	ACIN1,BAD,BAK1,BAX,BID,BIRC6,CASP2,CASP7,CASP9,CDK1,DFFA,DIABLO,FAS,HRAS,HTRA2,IKBKE,IKBKG,KRAS,MAP2K1,MAP2K7,MAP4K4,MAPK1,MAPK3,MCL1,MRAS,NFKB2,NFKBIA,NRAS,PLCG1,PRKCA,PRKCE,RAF1,RALA,RAP1B,RAP2B,RASD2,ROCK1,RPS6KA1,RRAS,SPTAN1,TNFRSF1A,TP53,XIAP	0.444	-0.781
Glutathione Redox Reactions I	GPX1,GPX3,GPX7,GPX8,GSR,GSTP1,GSTZ1,MGST1,MGST3,PRDX6	0.439	-2.53
Bladder Cancer Signaling	CCND1,CDH1,CDK4,CDKN1A,E2F1,ERBB2,FGF1,FGF10,FGF13,FGF14,FGF17,FGF19,FGF2,FGF5,FGF7,HRAS,KRAS,MAP2K1,MAPK1,MAPK3,MMP10,MMP19,MMP2,MMP24,MRAS,NRAS,PDGFC,PGF,RAF1,RALA,RAP1B,RAP2B,RASD2,RB1,RPS6KA5,RRAS,SUV39H1,TFDP1,THBS1,TP53,VEGFA,VEGFB	0.431	0.626
tRNA Splicing	GDE1,GDPD1,PDE10A,PDE11A,PDE12,PDE1A,PDE1B,PDE1C,PDE2A,PDE3B,PDE4A,PDE4D,PDE5A,PDE6A,PDE7A,PDE7B,PDE8A,PDE9A,TSEN15	0.431	2.065
4-aminobutyrate Degradation I	ABAT,SUCLG2	0.426
5-aminoimidazole Ribonucleotide Biosynthesis I	PFAS,PPAT	0.426
Aspartate Biosynthesis	GOT1,GOT2	0.426
Fatty Acid β-oxidation III (Unsaturated, Odd Number)	ECI1,ECI2	0.426
Geranylgeranyldiphosphate Biosynthesis	COX10,GGPS1	0.426
Glutamate Degradation II	GOT1,GOT2	0.426
Glutathione Biosynthesis	GCLM,GSS	0.426
Hypusine Biosynthesis	DOHH,EIF5A	0.426
Methylglyoxal Degradation I	GLO1,HAGHL	0.426
Proline Degradation	ALDH4A1,LOC102724788/PRODH	0.426
PRPP Biosynthesis I	PRPS1,PRPS2	0.426
S-adenosyl-L-methionine Biosynthesis	MAT2A,MAT2B	0.426
Tetrahydrobiopterin Biosynthesis I	GCH1,SPR	0.426
Tetrahydrobiopterin Biosynthesis II	GCH1,SPR	0.426
Tyrosine Biosynthesis IV	PCBD1,PCBD2	0.426
BER pathway	FEN1,OGG1,PCNA,POLB,POLG,XRCC1	0.423
PPAR Signaling	AIP,CREBBP,FOS,HRAS,HSP90AA1,HSP90B1,IKBKE,IKBKG,IL18,IL1RAPL1,IL1RAPL2,IL33,JUN,KRAS,MAP2K1,MAP4K4,MAPK1,MAPK3,MRAS,NCOA1,NFKB2,NFKBIA,NR2F1,NRAS,PDGFA,PDGFB,PDGFC,PDGFD,PDGFRB,RAF1,RALA,RAP1B,RAP2B,RASD2,RRAS,SCAND1,SHC1,SNW1,SOS1,STAT5B,TAB1,TNFRSF1A,TRAF2,TRAF6	0.42	0.617
Apelin Muscle Signaling Pathway	AKT1,AKT3,APLN,MRAS,NRF1,PRKAA1,PRKAB1,PRKAG2,TFAM	0.412	-0.333
Small Cell Lung Cancer Signaling	AKT1,AKT3,BID,CASP9,CCND1,CCNE1,CDK2,CDK4,CDK6,CKS1B,E2F1,IKBKE,IKBKG,NFKB2,NFKBIA,NOS1,PIK3C2A,PIK3C2B,PIK3R1,PIK3R3,PIK3R4,RB1,SKP2,SUV39H1,TFDP1,TP53,TRAF2,TRAF3,TRAF4,TRAF5,TRAF6	0.391	-0.816
Ketogenesis	ACAT2,BDH2,HADHB,HMGCLL1,HMGCS1	0.389	-1.342
Oleate Biosynthesis II (Animals)	ALDH6A1,CYB5A,FADS1,FADS2,SCD	0.389	-1.342
RAN Signaling	CSE1L,IPO5,KPNA2,KPNA4,KPNA5,RAN,RCC1,TNPO1	0.385
Acetyl-CoA Biosynthesis III (from Citrate)	ACLY	0.381
Acyl Carrier Protein Metabolism	AASDHPPT	0.381
Adenine and Adenosine Salvage VI	ADK	0.381
Asparagine Biosynthesis I	ASNS	0.381
Glutamine Biosynthesis I	GLUL	0.381
L-cysteine Degradation II	CTH	0.381
Lanosterol Biosynthesis	LSS	0.381
Methylthiopropionate Biosynthesis	ADI1	0.381
Role of MAPK Signaling in the Pathogenesis of Influenza	ABHD3,AKT1,AKT3,BAX,CCL2,HRAS,KRAS,MAP2K1,MAP2K3,MAP2K6,MAP2K7,MAPK1,MAPK10,MAPK12,MAPK14,MAPK3,MAPK9,MRAS,NRAS,PLA2G3,PLA2G4A,PLA2G4B,PLA2G4C,PNPLA3,PNPLA8,PRKCA,RABGEF1,RAF1,RALA,RAP1B,RAP2B,RASD2,RRAS	0.381
S-methyl-5'-thioadenosine Degradation II	MTAP	0.381
Sorbitol Degradation I	SORD	0.381
Sulfite Oxidation IV	SUOX	0.381
Threonine Degradation II	GCAT	0.381
Xanthine and Xanthosine Salvage	PNP	0.381
TNFR1 Signaling	BID,CASP2,CASP7,CASP9,CRADD,FOS,IKBKE,IKBKG,JUN,MADD,NFKB2,NFKBIA,PAK1,PAK2,PAK3,PAK4,PAK5,TANK,TNFRSF1A,TRAF2,XIAP	0.362	-1.091
RANK Signaling in Osteoclasts	AKT1,AKT3,CALM1 (includes others),CAMK4,CBL,FOS,GSN,IKBKE,IKBKG,JUN,MAP2K1,MAP2K6,MAP2K7,MAP3K10,MAP3K9,MAPK1,MAPK10,MAPK12,MAPK14,MAPK3,MAPK9,MITF,NFKB2,NFKBIA,PIK3C2A,PIK3C2B,PIK3R1,PIK3R3,PIK3R4,PPP3CA,PPP3CB,PPP3R1,RAF1,TRAF2,TRAF5,TRAF6,XIAP	0.362	0
Superpathway of Citrulline Metabolism	ALDH18A1,CPS1,GLS,GLS2,LOC102724788/PRODH,NOS1,NOS2	0.357	0.378
Superoxide Radicals Degradation	CYGB,GPX7,NQO1,SOD2	0.354	-1
Salvage Pathways of Pyrimidine Deoxyribonucleotides	APOBEC3B,TK1,TK2,TYMP	0.354	0
Lymphotoxin β Receptor Signaling	AKT1,AKT3,CASP9,CREBBP,DIABLO,IKBKE,IKBKG,LTBR,MAPK1,MAPK3,NFKB2,NFKBIA,PIK3C2A,PIK3C2B,PIK3R1,PIK3R3,PIK3R4,TRAF2,TRAF3,TRAF4,TRAF5,TRAF6,VCAM1	0.35	-1.091
April Mediated Signaling	FOS,IKBKE,IKBKG,JUN,MAP2K7,MAPK1,MAPK10,MAPK12,MAPK14,MAPK9,NFATC3,NFKB2,NFKBIA,TRAF2,TRAF3,TRAF5,TRAF6	0.336	-1.213
Glucocorticoid Receptor Signaling	A2M,ACTB,ACTL6B,AGT,AKT1,AKT3,ANXA1,AR,BAG1,BRD7,CCL2,CCNH,CDKN1A,CDKN1C,CEBPA,CREBBP,DPF1,ERCC2,FKBP5,FOS,FOXO3,GTF2A1,GTF2E1,GTF2E2,GTF2F1,GTF2F2,GTF2H2,GTF2H5,HRAS,HSP90AA1,HSP90B1,HSPA14,HSPA1A/HSPA1B,HSPA5,IKBKE,IKBKG,IL10,JAK1,JAK2,JUN,KAT2B,KRAS,KRT15,KRT222,KRT8,MAP2K1,MAP2K7,MAPK1,MAPK10,MAPK12,MAPK14,MAPK3,MAPK9,MED14,MNAT1,MRAS,NCOA1,NCOA2,NFATC3,NFKBIA,NOS2,NR3C1,NR3C2,NRAS,PBRM1,PBX1…	0.334
4-1BB Signaling in T Lymphocytes	IKBKE,IKBKG,JUN,MAP2K1,MAPK1,MAPK10,MAPK12,MAPK14,MAPK3,MAPK9,NFKB2,NFKBIA,TNFSF9,TRAF2	0.329	-1.941
Osteoarthritis Pathway	ACAN,ADAMTS5,ALPL,ANKH,ANXA2,ANXA5,BMP2,BMPR1A,C1QTNF4,CASP2,CASP4,CASP7,CASP9,COL2A1,CREBBP,CTNNA2,CTNNB1,DDIT4,DKK1,EPAS1,FGF2,FGFR1,FN1,FOXO3,FZD1,FZD10,FZD2,FZD3,FZD5,FZD6,FZD7,FZD9,GLI1,GLI2,GLI3,HES1,HIF1A,IL1RAPL1,IL1RAPL2,ITGA2,ITGA3,ITGA5,JAG1,LEF1,MATN3,MEF2C,MMP10,MTF1,MTOR,NFKB2,NOS2,PDGFC,PGF,PRKAA1,PRKAB1,PRKAG2,PTCH1,RAC1,RARRES2,RBPJ,S1PR3,SDC4,SLC39A8,SMAD1,SMAD2,SMAD3,SMAD6,SMO,…	0.326	-1.78
Cholesterol Biosynthesis I	DHCR24,DHCR7,FDFT1,LBR,LSS,NSDHL	0.325	-2.449
Cholesterol Biosynthesis II (via 24,25-dihydrolanosterol)	DHCR24,DHCR7,FDFT1,LBR,LSS,NSDHL	0.325	-2.449
Cholesterol Biosynthesis III (via Desmosterol)	DHCR24,DHCR7,FDFT1,LBR,LSS,NSDHL	0.325	-2.449
STAT3 Pathway	BMPR1A,CDC25A,CDKN1A,CISH,FGF2,FGFR1,FLT4,HRAS,IFNAR1,IGF1R,IL10RB,IL13RA1,IL17RA,IL17RD,IL27RA,IL2RA,IL4R,IL6ST,JAK2,KDR,KRAS,MAP2K1,MAP3K10,MAP3K20,MAP3K21,MAP3K9,MAPK1,MAPK10,MAPK12,MAPK14,MAPK3,MAPK9,MRAS,NDUFA13,NRAS,NTRK2,NTRK3,PDGFB,PDGFRB,PIM1,PTPN2,RAC1,RAF1,RALA,RAP1B,RAP2B,RASD2,RRAS,SOCS2,SOCS3,STAT3,TGFB1,TGFB2,TGFBR1,TGFBR2,TYK2,VEGFA	0.323	-0.566
IL-17 Signaling	AKT1,AKT3,CCL2,HRAS,IL17RA,JAK1,JAK2,JUN,KRAS,MAP2K1,MAP2K3,MAP2K6,MAPK1,MAPK10,MAPK12,MAPK14,MAPK3,MAPK9,MAPKAPK2,MRAS,NOS2,NRAS,PIK3C2A,PIK3C2B,PIK3R1,PIK3R3,PIK3R4,RALA,RAP1B,RAP2B,RASD2,RRAS,TIMP1,TRAF6	0.321
Notch Signaling	APH1A,APH1B,CNTN1,DTX1,FURIN,HES1,JAG1,JAG2,LFNG,MAML1,MAML2,NCSTN,NOTCH2,NOTCH3,PSENEN,RBPJ	0.317	-1.508
Acetyl-CoA Biosynthesis I (Pyruvate Dehydrogenase Complex)	DBT,DLAT,PDHA1	0.311
Chondroitin and Dermatan Biosynthesis	CHPF,CHSY1,CSGALNACT1	0.311
Pentose Phosphate Pathway (Non-oxidative Branch)	RPE,RPIA,TKT	0.311
Selenocysteine Biosynthesis II (Archaea and Eukaryotes)	SARS,SARS2,SEPHS1	0.311
MIF Regulation of Innate Immunity	FOS,JMJD7-PLA2G4B,JUN,MAPK1,MAPK10,MAPK12,MAPK3,MAPK9,MIF,NFKB2,NFKBIA,NOS2,PLA2G3,PLA2G4A,PLA2G4B,PLA2G4C,TLR4,TP53	0.307	0.471
Assembly of RNA Polymerase I Complex	POLR1A,POLR1B,POLR1D,POLR1E,UBTF	0.292
Systemic Lupus Erythematosus In T Cell Signaling Pathway	AKT1,AKT1S1,AKT3,CAMK4,CASP2,CASP4,CASP7,CASP9,CBL,CD44,CD70,CREBBP,DNMT1,EZR,FAS,FNBP1,FOS,GADD45A,GNA13,GNAI1,GNAI2,HLA-B,HLA-C,HLA-DPB1,HLA-E,HLA-G,HRAS,IL10,ITGAL,ITPR1,JUN,KRAS,LAT,LEPR,MAP2K1,MAP2K3,MAP2K6,MAP2K7,MAPK1,MAPK3,MRAS,MTOR,NOS1,NOS2,NRAS,PIK3C2A,PIK3C2B,PIK3R1,PIK3R3,PIK3R4,PLCG1,PPP2CB,PPP2R1A,PPP2R1B,PPP2R2A,PPP2R2B,PPP2R2C,PPP2R3A,PPP2R5B,PPP2R5E,PPP3CA,PPP3CB,PPP3R1,RAB4A,RA…	0.281	-0.107
Fatty Acid α-oxidation	ALDH1B1,ALDH3B1,ALDH4A1,ALDH7A1,ALDH9A1,BCO2,TMLHE	0.279	-1.134
Docosahexaenoic Acid (DHA) Signaling	AKT1,AKT3,APP,BAD,BAX,BID,CASP9,FOXO1,GSK3A,PIK3C2A,PIK3C2B,PIK3R1,PIK3R3,PIK3R4,PNPLA2,SERPINF1	0.27
Induction of Apoptosis by HIV1	BAK1,BAX,BID,CASP9,CXCR4,DFFA,DIABLO,FAS,HTRA2,IKBKE,IKBKG,MAP2K7,MAPK10,MAPK12,MAPK9,NFKB2,NFKBIA,SLC25A10,SLC25A13,SLC25A5,SLC25A6,TNFRSF1A,TP53,TRAF2,XIAP	0.264	-3.266
Branched-chain α-keto acid Dehydrogenase Complex	BCKDHA,DBT	0.258
Eumelanin Biosynthesis	DCT,MIF	0.258
Heme Degradation	BLVRB,HMOX2	0.258
L-cysteine Degradation I	GOT1,GOT2	0.258
Methylmalonyl Pathway	PCCA,PCCB	0.258
Molybdenum Cofactor Biosynthesis	MOCS2,MOCS3	0.258
N-acetylglucosamine Degradation II	GNPDA1,NAGK	0.258
NAD Biosynthesis III	NMNAT1,NMNAT2	0.258
Thymine Degradation	DPYD,UPB1	0.258
Uracil Degradation II (Reductive)	DPYD,UPB1	0.258
UDP-N-acetyl-D-galactosamine Biosynthesis II	GNPDA1,GNPNAT1,HK1,PGM3	0.254	-1
Leucine Degradation I	AUH,BCAT1,BCAT2,HMGCLL1	0.254	0
Citrulline Biosynthesis	ALDH18A1,GLS,GLS2,LOC102724788/PRODH	0.254	1
Interferon Signaling	BAK1,BAX,IFI35,IFITM1,IFITM2,IFITM3,IFNAR1,IFNAR2,IFNGR2,JAK1,JAK2,MED14,MX1,PTPN2,TYK2	0.252	-1.069
Isoleucine Degradation I	ACAT2,AUH,BCAT1,BCAT2,ECHS1,HADHB	0.249	-1.633
Choline Biosynthesis III	CEPT1,GPLD1,PCYT1B,PHKA1,PLD3,PLD5	0.249	0.447
Ethanol Degradation IV	ACSL1,ALDH1B1,ALDH3B1,ALDH4A1,ALDH7A1,ALDH9A1,CYGB,GPX7	0.245	-0.707
Role of JAK1, JAK2 and TYK2 in Interferon Signaling	IFNAR1,IFNAR2,IFNGR2,JAK1,JAK2,NFKB2,PTPN2,RAF1,STAT3,TYK2	0.24	-0.816
Mevalonate Pathway I	ACAT2,HADHB,HMGCR,HMGCS1,IDI1	0.217	-2.236
Aspartate Degradation II	GOT1,GOT2,MDH2	0.211
Sphingomyelin Metabolism	SGMS1,SMPD3,SMPD4	0.211
4-hydroxyproline Degradation I	ALDH4A1	0.181
Asparagine Degradation I	ASRGL1	0.181
Dolichol and Dolichyl Phosphate Biosynthesis	DOLK	0.181
Epoxysqualene Biosynthesis	FDFT1	0.181
Fatty Acid Biosynthesis Initiation II	FASN	0.181
GDP-L-fucose Biosynthesis I (from GDP-D-mannose)	GMDS	0.181
GDP-L-fucose Biosynthesis II (from L-fucose)	FUK	0.181
Glycerol-3-phosphate Shuttle	GPD2	0.181
Glycine Degradation (Creatine Biosynthesis)	GAMT	0.181
Guanine and Guanosine Salvage I	PNP	0.181
L-DOPA Degradation	COMT	0.181
L-glutamine Biosynthesis II (tRNA-dependent)	GATB	0.181
Palmitate Biosynthesis I (Animals)	FASN	0.181
Putrescine Biosynthesis III	ODC1	0.181
Spermidine Biosynthesis I	AMD1	0.181
Sulfate Activation for Sulfonation	PAPSS2	0.181
Taurine Biosynthesis	CSAD	0.181
UDP-D-xylose and UDP-D-glucuronate Biosynthesis	UGDH	0.181
Role of IL-17F in Allergic Inflammatory Airway Diseases	CCL2,CREBBP,IL11,IL17RA,MAP2K1,MAPK1,MAPK3,NFKB2,RAF1,RPS6KA1,RPS6KA3,RPS6KA5,TRAF6	0	-2.111
Type I Diabetes Mellitus Signaling	BID,CASP9,CPE,FAS,GAD1,GAD2,HLA-B,HLA-C,HLA-E,HLA-G,ICA1,IFNGR2,IKBKE,IKBKG,JAK1,JAK2,MAP2K3,MAP2K6,MAP2K7,MAPK1,MAPK10,MAPK12,MAPK14,MAPK9,MYD88,NFKB2,NFKBIA,NOS2,PTPRN,SOCS2,SOCS3,TNFRSF1A,TRAF2,TRAF6	0	-2.041
Acyl-CoA Hydrolysis	ACOT7,ACOT9,GNPAT,PPT1	0	-2
Th17 Activation Pathway	HIF1A,HSP90AA1,HSP90B1,IL10,JAK1,JAK2,MTOR,MYD88,NFATC3,NFKB2,SOCS3,STAT3,STAT4,TRAF6,TYK2	0	-1.807
TWEAK Signaling	BID,CASP7,CASP9,IKBKE,IKBKG,NFKB2,NFKBIA,TNFRSF12A,TNFRSF25,TRAF2,TRAF3,XIAP	0	-1.732
Granzyme B Signaling	BID,CASP9,DFFA,LMNB1,LMNB2,PRKDC	0	-1.633
Tumoricidal Function of Hepatic Natural Killer Cells	BAX,BID,CASP7,CASP9,DFFA,FAS,ITGAL	0	-1.633
Dermatan Sulfate Biosynthesis	B3GAT1,B3GAT3,CHPF,CHST1,CHST12,CHST14,CHST7,CHSY1,CSGALNACT1,DSE,HS2ST1,HS3ST3B1,HS6ST1,HS6ST2,NDST1,NDST3,SULT1A1,SULT4A1	0	-1.414
Tryptophan Degradation III (Eukaryotic)	ACAT2,AFMID,GCDH,HADH,HADHB,HSD17B4,HSD17B8,L3HYPDH	0	-1.414
VDR/RXR Activation	CDKN1A,CEBPA,COL13A1,CSNK2A1,FOXO1,GADD45A,HES1,HR,IGFBP3,IGFBP5,IGFBP6,LRP5,MXD1,NCOA1,NCOA2,PDGFA,PRKCA,PRKCB,PRKCD,PRKCE,PRKCG,PRKCH,PRKCI,PRKCZ,PRKD3,SEMA3B,SERPINB1,SP1,SPP1,TGFB2	0	-1.414
Dermatan Sulfate Biosynthesis (Late Stages)	CHST1,CHST12,CHST14,CHST7,DSE,HS2ST1,HS3ST3B1,HS6ST1,HS6ST2,NDST1,NDST3,SULT1A1,SULT4A1	0	-1.387
Retinol Biosynthesis	AKR1C3,CEL,CES4A,DDHD2,ESD,LIPE,LIPG,LPL,PNPLA2,PNPLA3,RBP1,RDH10,RDH13	0	-1.387
Neuroinflammation Signaling Pathway	ACVR2A,AKT1,AKT3,APH1A,APH1B,APP,BACE2,BDNF,BIRC5,BIRC6,CALB2,CCL2,CD200,CD200R1,CD40,CREBBP,CTNNB1,CX3CL1,FAS,FOS,FZD1,GABBR1,GABBR2,GABRA1,GABRA2,GABRA3,GABRB1,GABRB2,GABRB3,GABRG1,GABRG2,GAD1,GAD2,GLS,GLUL,GRIA1,GRIN1,GRIN2B,GRIN2D,GRIN3A,GRINA,HLA-B,HLA-C,HLA-E,IDE,IFNGR2,IKBKE,IKBKG,IL10,IL18,JAK1,JAK2,JMJD7-PLA2G4B,JUN,KCNJ3,KCNJ5,KCNJ9,MAPK1,MAPK10,MAPK12,MAPK14,MAPK15,MAPK3,MAPK9,MAPT,MFG…	0	-1.378
Cytotoxic T Lymphocyte-mediated Apoptosis of Target Cells	BID,CASP7,CASP9,DFFA,FAS,HLA-B,HLA-C,HLA-E,ZBTB12	0	-1.342
Histamine Degradation	ALDH1B1,ALDH3B1,ALDH4A1,ALDH7A1,ALDH9A1	0	-1.342
Acute Phase Response Signaling	A2M,AGT,AKT1,AKT3,C2,C3,C4A/C4B,CP,CRABP1,ECSIT,FN1,FOS,FTL,HAMP,HMOX2,HP,HRAS,IKBKE,IKBKG,IL18,IL33,IL6ST,ITIH4,JAK2,JUN,KRAS,MAP2K1,MAP2K3,MAP2K6,MAP2K7,MAPK1,MAPK12,MAPK14,MAPK3,MAPK9,MRAS,MTOR,MYD88,NFKB2,NFKBIA,NOLC1,NR3C1,NRAS,OSMR,PIK3R1,PIK3R3,PTPN11,RAF1,RALA,RAP1B,RAP2B,RASD2,RBP1,RRAS,SERPINE1,SERPINF1,SERPING1,SHC1,SOCS2,SOCS3,SOD2,SOS1,STAT3,TAB1,TCF3,TNFRSF1A,TRAF2,TRAF6	0	-1.313
B Cell Activating Factor Signaling	FOS,IKBKE,IKBKG,JUN,MAP2K7,MAPK1,MAPK10,MAPK12,MAPK14,MAPK9,NFATC3,NFKB2,NFKBIA,TRAF2,TRAF3,TRAF5,TRAF6	0	-1.291
Serotonin Degradation	ADH5,ADH6,ALDH1B1,ALDH3B1,ALDH4A1,ALDH7A1,ALDH9A1,B3GAT3,CSGALNACT1,DHRS4,EXT2,LARGE1,LARGE2,MAOA,SULT1A1	0	-1.291
Gluconeogenesis I	ALDOA,ALDOB,ALDOC,BPGM,ENO1,ENO2,GAPDH,MDH2,PGAM1,PGK1	0	-1.265
Noradrenaline and Adrenaline Degradation	ADH5,ADH6,ALDH1B1,ALDH3B1,ALDH4A1,ALDH7A1,ALDH9A1,COMT,DHRS4,MAOA	0	-1.265
TREM1 Signaling	AKT1,AKT3,CCL2,CD40,CIITA,IL10,IL18,ITGA5,JAK2,MAPK1,MAPK3,MYD88,NFKB2,PLCG1,STAT3,STAT5B,TLR4	0	-1.213
Retinoic acid Mediated Apoptosis Signaling	BID,CASP9,CRABP1,IFNAR1,PARP11,PARP2,PARP4,PARP6,PARP8,TIPARP,TNFRSF10A,TNFRSF10B,TNFRSF10D	0	-1.155
Thyroid Hormone Metabolism II (via Conjugation and/or Degradation)	B3GAT3,CSGALNACT1,DIO3,EXT2,LARGE1,LARGE2,SULT1A1	0	-1.134
HMGB1 Signaling	AKT1,AKT3,CCL2,CD70,EDA,FNBP1,FOS,HAT1,HRAS,IFNGR2,IL11,IL18,IL33,JUN,KAT2A,KAT2B,KAT6A,KAT6B,KAT7,KRAS,LIF,MAP2K1,MAP2K3,MAP2K6,MAP2K7,MAPK1,MAPK10,MAPK12,MAPK14,MAPK3,MAPK9,MRAS,NFKB2,NRAS,PIK3C2A,PIK3C2B,PIK3R1,PIK3R3,PIK3R4,RAC1,RAC3,RALA,RAP1B,RAP2B,RASD2,RBBP7,RHOA,RHOB,RHOC,RHOG,RHOH,RND3,RRAS,SERPINE1,SP1,TGFB1,TGFB2,TGFB3,TLR4,TNFRSF1A,TNFSF9,VCAM1	0	-1.089
Chondroitin Sulfate Biosynthesis (Late Stages)	CHPF,CHST1,CHST12,CHST7,CHSY1,CSGALNACT1,HS2ST1,HS3ST3B1,HS6ST1,HS6ST2,NDST1,NDST3,SULT1A1,SULT4A1	0	-1.069
Chondroitin Sulfate Biosynthesis	B3GAT1,B3GAT3,CHPF,CHST1,CHST12,CHST7,CHSY1,CSGALNACT1,HS2ST1,HS3ST3B1,HS6ST1,HS6ST2,NDST1,NDST3,SULT1A1,SULT4A1	0	-1
Ethanol Degradation II	ACSL1,ADH5,ADH6,ALDH1B1,ALDH3B1,ALDH4A1,ALDH7A1,ALDH9A1,DHRS4	0	-1
Role of RIG1-like Receptors in Antiviral Innate Immunity	CREBBP,IFIH1,IKBKE,IKBKG,MAVS,NFKB2,NFKBIA,TANK,TRAF2,TRAF3,TRAF6	0	-1
TNFR2 Signaling	FOS,IKBKE,IKBKG,JUN,NFKB2,NFKBIA,TANK,TRAF2,XIAP	0	-1
Toll-like Receptor Signaling	ECSIT,FOS,IKBKG,IL18,IL33,JUN,MAP2K3,MAP2K6,MAP4K4,MAPK1,MAPK12,MAPK14,MYD88,NFKB2,NFKBIA,TAB1,TLR4,TRAF4,TRAF6,UBC	0	-1
p38 MAPK Signaling	BORCS8-MEF2B,CDC25B,CREBBP,DDIT3,EEF2K,FAS,H3F3A/H3F3B,HIST2H3C,HMGN1,HSPB1,HSPB2,IL18,IL1RAPL1,IL1RAPL2,IL33,JMJD7-PLA2G4B,MAP2K3,MAP2K6,MAP4K1,MAPK12,MAPK14,MAPKAPK2,MAPKAPK3,MAPT,MEF2C,PLA2G3,PLA2G4A,PLA2G4B,PLA2G4C,RPS6KA1,RPS6KA3,RPS6KA5,RPS6KB1,RPS6KB2,SRF,TAB1,TGFB1,TGFB2,TGFB3,TGFBR1,TGFBR2,TNFRSF1A,TP53,TRAF2,TRAF6	0	-0.973
Dendritic Cell Maturation	AKT1,AKT3,CD40,CD58,COL11A2,COL18A1,COL1A1,COL2A1,COL3A1,COL5A3,CREBBP,FSCN3,HLA-B,HLA-C,HLA-E,IFNAR1,IKBKE,IKBKG,IL10,IL18,IL33,JAK2,LEPR,LTBR,MAPK1,MAPK10,MAPK12,MAPK14,MAPK3,MAPK9,MYD88,NFKB2,NFKBIA,PDIA3,PIK3C2A,PIK3C2B,PIK3R1,PIK3R3,PIK3R4,PLCB1,PLCB3,PLCB4,PLCD1,PLCD3,PLCD4,PLCE1,PLCG1,PLCH1,PLCH2,PLCL1,STAT4,TAB1,TLR4,TNFRSF1A,TRAF6,ZBTB12	0	-0.944
Glutathione-mediated Detoxification	GSTO1,GSTO2,GSTP1,GSTZ1,LANCL1,MGST1,MGST3	0	-0.816
IL-17A Signaling in Airway Cells	AKT1,AKT3,IKBKE,IKBKG,IL17RA,JAK1,JAK2,MAP2K1,MAPK1,MAPK10,MAPK12,MAPK14,MAPK3,MAPK9,NFKB2,NFKBIA,PIK3C2A,PIK3C2B,PIK3R1,PIK3R3,PIK3R4,STAT3,TRAF6,TYK2	0	-0.816
Oxidative Ethanol Degradation III	ACSL1,ALDH1B1,ALDH3B1,ALDH4A1,ALDH7A1,ALDH9A1	0	-0.816
Retinoate Biosynthesis I	AKR1B1,AKR1C3,BMP2,DHRS4,RBP1,RDH10,RDH13	0	-0.816
Role of PI3K/AKT Signaling in the Pathogenesis of Influenza	AKT1,AKT3,CASP9,CRKL,GNAI1,GNAI2,IFNAR1,MAP2K1,MAPK1,MAPK3,MLH1,NFKB2,NFKBIA,PIK3C2A,PIK3C2B,PIK3R1,PIK3R3,PIK3R4	0	-0.775
Triacylglycerol Degradation	AARS,AARSD1,ABHD12,CEL,DDHD2,LIPE,LIPG,LPL,NDST1,NDST3,PNPLA2,PNPLA3,PPME1,PRDX6,RPE65	0	-0.775
Dopamine Degradation	ALDH1B1,ALDH3B1,ALDH4A1,ALDH7A1,ALDH9A1,COMT,MAOA,SULT1A1	0	-0.707
Intrinsic Prothrombin Activation Pathway	COL11A2,COL18A1,COL1A1,COL2A1,COL3A1,COL5A3,F12,KLK11	0	-0.707
Heparan Sulfate Biosynthesis (Late Stages)	AARS,AARSD1,CHST1,CHST12,CHST7,EXT1,EXT2,EXTL3,GLCE,HS2ST1,HS3ST3B1,HS6ST1,HS6ST2,LIPE,NDST1,NDST3,PPME1,PRDX6,RPE65,SULT1A1,SULT4A1	0	-0.655
Heparan Sulfate Biosynthesis	AARS,AARSD1,B3GAT1,B3GAT3,CHST1,CHST12,CHST7,EXT1,EXT2,EXTL3,GLCE,HS2ST1,HS3ST3B1,HS6ST1,HS6ST2,LIPE,NDST1,NDST3,PPME1,PRDX6,RPE65,SULT1A1,SULT4A1	0	-0.626
MIF-mediated Glucocorticoid Regulation	JMJD7-PLA2G4B,MAPK1,MAPK3,MIF,NFKB2,NFKBIA,NR3C1,PLA2G3,PLA2G4A,PLA2G4B,PLA2G4C,TLR4	0	-0.577
SPINK1 Pancreatic Cancer Pathway	CELA2A,CPB1,CPD,CPE,CTRL,CTSB,KLK11,SMAD2,SMAD3,TGFB1,TGFBR1,TGFBR2	0	-0.577
NF-κB Signaling	AKT1,AKT3,ARAF,AZI2,BMP2,BMP4,BMPR1A,CD40,CREBBP,CSNK2A1,CSNK2A2,CSNK2B,FGFR1,FLT4,HDAC1,HRAS,IGF1R,IKBKG,IL18,IL33,KDR,KRAS,LTBR,MAP2K6,MAP2K7,MAP4K4,MRAS,MYD88,NFKB2,NFKBIA,NRAS,NTRK2,NTRK3,PDGFRB,PIK3C2A,PIK3C2B,PIK3R1,PIK3R3,PIK3R4,PRKACA,PRKACB,PRKCB,PRKCZ,RAF1,RALA,RAP1B,RAP2B,RASD2,RRAS,TAB1,TANK,TGFBR1,TGFBR2,TLR4,TNFRSF1A,TRAF2,TRAF3,TRAF5,TRAF6,UBE2N	0	-0.525
Urate Biosynthesis/Inosine 5'-phosphate Degradation	IMPDH1,NT5C2,NT5C3A,NT5E,PNP	0	-0.447
Phospholipases	ABHD3,GPLD1,LIPG,PDIA3,PLA2G3,PLA2G4A,PLA2G4B,PLA2G4C,PLCB1,PLCB3,PLCB4,PLCD1,PLCD3,PLCD4,PLCE1,PLCG1,PLCH1,PLCH2,PLCL1,PLD3,PLD5,PNPLA3,PNPLA8	0	-0.426
LPS/IL-1 Mediated Inhibition of RXR Function	ABCA1,ABCB1,ACOX1,ACSBG1,ACSL1,ACSL4,ACSL6,ALDH16A1,ALDH18A1,ALDH1B1,ALDH1L2,ALDH3B1,ALDH4A1,ALDH6A1,ALDH7A1,ALDH9A1,CHST1,CHST12,CHST7,CPT1B,CPT1C,CPT2,CYP2B6,CYP2C9,CYP3A5,ECSIT,FABP3,FABP4,FMO5,GSTO1,GSTO2,GSTP1,GSTZ1,HMGCS1,HS2ST1,HS3ST3B1,HS6ST1,HS6ST2,IL18,IL1RAPL1,IL1RAPL2,IL33,JUN,MAOA,MAP2K7,MAPK9,MGMT,MGST1,MGST3,MYD88,NCOA1,NDST1,NDST3,PAPSS2,PLTP,PPARGC1B,SCARB1,SLC27A2,SLC27A4,SLC27A…	0	-0.392
Th1 Pathway	APH1A,APH1B,CD40,HLA-B,HLA-DPB1,IFNAR1,IFNGR2,IL10,IL10RB,IL18,IL27RA,JAK1,JAK2,MAP2K6,NCSTN,NFATC3,NFIL3,NOTCH2,NOTCH3,PIK3C2A,PIK3C2B,PIK3R1,PIK3R3,PIK3R4,PSENEN,SOCS3,STAT3,STAT4,TYK2	0	-0.392
CDP-diacylglycerol Biosynthesis I	AGPAT2,AGPAT4,CRLS1,GPAT4,LPCAT4,MBOAT2,PNPLA3,TAZ	0	-0.378
Eicosanoid Signaling	ABHD3,AKR1C3,GGT1,PLA2G3,PLA2G4A,PLA2G4B,PLA2G4C,PNPLA3,PNPLA8,PTGDS,PTGIR	0	-0.378
Phosphatidylglycerol Biosynthesis II (Non-plastidic)	AGPAT2,AGPAT4,CRLS1,GPAT4,LPCAT4,MBOAT2,PNPLA3,TAZ	0	-0.378
Putrescine Degradation III	ALDH1B1,ALDH3B1,ALDH4A1,ALDH7A1,ALDH9A1,MAOA,SAT2	0	-0.378
Th2 Pathway	ACVR2A,APH1A,APH1B,BHLHE41,CD40,CHD4,CXCR4,HLA-B,HLA-DPB1,IKZF1,IL10,IL2RA,IL33,IL4R,JAG1,JAG2,JAK1,JAK2,JUN,NCSTN,NOTCH2,NOTCH3,PIK3C2A,PIK3C2B,PIK3R1,PIK3R3,PIK3R4,PSENEN,SOCS3,STAT4,STAT5B,TGFB1,TGFBR1,TGFBR2,TYK2	0	-0.378
Tryptophan Degradation X (Mammalian, via Tryptamine)	ALDH1B1,ALDH3B1,ALDH4A1,ALDH7A1,ALDH9A1,DDC,MAOA	0	-0.378
PD-1, PD-L1 cancer immunotherapy pathway	AKT1,AKT3,CDK2,CIP2A,CSNK2A1,CSNK2A2,CSNK2B,HLA-B,HLA-C,HLA-DPB1,HLA-E,HLA-G,IFNGR2,IL2RA,JAK1,JAK2,LAT,LATS2,PIK3C2A,PIK3C2B,PIK3R1,PIK3R3,PIK3R4,PLCG1,PTPN11,SKP2,SMAD3,STAT5B,TGFB1,TGFB2,TGFB3,TNFRSF1A,TYK2,YAP1,ZBTB12	0	-0.365
Production of Nitric Oxide and Reactive Oxygen Species in Macrophages	AKT1,AKT3,APOM,CLU,CREBBP,FNBP1,FOS,IFNGR2,IKBKE,IKBKG,JAK1,JAK2,JUN,MAP2K1,MAP2K7,MAP3K10,MAP3K9,MAPK1,MAPK10,MAPK12,MAPK14,MAPK3,MAPK9,NCF1,NFKB2,NFKBIA,NOS2,PIK3C2A,PIK3C2B,PIK3R1,PIK3R3,PIK3R4,PLCG1,PPP1CA,PPP1CB,PPP1CC,PPP1R12A,PPP1R14B,PPP1R14C,PPP1R7,PPP2CB,PPP2R1A,PPP2R1B,PPP2R2A,PPP2R2B,PPP2R2C,PPP2R3A,PPP2R5B,PPP2R5E,PRKCA,PRKCB,PRKCD,PRKCE,PRKCG,PRKCH,PRKCI,PRKCZ,PRKD3,RAC1,RAC3,RAP1B,…	0	-0.361
IL-17A Signaling in Gastric Cells	FOS,IL17RA,JUN,MAPK1,MAPK10,MAPK12,MAPK14,MAPK3,MAPK9	0	-0.333
IL-9 Signaling	CISH,IRS1,JAK1,NFKB2,PIK3C2A,PIK3C2B,PIK3R1,PIK3R3,PIK3R4,SOCS2,SOCS3,STAT3,STAT5B	0	-0.302
CD27 Signaling in Lymphocytes	BID,CASP9,CD70,FOS,IKBKE,IKBKG,JUN,MAP2K1,MAP2K3,MAP2K6,MAP2K7,MAP3K10,MAP3K9,MAPK10,MAPK12,MAPK9,NFKB2,NFKBIA,SIVA1,TRAF2,TRAF5	0	-0.229
Neuroprotective Role of THOP1 in Alzheimer's Disease	AGT,APP,CTRL,ECE1,FAP,HGFAC,HLA-B,HLA-C,HLA-E,HLA-G,HPN,HTRA2,HTRA3,IDE,KLK11,MAPT,MASP1,NFYA,NTS,PREP,PRKACA,PRKACB,PRKAG2,PRKAR1A,PRKAR1B,PRKAR2A,PRKAR2B,PRSS12,PRSS23,PRSS27,PRSS53,TAC1,THOP1,TMPRSS7,YWHAE	0	-0.209
Estrogen-Dependent Breast Cancer Signaling	AKT1,AKT3,CCND1,CREBBP,FOS,HRAS,HSD17B11,HSD17B4,HSD17B8,IGF1R,JUN,KRAS,MAPK1,MAPK3,MRAS,NFKB2,NRAS,PIK3C2A,PIK3C2B,PIK3R1,PIK3R3,PIK3R4,RALA,RAP1B,RAP2B,RASD2,RRAS,SP1,STAT5B,TERT	0	-0.2
Guanosine Nucleotides Degradation III	NT5C2,NT5C3A,NT5E,PNP	0	0
Inflammasome pathway	CTSB,IL18,MYD88,NFKB2,NLRP1,TLR4	0	0
Methylglyoxal Degradation III	AKR1B1,AKR1C1/AKR1C2,AKR1C3,AKR7A2	0	0
Nicotine Degradation III	B3GAT3,CSGALNACT1,CYP1B1,CYP2B6,CYP2C9,CYP2D6,CYP3A5,EXT2,LARGE1,LARGE2	0	0
SPINK1 General Cancer Pathway	AKT1,AKT3,HRAS,JAK1,JAK2,KRAS,MAP2K1,MAPK1,MAPK3,MRAS,MT3,NRAS,PIK3C2A,PIK3C2B,PIK3R1,PIK3R3,PIK3R4,RAF1,RALA,RAP1B,RAP2B,RASD2,RRAS,STAT3,TYK2	0	0
Ubiquinol-10 Biosynthesis (Eukaryotic)	BCKDHA,CYP46A1,ECHDC1,MICAL3	0	0
Role of Pattern Recognition Receptors in Recognition of Bacteria and Viruses	C3,CD70,EDA,IFIH1,IL10,IL11,IL18,IL33,LIF,MAPK1,MAPK10,MAPK12,MAPK3,MAPK9,MAVS,MYD88,NFKB2,PIK3C2A,PIK3C2B,PIK3R1,PIK3R3,PIK3R4,PRKCA,PRKCB,PRKCD,PRKCE,PRKCG,PRKCH,PRKCI,PRKCZ,PRKD3,PTX3,RNASEL,TGFB1,TGFB2,TGFB3,TLR4,TNFSF9,TRAF6	0	0.192
IL-23 Signaling Pathway	AKT1,AKT3,HIF1A,JAK2,NFKB2,NFKBIA,PIK3C2A,PIK3C2B,PIK3R1,PIK3R3,PIK3R4,SOCS3,STAT3,STAT4,TYK2	0	0.258
Role of NFAT in Regulation of the Immune Response	AKAP5,AKT1,AKT3,BORCS8-MEF2B,CABIN1,CALM1 (includes others),CAMK4,CSNK1A1,CSNK1E,CSNK1G2,CSNK1G3,FOS,FYN,GNA13,GNAI1,GNAI2,GNAO1,GNB1,GNB4,GNB5,GNG10,GNG11,GNG3,GNG4,GNG5,GSK3A,HLA-B,HRAS,IKBKE,IKBKG,ITPR1,ITPR2,ITPR3,JUN,KRAS,LAT,MAP2K1,MAPK1,MAPK3,MEF2C,MRAS,NFATC3,NFKB2,NFKBIA,NRAS,PIK3C2A,PIK3C2B,PIK3R1,PIK3R3,PIK3R4,PLCB1,PLCB3,PLCB4,PLCG1,PPP3CA,PPP3CB,PPP3R1,RAF1,RALA,RAP1B,RAP2B,RASD2,RCA…	0	0.272
Melatonin Degradation I	B3GAT3,CSGALNACT1,CYP1B1,CYP2B6,CYP2C9,CYP2D6,CYP3A5,EXT2,LARGE1,LARGE2,SULT1A1	0	0.302
Nicotine Degradation II	B3GAT3,CSGALNACT1,CYP1B1,CYP2B6,CYP2C9,CYP2D6,CYP3A5,EXT2,FMO5,LARGE1,LARGE2	0	0.302
Inhibition of Matrix Metalloproteases	A2M,ADAM12,HSPG2,MMP10,MMP19,MMP2,MMP24,SDC1,SDC2,TFPI2,TIMP1,TIMP2	0	0.333
OX40 Signaling Pathway	HLA-B,HLA-C,HLA-DPB1,HLA-E,HLA-G,JUN,MAPK10,MAPK12,MAPK9,NFKB2,NFKBIA,TRAF2,TRAF3,TRAF5	0	0.333
Phenylalanine Degradation IV (Mammalian, via Side Chain)	AASDH,GOT1,GOT2,MAOA,SLC27A2	0	0.447
The Visual Cycle	AKR1C3,RBP1,RDH10,RDH13,RPE65	0	0.447
CD28 Signaling in T Helper Cells	ACTR2,ACTR3,AKT1,AKT3,ARPC1B,ARPC4,CALM1 (includes others),CAMK4,FOS,FYN,HLA-B,IKBKE,IKBKG,ITPR1,ITPR2,ITPR3,JUN,LAT,MAP2K1,MAPK10,MAPK12,MAPK9,NFATC3,NFKB2,NFKBIA,PAK1,PIK3C2A,PIK3C2B,PIK3R1,PIK3R3,PIK3R4,PLCG1,PPP3CA,PPP3CB,PPP3R1,PTPN11,RAC1	0	0.507
Superpathway of Melatonin Degradation	B3GAT3,CSGALNACT1,CYP1B1,CYP2B6,CYP2C9,CYP2D6,CYP3A5,EXT2,LARGE1,LARGE2,MAOA,SULT1A1	0	0.577
LXR/RXR Activation	A1BG,ABCA1,ACACA,AGT,APOM,C3,C4A/C4B,CCL2,CLU,ECHS1,FASN,FDFT1,HADH,HMGCR,HPR,IL18,IL1RAPL1,IL1RAPL2,IL33,ITIH4,LDLR,LPL,MLXIPL,NFKB2,NOS2,PLTP,SCD,SERPINF1,SREBF1,TLR4,TNFRSF1A	0	0.655
Activation of IRF by Cytosolic Pattern Recognition Receptors	CD40,CREBBP,IFIH1,IFIT2,IFNAR1,IKBKE,IKBKG,IL10,JUN,MAPK10,MAPK12,MAPK9,MAVS,NFKB2,NFKBIA,PPIB,TANK,TRAF3,TRAF6	0	0.688
Systemic Lupus Erythematosus In B Cell Signaling Pathway	AKT1,AKT3,BAD,CALM1 (includes others),CAMK4,CBL,CCND1,CCND2,CCND3,CD40,CD70,CTNNB1,EDA,FOS,FOXO1,FOXO3,FOXO6,FYN,HRAS,IFIH1,IFIT2,IFNAR1,IFNAR2,IFNGR2,IL10,IL11,IL18,IL33,IL6ST,INPP5D,INPP5F,INPP5J,INPPL1,IRF5,JAK1,JAK2,JUN,KRAS,LIF,MAP2K1,MAP4K4,MAPK1,MAPK3,MAVS,MCL1,MRAS,MTOR,MYD88,NFATC3,NFKB2,NRAS,PAG1,PIK3C2A,PIK3C2B,PIK3R1,PIK3R3,PIK3R4,PIM2,PPP3CA,PPP3CB,PPP3R1,PRKCA,PRKCB,PRKCD,PRKCE,PRKC…	0	0.704
Coagulation System	A2M,F12,F2R,F3,PLAU,PLAUR,SERPINE1,TFPI	0	0.707
NAD Salvage Pathway II	ACP1,ACP6,NMNAT1,NMNAT2,NMRK1,NT5C2,NT5C3A,NT5E	0	0.707
iCOS-iCOSL Signaling in T Helper Cells	AKT1,AKT3,BAD,CALM1 (includes others),CAMK2A,CAMK2B,CAMK2D,CAMK4,CD40,HLA-B,IKBKE,IKBKG,IL2RA,INPP5D,ITPR1,ITPR2,ITPR3,LAT,NFATC3,NFKB2,NFKBIA,PIK3C2A,PIK3C2B,PIK3R1,PIK3R3,PIK3R4,PLCG1,PLEKHA1,PLEKHA3,PPP3CA,PPP3CB,PPP3R1,RAC1,SHC1	0	0.756
T Cell Exhaustion Signaling Pathway	ACVR2A,AKT1,AKT3,FOS,FOXO1,HLA-B,HLA-C,HLA-DPB1,HLA-E,HLA-G,HRAS,IFNAR1,IFNAR2,IL10,IL10RB,JAK1,JAK2,JUN,KDR,KRAS,LAG3,MAPK1,MAPK10,MAPK12,MAPK3,MAPK9,MRAS,MTOR,NFATC3,NRAS,PIK3C2A,PIK3C2B,PIK3R1,PIK3R3,PIK3R4,PLCG1,PPP2CB,PPP2R1A,PPP2R1B,PPP2R2A,PPP2R2B,PPP2R2C,PPP2R3A,PPP2R5B,PPP2R5E,PRDM1,PTPN11,RALA,RAP1B,RAP2B,RASD2,RRAS,SMAD2,SMAD3,STAT3,STAT4,TCF7,TGFB1,TGFBR1,TGFBR2,TYK2,VEGFA	0	0.781
Calcium Transport I	ANXA5,ATP2B1,ATP2B2,ATP2B3	0	1
Cardiomyocyte Differentiation via BMP Receptors	BMP2,BMP4,BMP7,BMPR1A,MEF2C,MYH7,SMAD6	0	1
Estrogen Biosynthesis	AKR1C3,CYP1B1,CYP2B6,CYP2C9,CYP2D6,CYP3A5,HSD17B11,HSD17B4,HSD17B8	0	1
Leukotriene Biosynthesis	GGT1,GGT5,GGT7,MGST3	0	1
B Cell Receptor Signaling	AKT1,AKT3,BAD,CALM1 (includes others),CAMK2A,CAMK2B,CAMK2D,CAMK4,CFL1,CREBBP,EBF1,EGR1,ETS1,FOXO1,GSK3A,HRAS,IKBKE,IKBKG,INPP5D,INPP5F,INPP5J,INPPL1,JUN,KRAS,MAP2K1,MAP2K3,MAP2K6,MAP2K7,MAP3K10,MAP3K9,MAPK1,MAPK12,MAPK14,MAPK3,MAPK9,MEF2C,MRAS,MTOR,NFATC3,NFKB2,NFKBIA,NRAS,PAG1,PAX5,PIK3C2A,PIK3C2B,PIK3R1,PIK3R3,PIK3R4,POU2F2,PPP3CA,PPP3CB,PPP3R1,PRKCB,PTPN11,RAC1,RAF1,RALA,RAP1B,RAP2B,RASD2,RASS…	0	1.213
Acetone Degradation I (to Methylglyoxal)	CYP1B1,CYP2B6,CYP2C9,CYP2D6,CYP3A5	0	1.342
Bupropion Degradation	CYP1B1,CYP2B6,CYP2C9,CYP2D6,CYP3A5	0	1.342
PKCθ Signaling in T Lymphocytes	CACNA1A,CACNA1B,CACNA1C,CACNA1D,CACNA1E,CACNA1G,CACNA1I,CACNA2D1,CACNA2D2,CACNA2D3,CACNB1,CACNB2,CACNB3,CACNB4,CACNG2,CACNG7,CACNG8,CAMK2A,CAMK2B,CAMK2D,FOS,FYN,HLA-B,HRAS,IKBKE,IKBKG,JUN,KRAS,LAT,MAP3K10,MAP3K9,MAPK1,MAPK3,MRAS,NFATC3,NFKB2,NFKBIA,NRAS,PIK3C2A,PIK3C2B,PIK3R1,PIK3R3,PIK3R4,PLCG1,PPP3CA,PPP3CB,PPP3R1,RAC1,RAC3,RALA,RAP1B,RAP2B,RASD2,RRAS,SOS1,VAV2,VAV3	0	1.441
Calcium-induced T Lymphocyte Apoptosis	CABIN1,CALM1 (includes others),CAMK4,HDAC1,HLA-B,ITPR1,ITPR2,ITPR3,PLCG1,PPP3CA,PPP3CB,PPP3R1,PRKCA,PRKCB,PRKCD,PRKCE,PRKCG,PRKCH,PRKCI,PRKCZ,PRKD3	0	1.789
Bile Acid Biosynthesis, Neutral Pathway	AKR1C1/AKR1C2,AKR1C3,SCP2,SLC27A5	0	2
Complement System	C1QBP,C2,C3,C4A/C4B,C7,C8G,CD55,CD59,CFI,MASP1,SERPING1	0	2.121
Gαs Signaling	ADCY1,ADCY2,ADCY4,ADCY5,ADCY6,ADCY9,ADD1,ADD2,ADD3,ADORA2B,CHRM3,CNGA3,CNGB1,CNR1,CREBBP,GNB1,GNB4,GNB5,GNG10,GNG11,GNG3,GNG4,GNG5,MAP2K1,MAPK1,MAPK3,MC4R,MRAS,PRKACA,PRKACB,PRKAG2,PRKAR1A,PRKAR1B,PRKAR2A,PRKAR2B,PTGIR,RAPGEF3,RAPGEF4,RGS2,RYR3	0	2.263
cAMP-mediated signaling	ADCY1,ADCY2,ADCY4,ADCY5,ADCY6,ADCY9,ADORA2B,ADRA2A,AKAP1,AKAP11,AKAP12,AKAP13,AKAP17A,AKAP2,AKAP3,AKAP5,AKAP6,AKAP7,AKAP8,AKAP9,CALM1 (includes others),CAMK1D,CAMK2A,CAMK2B,CAMK2D,CAMK4,CHRM2,CHRM3,CNGA3,CNGB1,CNR1,CREBBP,DUSP4,DUSP6,GABBR1,GABBR2,GDE1,GDPD1,GNAI1,GNAI2,GNAO1,GRK4,GRM6,GRM7,GRM8,HTR1B,LPAR1,MAP2K1,MAPK1,MAPK3,MC4R,OPRK1,OPRL1,OPRM1,PDE10A,PDE11A,PDE12,PDE1A,PDE1B,PDE1C,PDE2A,PDE3…	0	2.907
1D-myo-inositol Hexakisphosphate Biosynthesis V (from Ins(1,3,4)P3)	IPMK	0
2-oxobutanoate Degradation I	PCCA,PCCB	0
Acetate Conversion to Acetyl-CoA	ACSL1	0
Agranulocyte Adhesion and Diapedesis	ACTA1,ACTA2,ACTB,ACTC1,ACTG2,CCL2,CCL27,CD34,CD99,CLDN12,CLDN14,CLDN15,CX3CL1,CXCL14,CXCR4,EZR,FN1,GNAI1,GNAI2,IL18,IL33,ITGA2,ITGA3,ITGA5,JAM3,MMP10,MMP19,MMP2,MMP24,MYH11,MYH14,MYH7,MYH7B,MYH9,MYL5,MYL6,MYL6B,MYL9,PODXL,PODXL2,RDX,SDC4,TNFRSF1A,VCAM1	0
Airway Pathology in Chronic Obstructive Pulmonary Disease	CELA2A,MMP2	0
Allograft Rejection Signaling	CD40,FAS,HLA-B,HLA-C,HLA-DPB1,HLA-E,HLA-G,IL10	0
Altered T Cell and B Cell Signaling in Rheumatoid Arthritis	CD40,CSF1,FAS,HLA-B,IL10,IL18,IL33,NFKB2,SPP1,TGFB1,TLR4,TRAF3	0
Anandamide Degradation	FAAH2	0
Androgen Biosynthesis	AKR1C3,SRD5A3	0
Antigen Presentation Pathway	CIITA,HLA-B,HLA-C,HLA-DPB1,HLA-E,HLA-G,PDIA3,PSMB5,PSMB6	0
Arginine Biosynthesis IV	GLUD1,GLUD2	0
Arginine Degradation I (Arginase Pathway)	ALDH4A1	0
Arginine Degradation VI (Arginase 2 Pathway)	PYCR1,PYCR3	0
Atherosclerosis Signaling	ABHD3,APOM,CCL2,CD40,CLU,COL11A2,COL18A1,COL1A1,COL2A1,COL3A1,COL5A3,CSF1,CXCR4,F3,IL18,IL33,LPL,NFKB2,PDGFA,PDGFB,PDGFC,PDGFD,PLA2G3,PLA2G4A,PLA2G4B,PLA2G4C,PNPLA3,PNPLA8,TGFB1,TNFRSF12A,VCAM1	0
Autoimmune Thyroid Disease Signaling	CD40,FAS,HLA-B,HLA-C,HLA-E,HLA-G,IL10,TPO	0
B Cell Development	CD40,HLA-B	0
Catecholamine Biosynthesis	DDC	0
Ceramide Degradation	ACER2,ACER3	0
Circadian Rhythm Signaling	ADCYAP1,ARNTL,BHLHE41,CREBBP,CSNK1E,GRIN1,GRIN2B,GRIN2D,GRIN3A,GRINA,PER1	0
Citrulline-Nitric Oxide Cycle	NOS1,NOS2	0
Cleavage and Polyadenylation of Pre-mRNA	CPSF3,CPSF4,CSTF1	0
Coenzyme A Biosynthesis	PPCS	0
Communication between Innate and Adaptive Immune Cells	CD40,HLA-B,HLA-C,HLA-E,HLA-G,IL10,IL18,IL33,TLR4	0
Creatine-phosphate Biosynthesis	CKMT1A/CKMT1B,MAP4K4	0
Crosstalk between Dendritic Cells and Natural Killer Cells	ACTA1,ACTA2,ACTB,ACTC1,ACTG2,CAMK2A,CAMK2B,CAMK2D,CD40,FAS,FSCN3,HLA-B,HLA-C,HLA-E,HLA-G,ICAM3,IL18,ITGAL,LTBR,MICA,MICB,NECTIN2,NFKB2,TLN1,TLN2,TLR4	0
CTLA4 Signaling in Cytotoxic T Lymphocytes	AKT1,AKT3,AP1B1,AP1G2,AP1M1,AP1S1,AP2B1,CLTB,FYN,HLA-B,HLA-C,HLA-E,JAK2,LAT,PIK3C2A,PIK3C2B,PIK3R1,PIK3R3,PIK3R4,PLCG1,PPP2CB,PPP2R1A,PPP2R1B,PPP2R2A,PPP2R2B,PPP2R2C,PPP2R3A,PPP2R5B,PPP2R5E,PTPN11,ZBTB12	0
D-glucuronate Degradation I	CRYL1	0
Differential Regulation of Cytokine Production in Intestinal Epithelial Cells by IL-17A and IL-17F	CCL2,IL10	0
Differential Regulation of Cytokine Production in Macrophages and T Helper Cells by IL-17A and IL-17F	CCL2,IL10	0
Diphthamide Biosynthesis	EEF2	0
Embryonic Stem Cell Differentiation into Cardiac Lineages	MESP1,SOX2,SP4	0
Extrinsic Prothrombin Activation Pathway	F12,F3,TFPI	0
FXR/RXR Activation	A1BG,AGT,AKT1,AKT3,APOM,C3,C4A/C4B,CLU,CREBBP,FASN,FGF19,FOXO1,G6PC3,HPR,IL18,IL33,ITIH4,LPL,MAPK10,MAPK12,MAPK9,MLXIPL,MTTP,PCK2,PLTP,SCARB1,SDC1,SERPINF1,SLC27A5,SLC51A,SREBF1	0
G-Protein Coupled Receptor Signaling	ADCY1,ADCY2,ADCY4,ADCY5,ADCY6,ADCY9,ADORA2B,ADRA2A,AKT1,AKT3,CAMK2A,CAMK2B,CAMK2D,CAMK4,CHRM2,CHRM3,CNR1,CREBBP,DUSP4,DUSP6,FYN,GABBR1,GABBR2,GDE1,GDPD1,GNAI1,GNAI2,GNAO1,GRK4,GRM1,GRM5,GRM6,GRM7,GRM8,HRAS,HTR1B,HTR2C,IKBKE,IKBKG,KRAS,LPAR1,MAP2K1,MAPK1,MAPK3,MC4R,MRAS,NFKB2,NFKBIA,NRAS,OPRK1,OPRL1,OPRM1,PDE10A,PDE11A,PDE12,PDE1A,PDE1B,PDE1C,PDE2A,PDE3B,PDE4A,PDE4D,PDE5A,PDE6A,PDE7A,PDE7B,PDE8A,P…	0
Galactose Degradation I (Leloir Pathway)	GALK1,GALM	0
Glucocorticoid Biosynthesis	CYP21A2	0
Glycerol Degradation I	GPD2	0
Glycine Betaine Degradation	SHMT1,SHMT2	0
Glycine Cleavage Complex	GCSH,GLDC	0
Glycoaminoglycan-protein Linkage Region Biosynthesis	B3GAT1,B3GAT3	0
Graft-versus-Host Disease Signaling	FAS,HLA-B,HLA-C,HLA-E,HLA-G,IL18,IL33	0
Granulocyte Adhesion and Diapedesis	CCL2,CCL27,CD99,CLDN12,CLDN14,CLDN15,CX3CL1,CXCL14,CXCR4,EZR,GNAI1,GNAI2,IL18,IL1RAPL1,IL1RAPL2,IL33,ITGA2,ITGA3,ITGA5,ITGAL,ITGB3,JAM3,MMP10,MMP19,MMP2,MMP24,RDX,SDC1,SDC2,SDC3,SDC4,TNFRSF1A,VCAM1	0
Granzyme A Signaling	CREBBP,HIST1H1B,HIST1H1D,HMGB2,NME1	0
Gustation Pathway	ADCY1,ADCY2,ADCY4,ADCY5,ADCY6,ADCY9,ASIC1,ASIC3,CACNA1A,CACNA1B,CACNA1C,CACNA1D,CACNA1E,CACNA1G,CACNA1I,CACNA2D1,CACNA2D2,CACNA2D3,CACNB1,CACNB2,CACNB3,CACNB4,CACNG2,CACNG7,CACNG8,GDE1,GDPD1,GNB1,GNG11,GNG5,ITPR1,ITPR2,ITPR3,P2RX1,P2RX5,PDE10A,PDE11A,PDE12,PDE1A,PDE1B,PDE1C,PDE2A,PDE3B,PDE4A,PDE4D,PDE5A,PDE6A,PDE7A,PDE7B,PDE8A,PDE9A,PRKACA,PRKACB,PRKAG2,PRKAR1A,PRKAR1B,PRKAR2A,PRKAR2B	0
Hematopoiesis from Multipotent Stem Cells	CSF1,KITLG	0
Hematopoiesis from Pluripotent Stem Cells	CSF1,IL10,IL11,KITLG,LIF	0
Heme Biosynthesis II	ALAD,HMBS,UROS	0
Hepatic Cholestasis	ABCB1,ABCC1,ADCY1,ADCY2,ADCY4,ADCY5,ADCY6,ADCY9,CD70,EDA,FGF19,IKBKE,IKBKG,IL11,IL18,IL1RAPL1,IL1RAPL2,IL33,JUN,LIF,MAPK10,MAPK12,MAPK9,MYD88,NFKB2,NFKBIA,PPRC1,PRKACA,PRKACB,PRKAG2,PRKAR1A,PRKAR1B,PRKAR2A,PRKAR2B,PRKCA,PRKCB,PRKCD,PRKCE,PRKCG,PRKCH,PRKCI,PRKCZ,PRKD3,SLCO3A1,SREBF1,TGFB1,TGFB2,TGFB3,TJP2,TLR4,TNFRSF1A,TNFSF9,TRAF2,TRAF6	0
HIF1α Signaling	AKT1,AKT3,CREBBP,ELOC,HIF1A,HRAS,HSP90AA1,JUN,KRAS,LDHB,MAPK1,MAPK10,MAPK12,MAPK14,MAPK15,MAPK3,MAPK9,MMP10,MMP19,MMP2,MMP24,MRAS,NCOA1,NOS1,NOS2,NRAS,PDGFC,PGF,PIK3C2A,PIK3C2B,PIK3R1,PIK3R3,PIK3R4,RALA,RAP1B,RAP2B,RASD2,RBX1,RRAS,SLC2A1,SLC2A3,TP53,VEGFA,VEGFB	0
Histidine Degradation III	FTCD,MTHFD1L,MTHFD2	0
Histidine Degradation VI	CYP46A1,MICAL3	0
IL-10 Signaling	BLVRB,FOS,IKBKE,IKBKG,IL10,IL10RB,IL18,IL1RAPL1,IL1RAPL2,IL33,IL4R,JAK1,JUN,MAP2K3,MAP2K6,MAP4K4,MAPK1,MAPK12,MAPK14,NFKB2,NFKBIA,SOCS3,SP1,STAT3,TAB1,TRAF6,TYK2	0
IL-12 Signaling and Production in Macrophages	AKT1,AKT3,APOM,CD40,CLU,FOS,IKBKE,IKBKG,IL10,IL18,JUN,MAP2K1,MAPK1,MAPK10,MAPK12,MAPK14,MAPK3,MAPK9,MYD88,NCOA1,NFKB2,NOS2,PIK3C2A,PIK3C2B,PIK3R1,PIK3R3,PIK3R4,PRKCA,PRKCB,PRKCD,PRKCE,PRKCG,PRKCH,PRKCI,PRKCZ,PRKD3,RAB7A,STAT4,TGFB1,TGFB2,TGFB3,TLR4,TRAF6,ZNF668	0
IL-15 Production	ALK,AXL,BLK,CLK1,CLK4,CSF2RA,DDR1,DYRK3,EPHA2,EPHA4,EPHA5,EPHA6,EPHA8,EPHB1,EPHB2,EPHB4,ERBB2,ERBB3,FER,FGFR1,FLT4,FYN,IGF1R,JAK1,JAK2,KDR,LMTK2,LMTK3,MAP2K1,MAP2K3,MAP2K6,MAP2K7,MATK,MERTK,NFKB2,NTRK2,NTRK3,PDGFRB,PEAK1,PRKCI,PRKCZ,PTK7,ROR1,TNK2,TXK,TYK2,TYRO3,YES1	0
IL-17A Signaling in Fibroblasts	CCL2,FOS,IKBKE,IKBKG,IL17RA,JUN,MAPK1,MAPK12,MAPK14,MAPK3,NFKB2,NFKBIA,TRAF6	0
Iron homeostasis signaling pathway	ACO1,ACO2,ATP6AP1L,ATP6V0A1,ATP6V0A2,ATP6V0C,ATP6V0E1,ATP6V1A,ATP6V1B2,ATP6V1D,ATP6V1E2,ATP6V1G2,ATP6V1H,BMP1,BMP2,BMP4,BMP7,BMPR1A,CIAO2A,CIAO2B,CP,EPAS1,ERFE,FBXL5,FTL,FXN,GDF15,HAMP,HBG1,HIF1A,HMOX2,HP,JAK1,JAK2,MAPK1,MAPK3,MCOLN1,NUBP2,PCBP1,PDGFA,PDGFB,PDGFRB,SKP2,SLC39A14,SMAD1,SMAD2,SMAD3,STAT3,STAT5B,STEAP3,TFR2,TFRC,TWSG1,TYK2	0
Lactose Degradation III	GLB1	0
Lipid Antigen Presentation by CD1	AP1B1,AP1G2,AP2B1,ARF6,PDIA3	0
Maturity Onset Diabetes of Young (MODY) Signaling	ALDOB,CACNA1A,CACNA1C,CACNA1D,CACNA1E,GAPDH,NEUROD1	0
Melatonin Degradation II	MAOA	0
Mineralocorticoid Biosynthesis	CYP21A2	0
MSP-RON Signaling Pathway	ACTA1,ACTA2,ACTB,ACTC1,ACTG2,CCL2,CSF1,F12,JAK2,KLK11,NOS2,PIK3C2A,PIK3C2B,PIK3R1,PIK3R3,PIK3R4,PRKCZ,TLR4	0
N-acetylglucosamine Degradation I	GNPDA1	0
NAD Biosynthesis from 2-amino-3-carboxymuconate Semialdehyde	NMNAT1,NMNAT2	0
NAD biosynthesis II (from tryptophan)	AFMID,NMNAT1,NMNAT2	0
NAD Phosphorylation and Dephosphorylation	ACP1,ACP6	0
NADH Repair	GAPDH	0
Nur77 Signaling in T Lymphocytes	CABIN1,CALM1 (includes others),CAMK4,CASP9,HDAC1,HDAC9,HLA-B,PPP3CA,PPP3CB,PPP3R1	0
Oxidized GTP and dGTP Detoxification	NUDT1	0
Phagosome Formation	FN1,FNBP1,ITGA2,ITGA3,ITGA5,PDIA3,PIK3C2A,PIK3C2B,PIK3R1,PIK3R3,PIK3R4,PLCB1,PLCB3,PLCB4,PLCD1,PLCD3,PLCD4,PLCE1,PLCG1,PLCH1,PLCH2,PLCL1,PRKCA,PRKCB,PRKCD,PRKCE,PRKCG,PRKCH,PRKCI,PRKCZ,PRKD3,RAC1,RAC3,RHOA,RHOB,RHOC,RHOG,RHOH,RND3,SCARA3,TLR4	0
Phototransduction Pathway	CNGA3,CNGB1,GNB1,GNB5,GUCY1A1,GUCY1B1,OPN3,PDE6A,PRKACA,PRKACB,PRKAG2,PRKAR1A,PRKAR1B,PRKAR2A,PRKAR2B,RGS9	0
Pregnenolone Biosynthesis	CYP46A1,MICAL3	0
Primary Immunodeficiency Signaling	ADA,CD40,CIITA,IKBKG,RFXAP,UNG	0
Proline Biosynthesis II (from Arginine)	PYCR1,PYCR3	0
Prostanoid Biosynthesis	PTGDS	0
PXR/RXR Activation	ABCB1,AKT1,AKT3,CYP2B6,CYP2C9,CYP3A5,FOXO1,FOXO3,NCOA1,NR3C1,PAPSS2,PCK2,PRKACA,PRKACB,PRKAG2,PRKAR1A,PRKAR1B,PRKAR2A,PRKAR2B,SCD	0
Pyruvate Fermentation to Lactate	LDHB	0
Retinoate Biosynthesis II	RBP1	0
Role of Cytokines in Mediating Communication between Immune Cells	IL10,IL18,IL33,TGFB1	0
Role of Hypercytokinemia/hyperchemokinemia in the Pathogenesis of Influenza	CCL2,IL18,IL33	0
Role of IL-17A in Arthritis	CCL2,IL17RA,MAP2K1,MAP2K3,MAP2K6,MAPK1,MAPK10,MAPK12,MAPK14,MAPK3,MAPK9,MAPKAPK2,NFKB2,NFKBIA,NOS2,PIK3C2A,PIK3C2B,PIK3R1,PIK3R3,PIK3R4,RPS6KA1	0
Role of IL-17A in Psoriasis	IL17RA	0
Role of JAK1 and JAK3 in γc Cytokine Signaling	HRAS,IL2RA,IL4R,IRS1,JAK1,JAK2,KRAS,MAPK1,MAPK3,MRAS,NRAS,PIK3C2A,PIK3C2B,PIK3R1,PIK3R3,PIK3R4,PTPN11,RALA,RAP1B,RAP2B,RASD2,RRAS,SHC1,SOCS3,STAT3,STAT5B	0
Role of JAK2 in Hormone-like Cytokine Signaling	IRS1,JAK1,JAK2,PTPN11,SH2B1,SH2B3,SHC1,SIRPA,SOCS2,SOCS3,STAT3,STAT5B,TYK2	0
Role of Lipids/Lipid Rafts in the Pathogenesis of Influenza	FDPS,IFNAR1	0
Role of PKR in Interferon Induction and Antiviral Response	AKT1,BID,CASP9,IKBKE,IKBKG,MAP2K3,MAP2K6,MAPK14,NFKB2,NFKBIA,RNASEL,TNFRSF1A,TP53,TRAF2,TRAF3,TRAF5,TRAF6	0
Serotonin and Melatonin Biosynthesis	DDC	0
Serotonin Receptor Signaling	ADCY1,ADCY2,ADCY4,ADCY5,ADCY6,ADCY9,DDC,GCH1,HTR1B,HTR2C,MAOA,PCBD1,QDPR,SLC18A3,SPR	0
Spermine and Spermidine Degradation I	SAT2	0
Sphingosine and Sphingosine-1-phosphate Metabolism	ACER2,ACER3,SGPP1	0
Systemic Lupus Erythematosus Signaling	AKT1,AKT3,C7,C8G,CAMK4,CBL,CD2BP2,CD40,EFTUD2,FOS,HLA-B,HLA-C,HLA-E,HLA-G,HRAS,IL10,IL18,IL33,INPP5D,JUN,KRAS,LAT,LSM10,LSM14B,LSM4,LSM5,LSM6,LSM7,LSM8,MAPK1,MAPK3,MRAS,MTOR,NFATC3,NRAS,PIK3C2A,PIK3C2B,PIK3R1,PIK3R3,PIK3R4,PIM2,PLCG1,PPIH,PRPF18,PRPF19,PRPF38B,PRPF40A,PRPF40B,PRPF4B,PRPF6,RALA,RAP1B,RAP2B,RASD2,RNPC3,RRAS,SART1,SF3B4,SNRNP25,SNRNP27,SNRNP35,SNRNP40,SNRPA,SNRPB,SNRPB2,SNRPC,SNRPD2…	0
T Cell Receptor Signaling	CALM1 (includes others),CAMK4,CBL,FOS,FYN,HRAS,IKBKE,IKBKG,JUN,KRAS,LAT,MAP2K1,MAPK1,MAPK3,MRAS,NFATC3,NFKB2,NFKBIA,NRAS,PAG1,PIK3C2A,PIK3C2B,PIK3R1,PIK3R3,PIK3R4,PLCG1,PPP3CA,PPP3CB,PPP3R1,PTPN7,RAC1,RAF1,RALA,RAP1B,RAP2B,RASD2,RRAS,SOS1,TXK,VAV2,VAV3	0
T Helper Cell Differentiation	CD40,HLA-B,IFNGR2,IL10,IL10RB,IL18,IL2RA,IL4R,IL6ST,STAT3,STAT4,TGFB1,TGFBR1,TGFBR2,TNFRSF1A	0
Telomere Extension by Telomerase	MRE11,POT1,RAD50,TERF1,TERF2IP,XRCC5	0
Tetrahydrofolate Salvage from 5,10-methenyltetrahydrofolate	MTHFD1L,MTHFD2	0
Th1 and Th2 Activation Pathway	ACVR2A,APH1A,APH1B,BHLHE41,CD40,CHD4,CXCR4,HLA-B,HLA-DPB1,IFNAR1,IFNGR2,IKZF1,IL10,IL10RB,IL18,IL27RA,IL2RA,IL33,IL4R,JAG1,JAG2,JAK1,JAK2,JUN,MAP2K6,NCSTN,NFATC3,NFIL3,NOTCH2,NOTCH3,PIK3C2A,PIK3C2B,PIK3R1,PIK3R3,PIK3R4,PSENEN,SOCS3,STAT3,STAT4,STAT5B,TGFB1,TGFBR1,TGFBR2,TYK2	0
Thyroid Hormone Biosynthesis	TPO	0
Thyroid Hormone Metabolism I (via Deiodination)	DIO3	0
Thyronamine and Iodothyronamine Metabolism	DIO3	0
Trehalose Degradation II (Trehalase)	HK1	0
Tryptophan Degradation to 2-amino-3-carboxymuconate Semialdehyde	AFMID	0
Tyrosine Degradation I	FAH,GSTZ1	0
UDP-N-acetyl-D-glucosamine Biosynthesis II	GNPNAT1,PGM3	0
Urea Cycle	CPS1	0
Xenobiotic Metabolism Signaling	ABCB1,AIP,ALDH16A1,ALDH18A1,ALDH1B1,ALDH1L2,ALDH3B1,ALDH4A1,ALDH6A1,ALDH7A1,ALDH9A1,ANKRA2,CAMK1D,CAMK2A,CAMK2B,CAMK2D,CAMK4,CES4A,CHST1,CHST12,CHST7,CREBBP,CYP1B1,CYP2B6,CYP2C9,CYP3A5,ESD,FMO5,FTL,GSTO1,GSTO2,GSTP1,GSTZ1,HDAC5,HRAS,HS2ST1,HS3ST3B1,HS6ST1,HS6ST2,HSP90AA1,HSP90B1,KEAP1,KRAS,MAOA,MAP2K1,MAP2K3,MAP2K6,MAP2K7,MAP3K10,MAP3K9,MAPK1,MAPK12,MAPK14,MAPK3,MAPK9,MGMT,MGST1,MGST3,MRAS,NCOA1,…	0
Zymosterol Biosynthesis	LBR,NSDHL	0

## Sheet: RNAseq_UP_ED_x_NPC_DAVID
DAVID Functional Annotation Chart	Term	Genes	-log10(FDR)
UP_KEYWORDS	Differentiation	ENSG00000114646, ENSG00000164853, ENSG00000148053, ENSG00000132872, ENSG00000123307, ENSG00000154134, ENSG00000196132, ENSG00000148516, ENSG00000090932, ENSG00000106538, ENSG00000005108, ENSG00000106483, ENSG00000129993, ENSG00000139767, ENSG00000185008, ENSG00000197921, ENSG00000143858, ENSG00000144485, ENSG00000162992, ENSG00000145920, ENSG00000085276, ENSG00000130222, ENSG00000205213, ENSG0000…	10.1789
UP_KEYWORDS	Neurogenesis	ENSG00000114646, ENSG00000164853, ENSG00000135903, ENSG00000148053, ENSG00000152784, ENSG00000154134, ENSG00000123307, ENSG00000196132, ENSG00000185008, ENSG00000116106, ENSG00000197921, ENSG00000145242, ENSG00000148516, ENSG00000162992, ENSG00000145920, ENSG00000188290, ENSG00000112139, ENSG00000077279	8.70465
UP_KEYWORDS	Developmental protein	ENSG00000114646, ENSG00000164853, ENSG00000148053, ENSG00000123307, ENSG00000154134, ENSG00000109851, ENSG00000196132, ENSG00000116106, ENSG00000108001, ENSG00000090932, ENSG00000077264, ENSG00000106483, ENSG00000177508, ENSG00000135903, ENSG00000088881, ENSG00000185008, ENSG00000197921, ENSG00000276644, ENSG00000144485, ENSG00000221818, ENSG00000162992, ENSG00000085276, ENSG00000130222, ENSG0000…	8.52106
UP_SEQ_FEATURE	signal peptide	ENSG00000114646, ENSG00000183087, ENSG00000107736, ENSG00000182379, ENSG00000066468, ENSG00000148053, ENSG00000154134, ENSG00000162745, ENSG00000116106, ENSG00000105855, ENSG00000092969, ENSG00000090932, ENSG00000076356, ENSG00000139292, ENSG00000089199, ENSG00000106538, ENSG00000124785, ENSG00000171189, ENSG00000106483, ENSG00000153233, ENSG00000005108, ENSG00000175356, ENSG00000185985, ENSG0000…	6.34884
INTERPRO	IPR013783:Immunoglobulin-like fold	ENSG00000066468, ENSG00000148053, ENSG00000144619, ENSG00000154134, ENSG00000196776, ENSG00000088881, ENSG00000185008, ENSG00000116106, ENSG00000145242, ENSG00000184144, ENSG00000076356, ENSG00000108001, ENSG00000221818, ENSG00000149294, ENSG00000160097, ENSG00000112139, ENSG00000162692, ENSG00000163531	4.86448
UP_SEQ_FEATURE	disulfide bond	ENSG00000114646, ENSG00000183087, ENSG00000066468, ENSG00000148053, ENSG00000154134, ENSG00000162745, ENSG00000105855, ENSG00000092969, ENSG00000090932, ENSG00000089199, ENSG00000106483, ENSG00000005108, ENSG00000175356, ENSG00000157322, ENSG00000144619, ENSG00000196159, ENSG00000196776, ENSG00000185008, ENSG00000146250, ENSG00000136960, ENSG00000134917, ENSG00000184144, ENSG00000123560, ENSG0000…	4.48757
UP_KEYWORDS	Glycoprotein	ENSG00000114646, ENSG00000107736, ENSG00000066468, ENSG00000159023, ENSG00000183960, ENSG00000089199, ENSG00000139292, ENSG00000124785, ENSG00000091664, ENSG00000005108, ENSG00000175356, ENSG00000140937, ENSG00000157322, ENSG00000196159, ENSG00000185008, ENSG00000145242, ENSG00000170989, ENSG00000205213, ENSG00000152583, ENSG00000162692, ENSG00000179915, ENSG00000113070, ENSG00000183087, ENSG0000…	4.25114
UP_KEYWORDS	Disulfide bond	ENSG00000114646, ENSG00000183087, ENSG00000066468, ENSG00000148053, ENSG00000154134, ENSG00000162745, ENSG00000105855, ENSG00000092969, ENSG00000090932, ENSG00000076356, ENSG00000139292, ENSG00000089199, ENSG00000106538, ENSG00000106483, ENSG00000005108, ENSG00000175356, ENSG00000157322, ENSG00000144619, ENSG00000196159, ENSG00000196776, ENSG00000185008, ENSG00000146250, ENSG00000136960, ENSG0000…	4.21306
UP_SEQ_FEATURE	domain:Ig-like C2-type 5	ENSG00000149294, ENSG00000144619, ENSG00000154134, ENSG00000162692, ENSG00000185008, ENSG00000163531, ENSG00000184144	3.97037
UP_SEQ_FEATURE	glycosylation site:N-linked (GlcNAc...)	ENSG00000114646, ENSG00000183087, ENSG00000107736, ENSG00000066468, ENSG00000182379, ENSG00000148053, ENSG00000154134, ENSG00000162745, ENSG00000116106, ENSG00000105855, ENSG00000092969, ENSG00000183960, ENSG00000167614, ENSG00000076356, ENSG00000139292, ENSG00000171189, ENSG00000106483, ENSG00000153233, ENSG00000091664, ENSG00000005108, ENSG00000175356, ENSG00000185985, ENSG00000140937, ENSG0000…	3.79456
GOTERM_BP_DIRECT	GO:0007411~axon guidance	ENSG00000149294, ENSG00000144619, ENSG00000154134, ENSG00000168280, ENSG00000185008, ENSG00000163531, ENSG00000179915, ENSG00000092969, ENSG00000184144, ENSG00000145242	3.73067
UP_KEYWORDS	Signal	ENSG00000114646, ENSG00000183087, ENSG00000107736, ENSG00000182379, ENSG00000066468, ENSG00000148053, ENSG00000154134, ENSG00000162745, ENSG00000116106, ENSG00000105855, ENSG00000092969, ENSG00000090932, ENSG00000076356, ENSG00000139292, ENSG00000089199, ENSG00000106538, ENSG00000124785, ENSG00000171189, ENSG00000106483, ENSG00000153233, ENSG00000005108, ENSG00000175356, ENSG00000185985, ENSG0000…	3.55623
UP_SEQ_FEATURE	domain:Ig-like C2-type 1	ENSG00000149294, ENSG00000066468, ENSG00000148053, ENSG00000144619, ENSG00000154134, ENSG00000162692, ENSG00000185008, ENSG00000163531, ENSG00000184144	3.46502
UP_SEQ_FEATURE	domain:Ig-like C2-type 2	ENSG00000149294, ENSG00000066468, ENSG00000148053, ENSG00000144619, ENSG00000154134, ENSG00000162692, ENSG00000185008, ENSG00000163531, ENSG00000184144	3.46502
UP_SEQ_FEATURE	domain:Ig-like C2-type 3	ENSG00000149294, ENSG00000066468, ENSG00000144619, ENSG00000154134, ENSG00000162692, ENSG00000185008, ENSG00000163531, ENSG00000184144	3.36364
UP_SEQ_FEATURE	domain:Ig-like C2-type 4	ENSG00000149294, ENSG00000144619, ENSG00000154134, ENSG00000162692, ENSG00000185008, ENSG00000163531, ENSG00000184144	3.33614
INTERPRO	IPR013098:Immunoglobulin I-set	ENSG00000149294, ENSG00000066468, ENSG00000148053, ENSG00000144619, ENSG00000154134, ENSG00000162692, ENSG00000185008, ENSG00000163531, ENSG00000184144	3.36093
INTERPRO	IPR003598:Immunoglobulin subtype 2	ENSG00000149294, ENSG00000066468, ENSG00000148053, ENSG00000144619, ENSG00000154134, ENSG00000112139, ENSG00000162692, ENSG00000185008, ENSG00000163531, ENSG00000184144	3.2272
INTERPRO	IPR003961:Fibronectin, type III	ENSG00000149294, ENSG00000144619, ENSG00000154134, ENSG00000160097, ENSG00000112139, ENSG00000185008, ENSG00000116106, ENSG00000163531, ENSG00000184144, ENSG00000145242	3.2272
UP_SEQ_FEATURE	topological domain:Extracellular	ENSG00000114646, ENSG00000107736, ENSG00000066468, ENSG00000148053, ENSG00000154134, ENSG00000116106, ENSG00000105855, ENSG00000167614, ENSG00000076356, ENSG00000090932, ENSG00000139292, ENSG00000171189, ENSG00000005108, ENSG00000153233, ENSG00000185985, ENSG00000140937, ENSG00000118946, ENSG00000196159, ENSG00000196776, ENSG00000185008, ENSG00000145242, ENSG00000123560, ENSG00000170989, ENSG0000…	3.13472
GOTERM_BP_DIRECT	GO:0007399~nervous system development	ENSG00000144485, ENSG00000114646, ENSG00000135903, ENSG00000144619, ENSG00000145920, ENSG00000124785, ENSG00000171189, ENSG00000188290, ENSG00000139767, ENSG00000196132, ENSG00000077279, ENSG00000168779	3.08966
GOTERM_BP_DIRECT	GO:0045892~negative regulation of transcription, DNA-templated	ENSG00000183087, ENSG00000138795, ENSG00000048052, ENSG00000276644, ENSG00000148516, ENSG00000008196, ENSG00000108551, ENSG00000114126, ENSG00000085276, ENSG00000129757, ENSG00000078699, ENSG00000079102, ENSG00000205213, ENSG00000129993, ENSG00000171817	3.0441
UP_KEYWORDS	Cell adhesion	ENSG00000140937, ENSG00000107736, ENSG00000118946, ENSG00000144619, ENSG00000196159, ENSG00000196776, ENSG00000116106, ENSG00000105855, ENSG00000184144, ENSG00000167614, ENSG00000149294, ENSG00000162692, ENSG00000163531, ENSG00000179915	3.06948
UP_SEQ_FEATURE	domain:Fibronectin type-III 2	ENSG00000149294, ENSG00000144619, ENSG00000154134, ENSG00000185008, ENSG00000116106, ENSG00000163531, ENSG00000184144, ENSG00000145242	2.88726
UP_SEQ_FEATURE	domain:Fibronectin type-III 1	ENSG00000149294, ENSG00000144619, ENSG00000154134, ENSG00000185008, ENSG00000116106, ENSG00000163531, ENSG00000184144, ENSG00000145242	2.86044
SMART	SM00060:FN3	ENSG00000149294, ENSG00000144619, ENSG00000154134, ENSG00000160097, ENSG00000185008, ENSG00000116106, ENSG00000163531, ENSG00000184144, ENSG00000145242	2.87468
GOTERM_BP_DIRECT	GO:0007155~cell adhesion	ENSG00000140937, ENSG00000183087, ENSG00000118946, ENSG00000144619, ENSG00000196776, ENSG00000185008, ENSG00000116106, ENSG00000105855, ENSG00000197921, ENSG00000184144, ENSG00000170989, ENSG00000149294, ENSG00000162692	2.59857
INTERPRO	IPR001356:Homeodomain	ENSG00000176842, ENSG00000135903, ENSG00000164853, ENSG00000109851, ENSG00000168779, ENSG00000177508, ENSG00000169856, ENSG00000148516	2.61681
UP_SEQ_FEATURE	topological domain:Cytoplasmic	ENSG00000114646, ENSG00000107736, ENSG00000066468, ENSG00000148053, ENSG00000132872, ENSG00000170091, ENSG00000154134, ENSG00000116106, ENSG00000105855, ENSG00000183960, ENSG00000090932, ENSG00000167614, ENSG00000076356, ENSG00000139292, ENSG00000171189, ENSG00000153233, ENSG00000005108, ENSG00000091664, ENSG00000185985, ENSG00000140937, ENSG00000118946, ENSG00000196159, ENSG00000196776, ENSG0000…	2.5738
SMART	SM00408:IGc2	ENSG00000149294, ENSG00000066468, ENSG00000148053, ENSG00000144619, ENSG00000154134, ENSG00000112139, ENSG00000162692, ENSG00000185008, ENSG00000163531, ENSG00000184144	2.665
UP_KEYWORDS	Homeobox	ENSG00000176842, ENSG00000135903, ENSG00000164853, ENSG00000109851, ENSG00000168779, ENSG00000177508, ENSG00000169856, ENSG00000148516	2.59331
GOTERM_CC_DIRECT	GO:0030424~axon	ENSG00000144619, ENSG00000132872, ENSG00000154134, ENSG00000104435, ENSG00000116106, ENSG00000015592, ENSG00000099864, ENSG00000092969, ENSG00000177508, ENSG00000145242	2.55042
INTERPRO	IPR014896:NHR2-like	ENSG00000078699, ENSG00000079102, ENSG00000129993	2.35237
INTERPRO	IPR013289:Eight-Twenty-One	ENSG00000078699, ENSG00000079102, ENSG00000129993	2.35237
UP_KEYWORDS	Immunoglobulin domain	ENSG00000149294, ENSG00000066468, ENSG00000148053, ENSG00000144619, ENSG00000154134, ENSG00000196776, ENSG00000112139, ENSG00000162692, ENSG00000185008, ENSG00000163531, ENSG00000184144	2.34397
GOTERM_CC_DIRECT	GO:0005886~plasma membrane	ENSG00000107736, ENSG00000066468, ENSG00000132872, ENSG00000111218, ENSG00000159023, ENSG00000116106, ENSG00000105855, ENSG00000168672, ENSG00000183960, ENSG00000167614, ENSG00000076356, ENSG00000128683, ENSG00000108551, ENSG00000139292, ENSG00000124785, ENSG00000171189, ENSG00000124942, ENSG00000077264, ENSG00000153233, ENSG00000005108, ENSG00000099864, ENSG00000143603, ENSG00000140937, ENSG0000…	2.31916
SMART	SM00389:HOX	ENSG00000176842, ENSG00000135903, ENSG00000164853, ENSG00000109851, ENSG00000168779, ENSG00000177508, ENSG00000169856, ENSG00000148516	2.27955
INTERPRO	IPR007110:Immunoglobulin-like domain	ENSG00000149294, ENSG00000066468, ENSG00000148053, ENSG00000144619, ENSG00000154134, ENSG00000196776, ENSG00000112139, ENSG00000162692, ENSG00000185008, ENSG00000163531, ENSG00000184144	2.17582
UP_KEYWORDS	Chemotaxis	ENSG00000170989, ENSG00000154134, ENSG00000106538, ENSG00000185008, ENSG00000136960	2.18407
INTERPRO	IPR003599:Immunoglobulin subtype	ENSG00000149294, ENSG00000066468, ENSG00000148053, ENSG00000144619, ENSG00000154134, ENSG00000112139, ENSG00000162692, ENSG00000185008, ENSG00000163531, ENSG00000184144	2.10178
UP_SEQ_FEATURE	zinc finger region:C5-type	ENSG00000108001, ENSG00000221818, ENSG00000088881	2.03924
UP_SEQ_FEATURE	domain:TAFH	ENSG00000078699, ENSG00000079102, ENSG00000129993	2.03924
INTERPRO	IPR003894:TAFH/NHR1	ENSG00000078699, ENSG00000079102, ENSG00000129993	2.05523
INTERPRO	IPR003523:Transcription factor COE	ENSG00000108001, ENSG00000221818, ENSG00000088881	2.05523
INTERPRO	IPR018350:Transcription factor COE, conserved site	ENSG00000108001, ENSG00000221818, ENSG00000088881	2.05523
GOTERM_MF_DIRECT	GO:0005509~calcium ion binding	ENSG00000140937, ENSG00000183087, ENSG00000107736, ENSG00000118946, ENSG00000132872, ENSG00000196159, ENSG00000136960, ENSG00000141314, ENSG00000172137, ENSG00000143858, ENSG00000167614, ENSG00000090932, ENSG00000152583, ENSG00000179915, ENSG00000175356	2.06864
GOTERM_BP_DIRECT	GO:0030154~cell differentiation	ENSG00000144485, ENSG00000114646, ENSG00000085276, ENSG00000145920, ENSG00000130222, ENSG00000188290, ENSG00000139767, ENSG00000005108, ENSG00000106483, ENSG00000196132, ENSG00000169856	1.91283
KEGG_PATHWAY	hsa04514:Cell adhesion molecules (CAMs)	ENSG00000149294, ENSG00000162692, ENSG00000163531, ENSG00000179915, ENSG00000105855, ENSG00000184144	1.96922
SMART	SM00549:TAFH	ENSG00000078699, ENSG00000079102, ENSG00000129993	1.97271
INTERPRO	IPR017970:Homeobox, conserved site	ENSG00000176842, ENSG00000135903, ENSG00000164853, ENSG00000109851, ENSG00000168779, ENSG00000177508	1.80897
GOTERM_BP_DIRECT	GO:0045665~negative regulation of neuron differentiation	ENSG00000144619, ENSG00000198597, ENSG00000197921, ENSG00000177508, ENSG00000184144	1.70465
UP_KEYWORDS	DNA-binding	ENSG00000164853, ENSG00000138795, ENSG00000123307, ENSG00000109851, ENSG00000196132, ENSG00000147488, ENSG00000148516, ENSG00000108001, ENSG00000008196, ENSG00000114126, ENSG00000130711, ENSG00000079102, ENSG00000177508, ENSG00000171817, ENSG00000176842, ENSG00000135903, ENSG00000152784, ENSG00000152217, ENSG00000162772, ENSG00000088881, ENSG00000175745, ENSG00000198597, ENSG00000197921, ENSG0000…	1.73705
UP_SEQ_FEATURE	short sequence motif:WRPW motif	ENSG00000144485, ENSG00000188290, ENSG00000197921	1.64993
GOTERM_MF_DIRECT	GO:0043565~sequence-specific DNA binding	ENSG00000008196, ENSG00000176842, ENSG00000135903, ENSG00000164853, ENSG00000138795, ENSG00000162992, ENSG00000162772, ENSG00000175745, ENSG00000109851, ENSG00000168779, ENSG00000177508	1.66047
UP_KEYWORDS	EGF-like domain	ENSG00000114646, ENSG00000090932, ENSG00000183087, ENSG00000157322, ENSG00000196159, ENSG00000179915, ENSG00000175356, ENSG00000113070	1.64788
UP_SEQ_FEATURE	domain:Orange	ENSG00000144485, ENSG00000188290, ENSG00000197921	1.50854
INTERPRO	IPR003650:Orange	ENSG00000144485, ENSG00000188290, ENSG00000197921	1.5245
GOTERM_BP_DIRECT	GO:0022010~central nervous system myelination	ENSG00000123560, ENSG00000197921, ENSG00000184144	1.45846
SMART	SM00409:IG	ENSG00000149294, ENSG00000066468, ENSG00000148053, ENSG00000144619, ENSG00000154134, ENSG00000112139, ENSG00000162692, ENSG00000185008, ENSG00000163531, ENSG00000184144	1.59404
GOTERM_MF_DIRECT	GO:0008134~transcription factor binding	ENSG00000144485, ENSG00000114126, ENSG00000138795, ENSG00000162992, ENSG00000188290, ENSG00000197921, ENSG00000136960, ENSG00000048052, ENSG00000148516	1.47613
GOTERM_BP_DIRECT	GO:0001764~neuron migration	ENSG00000183087, ENSG00000148053, ENSG00000123307, ENSG00000112139, ENSG00000077279, ENSG00000184144	1.37433
UP_KEYWORDS	Cell membrane	ENSG00000114646, ENSG00000107736, ENSG00000066468, ENSG00000148053, ENSG00000111218, ENSG00000116106, ENSG00000167614, ENSG00000076356, ENSG00000108551, ENSG00000139292, ENSG00000124785, ENSG00000171189, ENSG00000005108, ENSG00000153233, ENSG00000099864, ENSG00000140937, ENSG00000118946, ENSG00000144619, ENSG00000196776, ENSG00000169302, ENSG00000145242, ENSG00000184144, ENSG00000123560, ENSG0000…	1.46839
INTERPRO	IPR009057:Homeodomain-like	ENSG00000176842, ENSG00000135903, ENSG00000164853, ENSG00000109851, ENSG00000168779, ENSG00000177508, ENSG00000169856, ENSG00000148516	1.43302
UP_KEYWORDS	Secreted	ENSG00000183087, ENSG00000182379, ENSG00000066468, ENSG00000157322, ENSG00000144619, ENSG00000162745, ENSG00000146250, ENSG00000136960, ENSG00000092969, ENSG00000134917, ENSG00000149294, ENSG00000089199, ENSG00000106538, ENSG00000152583, ENSG00000160097, ENSG00000005108, ENSG00000106483, ENSG00000175356, ENSG00000113070	1.45473
UP_KEYWORDS	Repressor	ENSG00000162772, ENSG00000175745, ENSG00000197921, ENSG00000147488, ENSG00000048052, ENSG00000276644, ENSG00000148516, ENSG00000144485, ENSG00000078699, ENSG00000079102, ENSG00000188290, ENSG00000129993, ENSG00000177508, ENSG00000171817	1.45438
UP_SEQ_FEATURE	domain:Ig-like C2-type 6	ENSG00000144619, ENSG00000162692, ENSG00000163531, ENSG00000184144	1.33342
GOTERM_BP_DIRECT	GO:0010628~positive regulation of gene expression	ENSG00000123560, ENSG00000183087, ENSG00000148053, ENSG00000138795, ENSG00000159251, ENSG00000106483, ENSG00000105855, ENSG00000092969	1.26307
GOTERM_BP_DIRECT	GO:0045944~positive regulation of transcription from RNA polymerase II promoter	ENSG00000066468, ENSG00000135903, ENSG00000138795, ENSG00000162772, ENSG00000088881, ENSG00000175745, ENSG00000197921, ENSG00000169856, ENSG00000148516, ENSG00000108001, ENSG00000008196, ENSG00000170989, ENSG00000221818, ENSG00000114126, ENSG00000162992, ENSG00000078699, ENSG00000168779	1.2608
UP_SEQ_FEATURE	domain:IPT/TIG	ENSG00000108001, ENSG00000221818, ENSG00000088881	1.28474
GOTERM_CC_DIRECT	GO:0009986~cell surface	ENSG00000114646, ENSG00000149294, ENSG00000066468, ENSG00000106483, ENSG00000162692, ENSG00000185008, ENSG00000116106, ENSG00000179915, ENSG00000105855, ENSG00000113070, ENSG00000184144	1.35828
UP_KEYWORDS	Chromosomal rearrangement	ENSG00000140937, ENSG00000135903, ENSG00000144619, ENSG00000085276, ENSG00000079102, ENSG00000185008, ENSG00000077279, ENSG00000092969, ENSG00000048052, ENSG00000129993	1.34168
INTERPRO	IPR002909:Cell surface receptor IPT/TIG	ENSG00000108001, ENSG00000076356, ENSG00000221818, ENSG00000088881	1.30141
UP_KEYWORDS	Activator	ENSG00000138795, ENSG00000123307, ENSG00000088881, ENSG00000175745, ENSG00000101489, ENSG00000276644, ENSG00000148516, ENSG00000169856, ENSG00000108001, ENSG00000008196, ENSG00000221818, ENSG00000114126, ENSG00000162992, ENSG00000159409	1.29602
UP_KEYWORDS	Receptor	ENSG00000066468, ENSG00000148053, ENSG00000154134, ENSG00000175745, ENSG00000185008, ENSG00000116106, ENSG00000105855, ENSG00000145242, ENSG00000170989, ENSG00000149294, ENSG00000139292, ENSG00000106538, ENSG00000171189, ENSG00000205213, ENSG00000153233, ENSG00000113070	1.28321
UP_SEQ_FEATURE	DNA-binding region:Basic motif	ENSG00000144485, ENSG00000162992, ENSG00000123307, ENSG00000162772, ENSG00000188290, ENSG00000197921	1.19849
SMART	SM00429:IPT	ENSG00000108001, ENSG00000076356, ENSG00000221818, ENSG00000088881	1.3244
UP_KEYWORDS	Transcription	ENSG00000164853, ENSG00000138795, ENSG00000123307, ENSG00000196132, ENSG00000147488, ENSG00000134884, ENSG00000148516, ENSG00000108001, ENSG00000008196, ENSG00000114126, ENSG00000130711, ENSG00000078699, ENSG00000079102, ENSG00000177508, ENSG00000129993, ENSG00000171817, ENSG00000176842, ENSG00000135903, ENSG00000152784, ENSG00000162772, ENSG00000088881, ENSG00000175745, ENSG00000198597, ENSG0000…	1.2593
INTERPRO	IPR000372:Leucine-rich repeat-containing N-terminal	ENSG00000185985, ENSG00000148053, ENSG00000139292, ENSG00000205213	1.22318
GOTERM_BP_DIRECT	GO:0000381~regulation of alternative mRNA splicing, via spliceosome	ENSG00000167281, ENSG00000159409, ENSG00000139767, ENSG00000101489	1.15786
INTERPRO	IPR011598:Myc-type, basic helix-loop-helix (bHLH) domain	ENSG00000144485, ENSG00000162992, ENSG00000123307, ENSG00000188290, ENSG00000197921	1.19447
KEGG_PATHWAY	hsa04360:Axon guidance	ENSG00000076356, ENSG00000154134, ENSG00000077264, ENSG00000185008, ENSG00000116106, ENSG00000145242	1.28125
UP_KEYWORDS	GPI-anchor	ENSG00000149294, ENSG00000144619, ENSG00000124785, ENSG00000112139, ENSG00000184144	1.21279
INTERPRO	IPR013032:EGF-like, conserved site	ENSG00000090932, ENSG00000183087, ENSG00000157322, ENSG00000196159, ENSG00000105855, ENSG00000175356, ENSG00000113070	1.17555
UP_KEYWORDS	Transcription regulation	ENSG00000164853, ENSG00000138795, ENSG00000123307, ENSG00000196132, ENSG00000147488, ENSG00000134884, ENSG00000148516, ENSG00000108001, ENSG00000008196, ENSG00000114126, ENSG00000130711, ENSG00000078699, ENSG00000079102, ENSG00000177508, ENSG00000129993, ENSG00000171817, ENSG00000135903, ENSG00000152784, ENSG00000162772, ENSG00000088881, ENSG00000175745, ENSG00000198597, ENSG00000197921, ENSG0000…	1.20347
UP_SEQ_FEATURE	domain:Helix-loop-helix motif	ENSG00000144485, ENSG00000162992, ENSG00000123307, ENSG00000188290, ENSG00000197921	1.12287
UP_SEQ_FEATURE	domain:Fibronectin type-III 3	ENSG00000144619, ENSG00000154134, ENSG00000185008, ENSG00000163531, ENSG00000184144	1.1012
GOTERM_CC_DIRECT	GO:0043025~neuronal cell body	ENSG00000064692, ENSG00000145920, ENSG00000104435, ENSG00000115252, ENSG00000179915, ENSG00000092969, ENSG00000143603, ENSG00000184144, ENSG00000145242	1.09949
GOTERM_MF_DIRECT	GO:0003714~transcription corepressor activity	ENSG00000008196, ENSG00000078699, ENSG00000079102, ENSG00000162772, ENSG00000048052, ENSG00000129993, ENSG00000148516	1.04793
UP_KEYWORDS	Lipoprotein	ENSG00000123560, ENSG00000170989, ENSG00000149294, ENSG00000108551, ENSG00000144619, ENSG00000114923, ENSG00000124785, ENSG00000104435, ENSG00000111218, ENSG00000169302, ENSG00000112139, ENSG00000015592, ENSG00000099864, ENSG00000184144	1.04224
GOTERM_MF_DIRECT	GO:0001077~transcriptional activator activity, RNA polymerase II core promoter proximal region sequence-specific binding	ENSG00000108001, ENSG00000008196, ENSG00000221818, ENSG00000138795, ENSG00000162992, ENSG00000088881, ENSG00000169856	1.02432
GOTERM_BP_DIRECT	GO:0006355~regulation of transcription, DNA-templated	ENSG00000176842, ENSG00000164853, ENSG00000152784, ENSG00000123307, ENSG00000111218, ENSG00000088881, ENSG00000196132, ENSG00000197921, ENSG00000147488, ENSG00000134884, ENSG00000169856, ENSG00000144485, ENSG00000108001, ENSG00000008196, ENSG00000221818, ENSG00000143320, ENSG00000162992, ENSG00000085276, ENSG00000130711, ENSG00000188290, ENSG00000168779, ENSG00000177508, ENSG00000171817	0.9285
GOTERM_BP_DIRECT	GO:0048666~neuron development	ENSG00000162992, ENSG00000123307, ENSG00000092969, ENSG00000145242	0.92648
SMART	SM00013:LRRNT	ENSG00000185985, ENSG00000148053, ENSG00000139292, ENSG00000205213	1.07595
GOTERM_BP_DIRECT	GO:0048661~positive regulation of smooth muscle cell proliferation	ENSG00000170989, ENSG00000066468, ENSG00000197921, ENSG00000113070	0.869989
INTERPRO	IPR000742:Epidermal growth factor-like domain	ENSG00000090932, ENSG00000183087, ENSG00000157322, ENSG00000196159, ENSG00000179915, ENSG00000175356, ENSG00000113070	0.928972
GOTERM_BP_DIRECT	GO:0060122~inner ear receptor stereocilium organization	ENSG00000107736, ENSG00000196159, ENSG00000197921	0.864912
UP_SEQ_FEATURE	splice variant	ENSG00000114646, ENSG00000107736, ENSG00000066468, ENSG00000138795, ENSG00000159023, ENSG00000215252, ENSG00000128683, ENSG00000114126, ENSG00000139292, ENSG00000078699, ENSG00000124194, ENSG00000159409, ENSG00000099864, ENSG00000175356, ENSG00000171817, ENSG00000196912, ENSG00000140937, ENSG00000135903, ENSG00000157322, ENSG00000152784, ENSG00000196159, ENSG00000118407, ENSG00000168280, ENSG0000…	0.892234
SMART	SM00353:HLH	ENSG00000144485, ENSG00000162992, ENSG00000123307, ENSG00000188290, ENSG00000197921	1.01026
GOTERM_BP_DIRECT	GO:0007409~axonogenesis	ENSG00000185985, ENSG00000066468, ENSG00000144619, ENSG00000077264, ENSG00000184144	0.847004
GOTERM_CC_DIRECT	GO:0005887~integral component of plasma membrane	ENSG00000114646, ENSG00000066468, ENSG00000148053, ENSG00000196776, ENSG00000116106, ENSG00000136960, ENSG00000145242, ENSG00000184144, ENSG00000183960, ENSG00000076356, ENSG00000139292, ENSG00000114923, ENSG00000171189, ENSG00000205213, ENSG00000179915, ENSG00000099864, ENSG00000113070	0.949169
GOTERM_MF_DIRECT	GO:0003700~transcription factor activity, sequence-specific DNA binding	ENSG00000135903, ENSG00000138795, ENSG00000162772, ENSG00000175745, ENSG00000196132, ENSG00000147488, ENSG00000148516, ENSG00000144485, ENSG00000008196, ENSG00000114126, ENSG00000162992, ENSG00000085276, ENSG00000078699, ENSG00000079102, ENSG00000129993, ENSG00000171817	0.915989
GOTERM_BP_DIRECT	GO:0008284~positive regulation of cell proliferation	ENSG00000008196, ENSG00000066468, ENSG00000148053, ENSG00000138795, ENSG00000196776, ENSG00000162772, ENSG00000197921, ENSG00000092969, ENSG00000113070	0.777476
GOTERM_MF_DIRECT	GO:0043027~cysteine-type endopeptidase inhibitor activity involved in apoptotic process	ENSG00000008196, ENSG00000183087, ENSG00000138795	0.856213
GOTERM_BP_DIRECT	GO:0007269~neurotransmitter secretion	ENSG00000128683, ENSG00000179915, ENSG00000007516, ENSG00000143858	0.767376
GOTERM_BP_DIRECT	GO:0006351~transcription, DNA-templated	ENSG00000164853, ENSG00000123307, ENSG00000196132, ENSG00000147488, ENSG00000134884, ENSG00000148516, ENSG00000108001, ENSG00000114126, ENSG00000078699, ENSG00000130711, ENSG00000079102, ENSG00000129993, ENSG00000177508, ENSG00000171817, ENSG00000176842, ENSG00000135903, ENSG00000152784, ENSG00000088881, ENSG00000175745, ENSG00000198597, ENSG00000197921, ENSG00000048052, ENSG00000144485, ENSG0000…	0.725668
INTERPRO	IPR002893:Zinc finger, MYND-type	ENSG00000078699, ENSG00000079102, ENSG00000129993	0.77352
UP_SEQ_FEATURE	zinc finger region:MYND-type	ENSG00000078699, ENSG00000079102, ENSG00000129993	0.714575
KEGG_PATHWAY	hsa05410:Hypertrophic cardiomyopathy (HCM)	ENSG00000159251, ENSG00000140416, ENSG00000105855, ENSG00000092969	0.818662
GOTERM_BP_DIRECT	GO:0000122~negative regulation of transcription from RNA polymerase II promoter	ENSG00000066468, ENSG00000138795, ENSG00000162772, ENSG00000175745, ENSG00000198597, ENSG00000197921, ENSG00000048052, ENSG00000276644, ENSG00000148516, ENSG00000144485, ENSG00000008196, ENSG00000129757, ENSG00000168779	0.66744
UP_SEQ_FEATURE	propeptide:Removed in mature form	ENSG00000108551, ENSG00000144619, ENSG00000124785, ENSG00000159251, ENSG00000112139, ENSG00000184144	0.679133
UP_SEQ_FEATURE	compositionally biased region:Glu-rich (acidic)	ENSG00000178538, ENSG00000162992, ENSG00000148516	0.673816
GOTERM_BP_DIRECT	GO:0001501~skeletal system development	ENSG00000090932, ENSG00000140937, ENSG00000129757, ENSG00000168779, ENSG00000092969	0.643295
GOTERM_CC_DIRECT	GO:0005768~endosome	ENSG00000170989, ENSG00000177182, ENSG00000157322, ENSG00000148053, ENSG00000104435, ENSG00000077264, ENSG00000092969	0.734967
GOTERM_CC_DIRECT	GO:0043005~neuron projection	ENSG00000104435, ENSG00000168280, ENSG00000091664, ENSG00000015592, ENSG00000077279, ENSG00000172137, ENSG00000168309	0.725908
GOTERM_BP_DIRECT	GO:0007219~Notch signaling pathway	ENSG00000090932, ENSG00000196159, ENSG00000123307, ENSG00000197921, ENSG00000169856	0.615993
GOTERM_BP_DIRECT	GO:0007507~heart development	ENSG00000114126, ENSG00000154553, ENSG00000157856, ENSG00000168779, ENSG00000092969, ENSG00000048052	0.609617
GOTERM_CC_DIRECT	GO:0005667~transcription factor complex	ENSG00000144485, ENSG00000114126, ENSG00000138795, ENSG00000048052, ENSG00000276644, ENSG00000148516	0.70698
GOTERM_BP_DIRECT	GO:0007417~central nervous system development	ENSG00000171189, ENSG00000185008, ENSG00000077279, ENSG00000184144, ENSG00000148516	0.602708
GOTERM_BP_DIRECT	GO:0050772~positive regulation of axonogenesis	ENSG00000148053, ENSG00000185008, ENSG00000168779	0.592152
KEGG_PATHWAY	hsa05414:Dilated cardiomyopathy	ENSG00000159251, ENSG00000140416, ENSG00000105855, ENSG00000092969	0.725878
GOTERM_CC_DIRECT	GO:0031225~anchored component of membrane	ENSG00000149294, ENSG00000144619, ENSG00000124785, ENSG00000184144	0.674912
GOTERM_BP_DIRECT	GO:0048565~digestive tract development	ENSG00000066468, ENSG00000196159, ENSG00000205213	0.557268
GOTERM_MF_DIRECT	GO:0016500~protein-hormone receptor activity	ENSG00000139292, ENSG00000205213	0.628648
UP_SEQ_FEATURE	region of interest:Retinoic acid binding	ENSG00000143320, ENSG00000166426	0.582213
INTERPRO	IPR002131:Glycoprotein hormone receptor	ENSG00000139292, ENSG00000205213	0.602653
GOTERM_BP_DIRECT	GO:0048710~regulation of astrocyte differentiation	ENSG00000116106, ENSG00000184144	0.545947
GOTERM_BP_DIRECT	GO:0048562~embryonic organ morphogenesis	ENSG00000066468, ENSG00000162992	0.545947
GOTERM_MF_DIRECT	GO:0003677~DNA binding	ENSG00000167281, ENSG00000164853, ENSG00000138795, ENSG00000152784, ENSG00000152217, ENSG00000123307, ENSG00000088881, ENSG00000196132, ENSG00000197921, ENSG00000147488, ENSG00000276644, ENSG00000169856, ENSG00000148516, ENSG00000144485, ENSG00000108001, ENSG00000008196, ENSG00000221818, ENSG00000114126, ENSG00000085276, ENSG00000130711, ENSG00000079102, ENSG00000188290, ENSG00000171817	0.611134
GOTERM_CC_DIRECT	GO:0030054~cell junction	ENSG00000132872, ENSG00000124785, ENSG00000171189, ENSG00000159023, ENSG00000153233, ENSG00000091664, ENSG00000116106, ENSG00000179915, ENSG00000152128, ENSG00000143858	0.632633
GOTERM_BP_DIRECT	GO:0007275~multicellular organism development	ENSG00000108001, ENSG00000090932, ENSG00000221818, ENSG00000130222, ENSG00000166426, ENSG00000088881, ENSG00000106483, ENSG00000198597, ENSG00000276644	0.532106
GOTERM_MF_DIRECT	GO:0046983~protein dimerization activity	ENSG00000144485, ENSG00000008196, ENSG00000123307, ENSG00000188290, ENSG00000197921	0.604845
GOTERM_BP_DIRECT	GO:0007186~G-protein coupled receptor signaling pathway	ENSG00000170989, ENSG00000108551, ENSG00000139292, ENSG00000205213, ENSG00000106483, ENSG00000007516, ENSG00000136960	0.514324
BIOCARTA	h_PDZsPathway:Synaptic Proteins at the Synaptic Junction	ENSG00000149294, ENSG00000159023, ENSG00000163531	0.725078
INTERPRO	IPR011641:Tyrosine-protein kinase ephrin type A/B receptor-like	ENSG00000116106, ENSG00000175356, ENSG00000145242	0.549917
GOTERM_BP_DIRECT	GO:0043484~regulation of RNA splicing	ENSG00000167281, ENSG00000124942, ENSG00000139767	0.465461
GOTERM_BP_DIRECT	GO:0045595~regulation of cell differentiation	ENSG00000008196, ENSG00000164853, ENSG00000197921	0.465461
INTERPRO	IPR020635:Tyrosine-protein kinase, catalytic domain	ENSG00000066468, ENSG00000148053, ENSG00000116106, ENSG00000145242	0.5165
GOTERM_BP_DIRECT	GO:0007420~brain development	ENSG00000170989, ENSG00000144619, ENSG00000132872, ENSG00000112139, ENSG00000185008, ENSG00000197921	0.452356
INTERPRO	IPR009030:Insulin-like growth factor binding protein, N-terminal	ENSG00000090932, ENSG00000183087, ENSG00000196159, ENSG00000175356, ENSG00000145242	0.505174
GOTERM_BP_DIRECT	GO:0072661~protein targeting to plasma membrane	ENSG00000183087, ENSG00000163531, ENSG00000099864	0.438565
GOTERM_CC_DIRECT	GO:0030175~filopodium	ENSG00000159251, ENSG00000162692, ENSG00000116106, ENSG00000099864	0.522642
UP_KEYWORDS	Disease mutation	ENSG00000107736, ENSG00000066468, ENSG00000148053, ENSG00000154134, ENSG00000092969, ENSG00000148516, ENSG00000090932, ENSG00000128683, ENSG00000008196, ENSG00000130711, ENSG00000129757, ENSG00000077264, ENSG00000176842, ENSG00000135903, ENSG00000152784, ENSG00000152217, ENSG00000196159, ENSG00000159251, ENSG00000168280, ENSG00000175745, ENSG00000185008, ENSG00000123240, ENSG00000143858, ENSG0000…	0.510055
GOTERM_CC_DIRECT	GO:0005576~extracellular region	ENSG00000114646, ENSG00000183087, ENSG00000182379, ENSG00000066468, ENSG00000144619, ENSG00000162745, ENSG00000146250, ENSG00000092969, ENSG00000089199, ENSG00000106538, ENSG00000160097, ENSG00000106483, ENSG00000175356, ENSG00000113070	0.520229
GOTERM_BP_DIRECT	GO:0001837~epithelial to mesenchymal transition	ENSG00000066468, ENSG00000138795, ENSG00000092969	0.413283
UP_SEQ_FEATURE	zinc finger region:C2HC-type 6	ENSG00000196132, ENSG00000147488	0.436973
UP_KEYWORDS	Retinol-binding	ENSG00000143320, ENSG00000166426	0.485339
UP_KEYWORDS	Vitamin A	ENSG00000143320, ENSG00000166426	0.485339
INTERPRO	IPR016637:Transcription factor, basic helix-loop-helix, NeuroD	ENSG00000162992, ENSG00000123307	0.455872
INTERPRO	IPR013681:Myelin transcription factor 1	ENSG00000196132, ENSG00000147488	0.455872
INTERPRO	IPR022575:Neurogenic differentiation factor, domain of unknown function	ENSG00000162992, ENSG00000123307	0.455872
GOTERM_BP_DIRECT	GO:0055062~phosphate ion homeostasis	ENSG00000008196, ENSG00000106483	0.403659
GOTERM_BP_DIRECT	GO:0021957~corticospinal tract morphogenesis	ENSG00000140937, ENSG00000116106	0.403659
GOTERM_BP_DIRECT	GO:0035881~amacrine cell differentiation	ENSG00000162992, ENSG00000123307	0.403659
GOTERM_BP_DIRECT	GO:0072282~metanephric nephron tubule morphogenesis	ENSG00000205213, ENSG00000197921	0.403659
GOTERM_BP_DIRECT	GO:0051150~regulation of smooth muscle cell differentiation	ENSG00000066468, ENSG00000148516	0.403659
UP_SEQ_FEATURE	domain:Laminin G-like 2	ENSG00000183087, ENSG00000196159, ENSG00000179915	0.428188
UP_SEQ_FEATURE	domain:Laminin G-like 1	ENSG00000183087, ENSG00000196159, ENSG00000179915	0.428188
GOTERM_BP_DIRECT	GO:0045165~cell fate commitment	ENSG00000066468, ENSG00000123307, ENSG00000169856	0.389496
GOTERM_BP_DIRECT	GO:0001756~somitogenesis	ENSG00000076356, ENSG00000090932, ENSG00000138795	0.389496
GOTERM_BP_DIRECT	GO:0001942~hair follicle development	ENSG00000139292, ENSG00000205213, ENSG00000092969	0.367098
SMART	SM01411:SM01411	ENSG00000116106, ENSG00000175356, ENSG00000145242	0.489723
UP_SEQ_FEATURE	domain:EGF-like 3; calcium-binding	ENSG00000183087, ENSG00000196159, ENSG00000175356	0.383161
GOTERM_BP_DIRECT	GO:0018108~peptidyl-tyrosine phosphorylation	ENSG00000066468, ENSG00000148053, ENSG00000116106, ENSG00000113070, ENSG00000145242	0.355396
GOTERM_BP_DIRECT	GO:0060326~cell chemotaxis	ENSG00000138795, ENSG00000162692, ENSG00000113070	0.345993
INTERPRO	IPR008266:Tyrosine-protein kinase, active site	ENSG00000066468, ENSG00000148053, ENSG00000116106, ENSG00000145242	0.380694
GOTERM_BP_DIRECT	GO:0001822~kidney development	ENSG00000008196, ENSG00000129757, ENSG00000185008, ENSG00000092969	0.330949
GOTERM_MF_DIRECT	GO:0016918~retinal binding	ENSG00000143320, ENSG00000166426	0.381914
GOTERM_MF_DIRECT	GO:0005501~retinoid binding	ENSG00000143320, ENSG00000166426	0.381914
GOTERM_MF_DIRECT	GO:0044323~retinoic acid-responsive element binding	ENSG00000175745, ENSG00000198597	0.381914
UP_SEQ_FEATURE	region of interest:Phospholipid binding	ENSG00000132872, ENSG00000143858	0.342063
GOTERM_BP_DIRECT	GO:0007156~homophilic cell adhesion via plasma membrane adhesion molecules	ENSG00000140937, ENSG00000107736, ENSG00000118946, ENSG00000196159, ENSG00000185008	0.314333
INTERPRO	IPR000956:Stathmin family	ENSG00000104435, ENSG00000015592	0.359505
INTERPRO	IPR009138:Neural cell adhesion	ENSG00000149294, ENSG00000185008	0.359505
GOTERM_BP_DIRECT	GO:2001013~epithelial cell proliferation involved in renal tubule morphogenesis	ENSG00000139292, ENSG00000205213	0.311526
GOTERM_BP_DIRECT	GO:0071205~protein localization to juxtaparanode region of axon	ENSG00000163531, ENSG00000184144	0.311526
GOTERM_BP_DIRECT	GO:0072086~specification of loop of Henle identity	ENSG00000197921, ENSG00000177508	0.311526
GOTERM_BP_DIRECT	GO:0016199~axon midline choice point recognition	ENSG00000154134, ENSG00000185008	0.311526
GOTERM_BP_DIRECT	GO:0021861~forebrain radial glial cell differentiation	ENSG00000138795, ENSG00000197921	0.311526
GOTERM_BP_DIRECT	GO:0048839~inner ear development	ENSG00000162992, ENSG00000139292, ENSG00000092969	0.307323
GOTERM_BP_DIRECT	GO:0008219~cell death	ENSG00000064692, ENSG00000123240, ENSG00000092969	0.307323
PIR_SUPERFAMILY	PIRSF002285:Op18/stathmin	ENSG00000104435, ENSG00000015592	0.578973
PIR_SUPERFAMILY	PIRSF015618:basic helix-loop-helix transcription factor NeuroD	ENSG00000162992, ENSG00000123307	0.578973
SMART	SM00181:EGF	ENSG00000090932, ENSG00000183087, ENSG00000157322, ENSG00000196159, ENSG00000179915, ENSG00000175356	0.426717
UP_KEYWORDS	Synapse	ENSG00000132872, ENSG00000124785, ENSG00000171189, ENSG00000091664, ENSG00000116106, ENSG00000179915, ENSG00000152128, ENSG00000143858	0.370386
INTERPRO	IPR014756:Immunoglobulin E-set	ENSG00000108001, ENSG00000076356, ENSG00000221818, ENSG00000088881	0.33586
SMART	SM00219:TyrKc	ENSG00000066468, ENSG00000148053, ENSG00000116106, ENSG00000145242	0.408216
UP_SEQ_FEATURE	DNA-binding region:Homeobox	ENSG00000135903, ENSG00000164853, ENSG00000168779, ENSG00000169856	0.306806
GOTERM_BP_DIRECT	GO:0030183~B cell differentiation	ENSG00000162692, ENSG00000048052, ENSG00000169856	0.257085
KEGG_PATHWAY	hsa04010:MAPK signaling pathway	ENSG00000066468, ENSG00000148053, ENSG00000085276, ENSG00000130222, ENSG00000153233, ENSG00000092969	0.366771
GOTERM_BP_DIRECT	GO:0006366~transcription from RNA polymerase II promoter	ENSG00000108001, ENSG00000008196, ENSG00000221818, ENSG00000135903, ENSG00000138795, ENSG00000162992, ENSG00000162772, ENSG00000088881, ENSG00000169856	0.252866
GOTERM_MF_DIRECT	GO:0019841~retinol binding	ENSG00000143320, ENSG00000166426	0.311191
UP_SEQ_FEATURE	domain:EGF-like 5	ENSG00000090932, ENSG00000196159, ENSG00000175356	0.274606
UP_SEQ_FEATURE	zinc finger region:C2HC-type 3	ENSG00000196132, ENSG00000147488	0.274365
UP_SEQ_FEATURE	domain:Cadherin 27	ENSG00000107736, ENSG00000196159	0.274365
UP_SEQ_FEATURE	zinc finger region:C2HC-type 5	ENSG00000196132, ENSG00000147488	0.274365
UP_SEQ_FEATURE	domain:Cadherin 23	ENSG00000107736, ENSG00000196159	0.274365
UP_SEQ_FEATURE	domain:Cadherin 26	ENSG00000107736, ENSG00000196159	0.274365
UP_SEQ_FEATURE	domain:Cadherin 25	ENSG00000107736, ENSG00000196159	0.274365
UP_SEQ_FEATURE	zinc finger region:C2HC-type 4	ENSG00000196132, ENSG00000147488	0.274365
UP_SEQ_FEATURE	domain:Cadherin 24	ENSG00000107736, ENSG00000196159	0.274365
INTERPRO	IPR003893:Iroquois-class homeodomain protein	ENSG00000176842, ENSG00000177508	0.290435
UP_SEQ_FEATURE	topological domain:Vesicular	ENSG00000132872, ENSG00000091664, ENSG00000143858	0.25971
UP_SEQ_FEATURE	domain:Cadherin 5	ENSG00000140937, ENSG00000107736, ENSG00000118946, ENSG00000196159	0.251704
GOTERM_BP_DIRECT	GO:0007157~heterophilic cell-cell adhesion via plasma membrane cell adhesion molecules	ENSG00000196159, ENSG00000162692, ENSG00000179915	0.228066
INTERPRO	IPR000152:EGF-type aspartate/asparagine hydroxylation site	ENSG00000183087, ENSG00000196159, ENSG00000179915, ENSG00000175356	0.268265
UP_KEYWORDS	Calcium	ENSG00000183087, ENSG00000140937, ENSG00000107736, ENSG00000118946, ENSG00000132872, ENSG00000196159, ENSG00000152583, ENSG00000179915, ENSG00000172137, ENSG00000136960, ENSG00000143858, ENSG00000175356	0.285519
UP_SEQ_FEATURE	domain:Cadherin 3	ENSG00000140937, ENSG00000107736, ENSG00000118946, ENSG00000196159	0.23531
UP_SEQ_FEATURE	domain:Cadherin 4	ENSG00000140937, ENSG00000107736, ENSG00000118946, ENSG00000196159	0.23531
UP_KEYWORDS	Alternative splicing	ENSG00000114646, ENSG00000107736, ENSG00000196132, ENSG00000215252, ENSG00000078699, ENSG00000124194, ENSG00000159409, ENSG00000171817, ENSG00000196912, ENSG00000140937, ENSG00000157322, ENSG00000152784, ENSG00000196159, ENSG00000118407, ENSG00000168280, ENSG00000015592, ENSG00000185008, ENSG00000141314, ENSG00000145242, ENSG00000144485, ENSG00000104435, ENSG00000205213, ENSG00000152583, ENSG0000…	0.27637
GOTERM_MF_DIRECT	GO:0015631~tubulin binding	ENSG00000104435, ENSG00000015592, ENSG00000159713	0.267346
GOTERM_MF_DIRECT	GO:0005004~GPI-linked ephrin receptor activity	ENSG00000116106, ENSG00000145242	0.257564
UP_SEQ_FEATURE	domain:Cadherin 15	ENSG00000107736, ENSG00000196159	0.22359
UP_SEQ_FEATURE	domain:Cadherin 22	ENSG00000107736, ENSG00000196159	0.22359
UP_SEQ_FEATURE	domain:Cadherin 19	ENSG00000107736, ENSG00000196159	0.22359
UP_SEQ_FEATURE	domain:Cadherin 20	ENSG00000107736, ENSG00000196159	0.22359
UP_SEQ_FEATURE	domain:Cadherin 13	ENSG00000107736, ENSG00000196159	0.22359
UP_SEQ_FEATURE	zinc finger region:C2HC-type 2	ENSG00000196132, ENSG00000147488	0.22359
UP_SEQ_FEATURE	domain:Cadherin 21	ENSG00000107736, ENSG00000196159	0.22359
UP_SEQ_FEATURE	domain:Cadherin 16	ENSG00000107736, ENSG00000196159	0.22359
UP_SEQ_FEATURE	domain:Cadherin 12	ENSG00000107736, ENSG00000196159	0.22359
UP_SEQ_FEATURE	domain:Cadherin 14	ENSG00000107736, ENSG00000196159	0.22359
UP_SEQ_FEATURE	domain:Cadherin 18	ENSG00000107736, ENSG00000196159	0.22359
UP_SEQ_FEATURE	domain:Cadherin 17	ENSG00000107736, ENSG00000196159	0.22359
UP_SEQ_FEATURE	zinc finger region:C2HC-type 1	ENSG00000196132, ENSG00000147488	0.22359
GOTERM_BP_DIRECT	GO:0043525~positive regulation of neuron apoptotic process	ENSG00000008196, ENSG00000077264, ENSG00000092969	0.202157
GOTERM_BP_DIRECT	GO:0010977~negative regulation of neuron projection development	ENSG00000078699, ENSG00000104435, ENSG00000175745	0.202157
UP_KEYWORDS	Tyrosine-protein kinase	ENSG00000066468, ENSG00000148053, ENSG00000116106, ENSG00000145242	0.260906
INTERPRO	IPR002515:Zinc finger, C2HC-type	ENSG00000196132, ENSG00000147488	0.238369
INTERPRO	IPR000463:Cytosolic fatty-acid binding	ENSG00000143320, ENSG00000166426	0.238369
UP_SEQ_FEATURE	domain:Cadherin 1	ENSG00000140937, ENSG00000107736, ENSG00000118946, ENSG00000196159	0.21241
UP_SEQ_FEATURE	domain:Cadherin 2	ENSG00000140937, ENSG00000107736, ENSG00000118946, ENSG00000196159	0.21241
SMART	SM00548:IRO	ENSG00000176842, ENSG00000177508	0.294722
GOTERM_BP_DIRECT	GO:0051216~cartilage development	ENSG00000105855, ENSG00000197921, ENSG00000148516	0.19026
INTERPRO	IPR020894:Cadherin conserved site	ENSG00000140937, ENSG00000107736, ENSG00000118946, ENSG00000196159	0.227404
UP_SEQ_FEATURE	domain:EGF-like 6	ENSG00000090932, ENSG00000196159, ENSG00000175356	0.207471
GOTERM_MF_DIRECT	GO:0001078~transcriptional repressor activity, RNA polymerase II core promoter proximal region sequence-specific binding	ENSG00000162772, ENSG00000198597, ENSG00000197921, ENSG00000276644	0.23916
UP_KEYWORDS	Cleavage on pair of basic residues	ENSG00000140937, ENSG00000089199, ENSG00000092969, ENSG00000136960, ENSG00000134917	0.246015
UP_KEYWORDS	Endosome	ENSG00000170989, ENSG00000177182, ENSG00000157322, ENSG00000148053, ENSG00000170091, ENSG00000104435, ENSG00000116106, ENSG00000123240, ENSG00000152128	0.234758
GOTERM_BP_DIRECT	GO:0031175~neuron projection development	ENSG00000149294, ENSG00000144619, ENSG00000130711, ENSG00000015592	0.167484
UP_SEQ_FEATURE	domain:EGF-like	ENSG00000114646, ENSG00000157322, ENSG00000113070	0.185228
UP_SEQ_FEATURE	repeat:LRR 14	ENSG00000185985, ENSG00000139292, ENSG00000205213	0.185228
UP_SEQ_FEATURE	domain:Cadherin 10	ENSG00000107736, ENSG00000196159	0.18425
UP_SEQ_FEATURE	domain:Cadherin 11	ENSG00000107736, ENSG00000196159	0.18425
INTERPRO	IPR002126:Cadherin	ENSG00000140937, ENSG00000107736, ENSG00000118946, ENSG00000196159	0.198627
GOTERM_BP_DIRECT	GO:0003149~membranous septum morphogenesis	ENSG00000066468, ENSG00000092969	0.161019
GOTERM_BP_DIRECT	GO:0042551~neuron maturation	ENSG00000176842, ENSG00000129757	0.161019
GOTERM_CC_DIRECT	GO:0030285~integral component of synaptic vesicle membrane	ENSG00000132872, ENSG00000152128	0.225267
UP_SEQ_FEATURE	glycosylation site:O-linked (GalNAc...)	ENSG00000114646, ENSG00000089199, ENSG00000113070	0.17496
INTERPRO	IPR015919:Cadherin-like	ENSG00000140937, ENSG00000107736, ENSG00000118946, ENSG00000196159	0.191933
UP_KEYWORDS	Mental retardation	ENSG00000178538, ENSG00000176842, ENSG00000066468, ENSG00000152217, ENSG00000196159, ENSG00000077264, ENSG00000130226	0.208104
UP_SEQ_FEATURE	short sequence motif:Nuclear localization signal	ENSG00000143320, ENSG00000114126, ENSG00000162992, ENSG00000085276, ENSG00000129757, ENSG00000166426, ENSG00000124942	0.169041
SMART	SM00511:ORANGE	ENSG00000188290, ENSG00000197921	0.242315
GOTERM_MF_DIRECT	GO:0005102~receptor binding	ENSG00000183087, ENSG00000182379, ENSG00000106538, ENSG00000179915, ENSG00000105855, ENSG00000092969	0.184865
UP_SEQ_FEATURE	compositionally biased region:Asp/Glu-rich (acidic)	ENSG00000138795, ENSG00000085276, ENSG00000123307, ENSG00000177508	0.15461
GOTERM_MF_DIRECT	GO:0030247~polysaccharide binding	ENSG00000157322, ENSG00000136960	0.181854
GOTERM_BP_DIRECT	GO:0060174~limb bud formation	ENSG00000076356, ENSG00000066468	0.131957
GOTERM_BP_DIRECT	GO:0021860~pyramidal neuron development	ENSG00000066468, ENSG00000077279	0.131957
GOTERM_BP_DIRECT	GO:0031110~regulation of microtubule polymerization or depolymerization	ENSG00000104435, ENSG00000015592	0.131957
GOTERM_BP_DIRECT	GO:0035385~Roundabout signaling pathway	ENSG00000154134, ENSG00000185008	0.131957
GOTERM_BP_DIRECT	GO:0008347~glial cell migration	ENSG00000116106, ENSG00000092969	0.131957
INTERPRO	IPR001881:EGF-like calcium-binding	ENSG00000090932, ENSG00000183087, ENSG00000196159, ENSG00000175356	0.161245
GOTERM_CC_DIRECT	GO:0009897~external side of plasma membrane	ENSG00000170989, ENSG00000149294, ENSG00000162692, ENSG00000145242	0.185369
SMART	SM00282:LamG	ENSG00000183087, ENSG00000196159, ENSG00000179915	0.215046
INTERPRO	IPR001214:SET domain	ENSG00000152784, ENSG00000085276, ENSG00000130711	0.156235
GOTERM_MF_DIRECT	GO:0048306~calcium-dependent protein binding	ENSG00000145920, ENSG00000104435, ENSG00000179915	0.166902
GOTERM_BP_DIRECT	GO:0007612~learning	ENSG00000148053, ENSG00000179915, ENSG00000184144	0.123436
GOTERM_BP_DIRECT	GO:0006935~chemotaxis	ENSG00000170989, ENSG00000106538, ENSG00000136960	0.123436
UP_SEQ_FEATURE	domain:EGF-like 2; calcium-binding	ENSG00000183087, ENSG00000196159, ENSG00000175356	0.138926
UP_KEYWORDS	Palmitate	ENSG00000123560, ENSG00000170989, ENSG00000114923, ENSG00000104435, ENSG00000015592, ENSG00000099864	0.172162
UP_SEQ_FEATURE	transmembrane region	ENSG00000114646, ENSG00000107736, ENSG00000066468, ENSG00000148053, ENSG00000132872, ENSG00000170091, ENSG00000154134, ENSG00000116106, ENSG00000105855, ENSG00000183960, ENSG00000090932, ENSG00000167614, ENSG00000076356, ENSG00000139292, ENSG00000171189, ENSG00000153233, ENSG00000091664, ENSG00000005108, ENSG00000143603, ENSG00000185985, ENSG00000140937, ENSG00000118946, ENSG00000196159, ENSG0000…	0.135612
GOTERM_CC_DIRECT	GO:0005634~nucleus	ENSG00000066468, ENSG00000138795, ENSG00000159023, ENSG00000196132, ENSG00000172137, ENSG00000114126, ENSG00000108551, ENSG00000078699, ENSG00000124942, ENSG00000159409, ENSG00000099864, ENSG00000171817, ENSG00000152784, ENSG00000115252, ENSG00000139767, ENSG00000175745, ENSG00000169856, ENSG00000144485, ENSG00000162992, ENSG00000250305, ENSG00000188290, ENSG00000077279, ENSG00000164853, ENSG0000…	0.172443
GOTERM_BP_DIRECT	GO:0050680~negative regulation of epithelial cell proliferation	ENSG00000066468, ENSG00000129757, ENSG00000092969	0.115886
GOTERM_MF_DIRECT	GO:0005005~transmembrane-ephrin receptor activity	ENSG00000116106, ENSG00000145242	0.154393
GOTERM_BP_DIRECT	GO:0001525~angiogenesis	ENSG00000170989, ENSG00000066468, ENSG00000005108, ENSG00000179915, ENSG00000092969	0.112919
UP_SEQ_FEATURE	domain:Cadherin 8	ENSG00000107736, ENSG00000196159	0.127974
UP_SEQ_FEATURE	compositionally biased region:Pro/Ser/Thr-rich	ENSG00000108001, ENSG00000221818	0.127974
UP_SEQ_FEATURE	domain:Cadherin 9	ENSG00000107736, ENSG00000196159	0.127974
GOTERM_CC_DIRECT	GO:0005615~extracellular space	ENSG00000183087, ENSG00000157322, ENSG00000124785, ENSG00000159251, ENSG00000152583, ENSG00000112139, ENSG00000153233, ENSG00000106483, ENSG00000162692, ENSG00000092969, ENSG00000136960, ENSG00000113070	0.164291
GOTERM_BP_DIRECT	GO:0060065~uterus development	ENSG00000129757, ENSG00000092969	0.108807
GOTERM_BP_DIRECT	GO:0022409~positive regulation of cell-cell adhesion	ENSG00000138795, ENSG00000196776	0.108807
GOTERM_MF_DIRECT	GO:0001228~transcriptional activator activity, RNA polymerase II transcription regulatory region sequence-specific binding	ENSG00000138795, ENSG00000162772, ENSG00000088881	0.142186
UP_SEQ_FEATURE	domain:EGF-like 4	ENSG00000090932, ENSG00000196159, ENSG00000175356	0.116523
GOTERM_CC_DIRECT	GO:0030672~synaptic vesicle membrane	ENSG00000132872, ENSG00000091664, ENSG00000143858	0.154172
UP_SEQ_FEATURE	domain:Fibronectin type-III 4	ENSG00000144619, ENSG00000163531, ENSG00000184144	0.109823
UP_SEQ_FEATURE	compositionally biased region:Poly-Gly	ENSG00000176842, ENSG00000152784, ENSG00000138795, ENSG00000175745, ENSG00000168779, ENSG00000276644	0.108435
GOTERM_MF_DIRECT	GO:0001972~retinoic acid binding	ENSG00000143320, ENSG00000166426	0.131722
GOTERM_MF_DIRECT	GO:0000900~translation repressor activity, nucleic acid binding	ENSG00000101489, ENSG00000171817	0.131722
INTERPRO	IPR001245:Serine-threonine/tyrosine-protein kinase catalytic domain	ENSG00000066468, ENSG00000148053, ENSG00000116106, ENSG00000145242	0.120759
UP_KEYWORDS	Growth regulation	ENSG00000114646, ENSG00000183087, ENSG00000168309	0.135531

## Sheet: RNAseq_Down_ED_x_NPC_DAVID
DAVID Functional Annotation Chart	Term	Genes	-log10(FDR)
UP_SEQ_FEATURE	signal peptide	ENSG00000113361, ENSG00000108231, ENSG00000171094, ENSG00000175445, ENSG00000175899, ENSG00000122584, ENSG00000136999, ENSG00000135318, ENSG00000154096, ENSG00000087245, ENSG00000107984, ENSG00000148841, ENSG00000182752, ENSG00000082781, ENSG00000118785, ENSG00000163661, ENSG00000128564, ENSG00000125848, ENSG00000041982, ENSG00000005884, ENSG00000149257, ENSG00000198739, ENSG00000128052, ENSG0000…	9.49396
UP_KEYWORDS	Secreted	ENSG00000108231, ENSG00000175445, ENSG00000128052, ENSG00000175899, ENSG00000077942, ENSG00000122584, ENSG00000185339, ENSG00000136999, ENSG00000150275, ENSG00000087245, ENSG00000185070, ENSG00000134363, ENSG00000148180, ENSG00000147571, ENSG00000107984, ENSG00000182752, ENSG00000164946, ENSG00000118785, ENSG00000151388, ENSG00000163661, ENSG00000128564, ENSG00000125848, ENSG00000041982	8.39834
UP_KEYWORDS	Signal	ENSG00000113361, ENSG00000108231, ENSG00000171094, ENSG00000175445, ENSG00000175899, ENSG00000122584, ENSG00000136999, ENSG00000135318, ENSG00000154096, ENSG00000087245, ENSG00000092068, ENSG00000107984, ENSG00000148841, ENSG00000182752, ENSG00000082781, ENSG00000118785, ENSG00000128564, ENSG00000163661, ENSG00000125848, ENSG00000113532, ENSG00000041982, ENSG00000005884, ENSG00000149257, ENSG0000…	8.24878
UP_SEQ_FEATURE	glycosylation site:N-linked (GlcNAc...)	ENSG00000113361, ENSG00000108231, ENSG00000171094, ENSG00000175445, ENSG00000175899, ENSG00000122584, ENSG00000136999, ENSG00000135318, ENSG00000154096, ENSG00000087245, ENSG00000107984, ENSG00000148841, ENSG00000182752, ENSG00000082781, ENSG00000118785, ENSG00000163661, ENSG00000125848, ENSG00000113532, ENSG00000041982, ENSG00000005884, ENSG00000149257, ENSG00000198739, ENSG00000198838, ENSG0000…	7.93971
UP_KEYWORDS	Disulfide bond	ENSG00000213719, ENSG00000175445, ENSG00000175899, ENSG00000136999, ENSG00000197467, ENSG00000135318, ENSG00000154096, ENSG00000087245, ENSG00000092068, ENSG00000107984, ENSG00000182752, ENSG00000082781, ENSG00000163661, ENSG00000125848, ENSG00000113532, ENSG00000041982, ENSG00000005884, ENSG00000128052, ENSG00000077942, ENSG00000198121, ENSG00000185339, ENSG00000150275, ENSG00000185070, ENSG0000…	7.55045
UP_KEYWORDS	Glycoprotein	ENSG00000113361, ENSG00000108231, ENSG00000171094, ENSG00000175445, ENSG00000175899, ENSG00000122584, ENSG00000136999, ENSG00000135318, ENSG00000154096, ENSG00000087245, ENSG00000107984, ENSG00000148841, ENSG00000182752, ENSG00000082781, ENSG00000118785, ENSG00000163661, ENSG00000125848, ENSG00000113532, ENSG00000041982, ENSG00000005884, ENSG00000149257, ENSG00000198739, ENSG00000085563, ENSG0000…	6.43361
GOTERM_CC_DIRECT	GO:0005576~extracellular region	ENSG00000108231, ENSG00000175445, ENSG00000128052, ENSG00000175899, ENSG00000077942, ENSG00000122584, ENSG00000185339, ENSG00000136999, ENSG00000197467, ENSG00000087245, ENSG00000134363, ENSG00000148180, ENSG00000147571, ENSG00000107984, ENSG00000182752, ENSG00000118785, ENSG00000163661, ENSG00000041982, ENSG00000009694	6.26904
GOTERM_CC_DIRECT	GO:0005615~extracellular space	ENSG00000149257, ENSG00000108231, ENSG00000213719, ENSG00000175445, ENSG00000077942, ENSG00000185339, ENSG00000150275, ENSG00000087245, ENSG00000185070, ENSG00000148180, ENSG00000147571, ENSG00000107984, ENSG00000182752, ENSG00000118785, ENSG00000163661, ENSG00000128564, ENSG00000125848, ENSG00000041982	5.72836
UP_SEQ_FEATURE	disulfide bond	ENSG00000005884, ENSG00000213719, ENSG00000175445, ENSG00000175899, ENSG00000077942, ENSG00000185339, ENSG00000136999, ENSG00000154096, ENSG00000087245, ENSG00000134363, ENSG00000148180, ENSG00000107984, ENSG00000182752, ENSG00000164946, ENSG00000082781, ENSG00000136869, ENSG00000151388, ENSG00000163661, ENSG00000009694, ENSG00000041982, ENSG00000113532	4.06251
GOTERM_BP_DIRECT	GO:0070373~negative regulation of ERK1 and ERK2 cascade	ENSG00000139318, ENSG00000077942, ENSG00000136158, ENSG00000136869, ENSG00000187678, ENSG00000164056	3.81669
UP_KEYWORDS	Cell membrane	ENSG00000113361, ENSG00000213719, ENSG00000171094, ENSG00000113319, ENSG00000175445, ENSG00000197467, ENSG00000154096, ENSG00000135318, ENSG00000092068, ENSG00000148841, ENSG00000127920, ENSG00000125848, ENSG00000005884, ENSG00000198739, ENSG00000085563, ENSG00000128052, ENSG00000136158, ENSG00000198121, ENSG00000150275, ENSG00000185070, ENSG00000213694, ENSG00000136869, ENSG00000187678, ENSG0000…	3.75068
GOTERM_CC_DIRECT	GO:0005925~focal adhesion	ENSG00000185070, ENSG00000005884, ENSG00000148180, ENSG00000082781, ENSG00000108518, ENSG00000187678, ENSG00000125848, ENSG00000169032, ENSG00000041982, ENSG00000144824, ENSG00000154096	3.32822
GOTERM_CC_DIRECT	GO:0005886~plasma membrane	ENSG00000113361, ENSG00000213719, ENSG00000113319, ENSG00000175445, ENSG00000197467, ENSG00000135318, ENSG00000154096, ENSG00000087245, ENSG00000092068, ENSG00000107984, ENSG00000148841, ENSG00000127920, ENSG00000082781, ENSG00000125848, ENSG00000169032, ENSG00000005884, ENSG00000244405, ENSG00000085563, ENSG00000128052, ENSG00000136158, ENSG00000198121, ENSG00000150275, ENSG00000185070, ENSG0000…	3.12002
GOTERM_MF_DIRECT	GO:0005178~integrin binding	ENSG00000005884, ENSG00000213694, ENSG00000128052, ENSG00000077942, ENSG00000136999, ENSG00000154096	2.97841
GOTERM_BP_DIRECT	GO:0010628~positive regulation of gene expression	ENSG00000005884, ENSG00000147571, ENSG00000148180, ENSG00000077942, ENSG00000136158, ENSG00000136869, ENSG00000169032, ENSG00000041982	2.81845
UP_KEYWORDS	Cell adhesion	ENSG00000150275, ENSG00000185070, ENSG00000113361, ENSG00000005884, ENSG00000164946, ENSG00000082781, ENSG00000118785, ENSG00000125848, ENSG00000197467, ENSG00000041982	2.89445
GOTERM_BP_DIRECT	GO:0030198~extracellular matrix organization	ENSG00000005884, ENSG00000128052, ENSG00000077942, ENSG00000082781, ENSG00000118785, ENSG00000197467, ENSG00000041982	2.66709
UP_KEYWORDS	Calcium	ENSG00000150275, ENSG00000113361, ENSG00000087245, ENSG00000005884, ENSG00000148180, ENSG00000113319, ENSG00000198838, ENSG00000164951, ENSG00000164946, ENSG00000077942, ENSG00000104327, ENSG00000102024	2.25378
GOTERM_BP_DIRECT	GO:0007160~cell-matrix adhesion	ENSG00000005884, ENSG00000164946, ENSG00000082781, ENSG00000151388, ENSG00000197467	2.15948
UP_SEQ_FEATURE	domain:SPR	ENSG00000136158, ENSG00000187678, ENSG00000164056	2.06307
INTERPRO	IPR007875:Sprouty	ENSG00000136158, ENSG00000187678, ENSG00000164056	2.05145
KEGG_PATHWAY	hsa04151:PI3K-Akt signaling pathway	ENSG00000005884, ENSG00000127920, ENSG00000128052, ENSG00000082781, ENSG00000136869, ENSG00000118785, ENSG00000198121, ENSG00000169032, ENSG00000041982	1.97463
GOTERM_CC_DIRECT	GO:0070062~extracellular exosome	ENSG00000113361, ENSG00000005884, ENSG00000149257, ENSG00000171094, ENSG00000213719, ENSG00000085563, ENSG00000175445, ENSG00000175899, ENSG00000077942, ENSG00000087086, ENSG00000185339, ENSG00000135318, ENSG00000154096, ENSG00000150275, ENSG00000185070, ENSG00000148180, ENSG00000092068, ENSG00000082781, ENSG00000181019, ENSG00000108518, ENSG00000118785, ENSG00000254772, ENSG00000169032, ENSG0000…	1.91209
UP_KEYWORDS	Cleavage on pair of basic residues	ENSG00000113361, ENSG00000005884, ENSG00000147571, ENSG00000151388, ENSG00000128564, ENSG00000009694	1.86107
GOTERM_BP_DIRECT	GO:0000187~activation of MAPK activity	ENSG00000171094, ENSG00000139318, ENSG00000136869, ENSG00000198121, ENSG00000169032	1.76352
GOTERM_BP_DIRECT	GO:0006469~negative regulation of protein kinase activity	ENSG00000185070, ENSG00000198739, ENSG00000071575, ENSG00000125848, ENSG00000154096	1.66526
GOTERM_BP_DIRECT	GO:0048666~neuron development	ENSG00000171094, ENSG00000163064, ENSG00000164778, ENSG00000009694	1.64901
UP_KEYWORDS	Kallmann syndrome	ENSG00000139318, ENSG00000187678, ENSG00000125848	1.71926
UP_KEYWORDS	Extracellular matrix	ENSG00000185070, ENSG00000087245, ENSG00000164946, ENSG00000077942, ENSG00000151388, ENSG00000041982	1.66009
UP_KEYWORDS	Developmental protein	ENSG00000185070, ENSG00000107984, ENSG00000163064, ENSG00000164946, ENSG00000128052, ENSG00000136158, ENSG00000164778, ENSG00000187678, ENSG00000125848, ENSG00000197467, ENSG00000164056	1.63083
GOTERM_MF_DIRECT	GO:0004860~protein kinase inhibitor activity	ENSG00000185070, ENSG00000198739, ENSG00000071575, ENSG00000125848	1.62592
GOTERM_CC_DIRECT	GO:0005578~proteinaceous extracellular matrix	ENSG00000185070, ENSG00000087245, ENSG00000077942, ENSG00000151388, ENSG00000125848, ENSG00000136999	1.52517
GOTERM_BP_DIRECT	GO:0022617~extracellular matrix disassembly	ENSG00000087245, ENSG00000148180, ENSG00000175899, ENSG00000118785	1.39196
BIOCARTA	h_spryPathway:Sprouty regulation of tyrosine kinase signals	ENSG00000136158, ENSG00000187678, ENSG00000164056, ENSG00000169032	1.53159
UP_KEYWORDS	Hypogonadotropic hypogonadism	ENSG00000139318, ENSG00000187678, ENSG00000125848	1.44795
GOTERM_CC_DIRECT	GO:0072562~blood microparticle	ENSG00000213719, ENSG00000148180, ENSG00000175899, ENSG00000108518	1.34544
INTERPRO	IPR000483:Cysteine-rich flanking region, C-terminal	ENSG00000185070, ENSG00000108231, ENSG00000136869, ENSG00000125848	1.27516
INTERPRO	IPR003591:Leucine-rich repeat, typical subtype	ENSG00000185070, ENSG00000108231, ENSG00000198739, ENSG00000136869, ENSG00000125848	1.14747
GOTERM_BP_DIRECT	GO:0030901~midbrain development	ENSG00000163064, ENSG00000164778, ENSG00000114315	1.02143
UP_KEYWORDS	Disease mutation	ENSG00000171094, ENSG00000108231, ENSG00000184640, ENSG00000175445, ENSG00000122877, ENSG00000136158, ENSG00000087086, ENSG00000135318, ENSG00000102024, ENSG00000150275, ENSG00000087245, ENSG00000148180, ENSG00000164946, ENSG00000139318, ENSG00000164951, ENSG00000108518, ENSG00000125848, ENSG00000187678, ENSG00000169032, ENSG00000041982	1.07909
SMART	SM00082:LRRCT	ENSG00000185070, ENSG00000108231, ENSG00000136869, ENSG00000125848	1.08858
GOTERM_MF_DIRECT	GO:0005102~receptor binding	ENSG00000147571, ENSG00000108231, ENSG00000175445, ENSG00000175899, ENSG00000108518, ENSG00000122584	0.977448
GOTERM_BP_DIRECT	GO:0007566~embryo implantation	ENSG00000087245, ENSG00000077942, ENSG00000118785	0.881159
UP_SEQ_FEATURE	repeat:LRR 10	ENSG00000185070, ENSG00000198739, ENSG00000136869, ENSG00000125848	0.87946
GOTERM_CC_DIRECT	GO:0031012~extracellular matrix	ENSG00000087245, ENSG00000175445, ENSG00000077942, ENSG00000151388, ENSG00000136999, ENSG00000041982	0.950757
GOTERM_CC_DIRECT	GO:0045202~synapse	ENSG00000150275, ENSG00000185070, ENSG00000108231, ENSG00000108518, ENSG00000104327	0.93013
GOTERM_BP_DIRECT	GO:0007155~cell adhesion	ENSG00000113361, ENSG00000005884, ENSG00000082781, ENSG00000118785, ENSG00000114315, ENSG00000041982, ENSG00000154096	0.798674
GOTERM_BP_DIRECT	GO:0043407~negative regulation of MAP kinase activity	ENSG00000136158, ENSG00000187678, ENSG00000164056	0.792537
INTERPRO	IPR000747:Homeodomain engrailed	ENSG00000163064, ENSG00000164778	0.852277
INTERPRO	IPR019549:Homeobox engrailed, C-terminal	ENSG00000163064, ENSG00000164778	0.852277
INTERPRO	IPR019737:Homeobox engrailed-type, conserved site	ENSG00000163064, ENSG00000164778	0.852277
GOTERM_BP_DIRECT	GO:0051387~negative regulation of neurotrophin TRK receptor signaling pathway	ENSG00000136158, ENSG00000164056	0.786999
GOTERM_BP_DIRECT	GO:0031345~negative regulation of cell projection organization	ENSG00000005884, ENSG00000136158	0.786999
UP_KEYWORDS	Membrane	ENSG00000113361, ENSG00000213719, ENSG00000171094, ENSG00000113319, ENSG00000175445, ENSG00000163762, ENSG00000197467, ENSG00000164929, ENSG00000135318, ENSG00000154096, ENSG00000087245, ENSG00000092068, ENSG00000148841, ENSG00000127920, ENSG00000182752, ENSG00000082781, ENSG00000181019, ENSG00000125848, ENSG00000169032, ENSG00000113532, ENSG00000005884, ENSG00000198739, ENSG00000107242, ENSG0000…	0.832512
SMART	SM00369:LRR_TYP	ENSG00000185070, ENSG00000108231, ENSG00000198739, ENSG00000136869, ENSG00000125848	0.8992
KEGG_PATHWAY	hsa04810:Regulation of actin cytoskeleton	ENSG00000005884, ENSG00000148180, ENSG00000107242, ENSG00000082781, ENSG00000108518, ENSG00000169032	0.837881
KEGG_PATHWAY	hsa04510:Focal adhesion	ENSG00000005884, ENSG00000128052, ENSG00000082781, ENSG00000118785, ENSG00000169032, ENSG00000041982	0.82862
INTERPRO	IPR000372:Leucine-rich repeat-containing N-terminal	ENSG00000185070, ENSG00000198739, ENSG00000125848	0.755188
UP_SEQ_FEATURE	topological domain:Extracellular	ENSG00000005884, ENSG00000113361, ENSG00000171094, ENSG00000198739, ENSG00000128052, ENSG00000163762, ENSG00000198121, ENSG00000197467, ENSG00000150275, ENSG00000185070, ENSG00000213694, ENSG00000082781, ENSG00000136869, ENSG00000125848, ENSG00000009694	0.715601
GOTERM_CC_DIRECT	GO:0009986~cell surface	ENSG00000005884, ENSG00000085563, ENSG00000175445, ENSG00000082781, ENSG00000136869, ENSG00000198121, ENSG00000135318	0.792076
KEGG_PATHWAY	hsa04512:ECM-receptor interaction	ENSG00000005884, ENSG00000082781, ENSG00000118785, ENSG00000041982	0.785324
UP_SEQ_FEATURE	repeat:LRR 9	ENSG00000185070, ENSG00000198739, ENSG00000136869, ENSG00000125848	0.696924
GOTERM_BP_DIRECT	GO:0046426~negative regulation of JAK-STAT cascade	ENSG00000185070, ENSG00000198739, ENSG00000125848	0.668348
INTERPRO	IPR006558:LamG-like jellyroll fold	ENSG00000182752, ENSG00000163661	0.692093
GOTERM_BP_DIRECT	GO:0042663~regulation of endodermal cell fate specification	ENSG00000107984, ENSG00000139318	0.629532
GOTERM_BP_DIRECT	GO:0070374~positive regulation of ERK1 and ERK2 cascade	ENSG00000128052, ENSG00000136158, ENSG00000136869, ENSG00000169032	0.618967
GOTERM_MF_DIRECT	GO:0008201~heparin binding	ENSG00000175445, ENSG00000136999, ENSG00000197467, ENSG00000009694	0.674664
UP_SEQ_FEATURE	compositionally biased region:Cys-rich	ENSG00000136158, ENSG00000151388, ENSG00000187678, ENSG00000164056	0.61529
UP_SEQ_FEATURE	repeat:LRR 8	ENSG00000185070, ENSG00000198739, ENSG00000136869, ENSG00000125848	0.605745
GOTERM_BP_DIRECT	GO:0006954~inflammatory response	ENSG00000147571, ENSG00000213694, ENSG00000136869, ENSG00000118785, ENSG00000163661	0.55663
SMART	SM00560:LamGL	ENSG00000182752, ENSG00000163661	0.682338
UP_SEQ_FEATURE	repeat:LRR 3	ENSG00000185070, ENSG00000108231, ENSG00000198739, ENSG00000136869, ENSG00000125848	0.559399
INTERPRO	IPR001611:Leucine-rich repeat	ENSG00000185070, ENSG00000108231, ENSG00000198739, ENSG00000136869, ENSG00000125848	0.590683
GOTERM_BP_DIRECT	GO:0061743~motor learning	ENSG00000107984, ENSG00000163064	0.522932
SMART	SM00013:LRRNT	ENSG00000185070, ENSG00000198739, ENSG00000125848	0.662137
UP_KEYWORDS	Leucine-rich repeat	ENSG00000185070, ENSG00000108231, ENSG00000198739, ENSG00000136869, ENSG00000125848	0.5925
GOTERM_MF_DIRECT	GO:0005509~calcium ion binding	ENSG00000150275, ENSG00000113361, ENSG00000148180, ENSG00000198838, ENSG00000164951, ENSG00000077942, ENSG00000104327, ENSG00000102024	0.563325
UP_SEQ_FEATURE	topological domain:Cytoplasmic	ENSG00000005884, ENSG00000113361, ENSG00000171094, ENSG00000198739, ENSG00000198838, ENSG00000085563, ENSG00000128052, ENSG00000163762, ENSG00000198121, ENSG00000197467, ENSG00000150275, ENSG00000185070, ENSG00000213694, ENSG00000082781, ENSG00000136869, ENSG00000125848, ENSG00000113532, ENSG00000009694	0.503047
UP_KEYWORDS	Cell junction	ENSG00000185070, ENSG00000005884, ENSG00000108231, ENSG00000198739, ENSG00000128052, ENSG00000125848, ENSG00000136999, ENSG00000197467	0.532624
UP_SEQ_FEATURE	repeat:LRR 2	ENSG00000185070, ENSG00000108231, ENSG00000198739, ENSG00000136869, ENSG00000125848	0.467797
UP_SEQ_FEATURE	repeat:LRR 1	ENSG00000185070, ENSG00000108231, ENSG00000198739, ENSG00000136869, ENSG00000125848	0.467797
UP_SEQ_FEATURE	repeat:LRR 7	ENSG00000185070, ENSG00000198739, ENSG00000136869, ENSG00000125848	0.455513
GOTERM_CC_DIRECT	GO:0048471~perinuclear region of cytoplasm	ENSG00000005884, ENSG00000213719, ENSG00000184640, ENSG00000198838, ENSG00000136869, ENSG00000118785, ENSG00000124126, ENSG00000009694	0.519992
GOTERM_BP_DIRECT	GO:0060449~bud elongation involved in lung branching	ENSG00000136158, ENSG00000164056	0.382666
INTERPRO	IPR024079:Metallopeptidase, catalytic domain	ENSG00000087245, ENSG00000182752, ENSG00000151388	0.427587
GOTERM_CC_DIRECT	GO:0005887~integral component of plasma membrane	ENSG00000185070, ENSG00000092068, ENSG00000171094, ENSG00000213694, ENSG00000128052, ENSG00000136869, ENSG00000198121, ENSG00000125848, ENSG00000009694, ENSG00000154096	0.423231
GOTERM_BP_DIRECT	GO:1990403~embryonic brain development	ENSG00000163064, ENSG00000164778	0.333208
GOTERM_BP_DIRECT	GO:0050807~regulation of synapse organization	ENSG00000107984, ENSG00000244405	0.333208
GOTERM_BP_DIRECT	GO:0030324~lung development	ENSG00000005884, ENSG00000147571, ENSG00000114315	0.317898
KEGG_PATHWAY	hsa05205:Proteoglycans in cancer	ENSG00000087245, ENSG00000128052, ENSG00000082781, ENSG00000136869, ENSG00000169032	0.403113
BIOCARTA	h_ecmPathway:Erk and PI-3 Kinase Are Necessary for Collagen Binding in Corneal Epithelia	ENSG00000148180, ENSG00000108518, ENSG00000169032	0.436995
GOTERM_BP_DIRECT	GO:0042493~response to drug	ENSG00000005884, ENSG00000147571, ENSG00000085563, ENSG00000139318, ENSG00000175445	0.310084
GOTERM_BP_DIRECT	GO:0051965~positive regulation of synapse assembly	ENSG00000185070, ENSG00000198739, ENSG00000125848	0.307897
GOTERM_MF_DIRECT	GO:0005184~neuropeptide hormone activity	ENSG00000147571, ENSG00000128564	0.360006
UP_SEQ_FEATURE	repeat:LRR 6	ENSG00000185070, ENSG00000198739, ENSG00000136869, ENSG00000125848	0.306722
GOTERM_CC_DIRECT	GO:0005911~cell-cell junction	ENSG00000185070, ENSG00000164434, ENSG00000125848, ENSG00000197467	0.345359
GOTERM_CC_DIRECT	GO:0005604~basement membrane	ENSG00000164946, ENSG00000077942, ENSG00000041982	0.345331
UP_KEYWORDS	GPI-anchor	ENSG00000175445, ENSG00000135318, ENSG00000154096	0.327442
GOTERM_BP_DIRECT	GO:0040037~negative regulation of fibroblast growth factor receptor signaling pathway	ENSG00000136158, ENSG00000164056	0.2582
GOTERM_BP_DIRECT	GO:0007399~nervous system development	ENSG00000164434, ENSG00000108231, ENSG00000114315, ENSG00000113532, ENSG00000009694	0.248436
GOTERM_BP_DIRECT	GO:0051770~positive regulation of nitric-oxide synthase biosynthetic process	ENSG00000128052, ENSG00000136869	0.229093
UP_SEQ_FEATURE	repeat:LRR 5	ENSG00000185070, ENSG00000198739, ENSG00000136869, ENSG00000125848	0.236692
GOTERM_MF_DIRECT	GO:0005104~fibroblast growth factor receptor binding	ENSG00000185070, ENSG00000125848	0.263116
GOTERM_BP_DIRECT	GO:0046597~negative regulation of viral entry into host cell	ENSG00000148180, ENSG00000163661	0.204076
INTERPRO	IPR013320:Concanavalin A-like lectin/glucanase, subgroup	ENSG00000171094, ENSG00000198838, ENSG00000182752, ENSG00000163661	0.246918
GOTERM_BP_DIRECT	GO:0098609~cell-cell adhesion	ENSG00000184640, ENSG00000108518, ENSG00000125848, ENSG00000254772, ENSG00000144824	0.202791
GOTERM_BP_DIRECT	GO:0019221~cytokine-mediated signaling pathway	ENSG00000185070, ENSG00000198739, ENSG00000125848	0.195942
GOTERM_MF_DIRECT	GO:0004222~metalloendopeptidase activity	ENSG00000087245, ENSG00000182752, ENSG00000151388	0.248409
GOTERM_CC_DIRECT	GO:0043025~neuronal cell body	ENSG00000164434, ENSG00000181019, ENSG00000198121, ENSG00000136999, ENSG00000104327	0.259428
GOTERM_BP_DIRECT	GO:0001525~angiogenesis	ENSG00000087245, ENSG00000128052, ENSG00000136999, ENSG00000154096	0.1875
GOTERM_BP_DIRECT	GO:0044267~cellular protein metabolic process	ENSG00000087245, ENSG00000148180, ENSG00000182752	0.183511
GOTERM_BP_DIRECT	GO:0007229~integrin-mediated signaling pathway	ENSG00000005884, ENSG00000077942, ENSG00000082781	0.183511
GOTERM_BP_DIRECT	GO:0019433~triglyceride catabolic process	ENSG00000164434, ENSG00000175445	0.182389
UP_KEYWORDS	Amidation	ENSG00000147571, ENSG00000128564	0.233917
UP_KEYWORDS	Receptor	ENSG00000005884, ENSG00000171094, ENSG00000198838, ENSG00000213694, ENSG00000128052, ENSG00000082781, ENSG00000136869, ENSG00000198121	0.224984
GOTERM_MF_DIRECT	GO:0098641~cadherin binding involved in cell-cell adhesion	ENSG00000213719, ENSG00000184640, ENSG00000108518, ENSG00000254772, ENSG00000144824	0.221387
UP_SEQ_FEATURE	repeat:LRR 4	ENSG00000185070, ENSG00000198739, ENSG00000136869, ENSG00000125848	0.183997
INTERPRO	IPR008930:Terpenoid cyclases/protein prenyltransferase alpha-alpha toroid	ENSG00000175899, ENSG00000185339	0.203124
GOTERM_BP_DIRECT	GO:0071310~cellular response to organic substance	ENSG00000122877, ENSG00000104327	0.163458
GOTERM_MF_DIRECT	GO:0008083~growth factor activity	ENSG00000107984, ENSG00000128564, ENSG00000136999	0.209571
GOTERM_BP_DIRECT	GO:0045471~response to ethanol	ENSG00000147571, ENSG00000181019, ENSG00000041982	0.155554
GOTERM_CC_DIRECT	GO:0005737~cytoplasm	ENSG00000213719, ENSG00000184640, ENSG00000127124, ENSG00000136999, ENSG00000164929, ENSG00000135318, ENSG00000092068, ENSG00000181019, ENSG00000125848, ENSG00000169032, ENSG00000198739, ENSG00000122877, ENSG00000198121, ENSG00000087086, ENSG00000114315, ENSG00000102024, ENSG00000150275, ENSG00000185070, ENSG00000148180, ENSG00000164434, ENSG00000147571, ENSG00000071575, ENSG00000139318, ENSG0000…	0.211109
GOTERM_BP_DIRECT	GO:0051497~negative regulation of stress fiber assembly	ENSG00000108518, ENSG00000144824	0.146836
UP_SEQ_FEATURE	sequence variant	ENSG00000171094, ENSG00000113319, ENSG00000184640, ENSG00000175899, ENSG00000197467, ENSG00000164929, ENSG00000118785, ENSG00000125848, ENSG00000169032, ENSG00000005884, ENSG00000244405, ENSG00000122877, ENSG00000077942, ENSG00000136158, ENSG00000087086, ENSG00000185070, ENSG00000150275, ENSG00000204131, ENSG00000134363, ENSG00000148180, ENSG00000071575, ENSG00000164946, ENSG00000124126, ENSG0000…	0.160058
UP_KEYWORDS	Tyrosine-protein kinase	ENSG00000171094, ENSG00000128052, ENSG00000169032	0.192421
BIOCARTA	h_rhoPathway:Rho cell motility signaling pathway	ENSG00000148180, ENSG00000107242, ENSG00000108518	0.224416
INTERPRO	IPR013111:EGF, extracellular	ENSG00000082781, ENSG00000041982	0.168146
GOTERM_BP_DIRECT	GO:0008284~positive regulation of cell proliferation	ENSG00000147571, ENSG00000213694, ENSG00000128052, ENSG00000114315, ENSG00000041982	0.123069
KEGG_PATHWAY	hsa05206:MicroRNAs in cancer	ENSG00000085563, ENSG00000136158, ENSG00000169032, ENSG00000041982	0.184019
GOTERM_MF_DIRECT	GO:0043539~protein serine/threonine kinase activator activity	ENSG00000136158, ENSG00000169032	0.165834
INTERPRO	IPR004045:Glutathione S-transferase, N-terminal	ENSG00000213719, ENSG00000254772	0.15341
KEGG_PATHWAY	hsa04620:Toll-like receptor signaling pathway	ENSG00000136869, ENSG00000118785, ENSG00000169032	0.172136
UP_KEYWORDS	Metalloprotease	ENSG00000087245, ENSG00000182752, ENSG00000151388	0.154899
GOTERM_MF_DIRECT	GO:0005179~hormone activity	ENSG00000147571, ENSG00000128564	0.152068
UP_SEQ_FEATURE	DNA-binding region:ETS	ENSG00000244405, ENSG00000151702	0.121696
GOTERM_CC_DIRECT	GO:0097060~synaptic membrane	ENSG00000005884, ENSG00000125848	0.164282
GOTERM_CC_DIRECT	GO:0005913~cell-cell adherens junction	ENSG00000213719, ENSG00000184640, ENSG00000108518, ENSG00000254772, ENSG00000144824	0.163916
GOTERM_BP_DIRECT	GO:0010942~positive regulation of cell death	ENSG00000147571, ENSG00000139318	0.0973126

## Sheet: RNAseq_UP_Neuron_x_NPC_DAVID
DAVID Functional Annotation Chart	Term	Genes	-log10(FDR)
UP_KEYWORDS	Coiled coil	ENSG00000183914, ENSG00000126775, ENSG00000080802, ENSG00000126777, ENSG00000137821, ENSG00000141503, ENSG00000124313, ENSG00000163681, ENSG00000106052, ENSG00000109111, ENSG00000153253, ENSG00000100139, ENSG00000137824, ENSG00000198707, ENSG00000119685, ENSG00000198919, ENSG00000198720, ENSG00000141013, ENSG00000054267, ENSG00000152503, ENSG00000198513, ENSG00000156050, ENSG00000157423, ENSG0000…	85.3537
UP_SEQ_FEATURE	compositionally biased region:Glu-rich	ENSG00000240563, ENSG00000187867, ENSG00000178217, ENSG00000172661, ENSG00000107581, ENSG00000064042, ENSG00000083896, ENSG00000196132, ENSG00000087074, ENSG00000113649, ENSG00000139437, ENSG00000153774, ENSG00000139220, ENSG00000162664, ENSG00000149929, ENSG00000167778, ENSG00000131370, ENSG00000243156, ENSG00000144674, ENSG00000141456, ENSG00000148337, ENSG00000136367, ENSG00000173905, ENSG0000…	27.6152
UP_SEQ_FEATURE	splice variant	ENSG00000198715, ENSG00000169946, ENSG00000164330, ENSG00000165084, ENSG00000110076, ENSG00000126775, ENSG00000110079, ENSG00000109118, ENSG00000126777, ENSG00000163681, ENSG00000153253, ENSG00000109111, ENSG00000121101, ENSG00000136877, ENSG00000165995, ENSG00000198707, ENSG00000198720, ENSG00000204271, ENSG00000054267, ENSG00000157423, ENSG00000130244, ENSG00000048991, ENSG00000198718, ENSG0000…	25.1993
UP_SEQ_FEATURE	compositionally biased region:Lys-rich	ENSG00000080493, ENSG00000150776, ENSG00000106346, ENSG00000163602, ENSG00000156603, ENSG00000146247, ENSG00000121766, ENSG00000119720, ENSG00000157741, ENSG00000109689, ENSG00000179083, ENSG00000171467, ENSG00000143793, ENSG00000167525, ENSG00000196199, ENSG00000135372, ENSG00000038219, ENSG00000134597, ENSG00000116117, ENSG00000100852, ENSG00000124831, ENSG00000139767, ENSG00000133226, ENSG0000…	20.5972
UP_KEYWORDS	Synapse	ENSG00000157782, ENSG00000164318, ENSG00000138758, ENSG00000188906, ENSG00000141503, ENSG00000147010, ENSG00000149927, ENSG00000163288, ENSG00000124785, ENSG00000196338, ENSG00000152578, ENSG00000152910, ENSG00000102081, ENSG00000120251, ENSG00000087085, ENSG00000102003, ENSG00000126583, ENSG00000118733, ENSG00000187672, ENSG00000173805, ENSG00000224389, ENSG00000060709, ENSG00000130558, ENSG0000…	19.4889
UP_SEQ_FEATURE	compositionally biased region:Poly-Glu	ENSG00000197323, ENSG00000154781, ENSG00000240563, ENSG00000198853, ENSG00000183023, ENSG00000080503, ENSG00000182255, ENSG00000175115, ENSG00000124313, ENSG00000131370, ENSG00000243156, ENSG00000121766, ENSG00000175197, ENSG00000185215, ENSG00000118160, ENSG00000023608, ENSG00000011295, ENSG00000100139, ENSG00000204116, ENSG00000168071, ENSG00000173230, ENSG00000119685, ENSG00000160062, ENSG0000…	16.8172
GOTERM_CC_DIRECT	GO:0030054~cell junction	ENSG00000100678, ENSG00000157782, ENSG00000164318, ENSG00000138758, ENSG00000188906, ENSG00000141503, ENSG00000149927, ENSG00000163288, ENSG00000124785, ENSG00000196338, ENSG00000173898, ENSG00000152578, ENSG00000152910, ENSG00000102081, ENSG00000120251, ENSG00000164654, ENSG00000087085, ENSG00000102003, ENSG00000118733, ENSG00000125651, ENSG00000146872, ENSG00000133460, ENSG00000039068, ENSG0000…	15.7988
UP_KEYWORDS	Cell junction	ENSG00000100678, ENSG00000164318, ENSG00000149269, ENSG00000188906, ENSG00000141503, ENSG00000147010, ENSG00000116539, ENSG00000152910, ENSG00000102081, ENSG00000120251, ENSG00000116117, ENSG00000087085, ENSG00000126583, ENSG00000127314, ENSG00000187672, ENSG00000078098, ENSG00000224389, ENSG00000011422, ENSG00000159788, ENSG00000061938, ENSG00000130396, ENSG00000186187, ENSG00000132872, ENSG0000…	13.0013
GOTERM_CC_DIRECT	GO:0030424~axon	ENSG00000171055, ENSG00000215305, ENSG00000174469, ENSG00000105409, ENSG00000182255, ENSG00000138758, ENSG00000149269, ENSG00000130477, ENSG00000188906, ENSG00000141503, ENSG00000108953, ENSG00000187164, ENSG00000118432, ENSG00000151834, ENSG00000008277, ENSG00000142235, ENSG00000135407, ENSG00000099864, ENSG00000092421, ENSG00000169855, ENSG00000102081, ENSG00000154429, ENSG00000151914, ENSG0000…	12.2916
UP_KEYWORDS	Phosphoprotein	ENSG00000015676, ENSG00000169946, ENSG00000184156, ENSG00000113240, ENSG00000126775, ENSG00000109118, ENSG00000126777, ENSG00000104112, ENSG00000099246, ENSG00000163681, ENSG00000153253, ENSG00000109111, ENSG00000121101, ENSG00000136877, ENSG00000165995, ENSG00000100139, ENSG00000196091, ENSG00000139767, ENSG00000164346, ENSG00000133169, ENSG00000054267, ENSG00000106261, ENSG00000139890, ENSG0000…	12.3094
GOTERM_CC_DIRECT	GO:0030425~dendrite	ENSG00000144191, ENSG00000078725, ENSG00000101333, ENSG00000161381, ENSG00000149269, ENSG00000188906, ENSG00000124214, ENSG00000141503, ENSG00000125944, ENSG00000198797, ENSG00000163288, ENSG00000142235, ENSG00000152578, ENSG00000152910, ENSG00000134121, ENSG00000102081, ENSG00000182674, ENSG00000078295, ENSG00000141837, ENSG00000126583, ENSG00000145242, ENSG00000152822, ENSG00000224389, ENSG0000…	10.9661
KEGG_PATHWAY	hsa04724:Glutamatergic synapse	ENSG00000161681, ENSG00000101333, ENSG00000079215, ENSG00000162188, ENSG00000179603, ENSG00000142875, ENSG00000105737, ENSG00000091664, ENSG00000152578, ENSG00000115419, ENSG00000120251, ENSG00000151067, ENSG00000155511, ENSG00000141837, ENSG00000078295, ENSG00000126583, ENSG00000152822, ENSG00000105499, ENSG00000164418, ENSG00000069966, ENSG00000138814, ENSG00000106688, ENSG00000129467, ENSG0000…	10.3847
UP_SEQ_FEATURE	compositionally biased region:Poly-Lys	ENSG00000171055, ENSG00000127616, ENSG00000146707, ENSG00000138795, ENSG00000102241, ENSG00000147679, ENSG00000119397, ENSG00000089737, ENSG00000067798, ENSG00000085224, ENSG00000081026, ENSG00000168594, ENSG00000125386, ENSG00000158417, ENSG00000111642, ENSG00000081019, ENSG00000119720, ENSG00000115556, ENSG00000213213, ENSG00000135541, ENSG00000187624, ENSG00000243232, ENSG00000106012, ENSG0000…	9.95986
UP_KEYWORDS	Neurogenesis	ENSG00000114646, ENSG00000187764, ENSG00000127616, ENSG00000135333, ENSG00000154310, ENSG00000167178, ENSG00000158528, ENSG00000161681, ENSG00000080503, ENSG00000108819, ENSG00000170381, ENSG00000081189, ENSG00000196132, ENSG00000135127, ENSG00000068903, ENSG00000187122, ENSG00000077080, ENSG00000182768, ENSG00000148798, ENSG00000256061, ENSG00000058404, ENSG00000137261, ENSG00000205683, ENSG0000…	9.8618
UP_KEYWORDS	Cell projection	ENSG00000183914, ENSG00000091129, ENSG00000100678, ENSG00000083799, ENSG00000090372, ENSG00000149269, ENSG00000188906, ENSG00000187164, ENSG00000141503, ENSG00000088970, ENSG00000126870, ENSG00000198910, ENSG00000143147, ENSG00000188026, ENSG00000198707, ENSG00000169855, ENSG00000119685, ENSG00000102081, ENSG00000157856, ENSG00000166596, ENSG00000154429, ENSG00000182674, ENSG00000141013, ENSG0000…	9.39955
GOTERM_CC_DIRECT	GO:0014069~postsynaptic density	ENSG00000113742, ENSG00000116675, ENSG00000158528, ENSG00000161681, ENSG00000115306, ENSG00000108819, ENSG00000070808, ENSG00000101333, ENSG00000157782, ENSG00000150672, ENSG00000008735, ENSG00000131711, ENSG00000162188, ENSG00000141503, ENSG00000185920, ENSG00000105737, ENSG00000107864, ENSG00000069424, ENSG00000099864, ENSG00000115310, ENSG00000102081, ENSG00000151067, ENSG00000155511, ENSG0000…	9.24423
GOTERM_CC_DIRECT	GO:0043025~neuronal cell body	ENSG00000171617, ENSG00000078725, ENSG00000215305, ENSG00000008735, ENSG00000161381, ENSG00000144290, ENSG00000188906, ENSG00000124214, ENSG00000198797, ENSG00000173898, ENSG00000150625, ENSG00000119699, ENSG00000169750, ENSG00000104833, ENSG00000123360, ENSG00000141837, ENSG00000131437, ENSG00000145242, ENSG00000007168, ENSG00000224389, ENSG00000130558, ENSG00000104435, ENSG00000148408, ENSG0000…	7.93371
KEGG_PATHWAY	hsa04024:cAMP signaling pathway	ENSG00000138193, ENSG00000144191, ENSG00000160014, ENSG00000113448, ENSG00000070808, ENSG00000170345, ENSG00000134215, ENSG00000105409, ENSG00000149269, ENSG00000050748, ENSG00000185920, ENSG00000058404, ENSG00000142875, ENSG00000099822, ENSG00000067900, ENSG00000152578, ENSG00000067842, ENSG00000117020, ENSG00000169750, ENSG00000145675, ENSG00000120251, ENSG00000151067, ENSG00000155511, ENSG0000…	7.63811
INTERPRO	IPR001487:Bromodomain	ENSG00000197323, ENSG00000127616, ENSG00000076108, ENSG00000147133, ENSG00000080503, ENSG00000166436, ENSG00000028310, ENSG00000114166, ENSG00000169925, ENSG00000146247, ENSG00000015171, ENSG00000183354, ENSG00000123636, ENSG00000185404, ENSG00000135899, ENSG00000116539, ENSG00000101040, ENSG00000118058, ENSG00000185658, ENSG00000141867, ENSG00000067066, ENSG00000005339, ENSG00000166164, ENSG0000…	7.47712
GOTERM_CC_DIRECT	GO:0045202~synapse	ENSG00000152208, ENSG00000113742, ENSG00000091129, ENSG00000116675, ENSG00000105409, ENSG00000164318, ENSG00000130479, ENSG00000172137, ENSG00000054356, ENSG00000139220, ENSG00000147010, ENSG00000157680, ENSG00000151834, ENSG00000124785, ENSG00000196338, ENSG00000107864, ENSG00000138101, ENSG00000102081, ENSG00000174453, ENSG00000087085, ENSG00000182985, ENSG00000112290, ENSG00000118733, ENSG0000…	7.50421
GOTERM_CC_DIRECT	GO:0005886~plasma membrane	ENSG00000080493, ENSG00000091129, ENSG00000167178, ENSG00000184156, ENSG00000139636, ENSG00000110076, ENSG00000156687, ENSG00000160781, ENSG00000188906, ENSG00000147010, ENSG00000136160, ENSG00000099246, ENSG00000147535, ENSG00000153253, ENSG00000213088, ENSG00000005844, ENSG00000165995, ENSG00000198910, ENSG00000119699, ENSG00000147145, ENSG00000169855, ENSG00000139998, ENSG00000171132, ENSG0000…	7.4847
UP_SEQ_FEATURE	compositionally biased region:Ser-rich	ENSG00000152193, ENSG00000196132, ENSG00000132424, ENSG00000008735, ENSG00000266074, ENSG00000163602, ENSG00000175115, ENSG00000131370, ENSG00000204116, ENSG00000116539, ENSG00000115295, ENSG00000152784, ENSG00000169064, ENSG00000198720, ENSG00000163510, ENSG00000214655, ENSG00000139767, ENSG00000164323, ENSG00000123066, ENSG00000158987, ENSG00000162849, ENSG00000054267, ENSG00000152822, ENSG0000…	6.7614
GOTERM_BP_DIRECT	GO:0007269~neurotransmitter secretion	ENSG00000008056, ENSG00000110076, ENSG00000130477, ENSG00000139220, ENSG00000143847, ENSG00000157680, ENSG00000128683, ENSG00000136750, ENSG00000136854, ENSG00000160469, ENSG00000021645, ENSG00000147044, ENSG00000106089, ENSG00000143858, ENSG00000067715, ENSG00000101298, ENSG00000107282, ENSG00000111052, ENSG00000005379, ENSG00000148408, ENSG00000079841, ENSG00000177380, ENSG00000105649, ENSG0000…	6.68399
GOTERM_BP_DIRECT	GO:0043547~positive regulation of GTPase activity	ENSG00000084070, ENSG00000205593, ENSG00000138193, ENSG00000115306, ENSG00000157985, ENSG00000146090, ENSG00000134215, ENSG00000116741, ENSG00000188906, ENSG00000124313, ENSG00000140285, ENSG00000182732, ENSG00000173898, ENSG00000131037, ENSG00000196914, ENSG00000105963, ENSG00000169752, ENSG00000100852, ENSG00000158987, ENSG00000203879, ENSG00000115211, ENSG00000069966, ENSG00000275832, ENSG0000…	6.60879
GOTERM_CC_DIRECT	GO:0043005~neuron projection	ENSG00000161544, ENSG00000164877, ENSG00000135951, ENSG00000113742, ENSG00000091129, ENSG00000185345, ENSG00000161681, ENSG00000159164, ENSG00000170345, ENSG00000172137, ENSG00000159363, ENSG00000130477, ENSG00000079215, ENSG00000188906, ENSG00000116741, ENSG00000147010, ENSG00000125510, ENSG00000149927, ENSG00000050438, ENSG00000152954, ENSG00000091664, ENSG00000135407, ENSG00000107864, ENSG0000…	6.45662
UP_KEYWORDS	Ion channel	ENSG00000152208, ENSG00000072182, ENSG00000144191, ENSG00000167535, ENSG00000184156, ENSG00000080709, ENSG00000166762, ENSG00000182255, ENSG00000143183, ENSG00000183960, ENSG00000007402, ENSG00000169432, ENSG00000185774, ENSG00000151834, ENSG00000115041, ENSG00000153253, ENSG00000163288, ENSG00000182771, ENSG00000099822, ENSG00000188092, ENSG00000100433, ENSG00000105737, ENSG00000127419, ENSG0000…	6.48286
GOTERM_CC_DIRECT	GO:0045211~postsynaptic membrane	ENSG00000168824, ENSG00000152208, ENSG00000113742, ENSG00000135333, ENSG00000161681, ENSG00000157782, ENSG00000150672, ENSG00000141503, ENSG00000151834, ENSG00000163288, ENSG00000182771, ENSG00000105737, ENSG00000107864, ENSG00000152578, ENSG00000102081, ENSG00000120251, ENSG00000155511, ENSG00000168758, ENSG00000149970, ENSG00000164418, ENSG00000139182, ENSG00000198961, ENSG00000166206, ENSG0000…	6.43192
KEGG_PATHWAY	hsa04723:Retrograde endocannabinoid signaling	ENSG00000109339, ENSG00000164742, ENSG00000101333, ENSG00000179520, ENSG00000162188, ENSG00000123104, ENSG00000125675, ENSG00000118432, ENSG00000151834, ENSG00000050748, ENSG00000163288, ENSG00000142875, ENSG00000157388, ENSG00000091664, ENSG00000150995, ENSG00000166501, ENSG00000152578, ENSG00000113327, ENSG00000120251, ENSG00000011677, ENSG00000151067, ENSG00000155511, ENSG00000141837, ENSG0000…	6.48087
UP_KEYWORDS	Bromodomain	ENSG00000197323, ENSG00000127616, ENSG00000101040, ENSG00000118058, ENSG00000076108, ENSG00000080503, ENSG00000147133, ENSG00000185658, ENSG00000141867, ENSG00000005339, ENSG00000028310, ENSG00000166436, ENSG00000166164, ENSG00000114166, ENSG00000169925, ENSG00000079263, ENSG00000146247, ENSG00000015171, ENSG00000204256, ENSG00000123636, ENSG00000112983, ENSG00000135899, ENSG00000171634, ENSG0000…	6.42957
KEGG_PATHWAY	hsa05031:Amphetamine addiction	ENSG00000125740, ENSG00000160014, ENSG00000070808, ENSG00000105464, ENSG00000170345, ENSG00000177606, ENSG00000125675, ENSG00000142875, ENSG00000058404, ENSG00000157388, ENSG00000166501, ENSG00000152578, ENSG00000143933, ENSG00000132437, ENSG00000120251, ENSG00000151067, ENSG00000155511, ENSG00000176884, ENSG00000189221, ENSG00000221823, ENSG00000273079, ENSG00000152495, ENSG00000126583, ENSG0000…	6.43182
INTERPRO	IPR019787:Zinc finger, PHD-finger	ENSG00000197323, ENSG00000168556, ENSG00000071243, ENSG00000011332, ENSG00000083168, ENSG00000076108, ENSG00000166436, ENSG00000109118, ENSG00000005483, ENSG00000111642, ENSG00000146414, ENSG00000015171, ENSG00000123636, ENSG00000040633, ENSG00000185404, ENSG00000135899, ENSG00000205683, ENSG00000106443, ENSG00000116539, ENSG00000135365, ENSG00000101040, ENSG00000118058, ENSG00000056487, ENSG0000…	6.24626
KEGG_PATHWAY	hsa04727:GABAergic synapse	ENSG00000164742, ENSG00000204681, ENSG00000162188, ENSG00000128683, ENSG00000157103, ENSG00000136750, ENSG00000151834, ENSG00000142875, ENSG00000163288, ENSG00000157388, ENSG00000135423, ENSG00000034713, ENSG00000166501, ENSG00000115419, ENSG00000113327, ENSG00000011677, ENSG00000151067, ENSG00000115896, ENSG00000078295, ENSG00000141837, ENSG00000126583, ENSG00000173175, ENSG00000127955, ENSG0000…	6.1843
KEGG_PATHWAY	hsa04911:Insulin secretion	ENSG00000164742, ENSG00000080709, ENSG00000070808, ENSG00000101333, ENSG00000105409, ENSG00000142875, ENSG00000058404, ENSG00000157388, ENSG00000197584, ENSG00000166501, ENSG00000143603, ENSG00000006071, ENSG00000018625, ENSG00000151067, ENSG00000141433, ENSG00000117394, ENSG00000078295, ENSG00000126583, ENSG00000106089, ENSG00000173175, ENSG00000182621, ENSG00000186472, ENSG00000162104, ENSG0000…	6.17338
SMART	SM00297:BROMO	ENSG00000197323, ENSG00000127616, ENSG00000076108, ENSG00000147133, ENSG00000080503, ENSG00000166436, ENSG00000028310, ENSG00000114166, ENSG00000169925, ENSG00000146247, ENSG00000015171, ENSG00000123636, ENSG00000185404, ENSG00000135899, ENSG00000116539, ENSG00000101040, ENSG00000118058, ENSG00000185658, ENSG00000141867, ENSG00000067066, ENSG00000166164, ENSG00000005339, ENSG00000079263, ENSG0000…	6.13115
GOTERM_BP_DIRECT	GO:0007268~chemical synaptic transmission	ENSG00000167535, ENSG00000184156, ENSG00000110076, ENSG00000150672, ENSG00000065609, ENSG00000079215, ENSG00000130477, ENSG00000141503, ENSG00000128683, ENSG00000125510, ENSG00000149927, ENSG00000139910, ENSG00000165379, ENSG00000152578, ENSG00000165995, ENSG00000115419, ENSG00000120251, ENSG00000155511, ENSG00000126583, ENSG00000152822, ENSG00000164418, ENSG00000007168, ENSG00000173805, ENSG0000…	6.00969
GOTERM_CC_DIRECT	GO:0008021~synaptic vesicle	ENSG00000064692, ENSG00000169213, ENSG00000166111, ENSG00000103496, ENSG00000008056, ENSG00000105404, ENSG00000159164, ENSG00000145335, ENSG00000054356, ENSG00000157680, ENSG00000077063, ENSG00000091157, ENSG00000164506, ENSG00000099365, ENSG00000152932, ENSG00000160469, ENSG00000115194, ENSG00000132437, ENSG00000176884, ENSG00000155511, ENSG00000011347, ENSG00000102003, ENSG00000109572, ENSG0000…	5.98237
GOTERM_BP_DIRECT	GO:0007612~learning	ENSG00000105894, ENSG00000159082, ENSG00000185345, ENSG00000148053, ENSG00000156395, ENSG00000100678, ENSG00000108819, ENSG00000174469, ENSG00000133216, ENSG00000157103, ENSG00000177606, ENSG00000154118, ENSG00000196338, ENSG00000118160, ENSG00000162374, ENSG00000005249, ENSG00000101349, ENSG00000160716, ENSG00000021645, ENSG00000174576, ENSG00000124140, ENSG00000129682, ENSG00000010810, ENSG0000…	5.66137
INTERPRO	IPR011011:Zinc finger, FYVE/PHD-type	ENSG00000197323, ENSG00000168556, ENSG00000071243, ENSG00000107077, ENSG00000166436, ENSG00000109118, ENSG00000085224, ENSG00000005483, ENSG00000102189, ENSG00000111642, ENSG00000040633, ENSG00000185404, ENSG00000135899, ENSG00000106443, ENSG00000205683, ENSG00000116539, ENSG00000135365, ENSG00000101040, ENSG00000185359, ENSG00000118058, ENSG00000056487, ENSG00000117139, ENSG00000005339, ENSG0000…	5.68169
UP_KEYWORDS	Voltage-gated channel	ENSG00000167535, ENSG00000129159, ENSG00000184156, ENSG00000166762, ENSG00000136546, ENSG00000166257, ENSG00000144285, ENSG00000198216, ENSG00000153956, ENSG00000182255, ENSG00000131398, ENSG00000183960, ENSG00000007402, ENSG00000185774, ENSG00000169432, ENSG00000115041, ENSG00000153253, ENSG00000188092, ENSG00000177807, ENSG00000099822, ENSG00000157388, ENSG00000100433, ENSG00000069424, ENSG0000…	5.77166
KEGG_PATHWAY	hsa04728:Dopaminergic synapse	ENSG00000154001, ENSG00000109339, ENSG00000160014, ENSG00000070808, ENSG00000101333, ENSG00000170345, ENSG00000144285, ENSG00000162188, ENSG00000073711, ENSG00000123104, ENSG00000125675, ENSG00000050748, ENSG00000142875, ENSG00000058404, ENSG00000157388, ENSG00000150995, ENSG00000166501, ENSG00000152578, ENSG00000143933, ENSG00000175470, ENSG00000117020, ENSG00000132437, ENSG00000130643, ENSG0000…	5.79222
GOTERM_BP_DIRECT	GO:0007399~nervous system development	ENSG00000114646, ENSG00000171055, ENSG00000127616, ENSG00000171617, ENSG00000080503, ENSG00000081189, ENSG00000170345, ENSG00000196132, ENSG00000130479, ENSG00000150672, ENSG00000131711, ENSG00000144290, ENSG00000113805, ENSG00000176956, ENSG00000136160, ENSG00000149927, ENSG00000172461, ENSG00000124785, ENSG00000145819, ENSG00000152954, ENSG00000243232, ENSG00000135407, ENSG00000128872, ENSG0000…	5.59181
KEGG_PATHWAY	hsa04921:Oxytocin signaling pathway	ENSG00000167535, ENSG00000160014, ENSG00000196465, ENSG00000070808, ENSG00000081189, ENSG00000101333, ENSG00000170345, ENSG00000116741, ENSG00000007402, ENSG00000058404, ENSG00000142875, ENSG00000067900, ENSG00000165995, ENSG00000140795, ENSG00000151067, ENSG00000004660, ENSG00000152495, ENSG00000078295, ENSG00000126583, ENSG00000105499, ENSG00000138814, ENSG00000129467, ENSG00000198668, ENSG0000…	5.68618
INTERPRO	IPR001965:Zinc finger, PHD-type	ENSG00000197323, ENSG00000168556, ENSG00000071243, ENSG00000011332, ENSG00000083168, ENSG00000076108, ENSG00000107077, ENSG00000166436, ENSG00000109118, ENSG00000005483, ENSG00000111642, ENSG00000146414, ENSG00000015171, ENSG00000123636, ENSG00000040633, ENSG00000185404, ENSG00000135899, ENSG00000205683, ENSG00000106443, ENSG00000116539, ENSG00000135365, ENSG00000101040, ENSG00000118058, ENSG0000…	5.44668
KEGG_PATHWAY	hsa04971:Gastric acid secretion	ENSG00000160014, ENSG00000164742, ENSG00000070808, ENSG00000101333, ENSG00000105409, ENSG00000123104, ENSG00000142875, ENSG00000058404, ENSG00000177807, ENSG00000100433, ENSG00000150995, ENSG00000166501, ENSG00000143933, ENSG00000140795, ENSG00000018625, ENSG00000078295, ENSG00000126583, ENSG00000173175, ENSG00000182621, ENSG00000127955, ENSG00000162104, ENSG00000133019, ENSG00000129467, ENSG0000…	5.53959
UP_KEYWORDS	Sodium	ENSG00000148444, ENSG00000072182, ENSG00000080493, ENSG00000183023, ENSG00000100678, ENSG00000136546, ENSG00000110881, ENSG00000072041, ENSG00000105409, ENSG00000166257, ENSG00000144285, ENSG00000135740, ENSG00000144290, ENSG00000179520, ENSG00000157103, ENSG00000181804, ENSG00000169432, ENSG00000050438, ENSG00000153253, ENSG00000089057, ENSG00000099822, ENSG00000118160, ENSG00000091664, ENSG0000…	5.31636
KEGG_PATHWAY	hsa04261:Adrenergic signaling in cardiomyocytes	ENSG00000154001, ENSG00000167535, ENSG00000160014, ENSG00000164742, ENSG00000136546, ENSG00000070808, ENSG00000079337, ENSG00000101333, ENSG00000105409, ENSG00000153956, ENSG00000073711, ENSG00000007402, ENSG00000142875, ENSG00000058404, ENSG00000157388, ENSG00000165995, ENSG00000067191, ENSG00000129991, ENSG00000143933, ENSG00000067842, ENSG00000135447, ENSG00000175470, ENSG00000117020, ENSG0000…	5.31677
KEGG_PATHWAY	hsa04015:Rap1 signaling pathway	ENSG00000138193, ENSG00000160014, ENSG00000101333, ENSG00000081026, ENSG00000118432, ENSG00000170425, ENSG00000140285, ENSG00000005844, ENSG00000070087, ENSG00000001631, ENSG00000117020, ENSG00000147145, ENSG00000158815, ENSG00000169750, ENSG00000006451, ENSG00000145675, ENSG00000078295, ENSG00000158987, ENSG00000126583, ENSG00000127314, ENSG00000119630, ENSG00000039068, ENSG00000129467, ENSG0000…	5.19647
GOTERM_CC_DIRECT	GO:0043195~terminal bouton	ENSG00000159082, ENSG00000008056, ENSG00000148053, ENSG00000159164, ENSG00000145335, ENSG00000162065, ENSG00000172137, ENSG00000130477, ENSG00000188906, ENSG00000142192, ENSG00000136854, ENSG00000105737, ENSG00000115977, ENSG00000070087, ENSG00000176884, ENSG00000135823, ENSG00000141433, ENSG00000011347, ENSG00000102003, ENSG00000067715, ENSG00000164418, ENSG00000145920, ENSG00000164099, ENSG0000…	5.08414
KEGG_PATHWAY	hsa04713:Circadian entrainment	ENSG00000160014, ENSG00000164742, ENSG00000070808, ENSG00000105464, ENSG00000198929, ENSG00000170345, ENSG00000101333, ENSG00000162188, ENSG00000125675, ENSG00000142875, ENSG00000058404, ENSG00000157388, ENSG00000150995, ENSG00000166501, ENSG00000152578, ENSG00000143933, ENSG00000120251, ENSG00000151067, ENSG00000176884, ENSG00000155511, ENSG00000273079, ENSG00000078295, ENSG00000126583, ENSG0000…	5.14362
GOTERM_BP_DIRECT	GO:0035235~ionotropic glutamate receptor signaling pathway	ENSG00000113742, ENSG00000152208, ENSG00000176749, ENSG00000120251, ENSG00000176884, ENSG00000155511, ENSG00000105464, ENSG00000273079, ENSG00000105409, ENSG00000164418, ENSG00000142192, ENSG00000125675, ENSG00000171189, ENSG00000182771, ENSG00000105737, ENSG00000152578, ENSG00000198785, ENSG00000163873	4.95172
KEGG_PATHWAY	hsa05033:Nicotine addiction	ENSG00000101204, ENSG00000160716, ENSG00000120251, ENSG00000011677, ENSG00000176884, ENSG00000155511, ENSG00000105464, ENSG00000273079, ENSG00000141837, ENSG00000179520, ENSG00000125675, ENSG00000151834, ENSG00000163288, ENSG00000148408, ENSG00000022355, ENSG00000091664, ENSG00000166206, ENSG00000152578, ENSG00000198785, ENSG00000113327	4.9108
UP_KEYWORDS	Cell membrane	ENSG00000080493, ENSG00000091129, ENSG00000167178, ENSG00000113448, ENSG00000139636, ENSG00000156687, ENSG00000141503, ENSG00000099246, ENSG00000136160, ENSG00000163681, ENSG00000153253, ENSG00000005844, ENSG00000165995, ENSG00000198910, ENSG00000152910, ENSG00000147145, ENSG00000139998, ENSG00000171132, ENSG00000169855, ENSG00000130643, ENSG00000006451, ENSG00000102081, ENSG00000169851, ENSG0000…	4.85905
GOTERM_BP_DIRECT	GO:0014047~glutamate secretion	ENSG00000148053, ENSG00000106089, ENSG00000110436, ENSG00000079215, ENSG00000139220, ENSG00000143847, ENSG00000067715, ENSG00000107282, ENSG00000005379, ENSG00000106688, ENSG00000136854, ENSG00000079841, ENSG00000177380, ENSG00000135423, ENSG00000105649, ENSG00000131626, ENSG00000132639, ENSG00000115419, ENSG00000168993	4.67891
KEGG_PATHWAY	hsa04020:Calcium signaling pathway	ENSG00000138193, ENSG00000160014, ENSG00000164742, ENSG00000183023, ENSG00000100678, ENSG00000113721, ENSG00000070808, ENSG00000105464, ENSG00000101333, ENSG00000198216, ENSG00000123104, ENSG00000136160, ENSG00000083454, ENSG00000170425, ENSG00000115556, ENSG00000142875, ENSG00000058404, ENSG00000157388, ENSG00000118160, ENSG00000109689, ENSG00000150995, ENSG00000166501, ENSG00000143933, ENSG0000…	4.74938
KEGG_PATHWAY	hsa04720:Long-term potentiation	ENSG00000160014, ENSG00000164742, ENSG00000070808, ENSG00000105464, ENSG00000101333, ENSG00000079337, ENSG00000123104, ENSG00000142875, ENSG00000058404, ENSG00000150995, ENSG00000166501, ENSG00000143933, ENSG00000174775, ENSG00000135447, ENSG00000120251, ENSG00000151067, ENSG00000155511, ENSG00000176884, ENSG00000221823, ENSG00000273079, ENSG00000152495, ENSG00000005339, ENSG00000126583, ENSG0000…	4.73693
UP_SEQ_FEATURE	compositionally biased region:Arg-rich	ENSG00000113360, ENSG00000119596, ENSG00000119707, ENSG00000197976, ENSG00000106346, ENSG00000083896, ENSG00000184209, ENSG00000134884, ENSG00000145216, ENSG00000137656, ENSG00000140832, ENSG00000060339, ENSG00000134186, ENSG00000204120, ENSG00000010818, ENSG00000104859, ENSG00000123636, ENSG00000100941, ENSG00000186660, ENSG00000160633, ENSG00000130254, ENSG00000124380, ENSG00000091009, ENSG0000…	4.56068
UP_KEYWORDS	Sodium transport	ENSG00000148444, ENSG00000072182, ENSG00000080493, ENSG00000183023, ENSG00000100678, ENSG00000136546, ENSG00000110881, ENSG00000072041, ENSG00000105409, ENSG00000166257, ENSG00000144285, ENSG00000135740, ENSG00000144290, ENSG00000179520, ENSG00000181804, ENSG00000169432, ENSG00000050438, ENSG00000153253, ENSG00000089057, ENSG00000099822, ENSG00000118160, ENSG00000091664, ENSG00000196876, ENSG0000…	4.64979
UP_KEYWORDS	Postsynaptic cell membrane	ENSG00000113742, ENSG00000152208, ENSG00000161681, ENSG00000157782, ENSG00000150672, ENSG00000141503, ENSG00000151834, ENSG00000163288, ENSG00000182771, ENSG00000105737, ENSG00000107864, ENSG00000152578, ENSG00000102081, ENSG00000120251, ENSG00000155511, ENSG00000168758, ENSG00000164418, ENSG00000166206, ENSG00000198961, ENSG00000033122, ENSG00000148948, ENSG00000151150, ENSG00000088899, ENSG0000…	4.58607
UP_KEYWORDS	Chromatin regulator	ENSG00000127616, ENSG00000168556, ENSG00000071243, ENSG00000147099, ENSG00000005302, ENSG00000156256, ENSG00000107077, ENSG00000183955, ENSG00000132275, ENSG00000085224, ENSG00000005483, ENSG00000077080, ENSG00000111642, ENSG00000083544, ENSG00000064655, ENSG00000135999, ENSG00000205683, ENSG00000116539, ENSG00000113580, ENSG00000135365, ENSG00000111707, ENSG00000168283, ENSG00000155827, ENSG0000…	4.46114
INTERPRO	IPR001452:Src homology-3 domain	ENSG00000198853, ENSG00000167535, ENSG00000161681, ENSG00000134215, ENSG00000130830, ENSG00000150672, ENSG00000008735, ENSG00000147010, ENSG00000105926, ENSG00000135541, ENSG00000145819, ENSG00000108852, ENSG00000131037, ENSG00000165995, ENSG00000261857, ENSG00000145675, ENSG00000158517, ENSG00000147044, ENSG00000137478, ENSG00000035115, ENSG00000010810, ENSG00000126217, ENSG00000004777, ENSG0000…	4.349
GOTERM_MF_DIRECT	GO:0008017~microtubule binding	ENSG00000130779, ENSG00000132938, ENSG00000163539, ENSG00000168172, ENSG00000167702, ENSG00000130479, ENSG00000131711, ENSG00000188906, ENSG00000107771, ENSG00000111642, ENSG00000171368, ENSG00000158560, ENSG00000166974, ENSG00000001631, ENSG00000165115, ENSG00000102081, ENSG00000154429, ENSG00000168280, ENSG00000078018, ENSG00000141013, ENSG00000162849, ENSG00000131437, ENSG00000167716, ENSG0000…	4.35083
UP_KEYWORDS	Cytoskeleton	ENSG00000183914, ENSG00000154310, ENSG00000171617, ENSG00000086300, ENSG00000164331, ENSG00000160050, ENSG00000113448, ENSG00000100271, ENSG00000083799, ENSG00000167702, ENSG00000174611, ENSG00000077380, ENSG00000182923, ENSG00000147010, ENSG00000187164, ENSG00000137821, ENSG00000163681, ENSG00000088970, ENSG00000104218, ENSG00000173898, ENSG00000166974, ENSG00000137824, ENSG00000113580, ENSG0000…	4.39796
UP_SEQ_FEATURE	compositionally biased region:Pro-rich	ENSG00000071537, ENSG00000113448, ENSG00000083896, ENSG00000167702, ENSG00000166436, ENSG00000113649, ENSG00000008735, ENSG00000187164, ENSG00000147010, ENSG00000124313, ENSG00000184545, ENSG00000104218, ENSG00000100139, ENSG00000116539, ENSG00000204060, ENSG00000141456, ENSG00000136367, ENSG00000038219, ENSG00000205922, ENSG00000153443, ENSG00000275832, ENSG00000116254, ENSG00000142599, ENSG0000…	4.24721
GOTERM_CC_DIRECT	GO:0043197~dendritic spine	ENSG00000152208, ENSG00000103496, ENSG00000183023, ENSG00000169760, ENSG00000161681, ENSG00000100678, ENSG00000080709, ENSG00000185046, ENSG00000108819, ENSG00000116106, ENSG00000090372, ENSG00000138758, ENSG00000166313, ENSG00000131711, ENSG00000099260, ENSG00000157680, ENSG00000077063, ENSG00000142192, ENSG00000118160, ENSG00000005249, ENSG00000099864, ENSG00000150625, ENSG00000184408, ENSG0000…	4.30683
SMART	SM00249:PHD	ENSG00000197323, ENSG00000168556, ENSG00000071243, ENSG00000011332, ENSG00000083168, ENSG00000076108, ENSG00000107077, ENSG00000166436, ENSG00000109118, ENSG00000005483, ENSG00000111642, ENSG00000146414, ENSG00000015171, ENSG00000123636, ENSG00000040633, ENSG00000185404, ENSG00000135899, ENSG00000205683, ENSG00000106443, ENSG00000116539, ENSG00000135365, ENSG00000101040, ENSG00000118058, ENSG0000…	4.31729
GOTERM_CC_DIRECT	GO:0048786~presynaptic active zone	ENSG00000196277, ENSG00000008056, ENSG00000159164, ENSG00000101098, ENSG00000164061, ENSG00000102003, ENSG00000082805, ENSG00000139220, ENSG00000130477, ENSG00000143847, ENSG00000157680, ENSG00000128683, ENSG00000187672, ENSG00000176406, ENSG00000186472, ENSG00000079841, ENSG00000177380, ENSG00000131626	4.24771
KEGG_PATHWAY	hsa04725:Cholinergic synapse	ENSG00000164742, ENSG00000184156, ENSG00000070808, ENSG00000101333, ENSG00000170345, ENSG00000162188, ENSG00000123104, ENSG00000142875, ENSG00000058404, ENSG00000157388, ENSG00000150995, ENSG00000166501, ENSG00000174775, ENSG00000096968, ENSG00000101204, ENSG00000117020, ENSG00000160716, ENSG00000145675, ENSG00000151067, ENSG00000087085, ENSG00000152495, ENSG00000141837, ENSG00000078295, ENSG0000…	4.22519
INTERPRO	IPR019786:Zinc finger, PHD-type, conserved site	ENSG00000197323, ENSG00000168556, ENSG00000071243, ENSG00000166436, ENSG00000109118, ENSG00000005483, ENSG00000111642, ENSG00000146414, ENSG00000015171, ENSG00000185404, ENSG00000135899, ENSG00000106443, ENSG00000116539, ENSG00000135365, ENSG00000129292, ENSG00000101040, ENSG00000117139, ENSG00000275023, ENSG00000067066, ENSG00000170448, ENSG00000079263, ENSG00000143033, ENSG00000048649, ENSG0000…	4.01161
INTERPRO	IPR001828:Extracellular ligand-binding receptor	ENSG00000196277, ENSG00000152208, ENSG00000120251, ENSG00000176884, ENSG00000155511, ENSG00000105464, ENSG00000273079, ENSG00000204681, ENSG00000113262, ENSG00000152822, ENSG00000164418, ENSG00000125675, ENSG00000179603, ENSG00000171189, ENSG00000182771, ENSG00000105737, ENSG00000136928, ENSG00000152578, ENSG00000163873	3.9639
UP_SEQ_FEATURE	domain:SH3	ENSG00000198853, ENSG00000167535, ENSG00000161681, ENSG00000130830, ENSG00000150672, ENSG00000008735, ENSG00000145819, ENSG00000135541, ENSG00000105926, ENSG00000108852, ENSG00000131037, ENSG00000165995, ENSG00000261857, ENSG00000145675, ENSG00000147044, ENSG00000151914, ENSG00000035115, ENSG00000010810, ENSG00000126217, ENSG00000004777, ENSG00000187239, ENSG00000161647, ENSG00000078053, ENSG0000…	3.8364
UP_KEYWORDS	SH3 domain	ENSG00000198853, ENSG00000167535, ENSG00000161681, ENSG00000134215, ENSG00000130830, ENSG00000150672, ENSG00000008735, ENSG00000147010, ENSG00000105926, ENSG00000135541, ENSG00000145819, ENSG00000108852, ENSG00000131037, ENSG00000165995, ENSG00000261857, ENSG00000145675, ENSG00000158517, ENSG00000147044, ENSG00000151914, ENSG00000137478, ENSG00000035115, ENSG00000010810, ENSG00000004777, ENSG0000…	3.95383
UP_KEYWORDS	Ligand-gated ion channel	ENSG00000152208, ENSG00000144191, ENSG00000105464, ENSG00000123104, ENSG00000083454, ENSG00000125675, ENSG00000151834, ENSG00000171189, ENSG00000163288, ENSG00000182771, ENSG00000099822, ENSG00000150995, ENSG00000105737, ENSG00000152578, ENSG00000101204, ENSG00000160716, ENSG00000120251, ENSG00000011677, ENSG00000155511, ENSG00000176884, ENSG00000101958, ENSG00000273079, ENSG00000164418, ENSG0000…	3.93276
KEGG_PATHWAY	hsa04970:Salivary secretion	ENSG00000160014, ENSG00000164742, ENSG00000101333, ENSG00000126550, ENSG00000105409, ENSG00000123104, ENSG00000142875, ENSG00000150995, ENSG00000166501, ENSG00000143933, ENSG00000067842, ENSG00000018625, ENSG00000078295, ENSG00000126583, ENSG00000173175, ENSG00000182621, ENSG00000162104, ENSG00000061918, ENSG00000133019, ENSG00000129467, ENSG00000174233, ENSG00000198668, ENSG00000143153, ENSG0000…	3.96191
KEGG_PATHWAY	hsa04726:Serotonergic synapse	ENSG00000138109, ENSG00000080709, ENSG00000101333, ENSG00000079337, ENSG00000162188, ENSG00000123104, ENSG00000142192, ENSG00000142875, ENSG00000163288, ENSG00000157388, ENSG00000150995, ENSG00000100197, ENSG00000166501, ENSG00000174775, ENSG00000184408, ENSG00000132437, ENSG00000151067, ENSG00000189221, ENSG00000141837, ENSG00000126583, ENSG00000173175, ENSG00000182621, ENSG00000105499, ENSG0000…	3.87711
KEGG_PATHWAY	hsa05032:Morphine addiction	ENSG00000164742, ENSG00000113448, ENSG00000204681, ENSG00000198873, ENSG00000125388, ENSG00000162188, ENSG00000151834, ENSG00000142875, ENSG00000163288, ENSG00000166501, ENSG00000113327, ENSG00000112038, ENSG00000123360, ENSG00000011677, ENSG00000128655, ENSG00000078295, ENSG00000141837, ENSG00000126583, ENSG00000173175, ENSG00000127955, ENSG00000069966, ENSG00000162728, ENSG00000162104, ENSG0000…	3.87711
GOTERM_MF_DIRECT	GO:0005234~extracellular-glutamate-gated ion channel activity	ENSG00000152208, ENSG00000120251, ENSG00000155511, ENSG00000176884, ENSG00000105464, ENSG00000273079, ENSG00000164418, ENSG00000125675, ENSG00000171189, ENSG00000182771, ENSG00000105737, ENSG00000152578, ENSG00000198785, ENSG00000163873	3.76452
INTERPRO	IPR001320:Ionotropic glutamate receptor	ENSG00000152208, ENSG00000120251, ENSG00000155511, ENSG00000176884, ENSG00000105464, ENSG00000273079, ENSG00000164418, ENSG00000125675, ENSG00000171189, ENSG00000182771, ENSG00000105737, ENSG00000152578, ENSG00000198785, ENSG00000163873	3.70594
INTERPRO	IPR001508:NMDA receptor	ENSG00000152208, ENSG00000120251, ENSG00000155511, ENSG00000176884, ENSG00000105464, ENSG00000273079, ENSG00000164418, ENSG00000125675, ENSG00000171189, ENSG00000182771, ENSG00000105737, ENSG00000152578, ENSG00000198785, ENSG00000163873	3.70594
INTERPRO	IPR019594:Glutamate receptor, L-glutamate/glycine-binding	ENSG00000152208, ENSG00000120251, ENSG00000155511, ENSG00000176884, ENSG00000105464, ENSG00000273079, ENSG00000164418, ENSG00000125675, ENSG00000171189, ENSG00000182771, ENSG00000105737, ENSG00000152578, ENSG00000198785, ENSG00000163873	3.70594
UP_SEQ_FEATURE	domain:IQ	ENSG00000136531, ENSG00000009335, ENSG00000078814, ENSG00000154146, ENSG00000183036, ENSG00000120645, ENSG00000058335, ENSG00000151023, ENSG00000196586, ENSG00000105982, ENSG00000172020, ENSG00000092054, ENSG00000196535, ENSG00000114473, ENSG00000124313, ENSG00000169432, ENSG00000041515, ENSG00000166578, ENSG00000153253, ENSG00000143164, ENSG00000196876, ENSG00000182504, ENSG00000133392, ENSG0000…	3.62472
GOTERM_CC_DIRECT	GO:0030672~synaptic vesicle membrane	ENSG00000166111, ENSG00000008056, ENSG00000132872, ENSG00000186187, ENSG00000159164, ENSG00000085365, ENSG00000179520, ENSG00000188906, ENSG00000149927, ENSG00000136750, ENSG00000091664, ENSG00000129990, ENSG00000115194, ENSG00000003147, ENSG00000006071, ENSG00000168758, ENSG00000134207, ENSG00000047579, ENSG00000011347, ENSG00000106089, ENSG00000143858, ENSG00000104093, ENSG00000067715, ENSG0000…	3.72127
GOTERM_BP_DIRECT	GO:1903861~positive regulation of dendrite extension	ENSG00000067715, ENSG00000103528, ENSG00000124772, ENSG00000049759, ENSG00000185345, ENSG00000198399, ENSG00000176406, ENSG00000132872, ENSG00000079841, ENSG00000213023, ENSG00000143858, ENSG00000130477	3.60446
GOTERM_CC_DIRECT	GO:0042734~presynaptic membrane	ENSG00000064692, ENSG00000070808, ENSG00000082805, ENSG00000204681, ENSG00000110076, ENSG00000113262, ENSG00000166313, ENSG00000131398, ENSG00000130477, ENSG00000100151, ENSG00000136750, ENSG00000179603, ENSG00000105737, ENSG00000152910, ENSG00000196277, ENSG00000102081, ENSG00000147044, ENSG00000011347, ENSG00000102003, ENSG00000072071, ENSG00000067715, ENSG00000164418, ENSG00000101298, ENSG0000…	3.66551
BIOCARTA	h_nos1Pathway:Nitric Oxide Signaling Pathway	ENSG00000138814, ENSG00000160014, ENSG00000188191, ENSG00000132535, ENSG00000176884, ENSG00000142875, ENSG00000198668, ENSG00000105464, ENSG00000166501, ENSG00000273079, ENSG00000005249, ENSG00000154229, ENSG00000143933, ENSG00000114302	3.72643
UP_KEYWORDS	Ion transport	ENSG00000080493, ENSG00000144191, ENSG00000183605, ENSG00000183023, ENSG00000184156, ENSG00000100678, ENSG00000182255, ENSG00000135740, ENSG00000144290, ENSG00000007402, ENSG00000185774, ENSG00000089057, ENSG00000153253, ENSG00000163288, ENSG00000188092, ENSG00000099822, ENSG00000118160, ENSG00000152578, ENSG00000165995, ENSG00000120251, ENSG00000151067, ENSG00000182674, ENSG00000141837, ENSG0000…	3.66826
KEGG_PATHWAY	hsa04360:Axon guidance	ENSG00000187764, ENSG00000148948, ENSG00000135333, ENSG00000154134, ENSG00000158092, ENSG00000170381, ENSG00000143434, ENSG00000116106, ENSG00000136040, ENSG00000156687, ENSG00000154928, ENSG00000113763, ENSG00000187122, ENSG00000149269, ENSG00000196189, ENSG00000133216, ENSG00000076356, ENSG00000196358, ENSG00000077264, ENSG00000196935, ENSG00000173210, ENSG00000067900, ENSG00000196914, ENSG0000…	3.68627
GOTERM_CC_DIRECT	GO:0030426~growth cone	ENSG00000160014, ENSG00000100697, ENSG00000108819, ENSG00000068903, ENSG00000145335, ENSG00000166313, ENSG00000188906, ENSG00000187164, ENSG00000125944, ENSG00000118432, ENSG00000152954, ENSG00000185133, ENSG00000128872, ENSG00000186868, ENSG00000143933, ENSG00000169750, ENSG00000176749, ENSG00000171587, ENSG00000102081, ENSG00000116852, ENSG00000047579, ENSG00000058335, ENSG00000113657, ENSG0000…	3.58007
COG_ONTOLOGY	Cell division and chromosome partitioning	ENSG00000135837, ENSG00000119397, ENSG00000143367, ENSG00000118007, ENSG00000240891, ENSG00000187164, ENSG00000186487, ENSG00000198399, ENSG00000106012, ENSG00000152413, ENSG00000115266, ENSG00000173230, ENSG00000129422, ENSG00000165115, ENSG00000266302, ENSG00000145675, ENSG00000100815, ENSG00000168280, ENSG00000151914, ENSG00000182670, ENSG00000101972, ENSG00000054282, ENSG00000133858, ENSG0000…	3.8096
GOTERM_BP_DIRECT	GO:0051966~regulation of synaptic transmission, glutamatergic	ENSG00000196277, ENSG00000018625, ENSG00000081189, ENSG00000113262, ENSG00000008735, ENSG00000130477, ENSG00000188906, ENSG00000160145, ENSG00000152822, ENSG00000067715, ENSG00000157680, ENSG00000118432, ENSG00000179603, ENSG00000171189, ENSG00000079482	3.4622
KEGG_PATHWAY	hsa04080:Neuroactive ligand-receptor interaction	ENSG00000152208, ENSG00000160013, ENSG00000116678, ENSG00000105464, ENSG00000204681, ENSG00000113262, ENSG00000136160, ENSG00000125510, ENSG00000083454, ENSG00000118432, ENSG00000170425, ENSG00000125675, ENSG00000151834, ENSG00000179603, ENSG00000163288, ENSG00000171189, ENSG00000182771, ENSG00000105737, ENSG00000152578, ENSG00000113580, ENSG00000113327, ENSG00000101204, ENSG00000147145, ENSG0000…	3.58136
UP_SEQ_FEATURE	topological domain:Vesicular	ENSG00000117758, ENSG00000079950, ENSG00000166111, ENSG00000132872, ENSG00000134207, ENSG00000102003, ENSG00000011347, ENSG00000117533, ENSG00000019505, ENSG00000163630, ENSG00000143858, ENSG00000100568, ENSG00000179520, ENSG00000067715, ENSG00000103528, ENSG00000124222, ENSG00000173227, ENSG00000170310, ENSG00000091664, ENSG00000129990, ENSG00000213023	3.37786
BIOCARTA	h_PDZsPathway:Synaptic Proteins at the Synaptic Junction	ENSG00000021645, ENSG00000115306, ENSG00000176884, ENSG00000159023, ENSG00000147044, ENSG00000150672, ENSG00000029534, ENSG00000149294, ENSG00000186472, ENSG00000132535, ENSG00000197694, ENSG00000163531, ENSG00000143774	3.54871
INTERPRO	IPR008145:Guanylate kinase/L-type calcium channel	ENSG00000187391, ENSG00000182389, ENSG00000167535, ENSG00000147044, ENSG00000130830, ENSG00000150054, ENSG00000150672, ENSG00000081026, ENSG00000105289, ENSG00000132535, ENSG00000105926, ENSG00000161647, ENSG00000108852, ENSG00000143774, ENSG00000165995, ENSG00000067191, ENSG00000104067	3.374
GOTERM_BP_DIRECT	GO:0086010~membrane depolarization during action potential	ENSG00000136531, ENSG00000102452, ENSG00000136546, ENSG00000166762, ENSG00000141837, ENSG00000166257, ENSG00000144285, ENSG00000198216, ENSG00000169432, ENSG00000153253, ENSG00000148408, ENSG00000128245, ENSG00000055118, ENSG00000196876	3.33902
GOTERM_BP_DIRECT	GO:0071805~potassium ion transmembrane transport	ENSG00000144191, ENSG00000129159, ENSG00000184156, ENSG00000080709, ENSG00000131398, ENSG00000182255, ENSG00000135740, ENSG00000183960, ENSG00000181804, ENSG00000185774, ENSG00000115041, ENSG00000099822, ENSG00000100433, ENSG00000197584, ENSG00000127419, ENSG00000171303, ENSG00000069424, ENSG00000143603, ENSG00000184408, ENSG00000006071, ENSG00000102452, ENSG00000184611, ENSG00000182674, ENSG0000…	3.30964
UP_KEYWORDS	Synaptosome	ENSG00000158528, ENSG00000164061, ENSG00000179520, ENSG00000100151, ENSG00000147010, ENSG00000149927, ENSG00000091664, ENSG00000069424, ENSG00000115194, ENSG00000091844, ENSG00000187391, ENSG00000068831, ENSG00000152767, ENSG00000102081, ENSG00000124507, ENSG00000102003, ENSG00000072071, ENSG00000126583, ENSG00000106089, ENSG00000163630, ENSG00000162545, ENSG00000101298, ENSG00000187672, ENSG0000…	3.42477
GOTERM_BP_DIRECT	GO:0008344~adult locomotory behavior	ENSG00000100095, ENSG00000134121, ENSG00000185345, ENSG00000018625, ENSG00000169057, ENSG00000174938, ENSG00000176884, ENSG00000105464, ENSG00000105409, ENSG00000145335, ENSG00000106976, ENSG00000063015, ENSG00000204120, ENSG00000007168, ENSG00000142192, ENSG00000184564, ENSG00000008277, ENSG00000173267, ENSG00000153234, ENSG00000198825, ENSG00000167081	3.279
GOTERM_BP_DIRECT	GO:0007626~locomotory behavior	ENSG00000131094, ENSG00000169057, ENSG00000091536, ENSG00000113262, ENSG00000105088, ENSG00000142192, ENSG00000139910, ENSG00000162374, ENSG00000197969, ENSG00000112320, ENSG00000101349, ENSG00000136352, ENSG00000101204, ENSG00000112038, ENSG00000160716, ENSG00000171587, ENSG00000112367, ENSG00000123360, ENSG00000187017, ENSG00000173175, ENSG00000003393, ENSG00000152822, ENSG00000107282, ENSG0000…	3.27254
UP_SEQ_FEATURE	compositionally biased region:Gln-rich	ENSG00000186260, ENSG00000184788, ENSG00000119596, ENSG00000167702, ENSG00000166436, ENSG00000132466, ENSG00000132424, ENSG00000155111, ENSG00000204120, ENSG00000135999, ENSG00000159409, ENSG00000136935, ENSG00000115977, ENSG00000172995, ENSG00000107864, ENSG00000135365, ENSG00000182827, ENSG00000148337, ENSG00000173905, ENSG00000185359, ENSG00000065717, ENSG00000179912, ENSG00000174197, ENSG0000…	3.22202
INTERPRO	IPR011511:Variant SH3	ENSG00000198853, ENSG00000161681, ENSG00000095637, ENSG00000134215, ENSG00000130830, ENSG00000091536, ENSG00000150672, ENSG00000198399, ENSG00000105926, ENSG00000108852, ENSG00000104067, ENSG00000140600, ENSG00000261857, ENSG00000107295, ENSG00000167971, ENSG00000088538, ENSG00000147044, ENSG00000154305, ENSG00000150054, ENSG00000126217, ENSG00000162105, ENSG00000005379, ENSG00000060709, ENSG0000…	3.23176
SMART	SM00918:SM00918	ENSG00000152208, ENSG00000120251, ENSG00000155511, ENSG00000176884, ENSG00000105464, ENSG00000273079, ENSG00000164418, ENSG00000125675, ENSG00000171189, ENSG00000182771, ENSG00000105737, ENSG00000152578, ENSG00000198785, ENSG00000163873	3.29261
SMART	SM00079:PBPe	ENSG00000152208, ENSG00000120251, ENSG00000155511, ENSG00000176884, ENSG00000105464, ENSG00000273079, ENSG00000164418, ENSG00000125675, ENSG00000171189, ENSG00000182771, ENSG00000105737, ENSG00000152578, ENSG00000198785, ENSG00000163873	3.29261
UP_KEYWORDS	Epilepsy	ENSG00000109339, ENSG00000008056, ENSG00000129159, ENSG00000184156, ENSG00000101210, ENSG00000081189, ENSG00000174469, ENSG00000162065, ENSG00000144285, ENSG00000157103, ENSG00000169432, ENSG00000136854, ENSG00000177807, ENSG00000157388, ENSG00000099365, ENSG00000198198, ENSG00000197969, ENSG00000196876, ENSG00000197563, ENSG00000113327, ENSG00000101204, ENSG00000184408, ENSG00000182389, ENSG0000…	3.28631
SMART	SM00239:C2	ENSG00000138193, ENSG00000107560, ENSG00000132872, ENSG00000101098, ENSG00000101333, ENSG00000130477, ENSG00000002746, ENSG00000149527, ENSG00000198399, ENSG00000149927, ENSG00000115556, ENSG00000105808, ENSG00000166501, ENSG00000129990, ENSG00000103494, ENSG00000196353, ENSG00000171132, ENSG00000138411, ENSG00000143469, ENSG00000170667, ENSG00000134207, ENSG00000139973, ENSG00000115896, ENSG0000…	3.2836
UP_KEYWORDS	Mental retardation	ENSG00000127616, ENSG00000147099, ENSG00000185024, ENSG00000080503, ENSG00000081189, ENSG00000128731, ENSG00000068366, ENSG00000085224, ENSG00000143183, ENSG00000182923, ENSG00000175115, ENSG00000124313, ENSG00000181722, ENSG00000126705, ENSG00000113163, ENSG00000106344, ENSG00000112320, ENSG00000102383, ENSG00000198910, ENSG00000198707, ENSG00000225830, ENSG00000118402, ENSG00000147180, ENSG0000…	3.21711
SMART	SM00072:GuKc	ENSG00000187391, ENSG00000182389, ENSG00000167535, ENSG00000147044, ENSG00000130830, ENSG00000150054, ENSG00000150672, ENSG00000081026, ENSG00000105289, ENSG00000132535, ENSG00000105926, ENSG00000161647, ENSG00000108852, ENSG00000143774, ENSG00000165995, ENSG00000067191, ENSG00000104067	3.19323
GOTERM_MF_DIRECT	GO:0005516~calmodulin binding	ENSG00000115306, ENSG00000183023, ENSG00000184156, ENSG00000070808, ENSG00000080709, ENSG00000100678, ENSG00000159023, ENSG00000130770, ENSG00000090372, ENSG00000102189, ENSG00000130477, ENSG00000116741, ENSG00000058404, ENSG00000118160, ENSG00000172995, ENSG00000143622, ENSG00000067842, ENSG00000123360, ENSG00000118200, ENSG00000151067, ENSG00000183036, ENSG00000147044, ENSG00000078018, ENSG0000…	3.1286
INTERPRO	IPR027359:Voltage-dependent potassium channel, four helix bundle domain	ENSG00000184408, ENSG00000136531, ENSG00000129159, ENSG00000151067, ENSG00000102452, ENSG00000166762, ENSG00000136546, ENSG00000169758, ENSG00000141837, ENSG00000144285, ENSG00000198216, ENSG00000131398, ENSG00000182255, ENSG00000169432, ENSG00000153253, ENSG00000148408, ENSG00000157388, ENSG00000116396, ENSG00000158445, ENSG00000196876	3.06324
GOTERM_BP_DIRECT	GO:0061337~cardiac conduction	ENSG00000184408, ENSG00000182389, ENSG00000167535, ENSG00000151067, ENSG00000153956, ENSG00000007402, ENSG00000160460, ENSG00000185774, ENSG00000115041, ENSG00000127914, ENSG00000182132, ENSG00000157388, ENSG00000171303, ENSG00000055118, ENSG00000165995, ENSG00000067191, ENSG00000157445, ENSG00000180509	3.02385
UP_SEQ_FEATURE	domain:Bromo	ENSG00000197323, ENSG00000127616, ENSG00000101040, ENSG00000076108, ENSG00000080503, ENSG00000005339, ENSG00000028310, ENSG00000166164, ENSG00000166436, ENSG00000114166, ENSG00000079263, ENSG00000015171, ENSG00000123636, ENSG00000135899, ENSG00000116539, ENSG00000171634, ENSG00000096070	3.01287
INTERPRO	IPR000008:C2 calcium-dependent membrane targeting	ENSG00000138193, ENSG00000116675, ENSG00000101098, ENSG00000101333, ENSG00000130477, ENSG00000149527, ENSG00000109452, ENSG00000178950, ENSG00000149927, ENSG00000115556, ENSG00000171132, ENSG00000019505, ENSG00000126583, ENSG00000103528, ENSG00000124772, ENSG00000049759, ENSG00000198382, ENSG00000027075, ENSG00000173227, ENSG00000272636, ENSG00000213023, ENSG00000136848, ENSG00000154229, ENSG0000…	3.01514
KEGG_PATHWAY	hsa04750:Inflammatory mediator regulation of TRP channels	ENSG00000109339, ENSG00000072182, ENSG00000160014, ENSG00000164742, ENSG00000070808, ENSG00000110881, ENSG00000101333, ENSG00000123104, ENSG00000050748, ENSG00000142875, ENSG00000058404, ENSG00000150995, ENSG00000166501, ENSG00000143933, ENSG00000171132, ENSG00000145675, ENSG00000078295, ENSG00000126583, ENSG00000173175, ENSG00000105499, ENSG00000182621, ENSG00000027075, ENSG00000162104, ENSG0000…	3.14056
GOTERM_BP_DIRECT	GO:0060079~excitatory postsynaptic potential	ENSG00000152208, ENSG00000112038, ENSG00000169057, ENSG00000158528, ENSG00000174576, ENSG00000176884, ENSG00000081189, ENSG00000145335, ENSG00000008735, ENSG00000063015, ENSG00000188906, ENSG00000164418, ENSG00000157680, ENSG00000138814, ENSG00000196338, ENSG00000105737	2.97125
GOTERM_BP_DIRECT	GO:0034765~regulation of ion transmembrane transport	ENSG00000184156, ENSG00000166762, ENSG00000136546, ENSG00000144285, ENSG00000198216, ENSG00000131398, ENSG00000182255, ENSG00000183960, ENSG00000007402, ENSG00000169432, ENSG00000153253, ENSG00000188092, ENSG00000099822, ENSG00000177807, ENSG00000100433, ENSG00000196876, ENSG00000184408, ENSG00000136531, ENSG00000102452, ENSG00000184611, ENSG00000182674, ENSG00000141837, ENSG00000152049, ENSG0000…	2.96136
GOTERM_MF_DIRECT	GO:0019904~protein domain specific binding	ENSG00000028277, ENSG00000160014, ENSG00000158528, ENSG00000080709, ENSG00000108953, ENSG00000178053, ENSG00000110048, ENSG00000136936, ENSG00000100380, ENSG00000158411, ENSG00000198795, ENSG00000005249, ENSG00000116983, ENSG00000003147, ENSG00000091592, ENSG00000185359, ENSG00000179295, ENSG00000139372, ENSG00000163904, ENSG00000124356, ENSG00000126351, ENSG00000044459, ENSG00000011422, ENSG0000…	2.95163
KEGG_PATHWAY	hsa04270:Vascular smooth muscle contraction	ENSG00000196465, ENSG00000160014, ENSG00000160013, ENSG00000164742, ENSG00000101333, ENSG00000123104, ENSG00000170425, ENSG00000142875, ENSG00000157388, ENSG00000197584, ENSG00000150995, ENSG00000166501, ENSG00000067900, ENSG00000196914, ENSG00000143933, ENSG00000171132, ENSG00000140795, ENSG00000077157, ENSG00000151067, ENSG00000078295, ENSG00000126583, ENSG00000173175, ENSG00000105499, ENSG0000…	3.05112
GOTERM_BP_DIRECT	GO:0001764~neuron migration	ENSG00000007372, ENSG00000080824, ENSG00000091129, ENSG00000148053, ENSG00000187957, ENSG00000081189, ENSG00000146038, ENSG00000140538, ENSG00000108953, ENSG00000137285, ENSG00000132561, ENSG00000182968, ENSG00000256061, ENSG00000153234, ENSG00000137261, ENSG00000186868, ENSG00000078674, ENSG00000150625, ENSG00000116141, ENSG00000136352, ENSG00000092421, ENSG00000134121, ENSG00000176749, ENSG0000…	2.87527
KEGG_PATHWAY	hsa04972:Pancreatic secretion	ENSG00000080493, ENSG00000164742, ENSG00000153002, ENSG00000101333, ENSG00000105409, ENSG00000142615, ENSG00000123104, ENSG00000150995, ENSG00000166501, ENSG00000141086, ENSG00000067842, ENSG00000018625, ENSG00000078295, ENSG00000126583, ENSG00000173175, ENSG00000127314, ENSG00000182621, ENSG00000162104, ENSG00000133019, ENSG00000129467, ENSG00000174233, ENSG00000143153, ENSG00000154229, ENSG0000…	3.0302
GOTERM_CC_DIRECT	GO:0005874~microtubule	ENSG00000128908, ENSG00000130779, ENSG00000183914, ENSG00000132938, ENSG00000163539, ENSG00000107581, ENSG00000040341, ENSG00000100271, ENSG00000168172, ENSG00000183023, ENSG00000083799, ENSG00000100678, ENSG00000167702, ENSG00000068903, ENSG00000130479, ENSG00000077380, ENSG00000131711, ENSG00000137821, ENSG00000171368, ENSG00000104218, ENSG00000158560, ENSG00000144635, ENSG00000118997, ENSG0000…	2.87765
UP_KEYWORDS	Exocytosis	ENSG00000101098, ENSG00000149269, ENSG00000130477, ENSG00000164506, ENSG00000243156, ENSG00000149927, ENSG00000163618, ENSG00000277363, ENSG00000182473, ENSG00000174672, ENSG00000076944, ENSG00000006451, ENSG00000145087, ENSG00000011347, ENSG00000154305, ENSG00000106089, ENSG00000006740, ENSG00000173805, ENSG00000111052, ENSG00000145920, ENSG00000079841, ENSG00000090989, ENSG00000011405, ENSG0000…	2.90679
GOTERM_BP_DIRECT	GO:0048791~calcium ion-regulated exocytosis of neurotransmitter	ENSG00000143469, ENSG00000132872, ENSG00000101098, ENSG00000139973, ENSG00000134207, ENSG00000011347, ENSG00000019505, ENSG00000141837, ENSG00000143858, ENSG00000067715, ENSG00000103528, ENSG00000149927, ENSG00000176406, ENSG00000173227, ENSG00000079841, ENSG00000272636, ENSG00000129990, ENSG00000213023	2.7802
UP_KEYWORDS	Zinc-finger	ENSG00000141446, ENSG00000169946, ENSG00000164330, ENSG00000166432, ENSG00000121413, ENSG00000166436, ENSG00000080802, ENSG00000109118, ENSG00000108395, ENSG00000106052, ENSG00000185404, ENSG00000169131, ENSG00000116539, ENSG00000113580, ENSG00000138101, ENSG00000171132, ENSG00000136367, ENSG00000113595, ENSG00000257591, ENSG00000198919, ENSG00000136560, ENSG00000117139, ENSG00000126583, ENSG0000…	2.89868
GOTERM_BP_DIRECT	GO:0007409~axonogenesis	ENSG00000091129, ENSG00000151150, ENSG00000164742, ENSG00000117600, ENSG00000166313, ENSG00000149269, ENSG00000196189, ENSG00000187164, ENSG00000179542, ENSG00000196358, ENSG00000160460, ENSG00000184564, ENSG00000142192, ENSG00000181790, ENSG00000165379, ENSG00000077264, ENSG00000160469, ENSG00000066032, ENSG00000174672, ENSG00000152192, ENSG00000185985, ENSG00000144619, ENSG00000179295, ENSG0000…	2.76205
GOTERM_BP_DIRECT	GO:0016569~covalent chromatin modification	ENSG00000127616, ENSG00000168556, ENSG00000073584, ENSG00000102974, ENSG00000071243, ENSG00000198157, ENSG00000158806, ENSG00000028310, ENSG00000139613, ENSG00000122565, ENSG00000085224, ENSG00000132275, ENSG00000100888, ENSG00000077080, ENSG00000124177, ENSG00000169925, ENSG00000083544, ENSG00000015171, ENSG00000205683, ENSG00000113580, ENSG00000168283, ENSG00000185513, ENSG00000139372, ENSG0000…	2.63515
INTERPRO	IPR016197:Chromo domain-like	ENSG00000196199, ENSG00000032219, ENSG00000005302, ENSG00000141582, ENSG00000185787, ENSG00000122565, ENSG00000054267, ENSG00000124177, ENSG00000100888, ENSG00000108468, ENSG00000111642, ENSG00000141570, ENSG00000116254, ENSG00000170004, ENSG00000177200, ENSG00000100307	2.66298
GOTERM_MF_DIRECT	GO:0005088~Ras guanyl-nucleotide exchange factor activity	ENSG00000162434, ENSG00000160014, ENSG00000115306, ENSG00000138670, ENSG00000113721, ENSG00000070808, ENSG00000105464, ENSG00000160460, ENSG00000058404, ENSG00000140285, ENSG00000173898, ENSG00000138675, ENSG00000143933, ENSG00000096968, ENSG00000158815, ENSG00000169752, ENSG00000198223, ENSG00000049130, ENSG00000176884, ENSG00000065361, ENSG00000058335, ENSG00000273079, ENSG00000277586, ENSG0000…	2.66294
KEGG_PATHWAY	hsa04925:Aldosterone synthesis and secretion	ENSG00000160014, ENSG00000164742, ENSG00000070808, ENSG00000101333, ENSG00000123104, ENSG00000231852, ENSG00000142875, ENSG00000058404, ENSG00000157388, ENSG00000153234, ENSG00000150995, ENSG00000171303, ENSG00000166501, ENSG00000143933, ENSG00000171132, ENSG00000151067, ENSG00000152495, ENSG00000078295, ENSG00000126583, ENSG00000173175, ENSG00000182621, ENSG00000162104, ENSG00000129467, ENSG0000…	2.75978
GOTERM_BP_DIRECT	GO:0034220~ion transmembrane transport	ENSG00000152208, ENSG00000183605, ENSG00000160014, ENSG00000105409, ENSG00000159363, ENSG00000250565, ENSG00000151834, ENSG00000163288, ENSG00000171714, ENSG00000182771, ENSG00000105737, ENSG00000152578, ENSG00000119782, ENSG00000067842, ENSG00000120251, ENSG00000155511, ENSG00000164038, ENSG00000144406, ENSG00000164418, ENSG00000049759, ENSG00000198668, ENSG00000143153, ENSG00000166206, ENSG0000…	2.58934
GOTERM_MF_DIRECT	GO:0008157~protein phosphatase 1 binding	ENSG00000124214, ENSG00000087495, ENSG00000104972, ENSG00000158528, ENSG00000112137, ENSG00000108819, ENSG00000108061, ENSG00000023516, ENSG00000087074, ENSG00000151422, ENSG00000204138	2.64318
KEGG_PATHWAY	hsa04924:Renin secretion	ENSG00000123360, ENSG00000160014, ENSG00000151067, ENSG00000141433, ENSG00000221823, ENSG00000101333, ENSG00000173175, ENSG00000182621, ENSG00000127955, ENSG00000123104, ENSG00000138814, ENSG00000151617, ENSG00000061918, ENSG00000142875, ENSG00000154678, ENSG00000174233, ENSG00000157388, ENSG00000198668, ENSG00000150995, ENSG00000143933, ENSG00000164116	2.72371
GOTERM_BP_DIRECT	GO:0035556~intracellular signal transduction	ENSG00000154310, ENSG00000177453, ENSG00000163788, ENSG00000101333, ENSG00000188906, ENSG00000149527, ENSG00000108953, ENSG00000141503, ENSG00000131370, ENSG00000171951, ENSG00000182732, ENSG00000076641, ENSG00000196914, ENSG00000135447, ENSG00000171132, ENSG00000169750, ENSG00000169752, ENSG00000163328, ENSG00000078295, ENSG00000126583, ENSG00000146872, ENSG00000027075, ENSG00000160570, ENSG0000…	2.55815
INTERPRO	IPR001478:PDZ domain	ENSG00000158528, ENSG00000161681, ENSG00000108819, ENSG00000130830, ENSG00000150672, ENSG00000081026, ENSG00000067840, ENSG00000105926, ENSG00000108852, ENSG00000107863, ENSG00000196914, ENSG00000115317, ENSG00000116117, ENSG00000147044, ENSG00000149970, ENSG00000158987, ENSG00000275832, ENSG00000136153, ENSG00000155792, ENSG00000161647, ENSG00000159788, ENSG00000033122, ENSG00000157927, ENSG0000…	2.58013
GOTERM_BP_DIRECT	GO:0046928~regulation of neurotransmitter secretion	ENSG00000064692, ENSG00000102081, ENSG00000008056, ENSG00000185345, ENSG00000173227, ENSG00000070808, ENSG00000079841, ENSG00000081189, ENSG00000173267, ENSG00000116396	2.51657
GOTERM_BP_DIRECT	GO:2000463~positive regulation of excitatory postsynaptic potential	ENSG00000189056, ENSG00000176406, ENSG00000132535, ENSG00000176884, ENSG00000169760, ENSG00000161681, ENSG00000067606, ENSG00000099365, ENSG00000079841, ENSG00000196338, ENSG00000179915, ENSG00000106089, ENSG00000111249	2.51495
UP_SEQ_FEATURE	domain:Ig-like C2-type 5	ENSG00000169855, ENSG00000134121, ENSG00000171587, ENSG00000144619, ENSG00000154134, ENSG00000196091, ENSG00000113721, ENSG00000143061, ENSG00000036448, ENSG00000185008, ENSG00000113805, ENSG00000152580, ENSG00000018236, ENSG00000154654, ENSG00000149294, ENSG00000149972, ENSG00000134256, ENSG00000086967, ENSG00000101605, ENSG00000162692, ENSG00000163531, ENSG00000198910, ENSG00000149571	2.48145
GOTERM_MF_DIRECT	GO:0008331~high voltage-gated calcium channel activity	ENSG00000167535, ENSG00000151067, ENSG00000148408, ENSG00000157388, ENSG00000141837, ENSG00000165995, ENSG00000067191, ENSG00000198216	2.49752
INTERPRO	IPR011993:Pleckstrin homology-like domain	ENSG00000141447, ENSG00000115306, ENSG00000157985, ENSG00000101333, ENSG00000134215, ENSG00000008735, ENSG00000149527, ENSG00000124313, ENSG00000196526, ENSG00000173898, ENSG00000131037, ENSG00000196914, ENSG00000105963, ENSG00000169129, ENSG00000152061, ENSG00000153815, ENSG00000115290, ENSG00000082397, ENSG00000275832, ENSG00000129595, ENSG00000153823, ENSG00000091039, ENSG00000159788, ENSG0000…	2.4458
UP_KEYWORDS	Potassium transport	ENSG00000129159, ENSG00000184156, ENSG00000105409, ENSG00000131398, ENSG00000182255, ENSG00000183960, ENSG00000185774, ENSG00000115041, ENSG00000177807, ENSG00000099822, ENSG00000100433, ENSG00000127419, ENSG00000171303, ENSG00000069424, ENSG00000184408, ENSG00000185052, ENSG00000140090, ENSG00000018625, ENSG00000184611, ENSG00000182674, ENSG00000124140, ENSG00000152049, ENSG00000143630, ENSG0000…	2.53493
GOTERM_MF_DIRECT	GO:0030276~clathrin binding	ENSG00000143469, ENSG00000187957, ENSG00000132872, ENSG00000151466, ENSG00000130787, ENSG00000139973, ENSG00000134207, ENSG00000011347, ENSG00000019505, ENSG00000065609, ENSG00000143858, ENSG00000006125, ENSG00000188906, ENSG00000067715, ENSG00000119844, ENSG00000103528, ENSG00000149927, ENSG00000173227, ENSG00000272636, ENSG00000129990, ENSG00000213023, ENSG00000112305	2.4649
UP_SEQ_FEATURE	compositionally biased region:Arg/Ser-rich	ENSG00000146963, ENSG00000007392, ENSG00000132485, ENSG00000114857, ENSG00000123200, ENSG00000174891, ENSG00000172465, ENSG00000163714, ENSG00000108848	2.38688
INTERPRO	IPR000953:Chromo domain/shadow	ENSG00000196199, ENSG00000032219, ENSG00000005302, ENSG00000141582, ENSG00000139613, ENSG00000185787, ENSG00000122565, ENSG00000124177, ENSG00000100888, ENSG00000108468, ENSG00000111642, ENSG00000141570, ENSG00000116254, ENSG00000170004, ENSG00000177200, ENSG00000100307	2.4131
UP_KEYWORDS	Calcium transport	ENSG00000083067, ENSG00000167535, ENSG00000183023, ENSG00000166762, ENSG00000100678, ENSG00000110881, ENSG00000198216, ENSG00000153956, ENSG00000143183, ENSG00000123104, ENSG00000007402, ENSG00000157388, ENSG00000118160, ENSG00000109689, ENSG00000150995, ENSG00000165995, ENSG00000067191, ENSG00000067842, ENSG00000185052, ENSG00000107745, ENSG00000182389, ENSG00000140090, ENSG00000151067, ENSG0000…	2.49482
GOTERM_BP_DIRECT	GO:0051965~positive regulation of synapse assembly	ENSG00000185985, ENSG00000148053, ENSG00000146006, ENSG00000021645, ENSG00000169057, ENSG00000121871, ENSG00000169760, ENSG00000103319, ENSG00000072071, ENSG00000154928, ENSG00000111249, ENSG00000133216, ENSG00000140538, ENSG00000171603, ENSG00000121753, ENSG00000179542, ENSG00000141668, ENSG00000139182, ENSG00000184564, ENSG00000181790, ENSG00000196338, ENSG00000173114, ENSG00000179915, ENSG0000…	2.31543
GOTERM_BP_DIRECT	GO:0035176~social behavior	ENSG00000160716, ENSG00000021645, ENSG00000169057, ENSG00000078725, ENSG00000174576, ENSG00000176884, ENSG00000161681, ENSG00000174469, ENSG00000110076, ENSG00000008735, ENSG00000160145, ENSG00000162105, ENSG00000132535, ENSG00000182771, ENSG00000196338, ENSG00000197969, ENSG00000179915, ENSG00000078674, ENSG00000174775	2.31004
INTERPRO	IPR005821:Ion transport domain	ENSG00000083067, ENSG00000144191, ENSG00000129159, ENSG00000184156, ENSG00000166762, ENSG00000136546, ENSG00000144285, ENSG00000198216, ENSG00000131398, ENSG00000182255, ENSG00000183960, ENSG00000123104, ENSG00000169432, ENSG00000153253, ENSG00000099822, ENSG00000157388, ENSG00000150995, ENSG00000196876, ENSG00000184408, ENSG00000136531, ENSG00000151067, ENSG00000102452, ENSG00000184611, ENSG0000…	2.33233
GOTERM_CC_DIRECT	GO:0008076~voltage-gated potassium channel complex	ENSG00000160014, ENSG00000129159, ENSG00000184156, ENSG00000174469, ENSG00000150672, ENSG00000131398, ENSG00000182255, ENSG00000185774, ENSG00000115041, ENSG00000099822, ENSG00000197584, ENSG00000069424, ENSG00000143933, ENSG00000184408, ENSG00000006071, ENSG00000182674, ENSG00000106089, ENSG00000132535, ENSG00000182132, ENSG00000127914, ENSG00000198668, ENSG00000116396, ENSG00000130226, ENSG0000…	2.39278
UP_SEQ_FEATURE	zinc finger region:PHD-type 2	ENSG00000011332, ENSG00000118058, ENSG00000083168, ENSG00000117139, ENSG00000275023, ENSG00000167548, ENSG00000107077, ENSG00000143033, ENSG00000111642, ENSG00000116254, ENSG00000170004, ENSG00000156650, ENSG00000012817, ENSG00000106443, ENSG00000205683, ENSG00000147548, ENSG00000171634	2.27588
GOTERM_BP_DIRECT	GO:0017157~regulation of exocytosis	ENSG00000169213, ENSG00000006451, ENSG00000103496, ENSG00000145087, ENSG00000106089, ENSG00000067715, ENSG00000173805, ENSG00000164506, ENSG00000176406, ENSG00000186472, ENSG00000145920, ENSG00000099365, ENSG00000152932, ENSG00000091428, ENSG00000168993	2.28088
UP_SEQ_FEATURE	zinc finger region:PHD-type 1	ENSG00000011332, ENSG00000118058, ENSG00000083168, ENSG00000117139, ENSG00000275023, ENSG00000167548, ENSG00000107077, ENSG00000109118, ENSG00000143033, ENSG00000111642, ENSG00000116254, ENSG00000170004, ENSG00000156650, ENSG00000012817, ENSG00000106443, ENSG00000205683, ENSG00000147548, ENSG00000171634	2.22798
GOTERM_MF_DIRECT	GO:0004970~ionotropic glutamate receptor activity	ENSG00000152208, ENSG00000164418, ENSG00000125675, ENSG00000120251, ENSG00000155511, ENSG00000176884, ENSG00000171189, ENSG00000182771, ENSG00000152578, ENSG00000198785, ENSG00000163873	2.26515
GOTERM_CC_DIRECT	GO:0005891~voltage-gated calcium channel complex	ENSG00000182389, ENSG00000167535, ENSG00000151067, ENSG00000113448, ENSG00000141837, ENSG00000198216, ENSG00000153956, ENSG00000007402, ENSG00000148408, ENSG00000157388, ENSG00000067191, ENSG00000165995, ENSG00000157445	2.27782
UP_SEQ_FEATURE	zinc finger region:PHD-type	ENSG00000197323, ENSG00000168556, ENSG00000101040, ENSG00000071243, ENSG00000056487, ENSG00000076108, ENSG00000166436, ENSG00000085224, ENSG00000005483, ENSG00000079263, ENSG00000048649, ENSG00000146414, ENSG00000015171, ENSG00000197724, ENSG00000165632, ENSG00000123636, ENSG00000040633, ENSG00000118482, ENSG00000135899, ENSG00000006459, ENSG00000116539, ENSG00000129292, ENSG00000135365, ENSG0000…	2.15483
GOTERM_BP_DIRECT	GO:0007416~synapse assembly	ENSG00000091129, ENSG00000187957, ENSG00000169057, ENSG00000169760, ENSG00000164061, ENSG00000110076, ENSG00000184564, ENSG00000196338, ENSG00000173898, ENSG00000150625, ENSG00000152192, ENSG00000152767, ENSG00000107742, ENSG00000171587, ENSG00000021645, ENSG00000087085, ENSG00000141837, ENSG00000039068, ENSG00000139182, ENSG00000162105, ENSG00000186472, ENSG00000197959, ENSG00000179915, ENSG0000…	2.15453
UP_KEYWORDS	Potassium channel	ENSG00000184408, ENSG00000129159, ENSG00000184156, ENSG00000184611, ENSG00000182674, ENSG00000152049, ENSG00000131398, ENSG00000182255, ENSG00000183960, ENSG00000143630, ENSG00000185774, ENSG00000115041, ENSG00000182132, ENSG00000099822, ENSG00000100433, ENSG00000116396, ENSG00000127419, ENSG00000171303, ENSG00000055118, ENSG00000158445, ENSG00000082482, ENSG00000180509	2.27355
GOTERM_BP_DIRECT	GO:0006814~sodium ion transport	ENSG00000110442, ENSG00000148444, ENSG00000136531, ENSG00000080493, ENSG00000018625, ENSG00000136546, ENSG00000141485, ENSG00000110881, ENSG00000072041, ENSG00000166257, ENSG00000129682, ENSG00000144285, ENSG00000164038, ENSG00000144290, ENSG00000179520, ENSG00000049759, ENSG00000169432, ENSG00000153253, ENSG00000050438, ENSG00000143153, ENSG00000091664, ENSG00000196876, ENSG00000129244, ENSG0000…	2.1382
INTERPRO	IPR000048:IQ motif, EF-hand binding site	ENSG00000130518, ENSG00000278259, ENSG00000078814, ENSG00000120645, ENSG00000091536, ENSG00000124313, ENSG00000169432, ENSG00000041515, ENSG00000143164, ENSG00000153253, ENSG00000106012, ENSG00000196876, ENSG00000133392, ENSG00000133640, ENSG00000136531, ENSG00000009335, ENSG00000072195, ENSG00000154146, ENSG00000058335, ENSG00000066933, ENSG00000105982, ENSG00000172020, ENSG00000196535, ENSG0000…	2.15731
GOTERM_BP_DIRECT	GO:0006887~exocytosis	ENSG00000132872, ENSG00000085365, ENSG00000117533, ENSG00000149269, ENSG00000029534, ENSG00000164506, ENSG00000243156, ENSG00000277363, ENSG00000163618, ENSG00000185215, ENSG00000182473, ENSG00000174672, ENSG00000006451, ENSG00000139973, ENSG00000145087, ENSG00000011347, ENSG00000154305, ENSG00000006740, ENSG00000144306, ENSG00000103528, ENSG00000173805, ENSG00000111052, ENSG00000164099, ENSG0000…	2.11759
GOTERM_BP_DIRECT	GO:1901379~regulation of potassium ion transmembrane transport	ENSG00000175497, ENSG00000185774, ENSG00000115041, ENSG00000182132, ENSG00000080709, ENSG00000157388, ENSG00000130226, ENSG00000055118, ENSG00000069424, ENSG00000180509	2.10246
GOTERM_MF_DIRECT	GO:0003779~actin binding	ENSG00000128908, ENSG00000185345, ENSG00000171617, ENSG00000215305, ENSG00000115306, ENSG00000159023, ENSG00000064042, ENSG00000188906, ENSG00000243156, ENSG00000196526, ENSG00000058404, ENSG00000086967, ENSG00000135407, ENSG00000173898, ENSG00000128872, ENSG00000131037, ENSG00000178125, ENSG00000087495, ENSG00000133030, ENSG00000196091, ENSG00000151914, ENSG00000112290, ENSG00000082397, ENSG0000…	2.1326
UP_KEYWORDS	Parkinsonism	ENSG00000064692, ENSG00000196660, ENSG00000116675, ENSG00000159082, ENSG00000185345, ENSG00000115317, ENSG00000147133, ENSG00000154277, ENSG00000105409, ENSG00000145335, ENSG00000129003, ENSG00000159363, ENSG00000188906, ENSG00000204843, ENSG00000204120, ENSG00000204842, ENSG00000186868	2.18713
INTERPRO	IPR018359:Bromodomain, conserved site	ENSG00000127616, ENSG00000146247, ENSG00000204256, ENSG00000123636, ENSG00000076108, ENSG00000080503, ENSG00000147133, ENSG00000185658, ENSG00000141867, ENSG00000005339, ENSG00000171634, ENSG00000114166, ENSG00000096070, ENSG00000169925	2.08809
GOTERM_BP_DIRECT	GO:0008380~RNA splicing	ENSG00000112739, ENSG00000204560, ENSG00000100109, ENSG00000064607, ENSG00000108819, ENSG00000174891, ENSG00000184209, ENSG00000162664, ENSG00000139910, ENSG00000109111, ENSG00000106344, ENSG00000159409, ENSG00000102081, ENSG00000138433, ENSG00000003756, ENSG00000140939, ENSG00000100813, ENSG00000139767, ENSG00000133226, ENSG00000164610, ENSG00000090470, ENSG00000153914, ENSG00000119707, ENSG0000…	2.05347
UP_SEQ_FEATURE	domain:PDZ	ENSG00000157927, ENSG00000112851, ENSG00000130396, ENSG00000158528, ENSG00000161681, ENSG00000108819, ENSG00000130830, ENSG00000100151, ENSG00000172403, ENSG00000067840, ENSG00000147481, ENSG00000105926, ENSG00000108852, ENSG00000107863, ENSG00000185567, ENSG00000196914, ENSG00000047932, ENSG00000105613, ENSG00000115317, ENSG00000102981, ENSG00000147044, ENSG00000149970, ENSG00000158987, ENSG0000…	2.02987
KEGG_PATHWAY	hsa04721:Synaptic vesicle cycle	ENSG00000100554, ENSG00000175416, ENSG00000141837, ENSG00000106089, ENSG00000006125, ENSG00000130477, ENSG00000179520, ENSG00000106976, ENSG00000250565, ENSG00000067715, ENSG00000213760, ENSG00000145920, ENSG00000136854, ENSG00000148408, ENSG00000099365, ENSG00000079841, ENSG00000197959, ENSG00000091664, ENSG00000105649, ENSG00000132639, ENSG00000111450, ENSG00000168993	2.18661
GOTERM_MF_DIRECT	GO:0005245~voltage-gated calcium channel activity	ENSG00000196277, ENSG00000182389, ENSG00000112038, ENSG00000167535, ENSG00000169306, ENSG00000151067, ENSG00000166762, ENSG00000141837, ENSG00000198216, ENSG00000153956, ENSG00000007402, ENSG00000148408, ENSG00000157388, ENSG00000067191, ENSG00000165995	2.07314
GOTERM_MF_DIRECT	GO:0044325~ion channel binding	ENSG00000080824, ENSG00000151150, ENSG00000160014, ENSG00000129159, ENSG00000158528, ENSG00000183023, ENSG00000113448, ENSG00000101098, ENSG00000158286, ENSG00000166257, ENSG00000151320, ENSG00000175115, ENSG00000188906, ENSG00000108953, ENSG00000115041, ENSG00000152413, ENSG00000119782, ENSG00000047932, ENSG00000143933, ENSG00000006071, ENSG00000102081, ENSG00000145362, ENSG00000152049, ENSG0000…	2.06605
KEGG_PATHWAY	hsa04915:Estrogen signaling pathway	ENSG00000080824, ENSG00000160014, ENSG00000164742, ENSG00000170345, ENSG00000101333, ENSG00000204681, ENSG00000123104, ENSG00000177606, ENSG00000142875, ENSG00000150995, ENSG00000143933, ENSG00000174775, ENSG00000117020, ENSG00000112038, ENSG00000145675, ENSG00000078295, ENSG00000173175, ENSG00000152822, ENSG00000182621, ENSG00000127955, ENSG00000162104, ENSG00000162728, ENSG00000129467, ENSG0000…	2.1323
GOTERM_BP_DIRECT	GO:0035725~sodium ion transmembrane transport	ENSG00000185052, ENSG00000072182, ENSG00000136531, ENSG00000080493, ENSG00000140090, ENSG00000102452, ENSG00000183023, ENSG00000100678, ENSG00000136546, ENSG00000110881, ENSG00000166257, ENSG00000144285, ENSG00000143630, ENSG00000169432, ENSG00000033867, ENSG00000089057, ENSG00000153253, ENSG00000099822, ENSG00000118160, ENSG00000188687, ENSG00000213199, ENSG00000196876	1.9617
INTERPRO	IPR021156:Transcription elongation factor A-like/Brain expressed X-linked-like	ENSG00000133142, ENSG00000133134, ENSG00000102409, ENSG00000185222, ENSG00000184905, ENSG00000196507, ENSG00000172465, ENSG00000133169, ENSG00000182916	1.97867
SMART	SM00326:SH3	ENSG00000198853, ENSG00000161681, ENSG00000134215, ENSG00000130830, ENSG00000150672, ENSG00000008735, ENSG00000147010, ENSG00000145819, ENSG00000135541, ENSG00000105926, ENSG00000108852, ENSG00000131037, ENSG00000165995, ENSG00000261857, ENSG00000145675, ENSG00000158517, ENSG00000147044, ENSG00000137478, ENSG00000035115, ENSG00000010810, ENSG00000126217, ENSG00000004777, ENSG00000005379, ENSG0000…	2.05577
SMART	SM00228:PDZ	ENSG00000158528, ENSG00000161681, ENSG00000108819, ENSG00000130830, ENSG00000150672, ENSG00000081026, ENSG00000067840, ENSG00000105926, ENSG00000108852, ENSG00000107863, ENSG00000196914, ENSG00000115317, ENSG00000116117, ENSG00000147044, ENSG00000149970, ENSG00000158987, ENSG00000275832, ENSG00000136153, ENSG00000155792, ENSG00000161647, ENSG00000159788, ENSG00000033122, ENSG00000157927, ENSG0000…	2.05181
UP_KEYWORDS	Microtubule	ENSG00000128908, ENSG00000130779, ENSG00000183914, ENSG00000132938, ENSG00000163539, ENSG00000040341, ENSG00000100271, ENSG00000168172, ENSG00000083799, ENSG00000167702, ENSG00000068903, ENSG00000130479, ENSG00000077380, ENSG00000131711, ENSG00000137821, ENSG00000104218, ENSG00000158560, ENSG00000144635, ENSG00000118997, ENSG00000166974, ENSG00000137824, ENSG00000119685, ENSG00000165115, ENSG0000…	2.04687
INTERPRO	IPR001660:Sterile alpha motif domain	ENSG00000198879, ENSG00000135333, ENSG00000168096, ENSG00000158528, ENSG00000161681, ENSG00000185046, ENSG00000177570, ENSG00000116106, ENSG00000154928, ENSG00000077044, ENSG00000133216, ENSG00000139220, ENSG00000143847, ENSG00000167100, ENSG00000109689, ENSG00000047365, ENSG00000148356, ENSG00000167971, ENSG00000185513, ENSG00000149970, ENSG00000100583, ENSG00000183317, ENSG00000145242, ENSG0000…	1.94837
INTERPRO	IPR000467:G-patch domain	ENSG00000186416, ENSG00000152133, ENSG00000004534, ENSG00000164252, ENSG00000100109, ENSG00000064607, ENSG00000003756, ENSG00000197114, ENSG00000204438, ENSG00000092978, ENSG00000076650, ENSG00000134453, ENSG00000137200	1.92596
GOTERM_MF_DIRECT	GO:0070577~lysine-acetylated histone binding	ENSG00000127616, ENSG00000101040, ENSG00000146247, ENSG00000204256, ENSG00000118058, ENSG00000076108, ENSG00000147133, ENSG00000141867, ENSG00000028310, ENSG00000166164, ENSG00000169925	1.93862
SMART	SM00298:CHROMO	ENSG00000196199, ENSG00000032219, ENSG00000005302, ENSG00000141582, ENSG00000139613, ENSG00000185787, ENSG00000122565, ENSG00000124177, ENSG00000100888, ENSG00000108468, ENSG00000111642, ENSG00000141570, ENSG00000116254, ENSG00000170004, ENSG00000177200, ENSG00000100307	1.99975
GOTERM_BP_DIRECT	GO:0051491~positive regulation of filopodium assembly	ENSG00000006451, ENSG00000102081, ENSG00000101040, ENSG00000169760, ENSG00000117598, ENSG00000187017, ENSG00000113657, ENSG00000141376, ENSG00000137942, ENSG00000197959, ENSG00000150625, ENSG00000099864, ENSG00000119699, ENSG00000009694	1.87624
GOTERM_BP_DIRECT	GO:0030534~adult behavior	ENSG00000136367, ENSG00000196277, ENSG00000118946, ENSG00000021645, ENSG00000164197, ENSG00000161681, ENSG00000174469, ENSG00000110076, ENSG00000110436, ENSG00000162105, ENSG00000196338, ENSG00000173898, ENSG00000179915, ENSG00000113327	1.87624
UP_SEQ_FEATURE	domain:C2 2	ENSG00000143469, ENSG00000132872, ENSG00000139973, ENSG00000134207, ENSG00000139117, ENSG00000011347, ENSG00000019505, ENSG00000143858, ENSG00000130477, ENSG00000067715, ENSG00000103528, ENSG00000124772, ENSG00000186472, ENSG00000176406, ENSG00000149927, ENSG00000173227, ENSG00000079841, ENSG00000105808, ENSG00000272636, ENSG00000129990, ENSG00000103494, ENSG00000213023, ENSG00000007516, ENSG0000…	1.86457
UP_SEQ_FEATURE	domain:C2 1	ENSG00000143469, ENSG00000132872, ENSG00000139973, ENSG00000134207, ENSG00000139117, ENSG00000011347, ENSG00000019505, ENSG00000143858, ENSG00000130477, ENSG00000067715, ENSG00000103528, ENSG00000124772, ENSG00000186472, ENSG00000176406, ENSG00000149927, ENSG00000173227, ENSG00000079841, ENSG00000105808, ENSG00000272636, ENSG00000129990, ENSG00000103494, ENSG00000213023, ENSG00000007516, ENSG0000…	1.86457
UP_SEQ_FEATURE	domain:G-patch	ENSG00000186416, ENSG00000152133, ENSG00000004534, ENSG00000164252, ENSG00000100109, ENSG00000064607, ENSG00000003756, ENSG00000197114, ENSG00000204438, ENSG00000092978, ENSG00000076650, ENSG00000134453, ENSG00000137200	1.86229
UP_KEYWORDS	Sodium channel	ENSG00000072182, ENSG00000136531, ENSG00000102452, ENSG00000136546, ENSG00000110881, ENSG00000166257, ENSG00000144285, ENSG00000143630, ENSG00000169432, ENSG00000153253, ENSG00000099822, ENSG00000213199, ENSG00000196876	1.98614
INTERPRO	IPR020590:Guanylate kinase, conserved site	ENSG00000187391, ENSG00000132535, ENSG00000105926, ENSG00000147044, ENSG00000161647, ENSG00000108852, ENSG00000143774, ENSG00000130830, ENSG00000150672, ENSG00000150054, ENSG00000081026	1.88807
INTERPRO	IPR001849:Pleckstrin homology domain	ENSG00000107679, ENSG00000141447, ENSG00000115306, ENSG00000157985, ENSG00000134215, ENSG00000077044, ENSG00000149527, ENSG00000124313, ENSG00000110048, ENSG00000196526, ENSG00000115556, ENSG00000145819, ENSG00000113163, ENSG00000128805, ENSG00000047365, ENSG00000173898, ENSG00000067900, ENSG00000107863, ENSG00000196914, ENSG00000125170, ENSG00000105963, ENSG00000135905, ENSG00000117020, ENSG0000…	1.82994
UP_SEQ_FEATURE	domain:Ig-like C2-type 3	ENSG00000153707, ENSG00000156218, ENSG00000104972, ENSG00000154134, ENSG00000143061, ENSG00000113721, ENSG00000113805, ENSG00000101605, ENSG00000086967, ENSG00000170017, ENSG00000198910, ENSG00000185565, ENSG00000142549, ENSG00000169855, ENSG00000134121, ENSG00000171587, ENSG00000144619, ENSG00000169306, ENSG00000196091, ENSG00000036448, ENSG00000185008, ENSG00000132704, ENSG00000089692, ENSG0000…	1.78906
GOTERM_CC_DIRECT	GO:0098793~presynapse	ENSG00000131094, ENSG00000159082, ENSG00000102081, ENSG00000185345, ENSG00000021645, ENSG00000104164, ENSG00000169760, ENSG00000141837, ENSG00000019505, ENSG00000110076, ENSG00000072071, ENSG00000102189, ENSG00000103528, ENSG00000111052, ENSG00000005379, ENSG00000163618, ENSG00000177807, ENSG00000148408, ENSG00000272636, ENSG00000179915, ENSG00000213023, ENSG00000007516, ENSG00000104863	1.88198
GOTERM_BP_DIRECT	GO:0060291~long-term synaptic potentiation	ENSG00000105894, ENSG00000103496, ENSG00000148053, ENSG00000146006, ENSG00000169057, ENSG00000067606, ENSG00000169760, ENSG00000100678, ENSG00000145335, ENSG00000162105, ENSG00000189056, ENSG00000173227, ENSG00000196338, ENSG00000118160, ENSG00000145632, ENSG00000132639, ENSG00000131095	1.78402
KEGG_PATHWAY	hsa04022:cGMP-PKG signaling pathway	ENSG00000160014, ENSG00000164742, ENSG00000183023, ENSG00000100678, ENSG00000081189, ENSG00000101333, ENSG00000105409, ENSG00000116741, ENSG00000123104, ENSG00000136160, ENSG00000157388, ENSG00000118160, ENSG00000197584, ENSG00000150995, ENSG00000006704, ENSG00000067900, ENSG00000143933, ENSG00000067842, ENSG00000171132, ENSG00000117020, ENSG00000140795, ENSG00000018625, ENSG00000151067, ENSG0000…	1.93208
GOTERM_BP_DIRECT	GO:0061003~positive regulation of dendritic spine morphogenesis	ENSG00000135387, ENSG00000007168, ENSG00000189056, ENSG00000058404, ENSG00000110888, ENSG00000103319, ENSG00000077264, ENSG00000157193, ENSG00000111249, ENSG00000160145	1.75379
GOTERM_BP_DIRECT	GO:0007215~glutamate receptor signaling pathway	ENSG00000152208, ENSG00000182621, ENSG00000164418, ENSG00000102081, ENSG00000125675, ENSG00000171189, ENSG00000273079, ENSG00000152578, ENSG00000158445, ENSG00000163873	1.75379
GOTERM_BP_DIRECT	GO:0060314~regulation of ryanodine-sensitive calcium-release channel activity	ENSG00000160014, ENSG00000154118, ENSG00000198947, ENSG00000113448, ENSG00000104369, ENSG00000198668, ENSG00000119782, ENSG00000130528, ENSG00000143933, ENSG00000092051	1.75379
INTERPRO	IPR001565:Synaptotagmin	ENSG00000067715, ENSG00000103528, ENSG00000186472, ENSG00000132872, ENSG00000149927, ENSG00000173227, ENSG00000134207, ENSG00000272636, ENSG00000011347, ENSG00000129990, ENSG00000213023, ENSG00000143858	1.76437
GOTERM_CC_DIRECT	GO:0030018~Z disc	ENSG00000151150, ENSG00000183023, ENSG00000104369, ENSG00000080709, ENSG00000198929, ENSG00000166257, ENSG00000174611, ENSG00000105993, ENSG00000144285, ENSG00000149269, ENSG00000172403, ENSG00000136717, ENSG00000029534, ENSG00000156804, ENSG00000157388, ENSG00000170681, ENSG00000152413, ENSG00000119782, ENSG00000185567, ENSG00000196876, ENSG00000077157, ENSG00000151067, ENSG00000145362, ENSG0000…	1.7819
GOTERM_MF_DIRECT	GO:0030507~spectrin binding	ENSG00000151150, ENSG00000118200, ENSG00000145362, ENSG00000075340, ENSG00000159023, ENSG00000076826, ENSG00000131437, ENSG00000054356, ENSG00000029534, ENSG00000160460, ENSG00000130559, ENSG00000158856, ENSG00000158560	1.73792
UP_KEYWORDS	Autism spectrum disorder	ENSG00000184408, ENSG00000106477, ENSG00000151150, ENSG00000169057, ENSG00000151067, ENSG00000101210, ENSG00000174469, ENSG00000144285, ENSG00000181555, ENSG00000100888, ENSG00000181804, ENSG00000186487, ENSG00000162105, ENSG00000155961, ENSG00000158321, ENSG00000178665, ENSG00000196338, ENSG00000116141	1.79522
INTERPRO	IPR003961:Fibronectin, type III	ENSG00000091129, ENSG00000135333, ENSG00000203780, ENSG00000116678, ENSG00000164318, ENSG00000113805, ENSG00000165379, ENSG00000086967, ENSG00000137261, ENSG00000139915, ENSG00000198910, ENSG00000169855, ENSG00000134121, ENSG00000196091, ENSG00000036448, ENSG00000185008, ENSG00000151490, ENSG00000152503, ENSG00000163462, ENSG00000145242, ENSG00000005379, ENSG00000060709, ENSG00000149972, ENSG0000…	1.70121
GOTERM_CC_DIRECT	GO:0005814~centriole	ENSG00000135315, ENSG00000151466, ENSG00000110274, ENSG00000128731, ENSG00000143702, ENSG00000119242, ENSG00000068903, ENSG00000188878, ENSG00000153140, ENSG00000182923, ENSG00000204843, ENSG00000135541, ENSG00000198089, ENSG00000173588, ENSG00000067900, ENSG00000078674, ENSG00000166004, ENSG00000198707, ENSG00000106477, ENSG00000126001, ENSG00000046651, ENSG00000154429, ENSG00000178404, ENSG0000…	1.7576
INTERPRO	IPR008144:Guanylate kinase	ENSG00000187391, ENSG00000105289, ENSG00000132535, ENSG00000105926, ENSG00000147044, ENSG00000161647, ENSG00000108852, ENSG00000130830, ENSG00000143774, ENSG00000150672, ENSG00000150054, ENSG00000104067, ENSG00000081026	1.68531
GOTERM_BP_DIRECT	GO:0017158~regulation of calcium ion-dependent exocytosis	ENSG00000067715, ENSG00000143469, ENSG00000103528, ENSG00000132872, ENSG00000149927, ENSG00000173227, ENSG00000134207, ENSG00000139973, ENSG00000272636, ENSG00000011347, ENSG00000129990, ENSG00000141837, ENSG00000019505, ENSG00000213023, ENSG00000143858	1.62959
GOTERM_BP_DIRECT	GO:0060078~regulation of postsynaptic membrane potential	ENSG00000102466, ENSG00000136531, ENSG00000143630, ENSG00000169432, ENSG00000153253, ENSG00000136546, ENSG00000141433, ENSG00000099822, ENSG00000166257, ENSG00000144285, ENSG00000196876	1.61864
GOTERM_CC_DIRECT	GO:0043204~perikaryon	ENSG00000144191, ENSG00000100678, ENSG00000204628, ENSG00000116106, ENSG00000174469, ENSG00000068903, ENSG00000131398, ENSG00000054356, ENSG00000179520, ENSG00000188906, ENSG00000187164, ENSG00000118160, ENSG00000105737, ENSG00000137941, ENSG00000167281, ENSG00000184408, ENSG00000112038, ENSG00000102081, ENSG00000135824, ENSG00000077943, ENSG00000182674, ENSG00000128655, ENSG00000111674, ENSG0000…	1.70398
GOTERM_MF_DIRECT	GO:0017075~syntaxin-1 binding	ENSG00000067715, ENSG00000101298, ENSG00000164506, ENSG00000145920, ENSG00000136854, ENSG00000147642, ENSG00000132639, ENSG00000168993, ENSG00000130477, ENSG00000188906, ENSG00000076944	1.65339
INTERPRO	IPR012677:Nucleotide-binding, alpha-beta plait	ENSG00000113742, ENSG00000102241, ENSG00000184209, ENSG00000080802, ENSG00000270647, ENSG00000125944, ENSG00000159409, ENSG00000106344, ENSG00000121390, ENSG00000183808, ENSG00000137776, ENSG00000107864, ENSG00000160633, ENSG00000134453, ENSG00000184672, ENSG00000169062, ENSG00000004534, ENSG00000134597, ENSG00000104679, ENSG00000003756, ENSG00000172348, ENSG00000065526, ENSG00000100813, ENSG0000…	1.60576
GOTERM_BP_DIRECT	GO:0031175~neuron projection development	ENSG00000173482, ENSG00000164877, ENSG00000158528, ENSG00000103657, ENSG00000169760, ENSG00000108819, ENSG00000135127, ENSG00000174469, ENSG00000113763, ENSG00000162065, ENSG00000142192, ENSG00000167654, ENSG00000166503, ENSG00000100139, ENSG00000152192, ENSG00000169750, ENSG00000176749, ENSG00000144619, ENSG00000118200, ENSG00000073910, ENSG00000104164, ENSG00000141433, ENSG00000047579, ENSG0000…	1.55468
UP_SEQ_FEATURE	compositionally biased region:Poly-Gly	ENSG00000197323, ENSG00000113742, ENSG00000116675, ENSG00000138795, ENSG00000161681, ENSG00000184156, ENSG00000080709, ENSG00000182255, ENSG00000155506, ENSG00000204120, ENSG00000180329, ENSG00000182968, ENSG00000136352, ENSG00000175470, ENSG00000138660, ENSG00000166405, ENSG00000152784, ENSG00000166897, ENSG00000121871, ENSG00000118058, ENSG00000151067, ENSG00000214655, ENSG00000175745, ENSG0000…	1.5407
KEGG_PATHWAY	hsa04514:Cell adhesion molecules (CAMs)	ENSG00000148948, ENSG00000173482, ENSG00000091129, ENSG00000169760, ENSG00000013725, ENSG00000174469, ENSG00000110076, ENSG00000129910, ENSG00000196358, ENSG00000162512, ENSG00000196338, ENSG00000170017, ENSG00000005844, ENSG00000198910, ENSG00000021645, ENSG00000077943, ENSG00000162631, ENSG00000182985, ENSG00000162706, ENSG00000197822, ENSG00000018236, ENSG00000154654, ENSG00000039068, ENSG0000…	1.70126
INTERPRO	IPR013098:Immunoglobulin I-set	ENSG00000148948, ENSG00000153707, ENSG00000156218, ENSG00000091129, ENSG00000148053, ENSG00000154134, ENSG00000113721, ENSG00000156687, ENSG00000113763, ENSG00000140538, ENSG00000113805, ENSG00000165379, ENSG00000173114, ENSG00000101605, ENSG00000086967, ENSG00000139915, ENSG00000198910, ENSG00000185565, ENSG00000169855, ENSG00000134121, ENSG00000171587, ENSG00000144619, ENSG00000072195, ENSG0000…	1.56464
UP_KEYWORDS	Antiport	ENSG00000185052, ENSG00000181804, ENSG00000140090, ENSG00000114923, ENSG00000011021, ENSG00000183023, ENSG00000050438, ENSG00000100678, ENSG00000118160, ENSG00000135502, ENSG00000109572, ENSG00000198689, ENSG00000164038, ENSG00000135740, ENSG00000144290, ENSG00000073464	1.64208
BIOCARTA	h_Lis1Pathway:Lissencephaly gene (LIS1) in neuronal migration and development	ENSG00000204843, ENSG00000130779, ENSG00000183914, ENSG00000176749, ENSG00000007168, ENSG00000189056, ENSG00000166579, ENSG00000137100, ENSG00000077279, ENSG00000115423, ENSG00000157193	1.68622
UP_KEYWORDS	GTPase activation	ENSG00000084070, ENSG00000157985, ENSG00000116741, ENSG00000188906, ENSG00000109680, ENSG00000145819, ENSG00000128805, ENSG00000182732, ENSG00000047365, ENSG00000107863, ENSG00000169221, ENSG00000196914, ENSG00000011454, ENSG00000105963, ENSG00000072818, ENSG00000100852, ENSG00000152061, ENSG00000204634, ENSG00000203879, ENSG00000004777, ENSG00000275832, ENSG00000132359, ENSG00000099992, ENSG0000…	1.63536
GOTERM_BP_DIRECT	GO:0050796~regulation of insulin secretion	ENSG00000003147, ENSG00000006071, ENSG00000151067, ENSG00000079337, ENSG00000011347, ENSG00000141837, ENSG00000117394, ENSG00000106089, ENSG00000198216, ENSG00000123104, ENSG00000008196, ENSG00000007402, ENSG00000162992, ENSG00000133794, ENSG00000118432, ENSG00000157388, ENSG00000150995, ENSG00000158445, ENSG00000132639, ENSG00000154229, ENSG00000091428	1.51585
UP_SEQ_FEATURE	domain:Ig-like C2-type 4	ENSG00000169855, ENSG00000134121, ENSG00000171587, ENSG00000104972, ENSG00000144619, ENSG00000154134, ENSG00000196091, ENSG00000113721, ENSG00000143061, ENSG00000036448, ENSG00000185008, ENSG00000132704, ENSG00000113805, ENSG00000152580, ENSG00000018236, ENSG00000154654, ENSG00000149294, ENSG00000149972, ENSG00000134256, ENSG00000086967, ENSG00000101605, ENSG00000162692, ENSG00000163531, ENSG0000…	1.50272
PIR_SUPERFAMILY	PIRSF006698:septin	ENSG00000108387, ENSG00000180096, ENSG00000125354, ENSG00000100167, ENSG00000154997, ENSG00000122545, ENSG00000164402, ENSG00000138758	1.6884
INTERPRO	IPR023780:Chromo domain	ENSG00000196199, ENSG00000111642, ENSG00000141570, ENSG00000116254, ENSG00000170004, ENSG00000177200, ENSG00000141582, ENSG00000122565, ENSG00000100307, ENSG00000124177, ENSG00000100888, ENSG00000108468	1.51946
GOTERM_CC_DIRECT	GO:0005856~cytoskeleton	ENSG00000154310, ENSG00000171617, ENSG00000164331, ENSG00000159023, ENSG00000157782, ENSG00000174611, ENSG00000147010, ENSG00000243156, ENSG00000196526, ENSG00000145819, ENSG00000154997, ENSG00000069424, ENSG00000067900, ENSG00000107863, ENSG00000166004, ENSG00000070087, ENSG00000001631, ENSG00000171132, ENSG00000158813, ENSG00000101977, ENSG00000115317, ENSG00000100815, ENSG00000118407, ENSG0000…	1.56308
GOTERM_BP_DIRECT	GO:0007616~long-term memory	ENSG00000169057, ENSG00000164742, ENSG00000174576, ENSG00000067606, ENSG00000155511, ENSG00000161681, ENSG00000176884, ENSG00000006128, ENSG00000058335, ENSG00000152495, ENSG00000189056, ENSG00000107864, ENSG00000198961, ENSG00000118515	1.45896
GOTERM_CC_DIRECT	GO:0043194~axon initial segment	ENSG00000136717, ENSG00000091129, ENSG00000160460, ENSG00000151150, ENSG00000184156, ENSG00000163531, ENSG00000144285, ENSG00000196876	1.54732
GOTERM_BP_DIRECT	GO:0006836~neurotransmitter transport	ENSG00000003147, ENSG00000157103, ENSG00000159082, ENSG00000145920, ENSG00000151834, ENSG00000091664, ENSG00000072041, ENSG00000163817, ENSG00000168993, ENSG00000179520	1.45565
GOTERM_BP_DIRECT	GO:0006897~endocytosis	ENSG00000017797, ENSG00000105290, ENSG00000187957, ENSG00000086300, ENSG00000139636, ENSG00000148158, ENSG00000196586, ENSG00000065609, ENSG00000077044, ENSG00000114520, ENSG00000102189, ENSG00000188906, ENSG00000147010, ENSG00000187994, ENSG00000136717, ENSG00000165219, ENSG00000198399, ENSG00000142192, ENSG00000118473, ENSG00000137942, ENSG00000115977, ENSG00000157193, ENSG00000100139, ENSG0000…	1.45278
GOTERM_MF_DIRECT	GO:0016301~kinase activity	ENSG00000160014, ENSG00000070808, ENSG00000132323, ENSG00000113240, ENSG00000153933, ENSG00000167363, ENSG00000077044, ENSG00000008735, ENSG00000081026, ENSG00000188906, ENSG00000147010, ENSG00000178950, ENSG00000050748, ENSG00000142875, ENSG00000118507, ENSG00000131037, ENSG00000005249, ENSG00000134313, ENSG00000145675, ENSG00000185359, ENSG00000147044, ENSG00000149970, ENSG00000204344, ENSG0000…	1.50558
INTERPRO	IPR026523:Paraneoplastic antigen Ma	ENSG00000165943, ENSG00000174460, ENSG00000166707, ENSG00000183837, ENSG00000204851, ENSG00000240694, ENSG00000182013, ENSG00000235961	1.47165
BIOCARTA	h_gpcrPathway:Signaling Pathway from G-Protein Families	ENSG00000127955, ENSG00000138814, ENSG00000177606, ENSG00000160014, ENSG00000188191, ENSG00000164742, ENSG00000142875, ENSG00000198668, ENSG00000170345, ENSG00000166501, ENSG00000005249, ENSG00000154229, ENSG00000143933, ENSG00000174775, ENSG00000114302	1.60651
UP_SEQ_FEATURE	domain:Ig-like C2-type 2	ENSG00000153707, ENSG00000156218, ENSG00000148053, ENSG00000104972, ENSG00000154134, ENSG00000143061, ENSG00000113721, ENSG00000140538, ENSG00000113805, ENSG00000242221, ENSG00000101605, ENSG00000086967, ENSG00000170017, ENSG00000198910, ENSG00000185565, ENSG00000142549, ENSG00000169855, ENSG00000134121, ENSG00000171587, ENSG00000144619, ENSG00000169306, ENSG00000196091, ENSG00000036448, ENSG0000…	1.43117
UP_SEQ_FEATURE	domain:Ig-like C2-type 1	ENSG00000153707, ENSG00000156218, ENSG00000148053, ENSG00000104972, ENSG00000154134, ENSG00000143061, ENSG00000113721, ENSG00000140538, ENSG00000113805, ENSG00000242221, ENSG00000101605, ENSG00000086967, ENSG00000170017, ENSG00000198910, ENSG00000185565, ENSG00000142549, ENSG00000169855, ENSG00000134121, ENSG00000171587, ENSG00000144619, ENSG00000169306, ENSG00000196091, ENSG00000036448, ENSG0000…	1.43117
UP_KEYWORDS	Endocytosis	ENSG00000130475, ENSG00000105290, ENSG00000159082, ENSG00000139636, ENSG00000168702, ENSG00000196586, ENSG00000077044, ENSG00000147010, ENSG00000187994, ENSG00000136717, ENSG00000165219, ENSG00000198399, ENSG00000142192, ENSG00000118473, ENSG00000137942, ENSG00000115977, ENSG00000157193, ENSG00000100139, ENSG00000157107, ENSG00000140600, ENSG00000107295, ENSG00000176783, ENSG00000130643, ENSG0000…	1.54902
GOTERM_MF_DIRECT	GO:0019905~syntaxin binding	ENSG00000079950, ENSG00000132872, ENSG00000175354, ENSG00000092108, ENSG00000164506, ENSG00000149927, ENSG00000170310, ENSG00000136854, ENSG00000129990, ENSG00000143469, ENSG00000006071, ENSG00000125814, ENSG00000104164, ENSG00000135823, ENSG00000139973, ENSG00000134207, ENSG00000145087, ENSG00000011347, ENSG00000019505, ENSG00000141837, ENSG00000143858, ENSG00000103528, ENSG00000086712, ENSG0000…	1.48587
UP_SEQ_FEATURE	domain:Chromo 1	ENSG00000111642, ENSG00000116254, ENSG00000170004, ENSG00000177200, ENSG00000122565, ENSG00000124177, ENSG00000100888, ENSG00000108468	1.41835
UP_SEQ_FEATURE	domain:Guanylate kinase-like	ENSG00000187391, ENSG00000105289, ENSG00000132535, ENSG00000105926, ENSG00000147044, ENSG00000161647, ENSG00000108852, ENSG00000130830, ENSG00000143774, ENSG00000150672, ENSG00000150054, ENSG00000104067, ENSG00000081026	1.40605
UP_KEYWORDS	Neurotransmitter transport	ENSG00000003147, ENSG00000103496, ENSG00000159164, ENSG00000101098, ENSG00000072041, ENSG00000106089, ENSG00000179520, ENSG00000157103, ENSG00000145920, ENSG00000079841, ENSG00000099365, ENSG00000091664, ENSG00000168993	1.52873
INTERPRO	IPR018159:Spectrin/alpha-actinin	ENSG00000101977, ENSG00000115306, ENSG00000151914, ENSG00000118898, ENSG00000151320, ENSG00000160145, ENSG00000126217, ENSG00000160460, ENSG00000198947, ENSG00000197694, ENSG00000173898, ENSG00000053524, ENSG00000038382, ENSG00000248746	1.43673
GOTERM_CC_DIRECT	GO:0005929~cilium	ENSG00000138175, ENSG00000080823, ENSG00000100554, ENSG00000130338, ENSG00000135338, ENSG00000141519, ENSG00000119396, ENSG00000146038, ENSG00000129295, ENSG00000156042, ENSG00000135541, ENSG00000113966, ENSG00000137941, ENSG00000122970, ENSG00000126870, ENSG00000118997, ENSG00000103494, ENSG00000143147, ENSG00000188026, ENSG00000139998, ENSG00000165115, ENSG00000119685, ENSG00000166402, ENSG0000…	1.49718
KEGG_PATHWAY	hsa04961:Endocrine and other factor-regulated calcium reabsorption	ENSG00000018625, ENSG00000175416, ENSG00000101333, ENSG00000105409, ENSG00000126583, ENSG00000006125, ENSG00000106976, ENSG00000182621, ENSG00000162104, ENSG00000142875, ENSG00000174233, ENSG00000197959, ENSG00000143153, ENSG00000166501, ENSG00000154229, ENSG00000129244	1.55313
GOTERM_MF_DIRECT	GO:0003676~nucleic acid binding	ENSG00000174428, ENSG00000169946, ENSG00000168826, ENSG00000121413, ENSG00000184209, ENSG00000263002, ENSG00000169131, ENSG00000174953, ENSG00000149050, ENSG00000171817, ENSG00000160062, ENSG00000257591, ENSG00000099622, ENSG00000106261, ENSG00000169951, ENSG00000067082, ENSG00000116254, ENSG00000270011, ENSG00000048991, ENSG00000184828, ENSG00000197841, ENSG00000076650, ENSG00000196693, ENSG0000…	1.4486
UP_SEQ_FEATURE	metal ion-binding site:Calcium 3	ENSG00000132872, ENSG00000134207, ENSG00000011347, ENSG00000127241, ENSG00000126583, ENSG00000143858, ENSG00000149527, ENSG00000067715, ENSG00000103528, ENSG00000115556, ENSG00000166501, ENSG00000129990, ENSG00000213023, ENSG00000154229	1.37404
GOTERM_BP_DIRECT	GO:0021952~central nervous system projection neuron axonogenesis	ENSG00000160716, ENSG00000160460, ENSG00000133083, ENSG00000153234, ENSG00000077279, ENSG00000154928, ENSG00000133216	1.36228
GOTERM_MF_DIRECT	GO:0035091~phosphatidylinositol binding	ENSG00000048471, ENSG00000168556, ENSG00000086300, ENSG00000130338, ENSG00000148158, ENSG00000109118, ENSG00000114520, ENSG00000010322, ENSG00000123104, ENSG00000168297, ENSG00000089177, ENSG00000150995, ENSG00000158411, ENSG00000157107, ENSG00000166402, ENSG00000104497, ENSG00000183578, ENSG00000104205, ENSG00000130787, ENSG00000158517, ENSG00000035115, ENSG00000004777, ENSG00000126217, ENSG0000…	1.4196
GOTERM_CC_DIRECT	GO:0043083~synaptic cleft	ENSG00000131094, ENSG00000164099, ENSG00000176884, ENSG00000087085, ENSG00000197959, ENSG00000150394, ENSG00000135298	1.43505
SMART	SM00454:SAM	ENSG00000198879, ENSG00000135333, ENSG00000168096, ENSG00000158528, ENSG00000161681, ENSG00000185046, ENSG00000177570, ENSG00000116106, ENSG00000077044, ENSG00000154928, ENSG00000133216, ENSG00000139220, ENSG00000143847, ENSG00000167100, ENSG00000047365, ENSG00000148356, ENSG00000167971, ENSG00000185513, ENSG00000149970, ENSG00000100583, ENSG00000183317, ENSG00000145242, ENSG00000080224, ENSG0000…	1.46014
GOTERM_BP_DIRECT	GO:0048278~vesicle docking	ENSG00000117758, ENSG00000067715, ENSG00000079950, ENSG00000103496, ENSG00000124222, ENSG00000103034, ENSG00000135823, ENSG00000170310, ENSG00000099365, ENSG00000173588, ENSG00000106089, ENSG00000111450	1.31628
KEGG_PATHWAY	hsa04916:Melanogenesis	ENSG00000138795, ENSG00000160014, ENSG00000164742, ENSG00000070808, ENSG00000101333, ENSG00000136160, ENSG00000142875, ENSG00000058404, ENSG00000166501, ENSG00000143933, ENSG00000174775, ENSG00000049130, ENSG00000078295, ENSG00000005339, ENSG00000126583, ENSG00000173175, ENSG00000182621, ENSG00000127955, ENSG00000187098, ENSG00000162104, ENSG00000129467, ENSG00000157613, ENSG00000174233, ENSG0000…	1.46401
UP_SEQ_FEATURE	domain:FCH	ENSG00000130475, ENSG00000124507, ENSG00000187239, ENSG00000163072, ENSG00000137942, ENSG00000196935, ENSG00000196220, ENSG00000137478, ENSG00000157107, ENSG00000089820, ENSG00000151422	1.29606
GOTERM_BP_DIRECT	GO:0048268~clathrin coat assembly	ENSG00000130475, ENSG00000168824, ENSG00000130643, ENSG00000170091, ENSG00000011405, ENSG00000085832, ENSG00000065609, ENSG00000006125, ENSG00000157107	1.29518
GOTERM_BP_DIRECT	GO:0048813~dendrite morphogenesis	ENSG00000152767, ENSG00000171587, ENSG00000070808, ENSG00000047579, ENSG00000078018, ENSG00000141837, ENSG00000008735, ENSG00000010810, ENSG00000141503, ENSG00000142599, ENSG00000133083, ENSG00000100320, ENSG00000162374, ENSG00000077279, ENSG00000066032, ENSG00000134313, ENSG00000136238	1.29489
GOTERM_BP_DIRECT	GO:0072659~protein localization to plasma membrane	ENSG00000151025, ENSG00000154310, ENSG00000175497, ENSG00000167535, ENSG00000151150, ENSG00000067606, ENSG00000145362, ENSG00000166257, ENSG00000158987, ENSG00000082397, ENSG00000129682, ENSG00000039068, ENSG00000163681, ENSG00000185774, ENSG00000115041, ENSG00000136854, ENSG00000197535, ENSG00000143153, ENSG00000084733, ENSG00000130226, ENSG00000157107, ENSG00000136238	1.29356
GOTERM_BP_DIRECT	GO:0007190~activation of adenylate cyclase activity	ENSG00000160014, ENSG00000164742, ENSG00000141433, ENSG00000078295, ENSG00000173175, ENSG00000151617, ENSG00000170425, ENSG00000162104, ENSG00000129467, ENSG00000174233, ENSG00000198668, ENSG00000154229, ENSG00000143933	1.28849
GOTERM_BP_DIRECT	GO:0051932~synaptic transmission, GABAergic	ENSG00000169750, ENSG00000139182, ENSG00000022355, ENSG00000136238, ENSG00000113327, ENSG00000106976	1.28824
GOTERM_CC_DIRECT	GO:1990454~L-type voltage-gated calcium channel complex	ENSG00000167535, ENSG00000151067, ENSG00000157388, ENSG00000198929, ENSG00000165995, ENSG00000153956	1.36288
UP_SEQ_FEATURE	compositionally biased region:Poly-Ser	ENSG00000152193, ENSG00000071243, ENSG00000155052, ENSG00000109118, ENSG00000175115, ENSG00000149929, ENSG00000108395, ENSG00000131370, ENSG00000119720, ENSG00000109111, ENSG00000106772, ENSG00000173230, ENSG00000009780, ENSG00000101040, ENSG00000144218, ENSG00000182670, ENSG00000164938, ENSG00000154767, ENSG00000054267, ENSG00000116731, ENSG00000090565, ENSG00000169856, ENSG00000204406, ENSG0000…	1.25871
GOTERM_BP_DIRECT	GO:0006338~chromatin remodeling	ENSG00000128908, ENSG00000073584, ENSG00000127616, ENSG00000173011, ENSG00000005302, ENSG00000076108, ENSG00000080503, ENSG00000158806, ENSG00000122565, ENSG00000139613, ENSG00000085224, ENSG00000114166, ENSG00000077080, ENSG00000109111, ENSG00000196235, ENSG00000115274, ENSG00000141867, ENSG00000185787, ENSG00000125398, ENSG00000075089, ENSG00000048649, ENSG00000142599, ENSG00000108840, ENSG0000…	1.2517
UP_KEYWORDS	Potassium	ENSG00000129159, ENSG00000184156, ENSG00000105409, ENSG00000131398, ENSG00000182255, ENSG00000183960, ENSG00000185774, ENSG00000115041, ENSG00000177807, ENSG00000099822, ENSG00000100433, ENSG00000127419, ENSG00000171303, ENSG00000069424, ENSG00000184408, ENSG00000185052, ENSG00000140090, ENSG00000018625, ENSG00000184611, ENSG00000182674, ENSG00000124140, ENSG00000152049, ENSG00000143630, ENSG0000…	1.35783
GOTERM_MF_DIRECT	GO:0000166~nucleotide binding	ENSG00000113742, ENSG00000102241, ENSG00000184209, ENSG00000105409, ENSG00000080802, ENSG00000159363, ENSG00000270647, ENSG00000125944, ENSG00000159409, ENSG00000106344, ENSG00000183808, ENSG00000121390, ENSG00000137776, ENSG00000118507, ENSG00000107864, ENSG00000160633, ENSG00000134453, ENSG00000184672, ENSG00000169062, ENSG00000004534, ENSG00000164172, ENSG00000104679, ENSG00000134597, ENSG0000…	1.29333
INTERPRO	IPR003604:Zinc finger, U1-type	ENSG00000148337, ENSG00000136367, ENSG00000083223, ENSG00000146007, ENSG00000140386, ENSG00000173545, ENSG00000166432, ENSG00000151789, ENSG00000140836, ENSG00000075292, ENSG00000015479, ENSG00000171467, ENSG00000144331, ENSG00000198783, ENSG00000120688	1.25196
KEGG_PATHWAY	hsa04014:Ras signaling pathway	ENSG00000138193, ENSG00000160014, ENSG00000149269, ENSG00000162188, ENSG00000050748, ENSG00000142875, ENSG00000140285, ENSG00000117020, ENSG00000169750, ENSG00000158815, ENSG00000006451, ENSG00000145675, ENSG00000179295, ENSG00000126583, ENSG00000127314, ENSG00000105499, ENSG00000069966, ENSG00000119630, ENSG00000198668, ENSG00000180370, ENSG00000070193, ENSG00000154229, ENSG00000109339, ENSG0000…	1.37837
KEGG_PATHWAY	hsa04912:GnRH signaling pathway	ENSG00000109339, ENSG00000160014, ENSG00000164742, ENSG00000070808, ENSG00000101333, ENSG00000123104, ENSG00000177606, ENSG00000050748, ENSG00000142875, ENSG00000058404, ENSG00000157388, ENSG00000150995, ENSG00000166501, ENSG00000143933, ENSG00000174775, ENSG00000151067, ENSG00000078295, ENSG00000173175, ENSG00000182621, ENSG00000105499, ENSG00000162104, ENSG00000129467, ENSG00000174233, ENSG0000…	1.37765
UP_SEQ_FEATURE	metal ion-binding site:Calcium 1; via carbonyl oxygen	ENSG00000132872, ENSG00000134207, ENSG00000157782, ENSG00000126583, ENSG00000127241, ENSG00000143858, ENSG00000171246, ENSG00000067715, ENSG00000221890, ENSG00000166501, ENSG00000129990, ENSG00000213023, ENSG00000154229	1.21004
INTERPRO	IPR013761:Sterile alpha motif/pointed domain	ENSG00000198879, ENSG00000135333, ENSG00000168096, ENSG00000158528, ENSG00000161681, ENSG00000185046, ENSG00000177570, ENSG00000116106, ENSG00000154928, ENSG00000077044, ENSG00000133216, ENSG00000139220, ENSG00000143847, ENSG00000167100, ENSG00000157557, ENSG00000109689, ENSG00000047365, ENSG00000134313, ENSG00000148356, ENSG00000167971, ENSG00000185513, ENSG00000149970, ENSG00000100583, ENSG0000…	1.23402
GOTERM_BP_DIRECT	GO:0031290~retinal ganglion cell axon guidance	ENSG00000151615, ENSG00000173482, ENSG00000135333, ENSG00000091129, ENSG00000099250, ENSG00000170017, ENSG00000185008, ENSG00000154928, ENSG00000187122, ENSG00000133216	1.19853
GOTERM_BP_DIRECT	GO:0034199~activation of protein kinase A activity	ENSG00000162104, ENSG00000188191, ENSG00000164742, ENSG00000142875, ENSG00000129467, ENSG00000174233, ENSG00000078295, ENSG00000005249, ENSG00000173175, ENSG00000114302	1.19853
GOTERM_BP_DIRECT	GO:0045664~regulation of neuron differentiation	ENSG00000136717, ENSG00000176749, ENSG00000127152, ENSG00000130940, ENSG00000169760, ENSG00000104313, ENSG00000128245, ENSG00000170027, ENSG00000134986, ENSG00000140836	1.19853
KEGG_PATHWAY	hsa05030:Cocaine addiction	ENSG00000125740, ENSG00000132437, ENSG00000176749, ENSG00000120251, ENSG00000176884, ENSG00000189221, ENSG00000105464, ENSG00000273079, ENSG00000173175, ENSG00000127955, ENSG00000177606, ENSG00000132535, ENSG00000142875, ENSG00000157613, ENSG00000108370, ENSG00000198785, ENSG00000176697	1.3522
GOTERM_BP_DIRECT	GO:0007411~axon guidance	ENSG00000171055, ENSG00000007372, ENSG00000151150, ENSG00000154134, ENSG00000162490, ENSG00000115306, ENSG00000143434, ENSG00000154928, ENSG00000156687, ENSG00000113763, ENSG00000187122, ENSG00000092969, ENSG00000133216, ENSG00000132561, ENSG00000160460, ENSG00000173898, ENSG00000196405, ENSG00000198910, ENSG00000174775, ENSG00000136352, ENSG00000092421, ENSG00000169855, ENSG00000134121, ENSG0000…	1.18976
UP_SEQ_FEATURE	compositionally biased region:Poly-Pro	ENSG00000087074, ENSG00000113649, ENSG00000157782, ENSG00000110076, ENSG00000163602, ENSG00000178950, ENSG00000118160, ENSG00000198919, ENSG00000004534, ENSG00000138439, ENSG00000115310, ENSG00000116117, ENSG00000154429, ENSG00000005339, ENSG00000141837, ENSG00000170500, ENSG00000163159, ENSG00000140836, ENSG00000119547, ENSG00000171532, ENSG00000170004, ENSG00000048991, ENSG00000055118, ENSG0000…	1.17724
UP_KEYWORDS	Actin-binding	ENSG00000128908, ENSG00000186260, ENSG00000171617, ENSG00000158528, ENSG00000115306, ENSG00000108819, ENSG00000159023, ENSG00000243156, ENSG00000196526, ENSG00000058404, ENSG00000086967, ENSG00000135407, ENSG00000173898, ENSG00000128872, ENSG00000070087, ENSG00000087495, ENSG00000133030, ENSG00000130787, ENSG00000196091, ENSG00000151914, ENSG00000112290, ENSG00000082397, ENSG00000113758, ENSG0000…	1.28706
GOTERM_BP_DIRECT	GO:0019233~sensory perception of pain	ENSG00000101204, ENSG00000184408, ENSG00000112038, ENSG00000160716, ENSG00000169057, ENSG00000154153, ENSG00000176884, ENSG00000141433, ENSG00000006128, ENSG00000154277, ENSG00000166257, ENSG00000150672, ENSG00000152822, ENSG00000125510, ENSG00000136160, ENSG00000169432, ENSG00000118432	1.15297
UP_SEQ_FEATURE	domain:PH	ENSG00000141447, ENSG00000115306, ENSG00000157985, ENSG00000134215, ENSG00000077044, ENSG00000240891, ENSG00000149527, ENSG00000124313, ENSG00000110048, ENSG00000115556, ENSG00000145819, ENSG00000113163, ENSG00000128805, ENSG00000173898, ENSG00000135502, ENSG00000067900, ENSG00000107863, ENSG00000196914, ENSG00000125170, ENSG00000135905, ENSG00000117020, ENSG00000101977, ENSG00000072818, ENSG0000…	1.14481
KEGG_PATHWAY	hsa04730:Long-term depression	ENSG00000152208, ENSG00000120251, ENSG00000155511, ENSG00000101333, ENSG00000141837, ENSG00000126583, ENSG00000152822, ENSG00000182621, ENSG00000105499, ENSG00000127955, ENSG00000123104, ENSG00000106341, ENSG00000125675, ENSG00000061918, ENSG00000150995, ENSG00000166501, ENSG00000168970, ENSG00000087258, ENSG00000154229, ENSG00000174775, ENSG00000164116	1.30308
GOTERM_BP_DIRECT	GO:0090102~cochlea development	ENSG00000109083, ENSG00000100360, ENSG00000007168, ENSG00000184564, ENSG00000171303, ENSG00000166206, ENSG00000112320, ENSG00000103494, ENSG00000082482, ENSG00000179520, ENSG00000140538	1.14564
GOTERM_BP_DIRECT	GO:0051899~membrane depolarization	ENSG00000101204, ENSG00000182389, ENSG00000160716, ENSG00000177606, ENSG00000167535, ENSG00000118058, ENSG00000067606, ENSG00000148408, ENSG00000166257, ENSG00000141837, ENSG00000198216	1.14564
GOTERM_BP_DIRECT	GO:0006906~vesicle fusion	ENSG00000117758, ENSG00000079950, ENSG00000143469, ENSG00000132872, ENSG00000135823, ENSG00000139973, ENSG00000134207, ENSG00000011347, ENSG00000134215, ENSG00000019505, ENSG00000102189, ENSG00000143858, ENSG00000067715, ENSG00000103528, ENSG00000149927, ENSG00000124222, ENSG00000173227, ENSG00000170310, ENSG00000272636, ENSG00000129990, ENSG00000213023	1.14429
GOTERM_BP_DIRECT	GO:0060402~calcium ion transport into cytosol	ENSG00000167535, ENSG00000154118, ENSG00000151067, ENSG00000183023, ENSG00000104369, ENSG00000100678, ENSG00000153956, ENSG00000092051	1.13885
UP_KEYWORDS	Isopeptide bond	ENSG00000197323, ENSG00000141446, ENSG00000071243, ENSG00000169946, ENSG00000164330, ENSG00000113448, ENSG00000083896, ENSG00000113649, ENSG00000109118, ENSG00000126777, ENSG00000078140, ENSG00000116539, ENSG00000113580, ENSG00000111707, ENSG00000160062, ENSG00000104833, ENSG00000038219, ENSG00000139372, ENSG00000117139, ENSG00000124831, ENSG00000154767, ENSG00000005339, ENSG00000054267, ENSG0000…	1.25521
SMART	SM00443:G_patch	ENSG00000152133, ENSG00000186416, ENSG00000004534, ENSG00000164252, ENSG00000100109, ENSG00000064607, ENSG00000003756, ENSG00000197114, ENSG00000204438, ENSG00000092978, ENSG00000134453, ENSG00000137200	1.24377
INTERPRO	IPR000504:RNA recognition motif domain	ENSG00000113742, ENSG00000102241, ENSG00000184209, ENSG00000080802, ENSG00000270647, ENSG00000125944, ENSG00000106344, ENSG00000159409, ENSG00000121390, ENSG00000183808, ENSG00000137776, ENSG00000107864, ENSG00000160633, ENSG00000134453, ENSG00000184672, ENSG00000004534, ENSG00000134597, ENSG00000003756, ENSG00000065526, ENSG00000188739, ENSG00000174720, ENSG00000149187, ENSG00000099622, ENSG0000…	1.15283
GOTERM_CC_DIRECT	GO:0098794~postsynapse	ENSG00000138814, ENSG00000112038, ENSG00000102081, ENSG00000169057, ENSG00000174576, ENSG00000151834, ENSG00000081189, ENSG00000196338, ENSG00000145335, ENSG00000135298, ENSG00000188906	1.21109
INTERPRO	IPR013083:Zinc finger, RING/FYVE/PHD-type	ENSG00000152193, ENSG00000197323, ENSG00000071243, ENSG00000156256, ENSG00000107077, ENSG00000166436, ENSG00000080802, ENSG00000109118, ENSG00000166233, ENSG00000102189, ENSG00000108395, ENSG00000175556, ENSG00000185404, ENSG00000116539, ENSG00000135365, ENSG00000168283, ENSG00000113595, ENSG00000198919, ENSG00000101040, ENSG00000185359, ENSG00000117139, ENSG00000125352, ENSG00000182670, ENSG0000…	1.15076
KEGG_PATHWAY	hsa05414:Dilated cardiomyopathy	ENSG00000182389, ENSG00000167535, ENSG00000164742, ENSG00000151067, ENSG00000077943, ENSG00000078295, ENSG00000153956, ENSG00000173175, ENSG00000092969, ENSG00000007402, ENSG00000143127, ENSG00000162104, ENSG00000198947, ENSG00000129467, ENSG00000142875, ENSG00000174233, ENSG00000157388, ENSG00000165995, ENSG00000067191, ENSG00000129991, ENSG00000157445, ENSG00000119699	1.27831
GOTERM_MF_DIRECT	GO:0004385~guanylate kinase activity	ENSG00000132535, ENSG00000147044, ENSG00000161647, ENSG00000108852, ENSG00000143774, ENSG00000130830, ENSG00000150672, ENSG00000081026	1.17888
UP_KEYWORDS	Motor protein	ENSG00000183914, ENSG00000130294, ENSG00000078814, ENSG00000196465, ENSG00000278259, ENSG00000167702, ENSG00000196586, ENSG00000077380, ENSG00000091536, ENSG00000215375, ENSG00000041515, ENSG00000068796, ENSG00000135720, ENSG00000144635, ENSG00000089177, ENSG00000158560, ENSG00000118997, ENSG00000133392, ENSG00000165115, ENSG00000155980, ENSG00000116852, ENSG00000168280, ENSG00000101350, ENSG0000…	1.23862
GOTERM_BP_DIRECT	GO:0019933~cAMP-mediated signaling	ENSG00000164742, ENSG00000113448, ENSG00000141433, ENSG00000079337, ENSG00000078295, ENSG00000173175, ENSG00000125398, ENSG00000151320, ENSG00000145242, ENSG00000162104, ENSG00000176406, ENSG00000186472, ENSG00000129467, ENSG00000174233, ENSG00000091428	1.11817
GOTERM_BP_DIRECT	GO:0070588~calcium ion transmembrane transport	ENSG00000083067, ENSG00000183023, ENSG00000166762, ENSG00000100678, ENSG00000110881, ENSG00000198216, ENSG00000143183, ENSG00000007402, ENSG00000157388, ENSG00000118160, ENSG00000109689, ENSG00000165995, ENSG00000067191, ENSG00000150625, ENSG00000067842, ENSG00000196277, ENSG00000185052, ENSG00000182389, ENSG00000112038, ENSG00000169306, ENSG00000140090, ENSG00000151067, ENSG00000102452, ENSG0000…	1.11641
GOTERM_CC_DIRECT	GO:0031201~SNARE complex	ENSG00000117758, ENSG00000079950, ENSG00000103496, ENSG00000125814, ENSG00000104164, ENSG00000135823, ENSG00000145087, ENSG00000117533, ENSG00000106089, ENSG00000114520, ENSG00000100568, ENSG00000092108, ENSG00000067715, ENSG00000164506, ENSG00000124222, ENSG00000170310, ENSG00000099365, ENSG00000272636, ENSG00000132639, ENSG00000111450, ENSG00000076944	1.19723
GOTERM_BP_DIRECT	GO:0003091~renal water homeostasis	ENSG00000008196, ENSG00000107560, ENSG00000162104, ENSG00000188191, ENSG00000164742, ENSG00000129467, ENSG00000142875, ENSG00000174233, ENSG00000171885, ENSG00000078295, ENSG00000005249, ENSG00000173175, ENSG00000114302	1.10818
GOTERM_MF_DIRECT	GO:0015459~potassium channel regulator activity	ENSG00000175497, ENSG00000067606, ENSG00000104205, ENSG00000108953, ENSG00000049759, ENSG00000185774, ENSG00000115041, ENSG00000182132, ENSG00000127914, ENSG00000197584, ENSG00000130226, ENSG00000069424, ENSG00000128989, ENSG00000118515, ENSG00000180509	1.14807
UP_KEYWORDS	Long QT syndrome	ENSG00000160014, ENSG00000151067, ENSG00000145362, ENSG00000127914, ENSG00000198668, ENSG00000055118, ENSG00000143933, ENSG00000180509	1.2057
GOTERM_MF_DIRECT	GO:0015276~ligand-gated ion channel activity	ENSG00000101204, ENSG00000164418, ENSG00000144191, ENSG00000160716, ENSG00000160014, ENSG00000132535, ENSG00000163288, ENSG00000171189, ENSG00000198668, ENSG00000105737, ENSG00000070729, ENSG00000143933, ENSG00000163873	1.14066
GOTERM_MF_DIRECT	GO:0035064~methylated histone binding	ENSG00000196199, ENSG00000168556, ENSG00000102081, ENSG00000101040, ENSG00000071243, ENSG00000005302, ENSG00000185513, ENSG00000141582, ENSG00000132275, ENSG00000085224, ENSG00000100888, ENSG00000067369, ENSG00000143033, ENSG00000083544, ENSG00000141570, ENSG00000015171, ENSG00000197724, ENSG00000106723, ENSG00000006459, ENSG00000100307	1.13504
KEGG_PATHWAY	hsa04010:MAPK signaling pathway	ENSG00000167535, ENSG00000081189, ENSG00000170345, ENSG00000138032, ENSG00000008735, ENSG00000149269, ENSG00000007402, ENSG00000050748, ENSG00000184545, ENSG00000142875, ENSG00000175197, ENSG00000111266, ENSG00000140285, ENSG00000165995, ENSG00000119699, ENSG00000117020, ENSG00000158815, ENSG00000169750, ENSG00000151067, ENSG00000141837, ENSG00000230510, ENSG00000126583, ENSG00000127314, ENSG0000…	1.22687
GOTERM_BP_DIRECT	GO:0007165~signal transduction	ENSG00000171055, ENSG00000113448, ENSG00000110076, ENSG00000156687, ENSG00000147535, ENSG00000131370, ENSG00000140285, ENSG00000005844, ENSG00000076641, ENSG00000166974, ENSG00000113580, ENSG00000171132, ENSG00000006451, ENSG00000134121, ENSG00000111321, ENSG00000145675, ENSG00000123360, ENSG00000120251, ENSG00000136560, ENSG00000100852, ENSG00000115290, ENSG00000005339, ENSG00000170893, ENSG0000…	1.06798
KEGG_PATHWAY	hsa04611:Platelet activation	ENSG00000164742, ENSG00000160013, ENSG00000101333, ENSG00000123104, ENSG00000204248, ENSG00000171502, ENSG00000142875, ENSG00000150995, ENSG00000067900, ENSG00000196914, ENSG00000140795, ENSG00000117020, ENSG00000068831, ENSG00000145675, ENSG00000067606, ENSG00000078295, ENSG00000173175, ENSG00000127314, ENSG00000105499, ENSG00000182621, ENSG00000127955, ENSG00000010810, ENSG00000162104, ENSG0000…	1.20624
GOTERM_CC_DIRECT	GO:0072372~primary cilium	ENSG00000138175, ENSG00000203965, ENSG00000146038, ENSG00000185920, ENSG00000135541, ENSG00000113966, ENSG00000106012, ENSG00000122970, ENSG00000126870, ENSG00000143147, ENSG00000188026, ENSG00000139998, ENSG00000106477, ENSG00000100360, ENSG00000152061, ENSG00000101350, ENSG00000111490, ENSG00000131437, ENSG00000173175, ENSG00000075945, ENSG00000169379, ENSG00000109083, ENSG00000084733, ENSG0000…	1.12321
GOTERM_BP_DIRECT	GO:0071625~vocalization behavior	ENSG00000162105, ENSG00000021645, ENSG00000132535, ENSG00000078725, ENSG00000161681, ENSG00000196338, ENSG00000174469, ENSG00000179915, ENSG00000110076	1.03102
GOTERM_BP_DIRECT	GO:0046037~GMP metabolic process	ENSG00000132535, ENSG00000132915, ENSG00000147044, ENSG00000161647, ENSG00000108852, ENSG00000143774, ENSG00000130830, ENSG00000150672, ENSG00000081026	1.03102
INTERPRO	IPR001623:DnaJ domain	ENSG00000116675, ENSG00000183023, ENSG00000164031, ENSG00000178401, ENSG00000105821, ENSG00000105993, ENSG00000108176, ENSG00000170946, ENSG00000147570, ENSG00000177692, ENSG00000132002, ENSG00000086061, ENSG00000178950, ENSG00000059769, ENSG00000025796, ENSG00000170464, ENSG00000069345, ENSG00000126698, ENSG00000162616	1.04937
GOTERM_BP_DIRECT	GO:0050885~neuromuscular process controlling balance	ENSG00000169750, ENSG00000103657, ENSG00000161681, ENSG00000277586, ENSG00000141837, ENSG00000078328, ENSG00000173175, ENSG00000079215, ENSG00000151615, ENSG00000204120, ENSG00000007168, ENSG00000154118, ENSG00000142192, ENSG00000132535, ENSG00000100320, ENSG00000179915, ENSG00000092051	1.02076
GOTERM_MF_DIRECT	GO:0051018~protein kinase A binding	ENSG00000197380, ENSG00000197976, ENSG00000023516, ENSG00000179841, ENSG00000118507, ENSG00000137710, ENSG00000151320, ENSG00000165617, ENSG00000188906	1.06922
GOTERM_CC_DIRECT	GO:0032809~neuronal cell body membrane	ENSG00000184408, ENSG00000129159, ENSG00000135824, ENSG00000182674, ENSG00000050438, ENSG00000158445, ENSG00000136848, ENSG00000113763, ENSG00000070961	1.09915
GOTERM_MF_DIRECT	GO:0005096~GTPase activator activity	ENSG00000084070, ENSG00000157985, ENSG00000134215, ENSG00000188906, ENSG00000116741, ENSG00000109680, ENSG00000145819, ENSG00000128805, ENSG00000182732, ENSG00000047365, ENSG00000169221, ENSG00000107863, ENSG00000196914, ENSG00000011454, ENSG00000105963, ENSG00000198863, ENSG00000072818, ENSG00000100852, ENSG00000152061, ENSG00000204634, ENSG00000145087, ENSG00000029725, ENSG00000111490, ENSG0000…	1.06706
SMART	SM00150:SPEC	ENSG00000101977, ENSG00000115306, ENSG00000151914, ENSG00000118898, ENSG00000151320, ENSG00000160145, ENSG00000126217, ENSG00000160460, ENSG00000198947, ENSG00000197694, ENSG00000173898, ENSG00000053524, ENSG00000038382, ENSG00000248746	1.12587
UP_SEQ_FEATURE	domain:Fibronectin type-III 2	ENSG00000173482, ENSG00000153707, ENSG00000091129, ENSG00000135333, ENSG00000154134, ENSG00000116678, ENSG00000116106, ENSG00000164318, ENSG00000154928, ENSG00000133216, ENSG00000113805, ENSG00000101605, ENSG00000086967, ENSG00000111727, ENSG00000198910, ENSG00000169855, ENSG00000134121, ENSG00000171587, ENSG00000144619, ENSG00000142166, ENSG00000196091, ENSG00000036448, ENSG00000185008, ENSG0000…	1.00068
GOTERM_CC_DIRECT	GO:0005802~trans-Golgi network	ENSG00000177182, ENSG00000103496, ENSG00000163539, ENSG00000158092, ENSG00000175582, ENSG00000085365, ENSG00000182400, ENSG00000119396, ENSG00000188906, ENSG00000172915, ENSG00000170310, ENSG00000102109, ENSG00000204842, ENSG00000136935, ENSG00000137942, ENSG00000100139, ENSG00000144674, ENSG00000083097, ENSG00000135823, ENSG00000054793, ENSG00000135968, ENSG00000175416, ENSG00000123240, ENSG0000…	1.09148
INTERPRO	IPR004172:L27	ENSG00000132849, ENSG00000111052, ENSG00000105926, ENSG00000147044, ENSG00000161647, ENSG00000108852, ENSG00000150672, ENSG00000150054, ENSG00000104863	1.02512
GOTERM_BP_DIRECT	GO:0007613~memory	ENSG00000160716, ENSG00000156395, ENSG00000077943, ENSG00000100678, ENSG00000110881, ENSG00000105409, ENSG00000064687, ENSG00000129682, ENSG00000160145, ENSG00000182621, ENSG00000162105, ENSG00000154118, ENSG00000118432, ENSG00000118160, ENSG00000100433, ENSG00000145632, ENSG00000082482, ENSG00000101349, ENSG00000204060, ENSG00000120727	0.997657
GOTERM_MF_DIRECT	GO:0005249~voltage-gated potassium channel activity	ENSG00000184408, ENSG00000144191, ENSG00000129159, ENSG00000184156, ENSG00000184611, ENSG00000152049, ENSG00000182255, ENSG00000131398, ENSG00000183960, ENSG00000143630, ENSG00000099822, ENSG00000116396, ENSG00000070729, ENSG00000055118, ENSG00000158445, ENSG00000069424, ENSG00000180509	1.04849
GOTERM_BP_DIRECT	GO:0050684~regulation of mRNA processing	ENSG00000109111, ENSG00000137776, ENSG00000160633, ENSG00000130254, ENSG00000248333, ENSG00000163166, ENSG00000008128	0.989572
INTERPRO	IPR003598:Immunoglobulin subtype 2	ENSG00000187764, ENSG00000156218, ENSG00000091129, ENSG00000104972, ENSG00000121410, ENSG00000156687, ENSG00000113805, ENSG00000165379, ENSG00000086967, ENSG00000139915, ENSG00000198910, ENSG00000169855, ENSG00000134121, ENSG00000072195, ENSG00000196091, ENSG00000036448, ENSG00000185008, ENSG00000182985, ENSG00000132704, ENSG00000152580, ENSG00000162706, ENSG00000149972, ENSG00000162692, ENSG0000…	1.00607
GOTERM_CC_DIRECT	GO:0005813~centrosome	ENSG00000132938, ENSG00000181315, ENSG00000086300, ENSG00000163888, ENSG00000160050, ENSG00000113448, ENSG00000083799, ENSG00000077380, ENSG00000139437, ENSG00000182923, ENSG00000256061, ENSG00000135541, ENSG00000088970, ENSG00000104218, ENSG00000011295, ENSG00000188026, ENSG00000198707, ENSG00000119685, ENSG00000178125, ENSG00000118200, ENSG00000154429, ENSG00000167716, ENSG00000131437, ENSG0000…	1.06411
GOTERM_BP_DIRECT	GO:0021549~cerebellum development	ENSG00000105894, ENSG00000176749, ENSG00000169057, ENSG00000129159, ENSG00000168758, ENSG00000197603, ENSG00000273706, ENSG00000018236, ENSG00000173805, ENSG00000162992, ENSG00000041515, ENSG00000128573, ENSG00000103494, ENSG00000171450, ENSG00000135472	0.973738
BBID	30.Kinesin_superfamily_proteins	ENSG00000155980, ENSG00000130294, ENSG00000068796, ENSG00000101350, ENSG00000131437	1.23494
PIR_SUPERFAMILY	PIRSF000666:tyrosine-protein kinase, ephrin receptor type	ENSG00000135333, ENSG00000080224, ENSG00000106123, ENSG00000116106, ENSG00000183317, ENSG00000154928, ENSG00000133216, ENSG00000145242	1.14065
GOTERM_MF_DIRECT	GO:0003777~microtubule motor activity	ENSG00000048471, ENSG00000183914, ENSG00000130294, ENSG00000167702, ENSG00000077380, ENSG00000068796, ENSG00000135720, ENSG00000144635, ENSG00000158560, ENSG00000089177, ENSG00000118997, ENSG00000165115, ENSG00000155980, ENSG00000108055, ENSG00000116852, ENSG00000168280, ENSG00000101350, ENSG00000139116, ENSG00000162849, ENSG00000131437, ENSG00000126214, ENSG00000185842, ENSG00000137171, ENSG0000…	1.00573
GOTERM_BP_DIRECT	GO:0035249~synaptic transmission, glutamatergic	ENSG00000152208, ENSG00000164418, ENSG00000139182, ENSG00000185345, ENSG00000125814, ENSG00000176884, ENSG00000105737, ENSG00000150394, ENSG00000141837, ENSG00000130477, ENSG00000003393	0.950001
UP_SEQ_FEATURE	repeat:MORN 5	ENSG00000154118, ENSG00000160188, ENSG00000139714, ENSG00000104369, ENSG00000155026, ENSG00000003393, ENSG00000092051	0.941275
UP_SEQ_FEATURE	region of interest:Required for nuclear localization	ENSG00000021574, ENSG00000121067, ENSG00000075856, ENSG00000083168, ENSG00000165156, ENSG00000174306, ENSG00000128563	0.941275
UP_SEQ_FEATURE	repeat:MORN 6	ENSG00000154118, ENSG00000160188, ENSG00000139714, ENSG00000104369, ENSG00000155026, ENSG00000003393, ENSG00000092051	0.941275
UP_SEQ_FEATURE	domain:Bromo 2	ENSG00000146247, ENSG00000204256, ENSG00000147133, ENSG00000185658, ENSG00000112983, ENSG00000141867, ENSG00000169925	0.941275
UP_SEQ_FEATURE	domain:Bromo 1	ENSG00000146247, ENSG00000204256, ENSG00000147133, ENSG00000185658, ENSG00000112983, ENSG00000141867, ENSG00000169925	0.941275
UP_KEYWORDS	Thick filament	ENSG00000092054, ENSG00000078814, ENSG00000196091, ENSG00000101605, ENSG00000086967, ENSG00000036448, ENSG00000133392	1.06148
GOTERM_BP_DIRECT	GO:0000226~microtubule cytoskeleton organization	ENSG00000163539, ENSG00000128487, ENSG00000117533, ENSG00000130479, ENSG00000131711, ENSG00000151422, ENSG00000135720, ENSG00000138162, ENSG00000075413, ENSG00000186868, ENSG00000116141, ENSG00000112659, ENSG00000118200, ENSG00000067606, ENSG00000170390, ENSG00000078018, ENSG00000076826, ENSG00000151914, ENSG00000277586, ENSG00000034677, ENSG00000007168, ENSG00000116871, ENSG00000147526, ENSG0000…	0.945307
INTERPRO	IPR003599:Immunoglobulin subtype	ENSG00000187764, ENSG00000156218, ENSG00000091129, ENSG00000104972, ENSG00000121410, ENSG00000156687, ENSG00000113805, ENSG00000165379, ENSG00000086967, ENSG00000139915, ENSG00000198910, ENSG00000169855, ENSG00000134121, ENSG00000072195, ENSG00000196091, ENSG00000168758, ENSG00000036448, ENSG00000185008, ENSG00000182985, ENSG00000132704, ENSG00000162706, ENSG00000152580, ENSG00000089692, ENSG0000…	0.970905
UP_SEQ_FEATURE	domain:Fibronectin type-III 1	ENSG00000173482, ENSG00000153707, ENSG00000091129, ENSG00000135333, ENSG00000154134, ENSG00000116678, ENSG00000116106, ENSG00000164318, ENSG00000154928, ENSG00000133216, ENSG00000113805, ENSG00000101605, ENSG00000086967, ENSG00000111727, ENSG00000198910, ENSG00000169855, ENSG00000134121, ENSG00000171587, ENSG00000144619, ENSG00000142166, ENSG00000196091, ENSG00000036448, ENSG00000185008, ENSG0000…	0.929662
GOTERM_MF_DIRECT	GO:0008270~zinc ion binding	ENSG00000152193, ENSG00000197323, ENSG00000071243, ENSG00000169946, ENSG00000166432, ENSG00000083799, ENSG00000166436, ENSG00000080802, ENSG00000109118, ENSG00000108395, ENSG00000185404, ENSG00000102383, ENSG00000100139, ENSG00000116539, ENSG00000113580, ENSG00000149050, ENSG00000138101, ENSG00000168283, ENSG00000136367, ENSG00000198919, ENSG00000113595, ENSG00000078487, ENSG00000117139, ENSG0000…	0.990678
UP_KEYWORDS	Parkinson disease	ENSG00000064692, ENSG00000159082, ENSG00000116675, ENSG00000204120, ENSG00000185345, ENSG00000115317, ENSG00000154277, ENSG00000145335, ENSG00000129003, ENSG00000188906	1.03361
KEGG_PATHWAY	hsa04918:Thyroid hormone synthesis	ENSG00000018625, ENSG00000164742, ENSG00000101333, ENSG00000105409, ENSG00000078295, ENSG00000126583, ENSG00000173175, ENSG00000182621, ENSG00000123104, ENSG00000162104, ENSG00000142875, ENSG00000129467, ENSG00000174233, ENSG00000157613, ENSG00000143153, ENSG00000150995, ENSG00000166501, ENSG00000154229, ENSG00000129244	1.05961
INTERPRO	IPR002017:Spectrin repeat	ENSG00000126217, ENSG00000160460, ENSG00000198947, ENSG00000115306, ENSG00000197694, ENSG00000151914, ENSG00000173898, ENSG00000126777, ENSG00000038382, ENSG00000248746, ENSG00000151320, ENSG00000160145	0.92864
GOTERM_MF_DIRECT	GO:0050839~cell adhesion molecule binding	ENSG00000153707, ENSG00000021645, ENSG00000179295, ENSG00000169760, ENSG00000164615, ENSG00000175161, ENSG00000110076, ENSG00000072071, ENSG00000182985, ENSG00000109472, ENSG00000162706, ENSG00000039068, ENSG00000091972, ENSG00000196338, ENSG00000162692, ENSG00000005844, ENSG00000179915, ENSG00000009694	0.956405
UP_SEQ_FEATURE	repeat:Spectrin 3	ENSG00000160460, ENSG00000198947, ENSG00000115306, ENSG00000197694, ENSG00000151914, ENSG00000173898, ENSG00000118898, ENSG00000187231, ENSG00000038382, ENSG00000248746, ENSG00000160145	0.885209
UP_KEYWORDS	Differentiation	ENSG00000114646, ENSG00000169946, ENSG00000170381, ENSG00000196132, ENSG00000188906, ENSG00000109832, ENSG00000135541, ENSG00000185215, ENSG00000198795, ENSG00000111269, ENSG00000198910, ENSG00000137824, ENSG00000169855, ENSG00000134121, ENSG00000139767, ENSG00000185008, ENSG00000133169, ENSG00000152580, ENSG00000103528, ENSG00000116254, ENSG00000124772, ENSG00000171532, ENSG00000007168, ENSG0000…	1.00483
UP_SEQ_FEATURE	domain:Ig-like C2-type 6	ENSG00000152580, ENSG00000018236, ENSG00000134121, ENSG00000171587, ENSG00000144619, ENSG00000149972, ENSG00000134256, ENSG00000196091, ENSG00000143061, ENSG00000086967, ENSG00000162692, ENSG00000163531, ENSG00000198910, ENSG00000113805	0.880824
UP_KEYWORDS	Calmodulin-binding	ENSG00000164742, ENSG00000183023, ENSG00000115306, ENSG00000100678, ENSG00000080709, ENSG00000070808, ENSG00000159023, ENSG00000091536, ENSG00000196586, ENSG00000090372, ENSG00000058404, ENSG00000118160, ENSG00000172995, ENSG00000104067, ENSG00000143603, ENSG00000133392, ENSG00000067842, ENSG00000123360, ENSG00000154146, ENSG00000103319, ENSG00000183036, ENSG00000075340, ENSG00000147044, ENSG0000…	1.00043
UP_KEYWORDS	Autism	ENSG00000184408, ENSG00000181804, ENSG00000106477, ENSG00000162105, ENSG00000169057, ENSG00000151067, ENSG00000158321, ENSG00000196338, ENSG00000174469, ENSG00000144285, ENSG00000116141, ENSG00000100888	0.991131
GOTERM_BP_DIRECT	GO:0035418~protein localization to synapse	ENSG00000189056, ENSG00000186472, ENSG00000132535, ENSG00000126214, ENSG00000169760, ENSG00000161681, ENSG00000164061, ENSG00000179915	0.865899
GOTERM_MF_DIRECT	GO:0005085~guanyl-nucleotide exchange factor activity	ENSG00000138193, ENSG00000160013, ENSG00000138670, ENSG00000146090, ENSG00000128731, ENSG00000079337, ENSG00000134215, ENSG00000136002, ENSG00000187994, ENSG00000165219, ENSG00000145191, ENSG00000196914, ENSG00000160271, ENSG00000135905, ENSG00000068831, ENSG00000101977, ENSG00000136828, ENSG00000127084, ENSG00000088538, ENSG00000125731, ENSG00000058335, ENSG00000158987, ENSG00000171680, ENSG0000…	0.912977
GOTERM_BP_DIRECT	GO:1900029~positive regulation of ruffle assembly	ENSG00000159753, ENSG00000177106, ENSG00000169760, ENSG00000131037, ENSG00000106078, ENSG00000174775	0.85307
GOTERM_BP_DIRECT	GO:0046488~phosphatidylinositol metabolic process	ENSG00000182621, ENSG00000091622, ENSG00000159082, ENSG00000115556, ENSG00000113721, ENSG00000149527	0.85307
GOTERM_BP_DIRECT	GO:0060074~synapse maturation	ENSG00000100095, ENSG00000162599, ENSG00000174938, ENSG00000161681, ENSG00000099864, ENSG00000063015	0.85307
UP_SEQ_FEATURE	compositionally biased region:Poly-His	ENSG00000165417, ENSG00000161681, ENSG00000141867, ENSG00000273079, ENSG00000180357, ENSG00000117600, ENSG00000141837, ENSG00000163013, ENSG00000182255, ENSG00000169856, ENSG00000151615, ENSG00000187672, ENSG00000119547, ENSG00000148408, ENSG00000145632, ENSG00000143793, ENSG00000162981, ENSG00000152192	0.842401
BIOCARTA	h_crebPathway:Transcription factor CREB and its extracellular signals	ENSG00000145675, ENSG00000188191, ENSG00000164742, ENSG00000142875, ENSG00000058404, ENSG00000070808, ENSG00000166501, ENSG00000005249, ENSG00000154229, ENSG00000174775, ENSG00000136238, ENSG00000114302	1.00062
UP_KEYWORDS	Chromosomal rearrangement	ENSG00000197323, ENSG00000186260, ENSG00000156256, ENSG00000110619, ENSG00000119397, ENSG00000174469, ENSG00000128487, ENSG00000067798, ENSG00000138758, ENSG00000270647, ENSG00000178053, ENSG00000141376, ENSG00000256061, ENSG00000145819, ENSG00000175197, ENSG00000040633, ENSG00000198795, ENSG00000135363, ENSG00000196914, ENSG00000140937, ENSG00000185515, ENSG00000166407, ENSG00000118058, ENSG0000…	0.956474
GOTERM_CC_DIRECT	GO:0031252~cell leading edge	ENSG00000159753, ENSG00000152409, ENSG00000163539, ENSG00000067606, ENSG00000119411, ENSG00000151914, ENSG00000187164, ENSG00000204843, ENSG00000094631, ENSG00000143013, ENSG00000141376, ENSG00000007168, ENSG00000166579, ENSG00000143776, ENSG00000115977, ENSG00000163558	0.926433
GOTERM_CC_DIRECT	GO:0030285~integral component of synaptic vesicle membrane	ENSG00000213760, ENSG00000132872, ENSG00000151834, ENSG00000102003, ENSG00000152128, ENSG00000163630	0.924964
UP_KEYWORDS	mRNA splicing	ENSG00000112739, ENSG00000132792, ENSG00000204560, ENSG00000100109, ENSG00000064607, ENSG00000174891, ENSG00000083896, ENSG00000140829, ENSG00000184209, ENSG00000162664, ENSG00000125944, ENSG00000109111, ENSG00000183258, ENSG00000159409, ENSG00000106344, ENSG00000134453, ENSG00000102081, ENSG00000138433, ENSG00000163510, ENSG00000003756, ENSG00000100813, ENSG00000140939, ENSG00000139767, ENSG0000…	0.952339
SMART	SM00233:PH	ENSG00000107679, ENSG00000141447, ENSG00000115306, ENSG00000157985, ENSG00000134215, ENSG00000077044, ENSG00000149527, ENSG00000124313, ENSG00000110048, ENSG00000196526, ENSG00000115556, ENSG00000145819, ENSG00000113163, ENSG00000128805, ENSG00000047365, ENSG00000173898, ENSG00000067900, ENSG00000107863, ENSG00000196914, ENSG00000125170, ENSG00000105963, ENSG00000135905, ENSG00000117020, ENSG0000…	0.951116
INTERPRO	IPR013769:Band 3 cytoplasmic domain	ENSG00000080493, ENSG00000114923, ENSG00000033867, ENSG00000050438, ENSG00000188687, ENSG00000144290	0.857006
INTERPRO	IPR001696:Voltage gated sodium channel, alpha subunit	ENSG00000136531, ENSG00000169432, ENSG00000153253, ENSG00000136546, ENSG00000144285, ENSG00000196876	0.857006
INTERPRO	IPR022735:Domain of unknown function DUF3585	ENSG00000164877, ENSG00000243156, ENSG00000173442, ENSG00000166780, ENSG00000100139, ENSG00000115504	0.857006
INTERPRO	IPR010526:Sodium ion transport-associated	ENSG00000136531, ENSG00000169432, ENSG00000153253, ENSG00000136546, ENSG00000144285, ENSG00000196876	0.857006
SMART	SM00451:ZnF_U1	ENSG00000148337, ENSG00000136367, ENSG00000083223, ENSG00000146007, ENSG00000140386, ENSG00000173545, ENSG00000166432, ENSG00000151789, ENSG00000140836, ENSG00000075292, ENSG00000015479, ENSG00000171467, ENSG00000144331, ENSG00000198783, ENSG00000120688	0.938816
GOTERM_BP_DIRECT	GO:0007018~microtubule-based movement	ENSG00000048471, ENSG00000183914, ENSG00000130294, ENSG00000167702, ENSG00000077380, ENSG00000126777, ENSG00000068796, ENSG00000135720, ENSG00000144635, ENSG00000158560, ENSG00000089177, ENSG00000107295, ENSG00000165115, ENSG00000155980, ENSG00000116852, ENSG00000168280, ENSG00000101350, ENSG00000139116, ENSG00000162849, ENSG00000131437, ENSG00000006125, ENSG00000075945, ENSG00000126214, ENSG0000…	0.823039
UP_SEQ_FEATURE	domain:SAM 3	ENSG00000110841, ENSG00000166387, ENSG00000177380, ENSG00000131626, ENSG00000139220, ENSG00000143847	0.811448
SMART	SM00060:FN3	ENSG00000173482, ENSG00000153707, ENSG00000091129, ENSG00000135333, ENSG00000154134, ENSG00000203780, ENSG00000116678, ENSG00000116106, ENSG00000164318, ENSG00000154928, ENSG00000133216, ENSG00000113805, ENSG00000115226, ENSG00000101605, ENSG00000086967, ENSG00000111727, ENSG00000137261, ENSG00000198910, ENSG00000119283, ENSG00000169855, ENSG00000134121, ENSG00000171587, ENSG00000144619, ENSG0000…	0.930145
GOTERM_BP_DIRECT	GO:0048488~synaptic vesicle endocytosis	ENSG00000067715, ENSG00000159082, ENSG00000124507, ENSG00000173227, ENSG00000079482, ENSG00000129990, ENSG00000145335, ENSG00000143858, ENSG00000107295	0.808463
GOTERM_BP_DIRECT	GO:0050804~modulation of synaptic transmission	ENSG00000114646, ENSG00000164418, ENSG00000138814, ENSG00000168297, ENSG00000189056, ENSG00000169760, ENSG00000108819, ENSG00000196338, ENSG00000157193	0.808463
GOTERM_BP_DIRECT	GO:2000310~regulation of N-methyl-D-aspartate selective glutamate receptor activity	ENSG00000112038, ENSG00000189056, ENSG00000132535, ENSG00000169760, ENSG00000081189, ENSG00000196338, ENSG00000058335, ENSG00000179915, ENSG00000008735	0.808463
UP_SEQ_FEATURE	domain:C2	ENSG00000138193, ENSG00000107560, ENSG00000101098, ENSG00000101333, ENSG00000040933, ENSG00000149527, ENSG00000002746, ENSG00000109452, ENSG00000198399, ENSG00000163618, ENSG00000115556, ENSG00000166501, ENSG00000171132, ENSG00000138411, ENSG00000123143, ENSG00000115896, ENSG00000126583, ENSG00000182621, ENSG00000049759, ENSG00000198382, ENSG00000027075, ENSG00000132024, ENSG00000011405, ENSG0000…	0.794075
GOTERM_MF_DIRECT	GO:0031489~myosin V binding	ENSG00000169213, ENSG00000154917, ENSG00000155961, ENSG00000175582, ENSG00000084733, ENSG00000105649, ENSG00000152932, ENSG00000119396, ENSG00000041353	0.845965
GOTERM_MF_DIRECT	GO:0005248~voltage-gated sodium channel activity	ENSG00000136531, ENSG00000143630, ENSG00000169432, ENSG00000153253, ENSG00000136546, ENSG00000099822, ENSG00000166257, ENSG00000144285, ENSG00000196876	0.845965
GOTERM_BP_DIRECT	GO:0016079~synaptic vesicle exocytosis	ENSG00000186472, ENSG00000145920, ENSG00000163618, ENSG00000100505, ENSG00000079841, ENSG00000105649, ENSG00000072071, ENSG00000132639, ENSG00000168993, ENSG00000130477	0.783795
GOTERM_BP_DIRECT	GO:0010881~regulation of cardiac muscle contraction by regulation of the release of sequestered calcium ion	ENSG00000160014, ENSG00000018625, ENSG00000151067, ENSG00000145362, ENSG00000198947, ENSG00000183023, ENSG00000198668, ENSG00000119782, ENSG00000130528, ENSG00000143933	0.783795
GOTERM_BP_DIRECT	GO:0019228~neuronal action potential	ENSG00000164418, ENSG00000184408, ENSG00000136531, ENSG00000151150, ENSG00000169432, ENSG00000153253, ENSG00000136546, ENSG00000197584, ENSG00000144285, ENSG00000196876	0.783795
GOTERM_BP_DIRECT	GO:0010842~retina layer formation	ENSG00000173482, ENSG00000273706, ENSG00000008196, ENSG00000197579, ENSG00000171587, ENSG00000135541, ENSG00000113966, ENSG00000179431, ENSG00000160439, ENSG00000132932	0.783795
UP_KEYWORDS	Kinase	ENSG00000112739, ENSG00000154310, ENSG00000177453, ENSG00000113240, ENSG00000163788, ENSG00000167363, ENSG00000138030, ENSG00000008735, ENSG00000149269, ENSG00000188906, ENSG00000141503, ENSG00000147010, ENSG00000124784, ENSG00000154027, ENSG00000178950, ENSG00000142235, ENSG00000115977, ENSG00000131037, ENSG00000134313, ENSG00000171132, ENSG00000140795, ENSG00000145675, ENSG00000185359, ENSG0000…	0.890573
UP_SEQ_FEATURE	metal ion-binding site:Calcium 1	ENSG00000132872, ENSG00000134207, ENSG00000011347, ENSG00000157782, ENSG00000126583, ENSG00000127241, ENSG00000143858, ENSG00000171246, ENSG00000067715, ENSG00000103528, ENSG00000221890, ENSG00000166501, ENSG00000129990, ENSG00000213023, ENSG00000154229	0.765617
KEGG_PATHWAY	hsa04976:Bile secretion	ENSG00000083807, ENSG00000080493, ENSG00000018625, ENSG00000164742, ENSG00000080709, ENSG00000171885, ENSG00000105409, ENSG00000078295, ENSG00000117394, ENSG00000173175, ENSG00000162104, ENSG00000142875, ENSG00000129467, ENSG00000174233, ENSG00000143153, ENSG00000188687, ENSG00000129244	0.915404
GOTERM_CC_DIRECT	GO:0044295~axonal growth cone	ENSG00000187164, ENSG00000163539, ENSG00000130558, ENSG00000185920, ENSG00000148498, ENSG00000116106, ENSG00000179915, ENSG00000150625, ENSG00000198910, ENSG00000106078	0.848626
INTERPRO	IPR001060:FCH domain	ENSG00000130475, ENSG00000124507, ENSG00000187239, ENSG00000163072, ENSG00000137942, ENSG00000196935, ENSG00000196220, ENSG00000137478, ENSG00000157107, ENSG00000089820, ENSG00000151422	0.768668
GOTERM_BP_DIRECT	GO:0048856~anatomical structure development	ENSG00000116819, ENSG00000152583, ENSG00000178171, ENSG00000165566, ENSG00000184675	0.743127
GOTERM_BP_DIRECT	GO:0001956~positive regulation of neurotransmitter secretion	ENSG00000099365, ENSG00000047579, ENSG00000145335, ENSG00000106089, ENSG00000130477	0.743127
UP_SEQ_FEATURE	repeat:Spectrin 1	ENSG00000160460, ENSG00000198947, ENSG00000115306, ENSG00000197694, ENSG00000151914, ENSG00000173898, ENSG00000118898, ENSG00000187231, ENSG00000038382, ENSG00000248746, ENSG00000151320, ENSG00000160145	0.719402
UP_SEQ_FEATURE	repeat:Spectrin 2	ENSG00000160460, ENSG00000198947, ENSG00000115306, ENSG00000197694, ENSG00000151914, ENSG00000173898, ENSG00000118898, ENSG00000187231, ENSG00000038382, ENSG00000248746, ENSG00000151320, ENSG00000160145	0.719402
INTERPRO	IPR024583:Domain of unknown function DUF3451	ENSG00000136531, ENSG00000169432, ENSG00000153253, ENSG00000144285, ENSG00000196876	0.750571
INTERPRO	IPR014873:Voltage-dependent calcium channel, alpha-1 subunit, IQ domain	ENSG00000151067, ENSG00000148408, ENSG00000157388, ENSG00000141837, ENSG00000198216	0.750571
INTERPRO	IPR003024:Sodium bicarbonate cotransporter	ENSG00000080493, ENSG00000033867, ENSG00000050438, ENSG00000188687, ENSG00000144290	0.750571
UP_KEYWORDS	Calcium	ENSG00000138650, ENSG00000138193, ENSG00000183023, ENSG00000100678, ENSG00000142634, ENSG00000175426, ENSG00000101333, ENSG00000110076, ENSG00000157782, ENSG00000127241, ENSG00000073711, ENSG00000149527, ENSG00000007402, ENSG00000185774, ENSG00000149927, ENSG00000243232, ENSG00000118160, ENSG00000171951, ENSG00000005844, ENSG00000165995, ENSG00000140937, ENSG00000169851, ENSG00000040731, ENSG0000…	0.830721
UP_SEQ_FEATURE	region of interest:Binding to the beta subunit	ENSG00000151067, ENSG00000148408, ENSG00000157388, ENSG00000141837, ENSG00000198216	0.708079
GOTERM_BP_DIRECT	GO:0046710~GDP metabolic process	ENSG00000132535, ENSG00000147044, ENSG00000161647, ENSG00000108852, ENSG00000130830, ENSG00000150672, ENSG00000081026	0.704902
GOTERM_BP_DIRECT	GO:0050806~positive regulation of synaptic transmission	ENSG00000164418, ENSG00000067715, ENSG00000139182, ENSG00000132535, ENSG00000158258, ENSG00000079215, ENSG00000171603	0.704902
GOTERM_BP_DIRECT	GO:0090129~positive regulation of synapse maturation	ENSG00000171532, ENSG00000189056, ENSG00000021645, ENSG00000058404, ENSG00000072071, ENSG00000179915, ENSG00000136848	0.704902
GOTERM_CC_DIRECT	GO:0016607~nuclear speck	ENSG00000100109, ENSG00000174460, ENSG00000119596, ENSG00000081189, ENSG00000174891, ENSG00000083896, ENSG00000132424, ENSG00000005483, ENSG00000221978, ENSG00000121390, ENSG00000122068, ENSG00000163510, ENSG00000138433, ENSG00000100813, ENSG00000092978, ENSG00000133226, ENSG00000145833, ENSG00000151615, ENSG00000110844, ENSG00000197579, ENSG00000146963, ENSG00000075856, ENSG00000164609, ENSG0000…	0.786086
GOTERM_MF_DIRECT	GO:0000900~translation repressor activity, nucleic acid binding	ENSG00000214575, ENSG00000113742, ENSG00000124374, ENSG00000107864, ENSG00000149187, ENSG00000101489, ENSG00000171817	0.744698
GOTERM_MF_DIRECT	GO:0008066~glutamate receptor activity	ENSG00000152208, ENSG00000152822, ENSG00000196277, ENSG00000179603, ENSG00000155511, ENSG00000113262, ENSG00000163873	0.744698
GOTERM_CC_DIRECT	GO:0001518~voltage-gated sodium channel complex	ENSG00000136531, ENSG00000169432, ENSG00000153253, ENSG00000136546, ENSG00000166257, ENSG00000144285, ENSG00000196876	0.773097
BIOCARTA	h_ck1Pathway:Regulation of ck1/cdk5 by type 1 glutamate receptors	ENSG00000152822, ENSG00000182621, ENSG00000138814, ENSG00000176749, ENSG00000188191, ENSG00000142875, ENSG00000005249, ENSG00000114302	0.838112
BIOCARTA	h_akapcentrosomePathway:Protein Kinase A at the Centrosome	ENSG00000171132, ENSG00000142875, ENSG00000127914, ENSG00000078018, ENSG00000123143, ENSG00000005249, ENSG00000125450, ENSG00000114302	0.838112
GOTERM_CC_DIRECT	GO:0005622~intracellular	ENSG00000197323, ENSG00000141447, ENSG00000157985, ENSG00000146090, ENSG00000101333, ENSG00000134215, ENSG00000008735, ENSG00000188906, ENSG00000099246, ENSG00000108395, ENSG00000131370, ENSG00000263002, ENSG00000171714, ENSG00000169131, ENSG00000076641, ENSG00000149050, ENSG00000171817, ENSG00000139998, ENSG00000257591, ENSG00000006451, ENSG00000100852, ENSG00000182674, ENSG00000163328, ENSG0000…	0.767956
BIOCARTA	h_agpcrPathway:Attenuation of GPCR Signaling	ENSG00000188191, ENSG00000142875, ENSG00000166501, ENSG00000005249, ENSG00000125388, ENSG00000154229, ENSG00000114302	0.836146
INTERPRO	IPR006011:Syntaxin, N-terminal	ENSG00000117758, ENSG00000079950, ENSG00000103496, ENSG00000124222, ENSG00000099365, ENSG00000106089, ENSG00000111450	0.706207
INTERPRO	IPR014775:L27, C-terminal	ENSG00000111052, ENSG00000105926, ENSG00000147044, ENSG00000161647, ENSG00000108852, ENSG00000150054, ENSG00000104863	0.706207
GOTERM_BP_DIRECT	GO:0048812~neuron projection morphogenesis	ENSG00000124507, ENSG00000100697, ENSG00000047579, ENSG00000277586, ENSG00000130479, ENSG00000082397, ENSG00000149269, ENSG00000003393, ENSG00000188906, ENSG00000187164, ENSG00000166924, ENSG00000198947, ENSG00000150625, ENSG00000136848, ENSG00000198689, ENSG00000149571, ENSG00000118515	0.679404
UP_SEQ_FEATURE	binding site:GTP; via amide nitrogen and carbonyl oxygen	ENSG00000108387, ENSG00000180096, ENSG00000100167, ENSG00000154997, ENSG00000122545, ENSG00000164402, ENSG00000138758	0.661013
UP_SEQ_FEATURE	repeat:MORN 4	ENSG00000154118, ENSG00000160188, ENSG00000139714, ENSG00000104369, ENSG00000155026, ENSG00000003393, ENSG00000092051	0.661013
KEGG_PATHWAY	hsa04070:Phosphatidylinositol signaling system	ENSG00000138193, ENSG00000159082, ENSG00000151151, ENSG00000160014, ENSG00000101333, ENSG00000153933, ENSG00000077044, ENSG00000040933, ENSG00000241973, ENSG00000168781, ENSG00000003987, ENSG00000157680, ENSG00000109452, ENSG00000123104, ENSG00000115556, ENSG00000150995, ENSG00000166501, ENSG00000185133, ENSG00000143933, ENSG00000276293, ENSG00000145675, ENSG00000126583, ENSG00000182621, ENSG0000…	0.796193
GOTERM_BP_DIRECT	GO:0006351~transcription, DNA-templated	ENSG00000169946, ENSG00000164330, ENSG00000121413, ENSG00000141002, ENSG00000109118, ENSG00000008441, ENSG00000108395, ENSG00000109111, ENSG00000169131, ENSG00000204060, ENSG00000113580, ENSG00000141905, ENSG00000136352, ENSG00000119685, ENSG00000136367, ENSG00000141456, ENSG00000257591, ENSG00000139372, ENSG00000117139, ENSG00000144218, ENSG00000054267, ENSG00000106261, ENSG00000169951, ENSG0000…	0.646164
GOTERM_BP_DIRECT	GO:0007158~neuron cell-cell adhesion	ENSG00000154654, ENSG00000176749, ENSG00000021645, ENSG00000144619, ENSG00000169760, ENSG00000196338, ENSG00000179915, ENSG00000110076	0.64455
GOTERM_BP_DIRECT	GO:0032784~regulation of DNA-templated transcription, elongation	ENSG00000225830, ENSG00000171703, ENSG00000102241, ENSG00000079134, ENSG00000196235, ENSG00000162664, ENSG00000163166, ENSG00000187735	0.64455
GOTERM_BP_DIRECT	GO:0006883~cellular sodium ion homeostasis	ENSG00000049759, ENSG00000018625, ENSG00000183023, ENSG00000104205, ENSG00000143153, ENSG00000105409, ENSG00000129244, ENSG00000118515	0.64455
GOTERM_BP_DIRECT	GO:0051412~response to corticosterone	ENSG00000125740, ENSG00000160014, ENSG00000198668, ENSG00000170345, ENSG00000277586, ENSG00000170893, ENSG00000143933, ENSG00000140538	0.64455
GOTERM_BP_DIRECT	GO:0016358~dendrite development	ENSG00000150361, ENSG00000099250, ENSG00000115808, ENSG00000101977, ENSG00000189056, ENSG00000169057, ENSG00000142192, ENSG00000108819, ENSG00000077264, ENSG00000204482, ENSG00000198785, ENSG00000131711	0.643883
UP_SEQ_FEATURE	domain:J	ENSG00000116675, ENSG00000164031, ENSG00000178401, ENSG00000105821, ENSG00000105993, ENSG00000108176, ENSG00000170946, ENSG00000147570, ENSG00000177692, ENSG00000132002, ENSG00000086061, ENSG00000178950, ENSG00000059769, ENSG00000025796, ENSG00000170464, ENSG00000069345, ENSG00000126698, ENSG00000162616	0.636383
INTERPRO	IPR000595:Cyclic nucleotide-binding domain	ENSG00000183960, ENSG00000143630, ENSG00000144191, ENSG00000188191, ENSG00000184611, ENSG00000099822, ENSG00000079337, ENSG00000070729, ENSG00000055118, ENSG00000158987, ENSG00000005249, ENSG00000091428, ENSG00000114302	0.653441
GOTERM_MF_DIRECT	GO:0005543~phospholipid binding	ENSG00000146005, ENSG00000159753, ENSG00000124507, ENSG00000141447, ENSG00000115306, ENSG00000157985, ENSG00000139973, ENSG00000145335, ENSG00000116095, ENSG00000198873, ENSG00000117525, ENSG00000006740, ENSG00000059915, ENSG00000105499, ENSG00000160460, ENSG00000145819, ENSG00000118473, ENSG00000113966, ENSG00000110934, ENSG00000079482, ENSG00000163558, ENSG00000173898, ENSG00000078053	0.676679
GOTERM_MF_DIRECT	GO:0005086~ARF guanyl-nucleotide exchange factor activity	ENSG00000146005, ENSG00000059915, ENSG00000108669, ENSG00000124313, ENSG00000187239, ENSG00000112379, ENSG00000103657, ENSG00000100055, ENSG00000158092, ENSG00000137942, ENSG00000120645, ENSG00000078053	0.676633
GOTERM_BP_DIRECT	GO:0000042~protein targeting to Golgi	ENSG00000100815, ENSG00000137642, ENSG00000169629, ENSG00000175582, ENSG00000136935, ENSG00000135968, ENSG00000123240, ENSG00000175115, ENSG00000144674	0.621747
INTERPRO	IPR016257:Tyrosine-protein kinase, ephrin receptor	ENSG00000135333, ENSG00000080224, ENSG00000106123, ENSG00000116106, ENSG00000183317, ENSG00000154928, ENSG00000133216, ENSG00000145242	0.643467
INTERPRO	IPR001426:Tyrosine-protein kinase, receptor class V, conserved site	ENSG00000135333, ENSG00000080224, ENSG00000106123, ENSG00000116106, ENSG00000183317, ENSG00000154928, ENSG00000133216, ENSG00000145242	0.643467
INTERPRO	IPR001090:Ephrin receptor ligand binding domain	ENSG00000135333, ENSG00000080224, ENSG00000106123, ENSG00000116106, ENSG00000183317, ENSG00000154928, ENSG00000133216, ENSG00000145242	0.643467
INTERPRO	IPR003585:Neurexin/syndecan/glycophorin C	ENSG00000162706, ENSG00000021645, ENSG00000162512, ENSG00000175161, ENSG00000174469, ENSG00000182985, ENSG00000179915, ENSG00000110076	0.643467
INTERPRO	IPR016491:Septin	ENSG00000108387, ENSG00000180096, ENSG00000125354, ENSG00000100167, ENSG00000154997, ENSG00000122545, ENSG00000164402, ENSG00000138758	0.643467
INTERPRO	IPR000315:Zinc finger, B-box	ENSG00000197323, ENSG00000166326, ENSG00000113595, ENSG00000183439, ENSG00000169064, ENSG00000241322, ENSG00000119411, ENSG00000158286, ENSG00000110171, ENSG00000166436, ENSG00000152503, ENSG00000163462, ENSG00000108395, ENSG00000146063, ENSG00000146054, ENSG00000221926, ENSG00000100505, ENSG00000183718, ENSG00000119283	0.636755
SMART	SM00569:L27	ENSG00000132849, ENSG00000111052, ENSG00000105926, ENSG00000147044, ENSG00000161647, ENSG00000108852, ENSG00000150054, ENSG00000104863	0.718152
GOTERM_CC_DIRECT	GO:0060076~excitatory synapse	ENSG00000157680, ENSG00000067715, ENSG00000146006, ENSG00000132535, ENSG00000176884, ENSG00000169760, ENSG00000161681, ENSG00000164061, ENSG00000196338, ENSG00000102003, ENSG00000179520	0.688883
UP_KEYWORDS	Calcium channel	ENSG00000083067, ENSG00000182389, ENSG00000167535, ENSG00000151067, ENSG00000166762, ENSG00000141837, ENSG00000198216, ENSG00000153956, ENSG00000143183, ENSG00000123104, ENSG00000007402, ENSG00000148408, ENSG00000157388, ENSG00000150995, ENSG00000165995, ENSG00000067191, ENSG00000157445	0.713833
GOTERM_MF_DIRECT	GO:0043274~phospholipase binding	ENSG00000007168, ENSG00000185345, ENSG00000160014, ENSG00000179295, ENSG00000067606, ENSG00000198668, ENSG00000277586, ENSG00000145335, ENSG00000143933	0.657924
UP_SEQ_FEATURE	metal ion-binding site:Calcium 3; via carbonyl oxygen	ENSG00000067715, ENSG00000115556, ENSG00000166501, ENSG00000127241, ENSG00000126583, ENSG00000154229, ENSG00000143858, ENSG00000149527	0.597975
UP_SEQ_FEATURE	domain:RUN	ENSG00000176783, ENSG00000198853, ENSG00000198863, ENSG00000105784, ENSG00000204130, ENSG00000141258, ENSG00000108309, ENSG00000018189	0.597975
UP_SEQ_FEATURE	domain:SAM 1	ENSG00000110841, ENSG00000166387, ENSG00000167971, ENSG00000185046, ENSG00000177380, ENSG00000131626, ENSG00000139220, ENSG00000143847	0.597975
UP_SEQ_FEATURE	domain:SAM 2	ENSG00000110841, ENSG00000166387, ENSG00000167971, ENSG00000185046, ENSG00000177380, ENSG00000131626, ENSG00000139220, ENSG00000143847	0.597975
UP_KEYWORDS	Developmental protein	ENSG00000114646, ENSG00000167178, ENSG00000164330, ENSG00000171617, ENSG00000170381, ENSG00000196132, ENSG00000156687, ENSG00000153774, ENSG00000187164, ENSG00000109832, ENSG00000099246, ENSG00000134317, ENSG00000064655, ENSG00000185215, ENSG00000198795, ENSG00000198910, ENSG00000152192, ENSG00000143147, ENSG00000169855, ENSG00000134121, ENSG00000203877, ENSG00000130940, ENSG00000154429, ENSG0000…	0.711686
GOTERM_MF_DIRECT	GO:0005246~calcium channel regulator activity	ENSG00000196277, ENSG00000021645, ENSG00000104205, ENSG00000109689, ENSG00000166501, ENSG00000179915, ENSG00000110076, ENSG00000157445, ENSG00000118515, ENSG00000116983	0.653581
INTERPRO	IPR004012:RUN	ENSG00000048471, ENSG00000176783, ENSG00000198853, ENSG00000198863, ENSG00000105784, ENSG00000204130, ENSG00000141258, ENSG00000108309, ENSG00000018189	0.618393
GOTERM_CC_DIRECT	GO:1904115~axon cytoplasm	ENSG00000130294, ENSG00000104164, ENSG00000101350, ENSG00000047579, ENSG00000154277, ENSG00000277586, ENSG00000167716, ENSG00000131437, ENSG00000021574, ENSG00000173805, ENSG00000103723, ENSG00000007168, ENSG00000166579, ENSG00000197912, ENSG00000065000	0.667086
SMART	SM00271:DnaJ	ENSG00000116675, ENSG00000164031, ENSG00000178401, ENSG00000105821, ENSG00000105993, ENSG00000108176, ENSG00000170946, ENSG00000147570, ENSG00000177692, ENSG00000132002, ENSG00000086061, ENSG00000178950, ENSG00000059769, ENSG00000025796, ENSG00000170464, ENSG00000069345, ENSG00000126698, ENSG00000162616	0.689194
UP_SEQ_FEATURE	binding site:GTP	ENSG00000138175, ENSG00000108387, ENSG00000154917, ENSG00000180096, ENSG00000154997, ENSG00000113966, ENSG00000122545, ENSG00000164402, ENSG00000138758	0.572135
UP_SEQ_FEATURE	repeat:I	ENSG00000136531, ENSG00000169432, ENSG00000151067, ENSG00000148408, ENSG00000157388, ENSG00000141837, ENSG00000144285, ENSG00000196876, ENSG00000198216	0.572135
UP_SEQ_FEATURE	repeat:IV	ENSG00000136531, ENSG00000169432, ENSG00000151067, ENSG00000148408, ENSG00000157388, ENSG00000141837, ENSG00000144285, ENSG00000196876, ENSG00000198216	0.572135
UP_SEQ_FEATURE	repeat:II	ENSG00000136531, ENSG00000169432, ENSG00000151067, ENSG00000148408, ENSG00000157388, ENSG00000141837, ENSG00000144285, ENSG00000196876, ENSG00000198216	0.572135
UP_SEQ_FEATURE	repeat:III	ENSG00000136531, ENSG00000169432, ENSG00000151067, ENSG00000148408, ENSG00000157388, ENSG00000141837, ENSG00000144285, ENSG00000196876, ENSG00000198216	0.572135
SMART	SM01062:SM01062	ENSG00000151067, ENSG00000148408, ENSG00000157388, ENSG00000141837, ENSG00000198216	0.68434
SMART	SM00100:cNMP	ENSG00000183960, ENSG00000143630, ENSG00000144191, ENSG00000188191, ENSG00000184611, ENSG00000099822, ENSG00000079337, ENSG00000070729, ENSG00000055118, ENSG00000158987, ENSG00000005249, ENSG00000091428, ENSG00000114302	0.684227
UP_SEQ_FEATURE	domain:Fibronectin type-III 3	ENSG00000173482, ENSG00000153707, ENSG00000169855, ENSG00000134121, ENSG00000091129, ENSG00000171587, ENSG00000144619, ENSG00000142166, ENSG00000154134, ENSG00000196091, ENSG00000116678, ENSG00000036448, ENSG00000185008, ENSG00000151490, ENSG00000113805, ENSG00000018236, ENSG00000005379, ENSG00000060709, ENSG00000149972, ENSG00000137642, ENSG00000086967, ENSG00000101605, ENSG00000111727, ENSG0000…	0.569166
UP_SEQ_FEATURE	repeat:Spectrin 4	ENSG00000160460, ENSG00000198947, ENSG00000115306, ENSG00000197694, ENSG00000151914, ENSG00000173898, ENSG00000118898, ENSG00000038382, ENSG00000248746, ENSG00000160145	0.565774
KEGG_PATHWAY	hsa04540:Gap junction	ENSG00000104833, ENSG00000164742, ENSG00000113721, ENSG00000101333, ENSG00000078295, ENSG00000126583, ENSG00000173175, ENSG00000152822, ENSG00000182621, ENSG00000127955, ENSG00000137285, ENSG00000123104, ENSG00000162104, ENSG00000061918, ENSG00000129467, ENSG00000142875, ENSG00000174233, ENSG00000150995, ENSG00000166501, ENSG00000104067, ENSG00000154229, ENSG00000147246, ENSG00000174775, ENSG0000…	0.713343
UP_KEYWORDS	Palmitate	ENSG00000187867, ENSG00000206077, ENSG00000160013, ENSG00000130830, ENSG00000116745, ENSG00000150672, ENSG00000125388, ENSG00000125510, ENSG00000136160, ENSG00000099246, ENSG00000170425, ENSG00000118432, ENSG00000115041, ENSG00000118507, ENSG00000152578, ENSG00000102383, ENSG00000076641, ENSG00000131378, ENSG00000204116, ENSG00000099864, ENSG00000138660, ENSG00000120251, ENSG00000160972, ENSG0000…	0.66293
UP_KEYWORDS	Guanine-nucleotide releasing factor	ENSG00000138193, ENSG00000205593, ENSG00000174485, ENSG00000103657, ENSG00000100055, ENSG00000138670, ENSG00000112379, ENSG00000146090, ENSG00000079337, ENSG00000134215, ENSG00000136002, ENSG00000108669, ENSG00000165219, ENSG00000240771, ENSG00000196914, ENSG00000160271, ENSG00000135905, ENSG00000152767, ENSG00000068831, ENSG00000101977, ENSG00000136828, ENSG00000214694, ENSG00000127084, ENSG0000…	0.656043
GOTERM_BP_DIRECT	GO:0016081~synaptic vesicle docking	ENSG00000101298, ENSG00000104164, ENSG00000099365, ENSG00000106089, ENSG00000132639, ENSG00000130477	0.550799
GOTERM_BP_DIRECT	GO:2000369~regulation of clathrin-mediated endocytosis	ENSG00000116675, ENSG00000130787, ENSG00000115977, ENSG00000065609, ENSG00000112305, ENSG00000061938	0.550799
GOTERM_BP_DIRECT	GO:1904322~cellular response to forskolin	ENSG00000127955, ENSG00000164742, ENSG00000174233, ENSG00000078295, ENSG00000173175, ENSG00000145242	0.550799
GOTERM_BP_DIRECT	GO:0060306~regulation of membrane repolarization	ENSG00000108953, ENSG00000049759, ENSG00000127914, ENSG00000118507, ENSG00000055118, ENSG00000151320	0.550799
GOTERM_BP_DIRECT	GO:0016188~synaptic vesicle maturation	ENSG00000132535, ENSG00000136854, ENSG00000102003, ENSG00000105649, ENSG00000102383, ENSG00000130477	0.550799
GOTERM_BP_DIRECT	GO:0014059~regulation of dopamine secretion	ENSG00000101204, ENSG00000160716, ENSG00000185345, ENSG00000173267, ENSG00000047579, ENSG00000145335	0.550799
GOTERM_BP_DIRECT	GO:2000300~regulation of synaptic vesicle exocytosis	ENSG00000008056, ENSG00000176406, ENSG00000101098, ENSG00000079841, ENSG00000070087, ENSG00000188906	0.550799
INTERPRO	IPR013783:Immunoglobulin-like fold	ENSG00000091129, ENSG00000164330, ENSG00000104972, ENSG00000167178, ENSG00000121410, ENSG00000164318, ENSG00000156687, ENSG00000139915, ENSG00000198910, ENSG00000169855, ENSG00000134121, ENSG00000196091, ENSG00000185008, ENSG00000182264, ENSG00000152503, ENSG00000163462, ENSG00000145242, ENSG00000152580, ENSG00000060709, ENSG00000106701, ENSG00000168490, ENSG00000132692, ENSG00000173482, ENSG0000…	0.573245
GOTERM_BP_DIRECT	GO:0048666~neuron development	ENSG00000112367, ENSG00000124507, ENSG00000115317, ENSG00000154429, ENSG00000060237, ENSG00000081189, ENSG00000113657, ENSG00000092969, ENSG00000145242, ENSG00000125676, ENSG00000171532, ENSG00000162992, ENSG00000188779, ENSG00000132932, ENSG00000167081, ENSG00000009694	0.546641
UP_KEYWORDS	Zinc	ENSG00000141446, ENSG00000169946, ENSG00000164330, ENSG00000166432, ENSG00000121413, ENSG00000166436, ENSG00000080802, ENSG00000109118, ENSG00000108395, ENSG00000106052, ENSG00000185404, ENSG00000169131, ENSG00000100139, ENSG00000116539, ENSG00000113580, ENSG00000138101, ENSG00000136367, ENSG00000171132, ENSG00000198919, ENSG00000113595, ENSG00000257591, ENSG00000136560, ENSG00000117139, ENSG0000…	0.6471
INTERPRO	IPR020683:Ankyrin repeat-containing domain	ENSG00000064692, ENSG00000089091, ENSG00000204498, ENSG00000141447, ENSG00000164331, ENSG00000161681, ENSG00000203780, ENSG00000157985, ENSG00000143458, ENSG00000132466, ENSG00000188906, ENSG00000157680, ENSG00000121101, ENSG00000180777, ENSG00000115419, ENSG00000134313, ENSG00000196372, ENSG00000001631, ENSG00000196199, ENSG00000115295, ENSG00000196912, ENSG00000163516, ENSG00000072818, ENSG0000…	0.564691
GOTERM_MF_DIRECT	GO:0019869~chloride channel inhibitor activity	ENSG00000079950, ENSG00000170310, ENSG00000060237, ENSG00000196632, ENSG00000106089, ENSG00000100568	0.590295
GOTERM_CC_DIRECT	GO:0033270~paranode region of axon	ENSG00000184454, ENSG00000160460, ENSG00000151150, ENSG00000163531, ENSG00000068903, ENSG00000082397	0.617342
UP_SEQ_FEATURE	compositionally biased region:Poly-Ala	ENSG00000130475, ENSG00000164877, ENSG00000172661, ENSG00000080709, ENSG00000087074, ENSG00000157782, ENSG00000110076, ENSG00000090372, ENSG00000175115, ENSG00000111642, ENSG00000157680, ENSG00000060339, ENSG00000108395, ENSG00000146054, ENSG00000182968, ENSG00000185215, ENSG00000115977, ENSG00000136352, ENSG00000130643, ENSG00000105866, ENSG00000166897, ENSG00000214655, ENSG00000170370, ENSG0000…	0.532044
SMART	SM00593:RUN	ENSG00000048471, ENSG00000176783, ENSG00000198853, ENSG00000198863, ENSG00000105784, ENSG00000204130, ENSG00000141258, ENSG00000108309, ENSG00000018189	0.642462
INTERPRO	IPR016152:Phosphotransferase/anion transporter	ENSG00000080493, ENSG00000114923, ENSG00000033867, ENSG00000050438, ENSG00000188687, ENSG00000144290	0.55529
INTERPRO	IPR011531:Bicarbonate transporter, C-terminal	ENSG00000080493, ENSG00000114923, ENSG00000033867, ENSG00000050438, ENSG00000188687, ENSG00000144290	0.55529
INTERPRO	IPR003020:Bicarbonate transporter, eukaryotic	ENSG00000080493, ENSG00000114923, ENSG00000033867, ENSG00000050438, ENSG00000188687, ENSG00000144290	0.55529
GOTERM_CC_DIRECT	GO:0030315~T-tubule	ENSG00000151150, ENSG00000018625, ENSG00000125744, ENSG00000183023, ENSG00000145362, ENSG00000080709, ENSG00000198929, ENSG00000137710, ENSG00000144285, ENSG00000151320, ENSG00000136717, ENSG00000185567, ENSG00000119699	0.605894
KEGG_PATHWAY	hsa04960:Aldosterone-regulated sodium reabsorption	ENSG00000145675, ENSG00000049759, ENSG00000018625, ENSG00000117461, ENSG00000143153, ENSG00000166501, ENSG00000105409, ENSG00000151623, ENSG00000126583, ENSG00000154229, ENSG00000129244, ENSG00000118515	0.668018
INTERPRO	IPR007110:Immunoglobulin-like domain	ENSG00000187764, ENSG00000156218, ENSG00000091129, ENSG00000167178, ENSG00000104972, ENSG00000121410, ENSG00000116678, ENSG00000170381, ENSG00000182310, ENSG00000156687, ENSG00000113805, ENSG00000165379, ENSG00000086967, ENSG00000139915, ENSG00000198910, ENSG00000169855, ENSG00000140749, ENSG00000134121, ENSG00000072195, ENSG00000196091, ENSG00000168758, ENSG00000036448, ENSG00000185008, ENSG0000…	0.547836
UP_KEYWORDS	ANK repeat	ENSG00000064692, ENSG00000089091, ENSG00000204498, ENSG00000141447, ENSG00000164331, ENSG00000161681, ENSG00000203780, ENSG00000157985, ENSG00000143458, ENSG00000132466, ENSG00000157680, ENSG00000121101, ENSG00000180777, ENSG00000115419, ENSG00000134313, ENSG00000196372, ENSG00000001631, ENSG00000196199, ENSG00000115295, ENSG00000196912, ENSG00000163516, ENSG00000072818, ENSG00000160972, ENSG0000…	0.627103
GOTERM_BP_DIRECT	GO:0007010~cytoskeleton organization	ENSG00000138193, ENSG00000154310, ENSG00000115306, ENSG00000184922, ENSG00000064201, ENSG00000077080, ENSG00000147010, ENSG00000137285, ENSG00000029534, ENSG00000146247, ENSG00000243156, ENSG00000196504, ENSG00000173210, ENSG00000135407, ENSG00000173898, ENSG00000105613, ENSG00000066032, ENSG00000099864, ENSG00000101349, ENSG00000116141, ENSG00000092421, ENSG00000104833, ENSG00000145362, ENSG0000…	0.52229
UP_SEQ_FEATURE	repeat:MORN 7	ENSG00000154118, ENSG00000139714, ENSG00000104369, ENSG00000155026, ENSG00000003393, ENSG00000092051	0.514452
UP_SEQ_FEATURE	domain:Chromo 2	ENSG00000111642, ENSG00000116254, ENSG00000170004, ENSG00000177200, ENSG00000124177, ENSG00000100888	0.514452
UP_SEQ_FEATURE	binding site:Glutamate	ENSG00000164418, ENSG00000125675, ENSG00000120251, ENSG00000155511, ENSG00000171189, ENSG00000152578	0.514452
UP_SEQ_FEATURE	domain:ZU5	ENSG00000029534, ENSG00000151150, ENSG00000145362, ENSG00000156687, ENSG00000113763, ENSG00000104067	0.514452
UP_SEQ_FEATURE	region of interest:Glutamate binding	ENSG00000164418, ENSG00000125675, ENSG00000120251, ENSG00000155511, ENSG00000171189, ENSG00000152578	0.514452
UP_SEQ_FEATURE	metal ion-binding site:Calcium 2	ENSG00000132872, ENSG00000134207, ENSG00000011347, ENSG00000157782, ENSG00000127241, ENSG00000126583, ENSG00000143858, ENSG00000171246, ENSG00000149527, ENSG00000067715, ENSG00000103528, ENSG00000221890, ENSG00000115556, ENSG00000166501, ENSG00000129990, ENSG00000213023, ENSG00000154229	0.51237
GOTERM_BP_DIRECT	GO:0007157~heterophilic cell-cell adhesion via plasma membrane cell adhesion molecules	ENSG00000153707, ENSG00000152208, ENSG00000169306, ENSG00000169760, ENSG00000013725, ENSG00000175161, ENSG00000072071, ENSG00000182985, ENSG00000162706, ENSG00000091972, ENSG00000170017, ENSG00000162692, ENSG00000005844, ENSG00000179915, ENSG00000009694	0.51114
GOTERM_MF_DIRECT	GO:0003682~chromatin binding	ENSG00000168556, ENSG00000138795, ENSG00000162599, ENSG00000080503, ENSG00000108312, ENSG00000081189, ENSG00000170345, ENSG00000132466, ENSG00000068903, ENSG00000109118, ENSG00000085224, ENSG00000114166, ENSG00000266074, ENSG00000083544, ENSG00000141376, ENSG00000108395, ENSG00000196235, ENSG00000160633, ENSG00000116539, ENSG00000135365, ENSG00000152192, ENSG00000141456, ENSG00000225830, ENSG0000…	0.556782
UP_KEYWORDS	Immunoglobulin domain	ENSG00000187764, ENSG00000091129, ENSG00000167178, ENSG00000104972, ENSG00000121410, ENSG00000116678, ENSG00000170381, ENSG00000182310, ENSG00000156687, ENSG00000113805, ENSG00000165379, ENSG00000086967, ENSG00000139915, ENSG00000198910, ENSG00000169855, ENSG00000140749, ENSG00000134121, ENSG00000196091, ENSG00000168758, ENSG00000036448, ENSG00000185008, ENSG00000182985, ENSG00000132704, ENSG0000…	0.599292
GOTERM_BP_DIRECT	GO:0001662~behavioral fear response	ENSG00000196277, ENSG00000164418, ENSG00000177030, ENSG00000171532, ENSG00000169057, ENSG00000078725, ENSG00000141433, ENSG00000008735, ENSG00000003393, ENSG00000147246, ENSG00000160145	0.497166
BIOCARTA	h_dreamPathway:Repression of Pain Sensation by the Transcriptional Regulator DREAM	ENSG00000177606, ENSG00000188191, ENSG00000115041, ENSG00000142875, ENSG00000170345, ENSG00000005249, ENSG00000114302	0.634851
BIOCARTA	h_plcePathway:Phospholipase C-epsilon pathway	ENSG00000138193, ENSG00000188191, ENSG00000164742, ENSG00000142875, ENSG00000005249, ENSG00000114302	0.63151
INTERPRO	IPR000727:Target SNARE coiled-coil domain	ENSG00000117758, ENSG00000079950, ENSG00000103496, ENSG00000137831, ENSG00000124222, ENSG00000135823, ENSG00000170310, ENSG00000099365, ENSG00000106089, ENSG00000132639, ENSG00000100568, ENSG00000111450	0.51233
GOTERM_BP_DIRECT	GO:0035640~exploration behavior	ENSG00000101204, ENSG00000134121, ENSG00000162105, ENSG00000154118, ENSG00000078725, ENSG00000118058, ENSG00000188906	0.486871
GOTERM_BP_DIRECT	GO:0001967~suckling behavior	ENSG00000142192, ENSG00000160714, ENSG00000176884, ENSG00000115419, ENSG00000152192, ENSG00000276644, ENSG00000144357	0.486871
GOTERM_BP_DIRECT	GO:0032516~positive regulation of phosphoprotein phosphatase activity	ENSG00000187391, ENSG00000160014, ENSG00000113721, ENSG00000198668, ENSG00000087074, ENSG00000143933, ENSG00000096968	0.486871
GOTERM_BP_DIRECT	GO:0086012~membrane depolarization during cardiac muscle cell action potential	ENSG00000018625, ENSG00000151067, ENSG00000183023, ENSG00000099822, ENSG00000157388, ENSG00000166257, ENSG00000153956	0.486871
GOTERM_BP_DIRECT	GO:0048172~regulation of short-term neuronal synaptic plasticity	ENSG00000164418, ENSG00000118058, ENSG00000177380, ENSG00000118160, ENSG00000102003, ENSG00000105649, ENSG00000130477	0.486871
UP_SEQ_FEATURE	domain:Protein kinase	ENSG00000112739, ENSG00000154310, ENSG00000177453, ENSG00000113240, ENSG00000163788, ENSG00000149269, ENSG00000188906, ENSG00000141503, ENSG00000124784, ENSG00000136021, ENSG00000178950, ENSG00000115977, ENSG00000142235, ENSG00000121101, ENSG00000140795, ENSG00000171132, ENSG00000126583, ENSG00000138769, ENSG00000145242, ENSG00000146872, ENSG00000006837, ENSG00000058729, ENSG00000027075, ENSG0000…	0.476734
GOTERM_BP_DIRECT	GO:0010976~positive regulation of neuron projection development	ENSG00000105894, ENSG00000148053, ENSG00000171617, ENSG00000158092, ENSG00000117598, ENSG00000166313, ENSG00000118432, ENSG00000058404, ENSG00000135407, ENSG00000134313, ENSG00000119283, ENSG00000187391, ENSG00000112367, ENSG00000149557, ENSG00000103034, ENSG00000141433, ENSG00000113657, ENSG00000010810, ENSG00000018236, ENSG00000189056, ENSG00000104435, ENSG00000198947, ENSG00000172260, ENSG0000…	0.481544
GOTERM_MF_DIRECT	GO:0005003~ephrin receptor activity	ENSG00000080224, ENSG00000106123, ENSG00000116106, ENSG00000183317, ENSG00000154928, ENSG00000133216, ENSG00000145242	0.523841
SMART	SM00397:t_SNARE	ENSG00000117758, ENSG00000079950, ENSG00000103496, ENSG00000124222, ENSG00000135823, ENSG00000170310, ENSG00000099365, ENSG00000106089, ENSG00000132639, ENSG00000100568, ENSG00000111450	0.574944
INTERPRO	IPR011641:Tyrosine-protein kinase ephrin type A/B receptor-like	ENSG00000135333, ENSG00000099139, ENSG00000080224, ENSG00000106123, ENSG00000116299, ENSG00000116106, ENSG00000183317, ENSG00000154928, ENSG00000175356, ENSG00000133216, ENSG00000145242	0.490766
GOTERM_BP_DIRECT	GO:0032968~positive regulation of transcription elongation from RNA polymerase II promoter	ENSG00000006712, ENSG00000129518, ENSG00000109111, ENSG00000198730, ENSG00000188342, ENSG00000137815, ENSG00000141867, ENSG00000125651	0.466618
GOTERM_BP_DIRECT	GO:0045956~positive regulation of calcium ion-dependent exocytosis	ENSG00000067715, ENSG00000132872, ENSG00000136854, ENSG00000272636, ENSG00000011347, ENSG00000158445, ENSG00000106089, ENSG00000171450	0.466618
GOTERM_CC_DIRECT	GO:0043679~axon terminus	ENSG00000102081, ENSG00000124507, ENSG00000116106, ENSG00000054356, ENSG00000179520, ENSG00000157680, ENSG00000125944, ENSG00000133019, ENSG00000115041, ENSG00000125354, ENSG00000116396, ENSG00000150394, ENSG00000069424, ENSG00000198689	0.53214
UP_SEQ_FEATURE	compositionally biased region:Glu/Lys-rich	ENSG00000130396, ENSG00000153237, ENSG00000058272, ENSG00000151461, ENSG00000106443, ENSG00000102189, ENSG00000118515	0.44839
GOTERM_CC_DIRECT	GO:0033268~node of Ranvier	ENSG00000136531, ENSG00000136717, ENSG00000160460, ENSG00000151150, ENSG00000184156, ENSG00000163531, ENSG00000144285, ENSG00000196876	0.527869
GOTERM_CC_DIRECT	GO:0071565~nBAF complex	ENSG00000127616, ENSG00000073584, ENSG00000011332, ENSG00000082014, ENSG00000080503, ENSG00000205683, ENSG00000139613, ENSG00000077080	0.527869
INTERPRO	IPR000719:Protein kinase, catalytic domain	ENSG00000112739, ENSG00000154310, ENSG00000177453, ENSG00000113240, ENSG00000163788, ENSG00000149269, ENSG00000188906, ENSG00000141503, ENSG00000136021, ENSG00000178950, ENSG00000115977, ENSG00000142235, ENSG00000121101, ENSG00000140795, ENSG00000171132, ENSG00000126583, ENSG00000138769, ENSG00000145242, ENSG00000146872, ENSG00000006837, ENSG00000027075, ENSG00000059758, ENSG00000180370, ENSG0000…	0.47535
INTERPRO	IPR006012:Syntaxin/epimorphin, conserved site	ENSG00000117758, ENSG00000079950, ENSG00000103496, ENSG00000124222, ENSG00000135823, ENSG00000099365, ENSG00000106089, ENSG00000111450	0.466503
INTERPRO	IPR010989:t-SNARE	ENSG00000117758, ENSG00000079950, ENSG00000103496, ENSG00000124222, ENSG00000135823, ENSG00000099365, ENSG00000106089, ENSG00000100568, ENSG00000111450	0.464575
INTERPRO	IPR003124:WH2 domain	ENSG00000152409, ENSG00000168297, ENSG00000204991, ENSG00000156232, ENSG00000170873, ENSG00000187017, ENSG00000112290, ENSG00000132970, ENSG00000106078	0.464575
UP_SEQ_FEATURE	region of interest:Actin-binding	ENSG00000092054, ENSG00000078814, ENSG00000158528, ENSG00000108819, ENSG00000197535, ENSG00000091536, ENSG00000196586, ENSG00000066933, ENSG00000133392, ENSG00000100592	0.430581
UP_SEQ_FEATURE	domain:FERM	ENSG00000172159, ENSG00000152767, ENSG00000162434, ENSG00000095203, ENSG00000159023, ENSG00000137710, ENSG00000091536, ENSG00000082397, ENSG00000152527, ENSG00000129595, ENSG00000114541, ENSG00000105397, ENSG00000068137, ENSG00000171914, ENSG00000088367, ENSG00000096968, ENSG00000001631	0.429607
KEGG_PATHWAY	hsa04740:Olfactory transduction	ENSG00000144191, ENSG00000160014, ENSG00000142875, ENSG00000187857, ENSG00000058404, ENSG00000070808, ENSG00000154678, ENSG00000198668, ENSG00000172146, ENSG00000169208, ENSG00000070729, ENSG00000143933	0.566931
UP_KEYWORDS	cAMP-binding	ENSG00000143630, ENSG00000188191, ENSG00000099822, ENSG00000079337, ENSG00000070729, ENSG00000005249, ENSG00000091428, ENSG00000114302	0.528028
UP_SEQ_FEATURE	region of interest:Calmodulin-binding	ENSG00000123360, ENSG00000183023, ENSG00000103319, ENSG00000070808, ENSG00000100678, ENSG00000080709, ENSG00000147044, ENSG00000078018, ENSG00000004660, ENSG00000152495, ENSG00000130822, ENSG00000090372, ENSG00000138814, ENSG00000115808, ENSG00000102893, ENSG00000058404, ENSG00000196792, ENSG00000118160, ENSG00000143603	0.422759
UP_SEQ_FEATURE	compositionally biased region:His-rich	ENSG00000113742, ENSG00000112739, ENSG00000064313, ENSG00000055813, ENSG00000104154, ENSG00000169057, ENSG00000157450, ENSG00000095203, ENSG00000141582, ENSG00000077458, ENSG00000100888, ENSG00000107771, ENSG00000184863, ENSG00000124313, ENSG00000081019, ENSG00000142599, ENSG00000158321, ENSG00000132635, ENSG00000198198	0.422759
GOTERM_BP_DIRECT	GO:0006811~ion transport	ENSG00000183023, ENSG00000100678, ENSG00000110436, ENSG00000179520, ENSG00000079215, ENSG00000135740, ENSG00000073150, ENSG00000181804, ENSG00000151834, ENSG00000163288, ENSG00000188092, ENSG00000118160, ENSG00000091664, ENSG00000118507, ENSG00000101204, ENSG00000185052, ENSG00000160716, ENSG00000140090, ENSG00000060237, ENSG00000163406, ENSG00000124140, ENSG00000178301, ENSG00000088386, ENSG0000…	0.425313
SMART	SM00294:4.1m	ENSG00000162706, ENSG00000021645, ENSG00000162512, ENSG00000175161, ENSG00000174469, ENSG00000182985, ENSG00000179915, ENSG00000110076	0.51588
[truncated: 423 more rows]

## Sheet: RNAseq_Down_Neuron_x_NPC_DAVID
DAVID Functional Annotation Chart	Term	Genes	-log10(FDR)
[truncated: 1,227 more rows]

[truncated: 4 more sheets: TE_Neuron_x_NPC_IPA, Unique_terms_SynGO, Annotations_ Neuron_x_NPC_SynGO, Regulated_Neuron_x_NPC_AMIGO]
