# Supplementary material for: Genome-wide translation control analysis of developing human neurons
Source: Mol Brain. 2022 Jun 15;15:55. doi: 10.1186/s13041-022-00940-9 (PMC9199153; doi:10.1186/s13041-022-00940-9)
Supplement: Supplementary file 10 — Additional file 10: Table S3. Neuronal subcellular compartment data. [file 13041_2022_940_MOESM10_ESM.xlsx]

## Sheet: Table_S3_description
Table S3. Neuronal subcellular compartment data. This table show data retrieved from literature and used for analysis related to Figures 2 and S4

## Sheet: Subcellular_localization_Neuron
Human axonal transcriptome		Synaptic bouton proteome		Polysome neuropil		Monosome neuropil		Monosome soma		Polysome soma
Category	Genes	Category	Genes	Category	Genes	Category	Genes	Category	Genes	Category	Genes
RNA Down, TE Up	ARF5	RNA Down, TE Up	EXOC2	RNA Down, TE Up	POLR2E	RNA Down, TE Up	ARL2BP	RNA Down, TE Up	ARL2BP	RNA Down, TE Up	RHOA
RNA Down, TE Up	NDUFAB1	RNA Down, TE Up	ATP6V1B2	RNA Down, TE Up	CST3	RNA Down, TE Up	NUP155	RNA Down, TE Up	NUP155	RNA Down, TE Up	POLR2E
RNA Down, TE Up	SLC25A5	RNA Up, TE Down	NRCAM	RNA Down, TE Up	EIF4H	RNA Down, TE Up	SF3B1	RNA Down, TE Up	TUSC2	RNA Down, TE Up	SNRPD3
RNA Down, TE Up	RHBDD2	RNA Up, TE Down	SEPT11	RNA Down, TE Up	RPL28	RNA Down, TE Up	RANBP6	RNA Down, TE Up	SF3B1	RNA Down, TE Up	TPD52L2
RNA Down, TE Up	TRAPPC6A	RNA Up, TE Down	SEPT8	RNA Down, TE Up	SPARC	RNA Down, TE Up	NIPA2	RNA Down, TE Up	DPM2	RNA Down, TE Up	CST3
RNA Down, TE Up	PSMB1	RNA Up, TE Down	EXOC7	RNA Down, TE Up	PRDX6	RNA Down, TE Up	B3GAT3	RNA Down, TE Up	B3GAT3	RNA Down, TE Up	RBM3
RNA Down, TE Up	LYPLA2	Translationally induced	AP3M2	RNA Down, TE Up	MYL12B	RNA Up, TE Down	AKAP11	RNA Down, TE Up	DPH3	RNA Down, TE Up	EIF4H
RNA Down, TE Up	TMEM159	Translationally induced	AP1M1	RNA Down, TE Up	HADH	RNA Up, TE Down	FRY	RNA Up, TE Down	CREBBP	RNA Down, TE Up	DNPH1
RNA Down, TE Up	VIM	Translationally induced	RAB35	RNA Down, TE Up	EMC10	RNA Up, TE Down	TOP2B	RNA Up, TE Down	REV3L	RNA Down, TE Up	CNN3
RNA Down, TE Up	YIPF1	Translationally induced	EXOC8	RNA Down, TE Up	AK4	RNA Up, TE Down	ATRX	RNA Up, TE Down	PIK3C2A	RNA Down, TE Up	MYL12B
RNA Down, TE Up	IDI1	Translationally induced	NAPB	RNA Down, TE Up	MID1IP1	RNA Up, TE Down	OSBPL8	RNA Up, TE Down	AKAP11	RNA Down, TE Up	MRPS12
RNA Down, TE Up	PKM	Translationally induced	ATP6V1F	RNA Down, TE Up	DDIT4	RNA Up, TE Down	CHD8	RNA Up, TE Down	CCAR1	RNA Down, TE Up	HSPBP1
RNA Down, TE Up	RHOA	Translationally induced	ATP6V1E1	RNA Down, TE Up	ALYREF	RNA Up, TE Down	ANKRD12	RNA Up, TE Down	SPEN	RNA Down, TE Up	TIMM10
RNA Down, TE Up	RPL31	Translationally induced	RAB1A	RNA Down, TE Up	BICD2	RNA Up, TE Down	HERC1	RNA Up, TE Down	FRY	RNA Down, TE Up	PPIL1
RNA Down, TE Up	PRKACA	Translationally induced	ATP6V1C1	RNA Down, TE Up	S100A16	RNA Up, TE Down	DMXL2	RNA Up, TE Down	TRIP11	RNA Down, TE Up	ABT1
RNA Down, TE Up	TIPIN	Translationally induced	SYNPR	RNA Down, TE Up	BTBD17	RNA Up, TE Down	UBR5	RNA Up, TE Down	CHD8	RNA Down, TE Up	NTMT1
RNA Down, TE Up	ACTB	Translationally induced	RAB1B	RNA Up, TE Down	WFDC1	RNA Up, TE Down	XRN1	RNA Up, TE Down	HERC1	RNA Down, TE Up	QDPR
RNA Down, TE Up	SNRPA	Translationally induced	RAB11B	RNA Up, TE Down	PPP1R9B	RNA Up, TE Down	USP34	RNA Up, TE Down	DMXL2	RNA Down, TE Up	EMC10
RNA Down, TE Up	CAPZB	Translationally induced	ATP6V0C	RNA Up, TE Down	RPL34	RNA Up, TE Down	BIRC6	RNA Up, TE Down	UBR5	RNA Down, TE Up	LRPAP1
RNA Down, TE Up	FDFT1	Up-regulated	NRXN3	RNA Up, TE Down	MAP7D1	RNA Up, TE Down	HERC2	RNA Up, TE Down	USP34	RNA Down, TE Up	MID1IP1
RNA Down, TE Up	EIF3I	Up-regulated	CAMK2B	RNA Up, TE Down	MTSS1L	RNA Up, TE Down	ANKRD17	RNA Up, TE Down	BIRC6	RNA Down, TE Up	RPL36AL
RNA Down, TE Up	AKR1B1	Up-regulated	CAMK2A	RNA Up, TE Down	DEDD2	RNA Up, TE Down	AHI1	RNA Up, TE Down	PLEKHA3	RNA Down, TE Up	PPIB
RNA Down, TE Up	FTL	Up-regulated	RIMS1	RNA Up, TE Down	ASRGL1	RNA Up, TE Down	SCYL2	RNA Up, TE Down	CHD6	RNA Down, TE Up	BANF1
RNA Down, TE Up	MLF2	Up-regulated	RAB10	RNA Up, TE Down	RILPL1	RNA Up, TE Down	PARP6	RNA Up, TE Down	HERC2	RNA Down, TE Up	IMP3
RNA Down, TE Up	PDPR	Up-regulated	RAB18	RNA Up, TE Down	RACK1	RNA Up, TE Down	LYST	RNA Up, TE Down	ANKRD17	RNA Down, TE Up	ALYREF
RNA Down, TE Up	PSMD8	Up-regulated	SEPT3	Translationally induced	FSCN1	RNA Up, TE Down	CEP170	RNA Up, TE Down	CEP350	RNA Down, TE Up	S100A16
RNA Down, TE Up	POLR2E	Up-regulated	RAB2A	Translationally induced	RAB5C	RNA Up, TE Down	PHIP	RNA Up, TE Down	PARP6	RNA Down, TE Up	HIST1H2BK
RNA Down, TE Up	CYB5R3	Up-regulated	RAB14	Translationally induced	SOX9	RNA Up, TE Down	ABCA5	RNA Up, TE Down	LYST	RNA Down, TE Up	NME1
RNA Down, TE Up	MIEF1	Up-regulated	SEPT7	Translationally induced	PRDX5	RNA Up, TE Down	LMBRD2	RNA Up, TE Down	UNC80	RNA Up, TE Down	ERP29
RNA Down, TE Up	GSKIP	Up-regulated	CACNA1B	Translationally induced	APOE	RNA Up, TE Down	DMXL1	RNA Up, TE Down	DST	RNA Up, TE Down	RPL34
RNA Down, TE Up	PSMB5	Up-regulated	CAMK4	Translationally induced	CHMP1A	RNA Up, TE Down	HECTD4	RNA Up, TE Down	BRI3	RNA Up, TE Down	CFDP1
RNA Down, TE Up	CDC25B	Up-regulated	CACNA2D1	Translationally induced	H3F3B	RNA Up, TE Down	PTPRM	RNA Up, TE Down	CEP295	RNA Up, TE Down	PTMS
RNA Down, TE Up	CST3	Up-regulated	SLC6A1	Translationally induced	BLOC1S1	RNA Up, TE Down	DHX36	RNA Up, TE Down	DMXL1	RNA Up, TE Down	TRIM44
RNA Down, TE Up	EMD	Up-regulated	BSN	Translationally induced	CARHSP1	RNA Up, TE Down	GGN	RNA Up, TE Down	HECTD4	RNA Up, TE Down	CXXC5
RNA Down, TE Up	TIMP1	Up-regulated	SVOP	Translationally induced	VBP1	RNA Up, TE Down	SETD2	RNA Up, TE Down	GGN	RNA Up, TE Down	RILPL1
RNA Down, TE Up	RBM3	Up-regulated	CASKIN1	Translationally induced	TAGLN2	RNA Up, TE Down	TTC3	RNA Up, TE Down	SETD2	RNA Up, TE Down	NACA
RNA Down, TE Up	NUTF2	Up-regulated	RAB6A	Translationally induced	FABP7	RNA Up, TE Down	WNK3	RNA Up, TE Down	TNRC18	Translationally induced	FSCN1
RNA Down, TE Up	CYB5B	Up-regulated	L1CAM	Translationally induced	CDC42EP4	RNA Up, TE Down	DYNC1H1	RNA Up, TE Down	DYNC1H1	Translationally induced	STMN2
RNA Down, TE Up	UBE2I	Up-regulated	RAB12	Translationally induced	METTL7A	RNA Up, TE Down	VPS13A	RNA Up, TE Down	VPS13A	Translationally induced	SEC61B
RNA Down, TE Up	LAPTM4B	Down-regulated	CDH2	Translationally induced	ATP6V1G2	RNA Up, TE Down	DZIP3	Translationally induced	NDUFB3	Translationally induced	RAB5C
RNA Down, TE Up	RPS16	Translationally repressed	RAB31	Translationally induced	UBA52	Translationally induced	UBC	Translationally induced	UBC	Translationally induced	STMN1
RNA Down, TE Up	PPP2R1A	Other	AP1B1	Up-regulated	LZTS3	Translationally induced	LMO1	Translationally induced	LMO1	Translationally induced	PRDX5
RNA Down, TE Up	H2AFV	Other	RAB27A	Up-regulated	BLVRB	Translationally induced	TUBA1A	Translationally induced	CNIH2	Translationally induced	APOE
RNA Down, TE Up	MEST	Other	RAB21	Up-regulated	JPH4	Translationally induced	CNIH2	Up-regulated	TENM1	Translationally induced	ATP6V1E1
RNA Down, TE Up	PSMA2	Other	RPH3A	Up-regulated	PALM	Up-regulated	HECW1	Up-regulated	LRRC7	Translationally induced	CHMP1A
RNA Down, TE Up	COA1	Other	SLC32A1	Up-regulated	RIMS4	Up-regulated	MAPK8IP2	Up-regulated	DOCK3	Translationally induced	COX7B
RNA Down, TE Up	GLRX3	Other	CAPS	Up-regulated	PTN	Up-regulated	TENM1	Up-regulated	RAPGEF4	Translationally induced	H3F3B
RNA Down, TE Up	XPNPEP1	Other	AP2A1	Up-regulated	PDAP1	Up-regulated	DOCK3	Up-regulated	PLCB4	Translationally induced	BLOC1S1
RNA Down, TE Up	RPL28	Other	NCS1	Up-regulated	FBXO2	Up-regulated	WDR7	Up-regulated	ARFGEF3	Translationally induced	RHOB
RNA Down, TE Up	C1QBP	Other	VPS29	Up-regulated	HPCAL4	Up-regulated	PLCB4	Up-regulated	SPTBN1	Translationally induced	UCHL1
RNA Down, TE Up	TMEM97	Other	SLC6A11	Up-regulated	BHLHE41	Up-regulated	PCDH11X	Up-regulated	RTN2	Translationally induced	VBP1
RNA Down, TE Up	UBE2D3	Other	FLOT2	Up-regulated	PACSIN1	Up-regulated	NALCN	Up-regulated	UNC79	Translationally induced	CSTB
RNA Down, TE Up	CD81	Other	AP2S1	Up-regulated	SBDS	Up-regulated	SPTBN1	Up-regulated	PPP1R1A	Translationally induced	FRZB
RNA Down, TE Up	MRPL51	Other	FLOT1	Up-regulated	GFAP	Up-regulated	GAD1	Up-regulated	ANK2	Translationally induced	BEX3
RNA Down, TE Up	TPI1	Other	ARHGDIA	Up-regulated	RAB11FIP4	Up-regulated	MAP1B	Up-regulated	AKAP6	Translationally induced	NDUFS5
RNA Down, TE Up	COX7A2	Other	CAMK2D	Up-regulated	BCAN	Up-regulated	CHL1	Up-regulated	BEND6	Translationally induced	YWHAG
RNA Down, TE Up	TUSC2	Other	CAMK2G	Up-regulated	CPLX2	Up-regulated	PPP1R1A	Up-regulated	AFF2	Translationally induced	EID2
RNA Down, TE Up	ID2	Other	RAB8B	Up-regulated	ZMAT2	Up-regulated	PLXNC1	Up-regulated	BSN	Translationally induced	CDC42EP4
RNA Down, TE Up	CAPZA1	Other	RAB8A	Up-regulated	GPD1L	Up-regulated	SCN2A	Up-regulated	CSMD3	Translationally induced	GNG2
RNA Down, TE Up	MAD2L2	Other	SEPT2	Up-regulated	NRGN	Up-regulated	GAD2	Up-regulated	LRP1B	Translationally induced	MAGEH1
RNA Down, TE Up	ERI3	Other	SYT12	Up-regulated	CALM3	Up-regulated	STXBP5L	Up-regulated	GRIK1	Translationally induced	STMN3
RNA Down, TE Up	PRDX1	Other	NRXN1	Up-regulated	RNF187	Up-regulated	ANK2	Up-regulated	NBEA	Translationally induced	ATP6V1G2
RNA Down, TE Up	CNN3	Other	SEPT9	Up-regulated	FAM107A	Up-regulated	CDH8	Up-regulated	CSMD1	Translationally induced	UBA52
RNA Down, TE Up	PRDX6	Other	SYN3	Up-regulated	CPLX1	Up-regulated	AKAP6	Up-regulated	PCLO	Translationally induced	ATXN7L3B
RNA Down, TE Up	MYL12B			Up-regulated	TPPP	Up-regulated	PTPRO	Up-regulated	ZDBF2	Translationally induced	EID1
RNA Down, TE Up	CCND2			Up-regulated	CDK5R2	Up-regulated	BEND6	Down-regulated	ZDHHC2	Up-regulated	RAB10
RNA Down, TE Up	PTBP3			Up-regulated	SNCG	Up-regulated	GRIA4	Down-regulated	CDK2AP1	Up-regulated	LZTS3
RNA Down, TE Up	NDUFA8			Up-regulated	CLTB	Up-regulated	CNTNAP4	Down-regulated	UTP20	Up-regulated	BLVRB
RNA Down, TE Up	IRF2BPL			Up-regulated	BASP1	Up-regulated	UNC5D	Down-regulated	CNOT1	Up-regulated	RAB18
RNA Down, TE Up	NAA50			Up-regulated	MRFAP1	Up-regulated	GPRASP2	Down-regulated	NTAN1	Up-regulated	CHMP4B
RNA Down, TE Up	FABP3			Up-regulated	CALM1	Up-regulated	SYNJ1	Down-regulated	IARS	Up-regulated	FAM32A
RNA Down, TE Up	RPS10			Up-regulated	FOXO6	Up-regulated	NTNG1	Down-regulated	PRKDC	Up-regulated	PTN
RNA Down, TE Up	CDKN1A			Down-regulated	CNN2	Up-regulated	NDST3	Down-regulated	ACACA	Up-regulated	STX1A
RNA Down, TE Up	MRPS7			Down-regulated	TRIOBP	Up-regulated	CSMD3	Translationally repressed	WNK1	Up-regulated	PDAP1
RNA Down, TE Up	PPDPF			Down-regulated	COTL1	Up-regulated	LRFN5	Translationally repressed	FRYL	Up-regulated	BCL7A
RNA Down, TE Up	CHCHD5			Down-regulated	SLC9A3R1	Up-regulated	PGM2L1	Translationally repressed	FAT1	Up-regulated	FBXO2
RNA Down, TE Up	CLPP			Down-regulated	CCND1	Up-regulated	LRP1B	Translationally repressed	HECTD1	Up-regulated	HPCAL4
RNA Down, TE Up	ROMO1			Down-regulated	TMEM109	Up-regulated	NLGN1	Translationally repressed	METRN	Up-regulated	BHLHE41
RNA Down, TE Up	PSMB2			Down-regulated	MDK	Up-regulated	GRIK1	Translationally repressed	MPDZ	Up-regulated	PAIP2B
RNA Down, TE Up	PRMT1			Down-regulated	FAM210B	Up-regulated	GPR22	Translationally repressed	SETX	Up-regulated	SBDS
RNA Down, TE Up	TIMM17B			Down-regulated	VASP	Up-regulated	NBEA	Translationally repressed	MED13	Up-regulated	CHMP2A
RNA Down, TE Up	LSM7			Down-regulated	ID1	Up-regulated	DPP10	Translationally repressed	ASCC3	Up-regulated	GFAP
RNA Down, TE Up	TUBG1			Down-regulated	TST	Up-regulated	CSMD1	Translationally repressed	DOCK7	Up-regulated	SH3BP5
RNA Down, TE Up	ACLY			Down-regulated	PGPEP1	Up-regulated	NAP1L3	Translationally repressed	THAP12	Up-regulated	BEX2
RNA Down, TE Up	RAN			Down-regulated	YAP1	Up-regulated	PCLO	Translationally repressed	DNAJC13	Up-regulated	REM2
RNA Down, TE Up	EIF5A			Down-regulated	ANXA3	Up-regulated	MYO5A	Translationally repressed	GUK1	Up-regulated	ADCYAP1
RNA Down, TE Up	POMP			Down-regulated	GCSH	Up-regulated	ZDBF2	Translationally repressed	AHCTF1	Up-regulated	PFDN2
RNA Down, TE Up	ZNF414			Down-regulated	NECAP2	Down-regulated	PSME4	Translationally repressed	BOLA3	Up-regulated	CPLX2
RNA Down, TE Up	CCT7			Down-regulated	SRSF2	Down-regulated	ZDHHC2	Translationally repressed	RYK	Up-regulated	ZMAT2
RNA Down, TE Up	ALDH1B1			Down-regulated	IGFBP7	Down-regulated	MMD	Translationally repressed	NIPBL	Up-regulated	GPD1L
RNA Down, TE Up	PPIL1			Down-regulated	ECI1	Down-regulated	UTP20	Translationally repressed	KMT2D	Up-regulated	NRGN
RNA Down, TE Up	MTCH1			Down-regulated	APRT	Down-regulated	CNOT1	Translationally repressed	TMEM134	Up-regulated	CALM3
RNA Down, TE Up	SDCBP			Translationally repressed	WWC1	Down-regulated	GMPS	Translationally repressed	MGA	Up-regulated	FAM84A
RNA Down, TE Up	KYAT3			Translationally repressed	TPM1	Down-regulated	MED14	Translationally repressed	WSB2	Up-regulated	DIRAS2
RNA Down, TE Up	ATRAID			Other	CD99	Down-regulated	PRKDC	Translationally repressed	FOCAD	Up-regulated	RNF187
RNA Down, TE Up	UBL7			Other	TMEM176A	Down-regulated	ACACA	Other	THSD7A	Up-regulated	FAM107A
RNA Down, TE Up	NDUFA9			Other	CCDC124	Translationally repressed	RIF1	Other	MYCBP2	Up-regulated	CPLX1
RNA Down, TE Up	ESD			Other	GAS7	Translationally repressed	NFX1	Other	HEATR5B	Up-regulated	TPPP
RNA Down, TE Up	G6PC3			Other	PLEKHB1	Translationally repressed	HECTD1	Other	HIVEP2	Up-regulated	C1QTNF4
RNA Down, TE Up	PSMB6			Other	VAMP3	Translationally repressed	METRN	Other	UBR2	Up-regulated	TCEAL1
RNA Down, TE Up	SH3BGRL3			Other	FLYWCH1	Translationally repressed	MPDZ	Other	TSPAN17	Up-regulated	CLTB
RNA Down, TE Up	UCK2			Other	ACAA1	Translationally repressed	SETX	Other	VPS13D	Up-regulated	BASP1
RNA Down, TE Up	SDHC			Other	HMG20B	Translationally repressed	ATRNL1	Other	KIF1B	Up-regulated	MRFAP1
RNA Down, TE Up	CNOT9			Other	SLC9A3R2	Translationally repressed	MED13	Other	KMT2C	Up-regulated	CALM1
RNA Down, TE Up	TBC1D7			Other	PSME1	Translationally repressed	ASCC3	Other	MON2	Up-regulated	FOXO6
RNA Down, TE Up	HIGD2A			Other	OSGEP	Translationally repressed	KMT2A	Other	DIP2B	Up-regulated	PPP3R1
RNA Down, TE Up	ATP6V1B2			Other	EZR	Translationally repressed	DNAJC13	Other	MYO9A	Down-regulated	HOMER3
RNA Down, TE Up	EIF3H			Other	MYL6	Translationally repressed	GUK1	Other	GBF1	Down-regulated	YBX3
RNA Down, TE Up	NTMT1			Other	NDUFB7	Translationally repressed	BOLA3	Other	ATG2A	Down-regulated	COTL1
RNA Down, TE Up	EIF3M			Other	DDT	Translationally repressed	NIPBL	Other	CHPT1	Down-regulated	RARRES2
RNA Down, TE Up	FADS1			Other	TIMP3	Translationally repressed	PSMD1	Other	MDN1	Down-regulated	SLC9A3R1
RNA Down, TE Up	ALDOA			Other	NFKBIA	Translationally repressed	MGA	Other	PIKFYVE	Down-regulated	MDK
RNA Down, TE Up	GFRA1			Other	MLYCD	Other	MYCBP2	Other	ALMS1	Down-regulated	NECAP2
RNA Down, TE Up	SAR1B			Other	CPPED1	Other	HEATR5B	Other	ARID1A	Down-regulated	SRSF2
RNA Down, TE Up	BUB3			Other	EEF1D	Other	POLR3B	Other	MED28	Down-regulated	IGFBP7
RNA Down, TE Up	RHOC			Other	EDF1	Other	UBA6	Other	USP9X	Down-regulated	PDLIM7
RNA Down, TE Up	COPG2			Other	LHPP	Other	EPHA3	Other	NUP153	Down-regulated	HIST1H2AH
RNA Down, TE Up	RPL29			Other	PFN1	Other	YTHDC2	Other	ELK1	Translationally repressed	TPM1
RNA Down, TE Up	PEF1			Other	CDKN1B	Other	TSPAN17	Other	NUP214	Translationally repressed	ARL6IP4
RNA Down, TE Up	GYG1			Other	TXNDC15	Other	VPS13D	Other	UBR4	Translationally repressed	DNAJC9
RNA Down, TE Up	H2AFZ			Other	AMOTL2	Other	ATP11B	Other	MACF1	Other	TMEM176A
RNA Down, TE Up	RPS14			Other	RPL24	Other	NCKAP1	Other	VGF	Other	CCDC124
RNA Down, TE Up	VCP			Other	IGFBP2	Other	MON2	Other	KIF1A	Other	FLYWCH1
RNA Down, TE Up	RPL36AL			Other	EFHD1	Other	SLK	Other	VPS13B	Other	TAF11
RNA Down, TE Up	ARF6			Other	AVPI1	Other	ARFGEF1	Other	TPP2	Other	SLC9A3R2
RNA Down, TE Up	PRDX3			Other	HPCA	Other	MYO9A	Other	DOCK10	Other	NUCKS1
RNA Down, TE Up	TAF10			Other	ACADS	Other	ZZEF1	Other	FRAS1	Other	NCK2
RNA Down, TE Up	PPIB			Other	G0S2	Other	SEC23A	Other	SBNO1	Other	MRPS34
RNA Down, TE Up	PHB			Other	MXD4	Other	SMCHD1	Other	RPTOR	Other	FKBP1A
RNA Down, TE Up	OTUB1			Other	HIST1H1D	Other	PLS3	Other	SCN1A	Other	MRPS33
RNA Down, TE Up	POLR2G			Other	PPP1R12C	Other	SMARCA1	Other	NBEAL1	Other	SPAG7
RNA Down, TE Up	CTNNB1			Other	DTD1	Other	MET	Other	DOCK11	Other	MYL6
RNA Down, TE Up	MAPK1IP1L			Other	UQCR11	Other	LMBR1	Other	MAL2	Other	NDUFB7
RNA Down, TE Up	GNG4			Other	MPP1	Other	CUL2	Other	FAM135B	Other	GADD45B
RNA Down, TE Up	ARF4			Other	PDLIM4	Other	CAND1	Other	ANK3	Other	DDT
RNA Down, TE Up	MAT2A			Other	RPL27	Other	MDN1	Other	SERP2	Other	POLR2F
RNA Down, TE Up	UQCRFS1			Other	MSI1	Other	RNF130	Other	SACS	Other	MANBAL
RNA Down, TE Up	PCBP1			Other	AGAP2	Other	RASGRF2	Other	EPG5	Other	PGRMC1
RNA Down, TE Up	HINT1			Other	STX6	Other	RLF	Other	ANAPC1	Other	NUBP1
RNA Down, TE Up	TMEM126B			Other	FAM129B	Other	RAB3GAP2	Other	RANBP2	Other	CALB1
RNA Down, TE Up	EXOSC1			Other	CNPY3	Other	ELL2	Other	TRAPPC8	Other	CDC37
RNA Down, TE Up	PGAM1			Other	PAK6	Other	ZMYM2	Other	SMG1	Other	EDF1
RNA Down, TE Up	BSG			Other	FGF2	Other	SV2C	Other	RAB28	Other	PFN1
RNA Down, TE Up	FAM222B			Other	VAMP1	Other	OCRL	Other	SON	Other	ARPC3
RNA Down, TE Up	MRPL57			Other	NFIC	Other	CSE1L	Other	UBR1	Other	SRSF3
RNA Down, TE Up	AKIRIN1			Other	TPGS1	Other	USP9X	Other	ST6GALNAC6	Other	HSPE1
RNA Down, TE Up	BANF1			Other	EFHD2	Other	NUP153	Other	USP24	Other	SPR
RNA Down, TE Up	COX8A			Other	ILDR2	Other	UBR4	Other	TM2D1	Other	PARK7
RNA Down, TE Up	POLR2L			Other	ENSA	Other	MACF1	Other	WDFY3	Other	GALE
RNA Down, TE Up	UBE2N			Other	PURB	Other	PDE11A	Other	ZMYM6	Other	TXNDC12
RNA Down, TE Up	DPM3			Other	DGKZ	Other	VPS13B	Other	RICTOR	Other	AVPI1
RNA Down, TE Up	LRRC57			Other	SERPINH1	Other	ZMYM5	Other	FAT3	Other	HPCA
RNA Down, TE Up	SNRPE			Other	DBI	Other	TPP2	Other	C2CD3	Other	ZWINT
RNA Down, TE Up	MRPS16			Other	PINK1	Other	USP15	Other	PKIG	Other	OPTN
RNA Down, TE Up	EFNA5			Other	S100B	Other	DHX9	Other	TM2D2	Other	B9D2
RNA Down, TE Up	NDUFA6			Other	DIRAS3	Other	DOCK10	Other	TMEM192	Other	VAPB
RNA Down, TE Up	RPS27L			Other	CTSS	Other	NDST4	Other	TANC2	Other	HIST1H1D
RNA Down, TE Up	TUBB4B			Other	PBXIP1	Other	CLTC	Other	PRPF8	Other	MEA1
RNA Down, TE Up	RPS26			Other	HEY1	Other	SCN1A	Other	RALGAPA1	Other	GLO1
RNA Down, TE Up	ASNA1			Other	FABP5	Other	UBR3	Other	DENND4A	Other	DTD1
RNA Down, TE Up	DDX39B			Other	BAALC	Other	NBEAL1	Other	BCOR	Other	DNAJC8
RNA Down, TE Up	SELENOT			Other	FUNDC2	Other	SLC30A5	Other	EP400	Other	UQCR11
RNA Down, TE Up	CCDC167			Other	PACSIN3	Other	FAM135B	Other	SNN	Other	DOHH
RNA Down, TE Up	CSNK2B			Other	TPM4	Other	WDR17	Other	DYNC2H1	Other	LSM4
RNA Down, TE Up	LIN52			Other	KLHL26	Other	ANK3	Other	RELN	Other	MPP1
RNA Down, TE Up	TMX2			Other	CD2BP2	Other	SERP2	Other	TRRAP	Other	EMC8
RNA Down, TE Up	PPP1CB			Other	RGS14	Other	SACS	Other	NF1	Other	SH3BGRL
RNA Down, TE Up	ARL16			Other	SDC2	Other	ANAPC1	Other	METTL9	Other	MRPS25
RNA Down, TE Up	MCRIP1			Other	KLF13	Other	RANBP2	Other	HTT	Other	PDLIM4
RNA Down, TE Up	GPX1			Other	ATP6V0E2	Other	SCN3A	Other	LRBA	Other	RPL27
RNA Down, TE Up	RPS28			Other	CDC42BPG	Other	TRAPPC8	Other	RYR2	Other	OSTF1
RNA Down, TE Up	NME1			Other	SCAND1	Other	SMG1	Other	MTOR	Other	STX6
RNA Down, TE Up	ARPC4			Other	LURAP1	Other	SPPL3	Other	RYR3	Other	CNPY3
RNA Down, TE Up	C22orf39			Other	ID4	Other	RAB28	Other	LTN1	Other	FGF2
RNA Down, TE Up	CRYBB2			Other	CEBPB	Other	SON	Other	LRRC10B	Other	VAMP1
RNA Down, TE Up	BOLA2-SMG1P6			Other	GNG12	Other	UBR1	Other	PSMB10	Other	SRP14
RNA Down, TE Up	TIMM23			Other	CREG2	Other	ST6GALNAC6	Other	RNF208	Other	TPGS1
RNA Down, TE Up	MRPS21			Other	PLEKHD1	Other	TM2D1	Other	OST4	Other	CCDC97
RNA Down, TE Up	NDUFA7			Other	PLA2G16	Other	CADPS	Other	PI4KA	Other	SOD1
RNA Down, TE Up	HIST1H2BG			Other	KBTBD11	Other	WDFY3	Other	SMIM10L1	Other	EFHD2
RNA Down, TE Up	MRPL45			Other	RPRML	Other	ZMYM6	Other	NUDT18	Other	ENSA
RNA Up, TE Down	STPG1			Other	SOX2	Other	PBRM1			Other	TPM3
RNA Up, TE Down	RBM5			Other	FAM181B	Other	TMEM184C			Other	ABRACL
RNA Up, TE Down	RBM6			Other	FAM89A	Other	RICTOR			Other	PURB
RNA Up, TE Down	SKAP2			Other	PTTG1IP	Other	PCDH19			Other	MRPS28
RNA Up, TE Down	CREBBP			Other	AIFM3	Other	FAT3			Other	RILPL2
RNA Up, TE Down	KMT2E			Other	OLIG1	Other	HECTD2			Other	VTI1A
RNA Up, TE Down	TTC19			Other	HIST1H1B	Other	TMEM192			Other	CEBPG
RNA Up, TE Down	MAP4K5			Other	H1FX	Other	RALGAPB			Other	DBI
RNA Up, TE Down	ADSS			Other	POU3F1	Other	USP32			Other	PINK1
RNA Up, TE Down	CNTLN			Other	EMID1	Other	RNF139			Other	FAM207A
RNA Up, TE Down	RSF1			Other	HIST1H1C	Other	TANC2			Other	S100B
RNA Up, TE Down	MCF2L2			Other	H2AFX	Other	RAPH1			Other	CCDC12
RNA Up, TE Down	ARID4B			Other	PARVB	Other	SCAI			Other	CTSS
RNA Up, TE Down	SDCCAG8			Other	RPL14	Other	NWD2			Other	MEAF6
RNA Up, TE Down	RC3H2			Other	H1F0	Other	PRPF8			Other	PGRMC2
RNA Up, TE Down	PPP1R12A			Other	BLOC1S3	Other	RALGAPA1			Other	NDUFS4
RNA Up, TE Down	CCAR1			Other	S100A13	Other	DENND4A			Other	HEY1
RNA Up, TE Down	CA11			Other	PPIA	Other	MCTP1			Other	FABP5
RNA Up, TE Down	ERBB3			Other	MAFG	Other	ERBB4			Other	FUNDC2
RNA Up, TE Down	SP100			Other	HES5	Other	PIGP			Other	IFI27
RNA Up, TE Down	ATP2B1			Other	MBP	Other	GABRA5			Other	SCG5
RNA Up, TE Down	MAP4K4			Other	POU3F3	Other	DYNC2H1			Other	CD2BP2
RNA Up, TE Down	FAM50A			Other	SAMD5	Other	RELN			Other	ADORA2B
RNA Up, TE Down	ZNF638			Other	IFI30	Other	TRRAP			Other	ATP6V0E2
RNA Up, TE Down	TPD52			Other	CEBPD	Other	NF1			Other	ID4
RNA Up, TE Down	TOP2B			Other	EXOSC6	Other	HTT			Other	GNB2
RNA Up, TE Down	PCM1			Other	C1QTNF5	Other	RYR2			Other	CCS
RNA Up, TE Down	TNRC6C			Other	ANKRD63	Other	TTC37			Other	EID2B
RNA Up, TE Down	MOK			Other	ZBED5	Other	LTN1			Other	PLA2G16
RNA Up, TE Down	SMARCD3			Other	PLEKHO2	Other	GPRASP1			Other	GRB2
RNA Up, TE Down	SLC27A5			Other	NME2	Other	LGR4			Other	BOLA1
RNA Up, TE Down	APLP2			Other	TRNP1	Other	IPO7			Other	COX5A
RNA Up, TE Down	ATRX			Other	HIST1H2BH					Other	EXOSC4
RNA Up, TE Down	ERP29			Other	MARCKS					Other	MCFD2
RNA Up, TE Down	STRN4									Other	TCEAL8
RNA Up, TE Down	TNRC6A									Other	TRAPPC5
RNA Up, TE Down	SCFD1									Other	HIST3H2A
RNA Up, TE Down	TNRC6B									Other	PTTG1IP
RNA Up, TE Down	STAG2									Other	AIFM3
RNA Up, TE Down	TSC2									Other	SNRNP35
RNA Up, TE Down	HERC1									Other	H1FX
RNA Up, TE Down	SLC30A4									Other	SUMO3
RNA Up, TE Down	CSPP1									Other	POU3F1
RNA Up, TE Down	EYA1									Other	HAPLN4
RNA Up, TE Down	NEFM									Other	HIST1H1C
RNA Up, TE Down	FKBP8									Other	H2AFX
RNA Up, TE Down	RASA4									Other	PARVB
RNA Up, TE Down	MPP6									Other	H1F0
RNA Up, TE Down	CYP3A5									Other	BLOC1S3
RNA Up, TE Down	CCSER2									Other	S100A13
RNA Up, TE Down	ARHGAP21									Other	RRP7A
RNA Up, TE Down	ANKRD26									Other	PPIA
RNA Up, TE Down	SHOC2									Other	HES5
RNA Up, TE Down	LUC7L3									Other	SAMD5
RNA Up, TE Down	IFT20									Other	LOR
RNA Up, TE Down	RPL34									Other	RNF5
RNA Up, TE Down	CLCN3									Other	ARL2
RNA Up, TE Down	CHD4									Other	EXOSC6
RNA Up, TE Down	QKI									Other	ZBED5
RNA Up, TE Down	TCERG1									Other	EIF6
RNA Up, TE Down	PRKAR2A									Other	NME2
RNA Up, TE Down	FNDC4									Other	CCDC71L
RNA Up, TE Down	CCDC88A									Other	TRNP1
RNA Up, TE Down	USP34									Other	CHMP1B
RNA Up, TE Down	BIRC6									Other	RBM8A
RNA Up, TE Down	PLEKHA3									Other	HIST1H2BH
RNA Up, TE Down	ASH1L
RNA Up, TE Down	AKT3
RNA Up, TE Down	PRRC2C
RNA Up, TE Down	OSBPL9
RNA Up, TE Down	RPL5
RNA Up, TE Down	RNF11
RNA Up, TE Down	BAZ2B
RNA Up, TE Down	CHD6
RNA Up, TE Down	GRK4
RNA Up, TE Down	ALKBH7
RNA Up, TE Down	AKAP9
RNA Up, TE Down	GALNT8
RNA Up, TE Down	SAFB2
RNA Up, TE Down	TULP4
RNA Up, TE Down	AFDN
RNA Up, TE Down	CLIP1
RNA Up, TE Down	RBM39
RNA Up, TE Down	ZRANB2
RNA Up, TE Down	GPALPP1
RNA Up, TE Down	SRRM1
RNA Up, TE Down	DZIP1
RNA Up, TE Down	APC
RNA Up, TE Down	NEK1
RNA Up, TE Down	SLTM
RNA Up, TE Down	PARP6
RNA Up, TE Down	CYP2C9
RNA Up, TE Down	USP8
RNA Up, TE Down	ZFHX3
RNA Up, TE Down	CACNA1A
RNA Up, TE Down	RPL13A
RNA Up, TE Down	RERE
RNA Up, TE Down	FHAD1
RNA Up, TE Down	SYT14
RNA Up, TE Down	VASH2
RNA Up, TE Down	CEP170
RNA Up, TE Down	BDP1
RNA Up, TE Down	GTF2H2
RNA Up, TE Down	SH3KBP1
RNA Up, TE Down	CASK
RNA Up, TE Down	CCDC25
RNA Up, TE Down	NSD3
RNA Up, TE Down	MTDH
RNA Up, TE Down	FAM177A1
RNA Up, TE Down	SCLT1
RNA Up, TE Down	DST
RNA Up, TE Down	KCNE4
RNA Up, TE Down	SETBP1
RNA Up, TE Down	HOMER1
RNA Up, TE Down	WDR78
RNA Up, TE Down	ENAH
RNA Up, TE Down	CCDC173
RNA Up, TE Down	CDK19
RNA Up, TE Down	LARP1
RNA Up, TE Down	GRIA1
RNA Up, TE Down	ELMSAN1
RNA Up, TE Down	PTMS
RNA Up, TE Down	RGS12
RNA Up, TE Down	BRSK1
RNA Up, TE Down	UBE2Q1
RNA Up, TE Down	ADCY9
RNA Up, TE Down	ASRGL1
RNA Up, TE Down	ZNF326
RNA Up, TE Down	NBPF20
RNA Up, TE Down	CFAP36
RNA Up, TE Down	SLC16A14
RNA Up, TE Down	SENP2
RNA Up, TE Down	RNF168
RNA Up, TE Down	SHISA5
RNA Up, TE Down	NSA2
RNA Up, TE Down	TRA2A
RNA Up, TE Down	BRI3
RNA Up, TE Down	NEMF
RNA Up, TE Down	C16orf45
RNA Up, TE Down	ZNF91
RNA Up, TE Down	ANKRD11
RNA Up, TE Down	TTYH1
RNA Up, TE Down	SRRM2
RNA Up, TE Down	HOOK3
RNA Up, TE Down	ZNF415
RNA Up, TE Down	BPTF
RNA Up, TE Down	NAA16
RNA Up, TE Down	DMXL1
RNA Up, TE Down	HECTD4
RNA Up, TE Down	MZT2A
RNA Up, TE Down	CHD2
RNA Up, TE Down	ANKRD36C
RNA Up, TE Down	PPP2R2D
RNA Up, TE Down	RIMS2
RNA Up, TE Down	CHD9
RNA Up, TE Down	R3HDM2
RNA Up, TE Down	CCDC66
RNA Up, TE Down	ZBTB20
RNA Up, TE Down	TNRC18
RNA Up, TE Down	TTC3
RNA Up, TE Down	GTF2H2C
RNA Up, TE Down	SETD3
RNA Up, TE Down	DGCR6
RNA Up, TE Down	ZFP91
RNA Up, TE Down	RSBN1L
RNA Up, TE Down	SPATS2L
RNA Up, TE Down	GTF2IRD2
RNA Up, TE Down	EVL
RNA Up, TE Down	NACA
RNA Up, TE Down	STRN3
RNA Up, TE Down	ARHGEF12
RNA Up, TE Down	SRGAP1
RNA Up, TE Down	DYNC1H1
RNA Up, TE Down	TRIM33
RNA Up, TE Down	SPG7
RNA Up, TE Down	MAN1A2
RNA Up, TE Down	NCOA6
RNA Up, TE Down	COX20
RNA Up, TE Down	RACK1
RNA Up, TE Down	RPS29
RNA Up, TE Down	ZSWIM8
RNA Up, TE Down	ZNF688
RNA Up, TE Down	APOPT1
RNA Up, TE Down	MLLT6
RNA Up, TE Down	NEFL
Translationally induced	POLR2J
Translationally induced	PSMC4
Translationally induced	MDH1
Translationally induced	STMN4
Translationally induced	FHL1
Translationally induced	TMSB10
Translationally induced	WDR37
Translationally induced	MAP4
Translationally induced	FAM168A
Translationally induced	CS
Translationally induced	OAT
Translationally induced	NDUFB4
Translationally induced	IDH3G
Translationally induced	CDC42
Translationally induced	CRMP1
Translationally induced	AP1M1
Translationally induced	NSF
Translationally induced	RAB7A
Translationally induced	CAMSAP3
Translationally induced	SAR1A
Translationally induced	MAPRE3
Translationally induced	CD59
Translationally induced	RRN3
Translationally induced	C20orf194
Translationally induced	DYNLL1
Translationally induced	PEBP1
Translationally induced	DPYSL2
Translationally induced	TMEM14A
Translationally induced	ACOT7
Translationally induced	SCD
Translationally induced	RANBP1
Translationally induced	CRKL
Translationally induced	SNU13
Translationally induced	RBX1
Translationally induced	ERH
Translationally induced	PSMD10
Translationally induced	PGK1
Translationally induced	MAGED2
Translationally induced	TSC22D1
Translationally induced	NDRG4
Translationally induced	UBE2W
Translationally induced	STMN2
Translationally induced	ARMC1
Translationally induced	DCTN6
Translationally induced	ASAH1
Translationally induced	TUBB4A
Translationally induced	GPI
Translationally induced	PLD3
Translationally induced	CLIP3
Translationally induced	NAPA
Translationally induced	TNPO2
Translationally induced	RAB3A
Translationally induced	MTPN
Translationally induced	HSPB1
Translationally induced	SEC61B
Translationally induced	ELAVL2
Translationally induced	GOSR2
Translationally induced	ALDOC
Translationally induced	LAMTOR3
Translationally induced	ENO2
Translationally induced	COX6A1
Translationally induced	SERINC1
Translationally induced	SOD2
Translationally induced	SKP1
Translationally induced	DPYSL3
Translationally induced	C3orf14
Translationally induced	SPCS1
Translationally induced	DGUOK
Translationally induced	MOB4
Translationally induced	PLEKHB2
Translationally induced	COX7A2L
Translationally induced	ATP6V0B
Translationally induced	STMN1
Translationally induced	NDUFB3
Translationally induced	NPC2
Translationally induced	FKBP1B
Translationally induced	YIPF4
Translationally induced	CRIPT
Translationally induced	GOT1
Translationally induced	PCMT1
Translationally induced	PDZD11
Translationally induced	UFM1
Translationally induced	ZNF706
Translationally induced	NDUFAF4
Translationally induced	GOT2
Translationally induced	NDUFA1
Translationally induced	SNRPD2
Translationally induced	NAPB
Translationally induced	FAM110A
Translationally induced	DYNLRB1
Translationally induced	COX6B1
Translationally induced	PRDX5
Translationally induced	ATP6V1F
Translationally induced	ANAPC13
Translationally induced	RAB2B
Translationally induced	NEDD8
Translationally induced	DDA1
Translationally induced	ATXN10
Translationally induced	ATP6V1E1
Translationally induced	COX7B
Translationally induced	NDUFA2
Translationally induced	SEC61G
Translationally induced	WBP2
Translationally induced	H3F3B
Translationally induced	SYT11
Translationally induced	SERINC3
Translationally induced	RTN3
Translationally induced	MRPS36
Translationally induced	LAMTOR5
Translationally induced	ARF3
Translationally induced	YWHAQ
Translationally induced	LDHA
Translationally induced	RTL8C
Translationally induced	RAB33A
Translationally induced	BTF3L4
Translationally induced	NREP
Translationally induced	UBQLN1
Translationally induced	BLOC1S1
Translationally induced	CCDC115
Translationally induced	NIPSNAP3A
Translationally induced	ATP6V1G1
Translationally induced	TUBB2A
Translationally induced	TUBB2B
Translationally induced	ATAT1
Translationally induced	C11orf1
Translationally induced	FXYD6
Translationally induced	RAB1A
Translationally induced	PREPL
Translationally induced	ACTR1A
Translationally induced	COX17
Translationally induced	ETNK1
Translationally induced	TMBIM6
Translationally induced	RTN1
Translationally induced	MAP1LC3B
Translationally induced	SRP9
Translationally induced	ARF1
Translationally induced	ARL8A
Translationally induced	DYNLT1
Translationally induced	MDH2
Translationally induced	NLGN4X
Translationally induced	NDUFB11
Translationally induced	POLR2K
Translationally induced	RSU1
Translationally induced	INA
Translationally induced	NCAM1
Translationally induced	SAP18
Translationally induced	GPM6A
Translationally induced	UBC
Translationally induced	EIF4E
Translationally induced	FAM168B
Translationally induced	TGOLN2
Translationally induced	SCOC
Translationally induced	DDAH1
Translationally induced	UCHL1
Translationally induced	CXADR
Translationally induced	APOOL
Translationally induced	ATP6V1C1
Translationally induced	VBP1
Translationally induced	UBE2L6
Translationally induced	NPTN
Translationally induced	TSC22D3
Translationally induced	TMSB15A
Translationally induced	TAGLN2
Translationally induced	ATP6V0D1
Translationally induced	ABCG1
Translationally induced	CSTB
Translationally induced	GNG3
Translationally induced	C4orf3
Translationally induced	SCRG1
Translationally induced	NDUFB6
Translationally induced	BORCS7
Translationally induced	CRABP1
Translationally induced	BEX3
Translationally induced	DCTN5
Translationally induced	TUBA1A
Translationally induced	GLOD4
Translationally induced	PRDX2
Translationally induced	NDUFS5
Translationally induced	SF3B5
Translationally induced	YWHAG
Translationally induced	TRAPPC1
Translationally induced	GABARAP
Translationally induced	CYCS
Translationally induced	RCAN2
Translationally induced	CFL1
Translationally induced	TOMM20
Translationally induced	RPL15
Translationally induced	CNIH2
Translationally induced	MARCKSL1
Translationally induced	BAIAP2
Translationally induced	UBE2O
Translationally induced	RNF152
Translationally induced	SOX11
Translationally induced	ATOX1
Translationally induced	CCDC184
Translationally induced	SLITRK1
Translationally induced	COX14
Translationally induced	MAGED1
Translationally induced	HARBI1
Translationally induced	MRPS23
Translationally induced	CRIP2
Translationally induced	PCP4
Translationally induced	SMDT1
Translationally induced	DAZAP2
Translationally induced	CBX6
Translationally induced	COA3
Translationally induced	UQCR10
Translationally induced	ARMCX2
Translationally induced	RAB11B
Translationally induced	NDUFA13
Translationally induced	ANKRD46
Translationally induced	GNG2
Translationally induced	POTEE
Translationally induced	NBR1
Translationally induced	SUMO2
Translationally induced	NDUFA4
Translationally induced	JPT1
Translationally induced	TUBB
Translationally induced	STMN3
Translationally induced	PSAP
Translationally induced	TCAF1
Translationally induced	COPS8
Translationally induced	FAM229B
Translationally induced	NBDY
Translationally induced	HSPA1B
Translationally induced	PSENEN
Translationally induced	TMSB4X
Translationally induced	MLLT11
Translationally induced	GSTM2
Translationally induced	ATP6V1G2
Translationally induced	BBIP1
Translationally induced	TMEM167B
Translationally induced	RNASEK
Translationally induced	VAMP2
Translationally induced	UBA52
Translationally induced	PET100
Translationally induced	HSBP1
Translationally induced	PRAF2
Translationally induced	BRK1
Translationally induced	EID1
Translationally induced	GTF2H5
Translationally induced	CD24
Translationally induced	PSMB3
Up-regulated	HECW1
Up-regulated	ABCC8
Up-regulated	SYN1
Up-regulated	RUFY3
Up-regulated	GABARAPL2
Up-regulated	STAU2
Up-regulated	DKK3
Up-regulated	ATP9A
Up-regulated	SEZ6
Up-regulated	SNAP91
Up-regulated	CTNNA2
Up-regulated	SYT1
Up-regulated	REEP1
Up-regulated	MAST4
Up-regulated	DNAJA2
Up-regulated	KCNAB2
Up-regulated	ADGRL1
Up-regulated	ADD2
Up-regulated	PAK3
Up-regulated	DYNC1I2
Up-regulated	MAP2
Up-regulated	RUNX1T1
Up-regulated	PAFAH1B3
Up-regulated	RIMS1
Up-regulated	HSP90AA1
Up-regulated	RAB10
Up-regulated	ACHE
Up-regulated	WDR7
Up-regulated	SLC22A17
Up-regulated	CIRBP
Up-regulated	TTLL1
Up-regulated	CBX7
Up-regulated	RBFOX2
Up-regulated	ATP6V1D
Up-regulated	PRPF6
Up-regulated	NOP56
Up-regulated	CELF4
Up-regulated	GLRA2
Up-regulated	PCSK1N
Up-regulated	USP11
Up-regulated	HCFC1R1
Up-regulated	SCG3
Up-regulated	RAB2A
Up-regulated	ATP1A3
Up-regulated	MAST1
Up-regulated	CHN2
Up-regulated	PDAP1
Up-regulated	SPIN1
Up-regulated	APBA1
Up-regulated	SPOCK2
Up-regulated	YWHAE
Up-regulated	BACH2
Up-regulated	ARFGEF3
Up-regulated	CPEB4
Up-regulated	SELENOK
Up-regulated	EIF1B
Up-regulated	SPTBN1
Up-regulated	RTN4
Up-regulated	CACYBP
Up-regulated	RGS2
Up-regulated	VAMP4
Up-regulated	RAB14
Up-regulated	IFI27L2
Up-regulated	CNRIP1
Up-regulated	IQSEC3
Up-regulated	ENOX1
Up-regulated	PAIP2
Up-regulated	ZCCHC17
Up-regulated	SLC12A5
Up-regulated	GDAP1L1
Up-regulated	SOX4
Up-regulated	KLC1
Up-regulated	MCF2L
Up-regulated	GNAI1
Up-regulated	YWHAH
Up-regulated	NDUFA5
Up-regulated	ARPP19
Up-regulated	FGF13
Up-regulated	DPP6
Up-regulated	SULT4A1
Up-regulated	OLFM1
Up-regulated	CHMP2A
Up-regulated	RAB11FIP4
Up-regulated	MAP1B
Up-regulated	SNAP25
Up-regulated	SYT4
Up-regulated	BEX2
Up-regulated	BEX1
Up-regulated	SRPK2
Up-regulated	PPP1R1A
Up-regulated	RAC1
Up-regulated	SCN2A
Up-regulated	UBAP2
Up-regulated	DCTN3
Up-regulated	SLCO5A1
Up-regulated	PPP3CA
Up-regulated	GABARAPL1
Up-regulated	NOVA1
Up-regulated	CDH11
Up-regulated	PRKACB
Up-regulated	ATP1B1
Up-regulated	TMCO1
Up-regulated	PFDN2
Up-regulated	CALM2
Up-regulated	ZC3H8
Up-regulated	ANK2
Up-regulated	GFOD1
Up-regulated	ZMAT2
Up-regulated	FAU
Up-regulated	AKAP6
Up-regulated	AKR1C2
Up-regulated	BEND6
Up-regulated	NRGN
Up-regulated	RAB6B
Up-regulated	MICU3
Up-regulated	KIF5A
Up-regulated	TSPAN7
Up-regulated	UQCRB
Up-regulated	PPP2R2B
Up-regulated	CACNA2D3
Up-regulated	DYNC1I1
Up-regulated	ZNF276
Up-regulated	CALM3
Up-regulated	CCDC28B
Up-regulated	CELF5
Up-regulated	ELAVL4
Up-regulated	JAK1
Up-regulated	CAMK2N1
Up-regulated	NTNG1
Up-regulated	NEUROD1
Up-regulated	VSNL1
Up-regulated	H3F3A
Up-regulated	GPR155
Up-regulated	CLASP2
Up-regulated	GPR85
Up-regulated	CAMLG
Up-regulated	COX6C
Up-regulated	HSPA12A
Up-regulated	CATSPER2
Up-regulated	YWHAB
Up-regulated	PBX3
Up-regulated	PRRT2
Up-regulated	IRGQ
Up-regulated	NDUFV1
Up-regulated	RNF187
Up-regulated	FAM107A
Up-regulated	CPLX1
Up-regulated	STK32A
Up-regulated	RAC3
Up-regulated	ALCAM
Up-regulated	TBCA
Up-regulated	ENC1
Up-regulated	SCG2
Up-regulated	GAP43
Up-regulated	SERF1A
Up-regulated	NEGR1
Up-regulated	FAM192A
Up-regulated	NBEA
Up-regulated	SNCG
Up-regulated	CNTNAP2
Up-regulated	TTC9B
Up-regulated	RAB6A
Up-regulated	LY6H
Up-regulated	SVBP
Up-regulated	MLF1
Up-regulated	PDE4DIP
Up-regulated	CSRNP3
Up-regulated	SELENOW
Up-regulated	MRFAP1
Up-regulated	SLITRK4
Up-regulated	WRB
Up-regulated	KCNIP1
Up-regulated	LDOC1
Up-regulated	TRAPPC6B
Up-regulated	TSHZ2
Up-regulated	CADM1
Up-regulated	NDUFA12
Up-regulated	SORCS2
Up-regulated	ANKS1B
Up-regulated	BRWD1
Up-regulated	KCNIP4
Up-regulated	MORF4L1
Up-regulated	SLITRK2
Up-regulated	PCLO
Up-regulated	MAPT
Up-regulated	AKR1C1
Up-regulated	SHTN1
Up-regulated	AL162231.1
Up-regulated	PTMA
Up-regulated	PRKAR1B
Up-regulated	FBLL1
Up-regulated	C2orf80
Up-regulated	ELAVL3
Up-regulated	TOMM7
Up-regulated	DACT3
Up-regulated	DNM3
Up-regulated	CALM1
Up-regulated	INPP5F
Up-regulated	PJA2
Up-regulated	C6orf48
Up-regulated	SERF1B
Up-regulated	RAB12
Up-regulated	XKR4
Up-regulated	SOGA3
Up-regulated	CBWD6
Up-regulated	CKMT1A
Up-regulated	CKMT1B
Down-regulated	GDE1
Down-regulated	RAI14
Down-regulated	FAM120A
Down-regulated	TM7SF3
Down-regulated	IPO5
Down-regulated	MTHFD2
Down-regulated	JADE1
Down-regulated	FGFR1
Down-regulated	FBLN1
Down-regulated	SSH1
Down-regulated	GSTP1
Down-regulated	SPG21
Down-regulated	ORC6
Down-regulated	CERK
Down-regulated	CCNB1IP1
Down-regulated	MYL12A
Down-regulated	COTL1
Down-regulated	NME4
Down-regulated	FZD3
Down-regulated	BABAM1
Down-regulated	TLE4
Down-regulated	PDLIM1
Down-regulated	UBE2S
Down-regulated	MMD
Down-regulated	MDK
Down-regulated	SLC35F2
Down-regulated	C12orf49
Down-regulated	NEDD9
Down-regulated	CDH6
Down-regulated	RBP1
Down-regulated	RNF7
Down-regulated	WNT5A
Down-regulated	GTF3C2
Down-regulated	ODC1
Down-regulated	PRKD3
Down-regulated	ARID3A
Down-regulated	DHCR24
Down-regulated	ACAT2
Down-regulated	LYPLA1
Down-regulated	CIT
Down-regulated	TUBA1B
Down-regulated	PIGT
Down-regulated	MPST
Down-regulated	DCTD
Down-regulated	TXNDC17
Down-regulated	SSBP4
Down-regulated	PGPEP1
Down-regulated	TMEM106C
Down-regulated	IL6ST
Down-regulated	KAT7
Down-regulated	TAF8
Down-regulated	GCSH
Down-regulated	C1orf43
Down-regulated	SNRPG
Down-regulated	MMS22L
Down-regulated	NR6A1
Down-regulated	ANKRD1
Down-regulated	RPS3
Down-regulated	TMEM219
Down-regulated	SUV39H2
Down-regulated	NTAN1
Down-regulated	AMFR
Down-regulated	CCDC58
Down-regulated	CCNF
Down-regulated	AXL
Down-regulated	NT5DC2
Down-regulated	SLC25A6
Down-regulated	MBOAT1
Down-regulated	PCCA
Down-regulated	CTDNEP1
Down-regulated	TUBB6
Down-regulated	TYMS
Down-regulated	NPLOC4
Down-regulated	FAM86B1
Down-regulated	PDLIM7
Down-regulated	TFDP1
Down-regulated	APRT
Down-regulated	EMP2
Down-regulated	NDUFAF8
Down-regulated	KIFC1
Down-regulated	ACACA
Translationally repressed	GCFC2
Translationally repressed	CSDE1
Translationally repressed	TBC1D1
Translationally repressed	ROCK1
Translationally repressed	PABPC1
Translationally repressed	ZNF532
Translationally repressed	DNAJC10
Translationally repressed	MLLT10
Translationally repressed	UBE2D4
Translationally repressed	RPLP0
Translationally repressed	PAPOLA
Translationally repressed	HECTD1
Translationally repressed	RPL3
Translationally repressed	VTI1B
Translationally repressed	EIF5
Translationally repressed	CDK16
Translationally repressed	UGGT2
Translationally repressed	FBL
Translationally repressed	MEIS3
Translationally repressed	ATRNL1
Translationally repressed	MED13
Translationally repressed	EIF4G2
Translationally repressed	RPS12
Translationally repressed	C6orf62
Translationally repressed	SENP6
Translationally repressed	TFDP2
Translationally repressed	TTL
Translationally repressed	DOCK7
Translationally repressed	SRM
Translationally repressed	NENF
Translationally repressed	KMT2A
Translationally repressed	CCNI
Translationally repressed	TTLL5
Translationally repressed	ATAD2B
Translationally repressed	RPL21
Translationally repressed	FAM126A
Translationally repressed	MED13L
Translationally repressed	DEK
Translationally repressed	KTN1
Translationally repressed	ATF4
Translationally repressed	KIF1C
Translationally repressed	ANKHD1
Translationally repressed	CARS2
Translationally repressed	TMEM243
Translationally repressed	HNRNPA1
Translationally repressed	ZDHHC4
Translationally repressed	ANP32B
Translationally repressed	TLN1
Translationally repressed	RPS6
Translationally repressed	HMGA1
Translationally repressed	FAM149B1
Translationally repressed	TET1
Translationally repressed	SCAF11
Translationally repressed	HNRNPA1L2
Translationally repressed	ETFA
Translationally repressed	TPM1
Translationally repressed	RPS2
Translationally repressed	RNF157
Translationally repressed	GUK1
Translationally repressed	RPS3A
Translationally repressed	ZMYM4
Translationally repressed	CEP78
Translationally repressed	PARD3
Translationally repressed	EI24
Translationally repressed	ITGB1
Translationally repressed	TEX9
Translationally repressed	MZT2B
Translationally repressed	ZNF547
Translationally repressed	PPARGC1B
Translationally repressed	BACH1
Translationally repressed	EEF1A1
Translationally repressed	CACNA1D
Translationally repressed	RPL8
Translationally repressed	BOLA3
Translationally repressed	MTHFD2L
Translationally repressed	BAP1
Translationally repressed	DIS3L
Translationally repressed	GPX4
Translationally repressed	FTH1
Translationally repressed	CHD7
Translationally repressed	RPS7
Translationally repressed	PSMD1
Translationally repressed	CABP4
Translationally repressed	WSB2
Translationally repressed	TBL1XR1
Translationally repressed	ZNF518A
Translationally repressed	NGRN
Translationally repressed	RPS17
Translationally repressed	CCDC125
Translationally repressed	TMEM105
Translationally repressed	NAP1L1
Translationally repressed	ZNF286A
Translationally repressed	FOCAD
Translationally repressed	NCOR2
Translationally repressed	COL27A1
Translationally repressed	MT-ND6
Translationally repressed	MT-CO2
Translationally repressed	MT-CYB
Translationally repressed	MT-ND2
Translationally repressed	MT-ND5
Translationally repressed	MT-CO1
Translationally repressed	MT-ND3
Translationally repressed	MT-ND4
Translationally repressed	MT-ND1
Translationally repressed	MT-ATP6
Translationally repressed	MT-CO3
Translationally repressed	NHSL2
Translationally repressed	MT-ND4L
Translationally repressed	LRRC37A2
Translationally repressed	ZNF28+A10B
Other	NIPAL3
Other	ANKIB1
Other	HS3ST1
Other	FKBP4
Other	CDC27
Other	DHX33
Other	IBTK
Other	MYCBP2
Other	SCIN
Other	CCDC124
Other	CDK11A
Other	CYB561
Other	CELSR3
Other	SEC62
Other	RPS20
Other	PAX7
Other	DYRK4
Other	STARD3NL
Other	ERCC1
Other	CLDN11
Other	CD6
Other	RGPD5
Other	AGPS
Other	SAMD4A
Other	NLRP2
Other	GLRX2
Other	STRAP
Other	PLEKHO1
Other	UBR2
Other	VEZT
Other	TBPL1
Other	ANK1
Other	HMGB3
Other	SARS
Other	CDH1
Other	ZFYVE16
Other	INPP4A
Other	HSPA5
Other	FAM214A
Other	NOP16
Other	RRM2B
Other	NEDD4L
Other	HEBP2
Other	PLEKHA5
Other	SIKE1
Other	TTC17
Other	PHPT1
Other	KIF1B
Other	CYFIP2
Other	EIF2AK2
Other	KMT2C
Other	PUM2
Other	ZFR
Other	GDI2
Other	PITHD1
Other	SPAG4
Other	NCKAP1
Other	EIF4B
Other	RPL18
Other	EPN1
Other	MED29
Other	GPC1
Other	HAGH
Other	SPA17
Other	HIPK2
Other	ME1
Other	YBX1
Other	KDM4A
Other	ATXN3
Other	STAG3
Other	MYO9A
Other	NEO1
Other	EVI5
Other	DNTTIP2
Other	NAV3
Other	OTUD5
Other	ERLEC1
Other	NUCKS1
Other	GAL
Other	CLEC2D
Other	RORA
Other	UFD1
Other	PFN2
Other	SLC44A1
Other	MNT
Other	ATP6AP1
Other	RDH11
Other	EPN2
Other	AFF4
Other	HSD17B10
Other	MRVI1
Other	SDHA
Other	IGF2BP2
Other	PICALM
Other	CLASP1
Other	TSG101
Other	BCS1L
Other	HACD3
Other	ENO1
Other	KCNQ2
Other	EIF4G3
Other	SLC25A3
Other	RGS11
Other	PIAS2
Other	UBE2K
Other	PPP2R5C
Other	GNB1
Other	VDAC3
Other	TP53INP2
Other	OSBPL6
Other	TNS1
Other	CIC
Other	DDX1
Other	OSTM1
Other	PCNP
Other	WDR70
Other	BZW1
Other	ME2
Other	GSK3B
Other	TNPO1
Other	ITGAE
Other	RPS5
Other	EFR3B
Other	SEH1L
Other	TTC39A
Other	EPS15
Other	MRPL28
Other	TMED2
Other	ZFAND6
Other	PSMC5
Other	SF3B2
Other	GNAS
Other	DNM1L
Other	METTL2A
Other	PDRG1
Other	KIF9
Other	FKBP1A
Other	SNX5
Other	RPL6
Other	TMEM230
Other	CHGB
Other	ZNF302
Other	DDX24
Other	PCBP4
Other	MRPS33
Other	NDUFB2
Other	NUDC
Other	GLG1
Other	TXNL1
Other	CDV3
Other	NLRP1
Other	SPAG7
Other	PSME1
Other	PPP2R3C
Other	HNRNPC
Other	TOX4
Other	GEMIN2
Other	TRPM7
Other	MYL6
Other	CBX5
Other	CREM
Other	HSP90AB1
Other	HNRNPH3
Other	PCSK5
Other	ABLIM1
Other	MAST3
Other	CATSPERG
Other	NDUFB7
Other	TECR
Other	TIMM13
Other	CDC34
Other	SMARCB1
Other	DDT
Other	YPEL1
Other	SLC25A1
Other	GGA1
Other	LGALS1
Other	EIF3L
Other	TTC28
Other	DDX17
Other	RTCB
Other	PPP6R2
Other	AP1S1
Other	KIAA0930
Other	ST13
Other	FKBP3
Other	PSMA3
Other	DAAM1
Other	RPS6KA5
Other	PABPN1
Other	CINP
Other	PSMA6
Other	STK4
Other	ADNP
Other	PFDN4
Other	PSMA7
Other	MROH8
Other	MAP1LC3A
Other	USP14
Other	VAPA
Other	POLI
Other	NAA10
Other	RBBP7
Other	PQBP1
Other	CD99L2
Other	PIN4
Other	TNFSF13B
Other	INTS6
Other	DHRS12
Other	MAPK3
Other	LYRM1
Other	NUP93
Other	ELOB
Other	QPRT
Other	STX4
Other	SYT17
Other	CORO2B
Other	RAB11A
Other	EIF3E
Other	NCALD
Other	EEF1D
Other	MAP4K1
Other	PLEKHJ1
Other	SF3A2
Other	OAZ1
Other	PTOV1
Other	C19orf53
Other	TIMM44
Other	IL27RA
Other	VRK3
Other	PDCD5
Other	TIMM50
Other	TBCB
Other	FSD1
Other	POLR2I
Other	DMAC2
Other	RPS19
Other	RABAC1
Other	CYTH2
Other	CARD8
Other	TMEM205
Other	WDR83OS
Other	RPL18A
Other	COPE
Other	TMEM147
Other	ZC3HAV1
Other	DNAJB6
Other	SSBP1
Other	GARS
Other	BUD31
Other	MOSPD3
Other	LSM5
Other	ZNHIT1
Other	PHF14
Other	TMEM106B
Other	CHCHD3
Other	RHEB
Other	EDF1
Other	UBE2R2
Other	ATE1
Other	MTPAP
Other	RPL19
Other	PFN1
Other	CNTNAP1
Other	MRPL27
Other	RND2
Other	SLAIN2
Other	MAPK10
Other	ELF2
Other	NDUFC1
Other	TBC1D9
Other	FRG1
Other	TRIM2
Other	ZPR1
Other	HSPA8
Other	DNAJC4
Other	RNF141
Other	BIRC2
Other	DDX6
Other	CBL
Other	COMMD9
Other	PTPMT1
Other	PITPNM1
Other	RPS13
Other	NDUFS8
Other	HPS5
Other	CORO1C
Other	PTGES3
Other	KRT18
Other	ARPC3
Other	VPS29
Other	RAB5B
Other	CNOT2
Other	CPSF6
Other	GAPDH
Other	GNB3
Other	C12orf57
Other	LDHB
Other	ST8SIA1
Other	DSE
Other	TMEM14C
Other	HDDC2
Other	SASH1
Other	SRSF3
Other	PHACTR1
Other	FBXL4
Other	B3GAT2
Other	CUTA
Other	NNT
Other	PFDN1
Other	RNF130
Other	SUB1
Other	PPP2CA
Other	LIFR
Other	TRAPPC13
Other	CSNK1A1
Other	NIT2
Other	KPNA1
Other	PDCD10
Other	RPL24
Other	FXR1
Other	GNB4
Other	NCBP2
Other	KLHL18
Other	SSR3
Other	FOXP1
Other	EEF1B2
Other	NCL
Other	MPV17
Other	APC2
Other	RPS15
Other	NDUFS7
Other	POLE4
Other	GLS
Other	IGFBP5
Other	HSPE1
Other	HPCAL1
Other	DARS
Other	AAK1
Other	TRAK2
Other	PCYOX1
Other	SUMO1
Other	ALMS1
Other	MARK1
Other	SCP2
Other	TMEM59
Other	RPL22
Other	PARK7
Other	MECR
Other	RAP1A
Other	SCAMP3
Other	GON4L
Other	LAMTOR2
Other	PLEKHM2
Other	MRPS15
Other	RIMS3
Other	ST6GALNAC5
Other	SDHB
Other	UAP1
Other	ARID1A
Other	KPTN
Other	RPS25
Other	NRP2
Other	SPCS2
Other	ITGB1BP1
Other	SENP5
Other	CCDC92
Other	SET
Other	MAPKAP1
Other	DCAF4
Other	SLIRP
Other	DNMT3A
Other	FAM45A
Other	KANSL1
Other	PANK3
Other	CYSTM1
Other	TCP1
Other	ENY2
Other	DNAJC15
Other	SERP1
Other	WASHC3
Other	COPS5
Other	SLC35B1
Other	MAPK8IP1
Other	CSMD2
Other	GTDC1
Other	SV2C
Other	GTF3A
Other	RASL11A
Other	FYTTD1
Other	KIAA1191
Other	SPATA1
Other	ZNF644
Other	PMS2
Other	CBX3
Other	HNRNPA2B1
Other	WIPF3
Other	GLIPR2
Other	CLTA
Other	RECK
Other	DCAF10
Other	BICC1
Other	CISD1
Other	TRIR
Other	ZC3H13
Other	OPTN
Other	PFDN5
Other	LRP1
Other	MORF4L2
Other	LPGAT1
Other	KCNJ2
Other	DNPEP
Other	TTPAL
Other	SRSF6
Other	BCAS4
Other	USP22
Other	HIF3A
Other	ABCC10
Other	MEA1
Other	GLO1
Other	SSR1
Other	ATXN1
Other	MT2A
Other	RPL23
Other	C3
Other	SNRPB
Other	DSTN
Other	MAX
Other	EIF2S2
Other	ERGIC3
Other	CAPNS1
Other	THRA
Other	UXT
Other	RHOT1
Other	COX7C
Other	PIN1
Other	UBR4
Other	UQCR11
Other	MACF1
Other	TUBA4A
Other	AAMP
Other	SEM1
Other	HIP1
Other	DGCR6L
Other	EMC4
Other	IFT22
Other	CALU
Other	PDE11A
Other	SNRPN
Other	DAD1
Other	TEP1
Other	RPS4Y1
Other	PRRG3
Other	APOC1
Other	RPL36
Other	KIF1A
Other	NDUFA10
Other	LSM4
Other	JUND
Other	CAMSAP1
Other	METTL26
Other	EIF2S3
Other	TMEM160
Other	EIF3G
Other	UBE4B
Other	AKAP12
Other	SYNE1
Other	ZNF428
Other	COX4I1
Other	SH3BGRL
Other	RPL27
Other	UBE2D2
Other	ZSWIM4
Other	DHX30
Other	IMMT
Other	TMEM128
Other	VPS13B
Other	FLOT2
Other	PTPRA
Other	MMACHC
Other	AP2M1
Other	TPT1
Other	TCEAL4
Other	MKRN1
Other	AGAP3
Other	LARS
Other	SWAP70
Other	SARAF
Other	NUMB
Other	COX16
Other	EIF2S1
Other	GSTM1
Other	AP2S1
Other	IAH1
Other	NAV1
Other	TIMM17A
Other	RPS15A
Other	ANKRD16
Other	DTNA
Other	TPGS2
Other	TMEM258
Other	PDGFRA
Other	NAA35
Other	GOLM1
Other	TAOK3
Other	MSI1
Other	PNPLA8
Other	MTO1
Other	ORC3
Other	CAPRIN1
Other	CD63
Other	PRPH
Other	GDF11
Other	PKIB
Other	PCNX2
Other	NTPCR
Other	EIF4E2
Other	COX5B
Other	TSGA10
Other	ANKRD36
Other	ISCU
Other	SUCLA2
Other	ITM2B
Other	KDELR2
Other	NUPL2
Other	TTYH3
Other	CIB2
Other	MRPL47
Other	CBWD2
Other	YME1L1
Other	DNAJC1
Other	TXN
Other	PSMB7
Other	RPL35
Other	ARPC5L
Other	PLAA
Other	GRHPR
Other	KLC4
Other	YIPF3
Other	TMEM14B
Other	UQCC2
Other	FLOT1
Other	TPMT
Other	C6orf52
Other	ANKRD42
Other	CCDC90B
Other	PRCP
Other	SORL1
Other	RDX
Other	RPLP1
Other	RTCA
Other	FBXO11
Other	TACC2
Other	ARL3
Other	RPS24
Other	METTL5
Other	SSB
Other	IDH1
Other	OLA1
Other	SENP7
Other	AP3B2
Other	RASGEF1B
Other	FGF2
Other	BBS7
Other	KIAA1109
Other	BMPR1B
Other	RAP1GDS1
Other	CNOT6L
Other	MAPK8IP3
Other	PPFIA2
Other	SNRPF
Other	GLTP
Other	NABP2
Other	C12orf10
Other	SBNO1
Other	SERF2
Other	ZSCAN29
Other	GTF2A2
Other	SRP14
Other	SCAPER
Other	TSPAN3
Other	NTRK3
Other	SEC11A
Other	UQCRC2
Other	NDUFB10
Other	DEF8
Other	NCOR1
Other	COPS3
Other	KSR1
Other	VPS53
Other	SGSM2
Other	SSH2
Other	ABCA8
Other	CLTC
Other	SLC13A5
Other	ANAPC11
Other	TBCD
Other	NARF
Other	MBD1
Other	NT5C3B
Other	MIEN1
Other	TXNL4A
Other	TMEM91
Other	SOD1
Other	APP
Other	AKT1
Other	RPS11
Other	NOSIP
Other	PGD
Other	RPL11
Other	RPS8
Other	ILDR2
Other	MGST3
Other	UFC1
Other	ENSA
Other	EIF2D
Other	JTB
Other	RAB13
Other	TPM3
Other	KCNN3
Other	ILF2
Other	RIT1
Other	ACTA1
Other	CNIH3
Other	ETNK2
Other	RPS27A
Other	WDPCP
Other	TPRKB
Other	SFXN5
Other	UBXN4
Other	HSPD1
Other	NBEAL1
Other	RAB5A
Other	ITGA9
Other	RPL32
Other	TAGLN3
Other	EIF2A
Other	AMT
Other	SLIT2
Other	EIF2B5
Other	CORIN
Other	OCIAD2
Other	KLHL8
Other	SNCA
Other	CISD2
Other	NDUFS6
Other	RPL37
Other	BTF3
Other	ATG12
Other	NHP2
Other	FAM193B
Other	RPL7L1
Other	FAXC
Other	CCT6A
Other	NONO
Other	LPAR4
Other	EBP
Other	RBMX
Other	CETN2
Other	RPL10
Other	SLC25A37
Other	RPL7
Other	NDUFB9
Other	ZCCHC7
Other	CBWD5
Other	POLE3
Other	SURF1
Other	RPL7A
Other	PAXX
Other	MINDY3
Other	RPP30
Other	ADD3
Other	EIF4EBP2
Other	LRRC27
Other	CNNM2
Other	IMMP1L
Other	C11orf49
Other	HIKESHI
Other	NPAT
Other	ROM1
Other	ARID5B
Other	CCT5
Other	TIMM8B
Other	THRB
Other	C12orf45
Other	UBE3B
Other	SLC2A13
Other	CSNK1G3
Other	NDUFC2
Other	KIN
Other	SLC25A4
Other	SERP2
Other	PABPC3
Other	TIAL1
Other	DCLRE1C
Other	NMT2
Other	TRIM36
Other	PAN3
Other	HNRNPDL
Other	CDYL
Other	CAST
Other	SMARCA5
Other	HNRNPU
Other	ASAP1
Other	RMND5A
Other	PTPRD
Other	KCNJ16
Other	THY1
Other	JPH3
Other	TOMM70
Other	OBSCN
Other	PDLIM3
Other	ELOC
Other	TMSB4Y
Other	MPPE1
Other	DBI
Other	OXA1L
Other	TTN
Other	FAM126B
Other	PSD3
Other	GNAQ
Other	RWDD2B
Other	CCT8
Other	RPL30
Other	BAG4
Other	EIF4A2
Other	SYN2
Other	NRG1
Other	USF1
Other	DEDD
Other	NDUFS2
Other	IFNGR2
Other	SON
Other	ADIPOR1
Other	PSMD4
Other	PSMB4
Other	MED8
Other	CHCHD6
Other	TPPP3
Other	FAM131B
Other	ABR
Other	SSU72
Other	ZNF362
Other	VMA21
Other	NDUFV3
Other	PRMT2
Other	ST6GALNAC6
Other	TAOK1
Other	FDPS
Other	VPS28
Other	ZNF333
Other	AP3S1
Other	FBXO27
Other	LSM12
Other	RPL26
Other	CMPK1
Other	RBBP4
Other	FAAP20
Other	ARPC5
Other	BPNT1
Other	BROX
Other	MRPL55
Other	DPY30
Other	SCNM1
Other	MRPS18C
Other	ABRAXAS1
Other	NAXE
Other	ARPC2
Other	SSR2
Other	THOC7
Other	PSMD6
Other	RPL9
Other	RCHY1
Other	MEAF6
Other	RPL39L
Other	HSPA4L
Other	RAD54L2
Other	C5orf63
Other	NDUFS4
Other	RHOBTB3
Other	UQCRQ
Other	SFXN1
Other	FABP5
Other	CTSB
Other	ADCY1
Other	SUN1
Other	CDK5
Other	ALDH7A1
Other	YWHAZ
Other	BAALC
Other	NIPSNAP3B
Other	DYNLT3
Other	GAPVD1
Other	SLITRK5
Other	ARHGAP12
Other	CFL2
Other	SUGT1
Other	VDAC2
Other	SPACA9
Other	HPRT1
Other	FUNDC2
Other	PACSIN3
Other	TTC7B
Other	TAF1D
Other	GPR176
Other	NDUFB8
Other	CKB
Other	DPCD
Other	LARP6
Other	FRS2
Other	CCT2
Other	PCBD1
Other	ARIH1
Other	ANAPC16
Other	RPL27A
Other	CDYL2
Other	HDGFL3
Other	SEC11C
Other	B2M
Other	ANKDD1A
Other	STAT6
Other	SCG5
Other	CCNDBP1
Other	SNRPD1
Other	GOLGA2
Other	FBXO22
Other	KLHL26
Other	MVD
Other	TRAPPC2L
Other	RPL13
Other	TUBA1C
Other	EEF2
Other	UBXN6
Other	ZNF444
Other	ZNF83
Other	ABCA3
Other	RPSA
Other	LTBP3
Other	COPS6
Other	RAB4A
Other	SETD5
Other	ZCCHC4
Other	DNAJC7
Other	KIF5C
Other	SLC20A2
Other	PKIG
Other	GSTM4
Other	LCMT2
Other	GFM1
Other	DDX19A
Other	RNF181
Other	ENHO
Other	LETM1
Other	FEM1B
Other	HNRNPH1
Other	PARM1
Other	XPO6
Other	NMD3
Other	PLEKHA2
Other	BOLA2B
Other	CENPX
Other	GPS1
Other	DCXR
Other	CTNND2
Other	UBE2E3
Other	NIPA1
Other	RNF150
Other	STX8
Other	UBB
Other	TMED10
Other	LRRN2
Other	PYM1
Other	ARL6IP1
Other	SMAGP
Other	HSPA4
Other	RASA4B
Other	KIF5B
Other	USP32
Other	LSM3
Other	RPS9
Other	NDUFA3
Other	ATP6V0E2
Other	C9orf16
Other	TMEM126A
Other	WIPF2
Other	RSL1D1
Other	NEUROD2
Other	ATF7IP
Other	ANO5
Other	CAMTA1
Other	MLLT3
Other	RPS21
Other	PTEN
Other	SRGAP2C
Other	JMJD1C
Other	SMN1
Other	PAIP1
Other	SPTLC3
Other	B3GALT1
Other	GNB2
Other	COPS9
Other	FIBP
Other	PPP1CA
Other	MRPL52
Other	ZNF738
Other	CBWD1
Other	RPL38
Other	RNASEH2C
Other	LCLAT1
Other	TRMT112
Other	COMMD1
Other	CKS1B
Other	SLC2A14
Other	SMARCC1
Other	NABP1
Other	UQCRH
Other	EIF1
Other	PHC3
Other	RBM4B
Other	UBXN2A
Other	GNG5
Other	RPL4
Other	TMEM167A
Other	NDUFA11
Other	TVP23C
Other	PSMD2
Other	DCTN2
Other	SMAD2
Other	EIF3F
Other	PAAF1
Other	MRPL48
Other	CCDC85B
Other	TOMM5
Other	SMIM19
Other	ZBTB8OS
Other	C8orf59
Other	LRRC37A3
Other	PXMP2
Other	FAM89B
Other	TALDO1
Other	RIMKLA
Other	ZBTB38
Other	C18orf32
Other	RPLP2
Other	NAALADL2
Other	TMEM94
Other	CHID1
Other	GRB2
Other	RPS27
Other	NDUFAF3
Other	PLEC
Other	CTXN1
Other	COX5A
Other	EIF3K
Other	TMTC2
Other	PACS2
Other	PDXDC1
Other	NRXN1
Other	ZADH2
Other	PRKRA
Other	ADGRD2
Other	MIGA1
Other	PPA1
Other	SSR4
Other	PITPNB
Other	TCEAL8
Other	FKRP
Other	NPM1
Other	HIST3H2A
Other	PRKAG1
Other	NOP10
Other	MRPL41
Other	RAD51B
Other	ATP6AP2
Other	KPNA2
Other	GLRX5
Other	MXRA7
Other	SKA2
Other	ANXA2
Other	RPL35A
Other	ZNF320
Other	NAA38
Other	CAMK1D
Other	RGPD6
Other	NPIPA1
Other	MRPL54
Other	NDUFB1
Other	KLHL25
Other	NUDT14
Other	AC138969.1
Other	ACTG1
[truncated: 194 more rows]

## Sheet: Fisher's_exact_test
	Human axonal transcriptome		Synaptic bouton proteome		Polysome neuropil		Monosome neuropil		Monosome soma		Polysome soma
	p-value	Bonferroni	p-value	Bonferroni	p-value	Bonferroni	p-value	Bonferroni	p-value	Bonferroni	p-value	Bonferroni
RNA Down, TE Up	9.75e-10	3.51e-08	0.863205	1	0.113814	1	0.974035	1	0.85658	1	0.000143901	0.00518044
RNA Up, TE Down	7.67e-06	0.00027612	0.56626	1	0.922432	1	3.42e-07	1.2312e-05	6.79e-08	2.4444e-06	0.987679	1
Translationally induced	1.37e-44	4.932e-43	4.38e-06	0.00015768	0.0339717	1	0.98793	1	0.965379	1	2.32e-06	8.352e-05
Up-regulated	0.000257805	0.00928098	2.03e-08	7.308e-07	0.000308932	0.0111216	1.61e-09	5.796e-08	0.0160821	0.578956	1.07e-06	3.852e-05
Down-regulated	1	1	0.987652	1	0.0786897	1	0.948333	1	0.918696	1	0.942023	1
Translationally repressed	0.038154	1	0.938192	1	0.999118	1	0.0198088	0.713115	9.01e-06	0.00032436	0.998512	1
