# Supplementary material for: Genome-wide translation control analysis of developing human neurons
Source: Mol Brain. 2022 Jun 15;15:55. doi: 10.1186/s13041-022-00940-9 (PMC9199153; doi:10.1186/s13041-022-00940-9)
Supplement: Supplementary file 11 — Additional file 11: Table S4. Translation efficiency of the translation-regulated genes found in our dataset in comparison with published data with cells in different stages of differentiation. [file 13041_2022_940_MOESM11_ESM.xlsx]

## Sheet: metabolism
				Riboseq_S14_S0			Rnaseq_S14_S0			Riboseq_S0_Rnaseq_S0			Riboseq_S14_Rnaseq_S14			TE_LRT_S0_S14			TE_wald_S0_S14			Raw Counts								Normalized Counts								Trapseq_Neuron_NPC			Rnaseq_Neuron_NPC			Trapseq_NPC_Rnaseq_NPC			Trapseq_Neuron_Rnaseq_Neuron
ensembl_id	external_gene_name	description	gene_biotype	log2FoldChange	pvalue	padj	log2FoldChange	pvalue	padj	log2FoldChange	pvalue	padj	log2FoldChange	pvalue	padj	log2FoldChange	pvalue	padj	log2FoldChange	pvalue	padj	SRR5680917	SRR5680918	SRR5680919	SRR5680920	SRR5680921	SRR5680922	SRR5680923	SRR5680924	SRR5680917	SRR5680918	SRR5680919	SRR5680920	SRR5680921	SRR5680922	SRR5680923	SRR5680924	log2FoldChange	pvalue	padj	log2FoldChange	pvalue	padj	log2FoldChange	pvalue	padj	log2FoldChange	pvalue	padj
ENSG00000014641	MDH1	malate dehydrogenase 1 [Source:HGNC Symbol;Acc:HGNC:6970]	protein_coding	-0.553738	0.0138901	0.0494308	0.153744	0.494307	0.598916	0.961157	1.86682e-05	0.000154708	0.253676	0.260559	0.510697	-0.707481	0.0263794	0.419249	-0.707481	0.0261997	0.631759	3906	2037	1872	3878	1397	2208	2891	1396	3823.65	3034.71	1438.9	2083.36	2641.24	2037.79	1986.61	1933.29	0.856902	3.69166e-05	0.000180045	0.975887	2.69653e-06	1.66403e-05	0.355179	0.118783	0.399189	0.236194	0.203742	0.397108
ENSG00000062485	CS	citrate synthase [Source:HGNC Symbol;Acc:HGNC:2422]	protein_coding	0.265213	0.101652	0.238928	0.0207344	0.897318	0.907175	0.0442724	0.783343	0.9147	0.288751	0.0741124	0.160974	0.244479	0.283962	1	0.244479	0.283974	0.999724	2700	1529	2193	4895	1252	2050	4114	1722	2242.82	2222.69	2045.16	2283.54	2584.24	2780.7	2268.27	2123.38	0.09535	0.575184	0.940494	0.0390276	0.818706	0.952185	-0.0463073	0.803662	0.976826	0.0100152	0.947624	0.970298
ENSG00000065154	OAT	ornithine aminotransferase [Source:HGNC Symbol;Acc:HGNC:8091]	protein_coding	0.0562743	0.785975	0.908465	0.0477853	0.817846	0.858112	0.972221	2.53139e-06	2.37365e-05	0.98071	2.44621e-06	2.12013e-05	0.00848902	0.976902	1	0.00848902	0.976906	0.999724	1499	694	651	1317	559	975	1185	545	1377.26	1007.13	619.891	597.978	1233.17	1249.97	619.528	639.399	0.658214	0.000911005	0.00303155	1.19323	1.98757e-09	1.29675e-08	0.317171	0.145728	0.412594	-0.217843	0.219072	0.508304
ENSG00000067225	PKM	pyruvate kinase M1/2 [Source:HGNC Symbol;Acc:HGNC:9021]	protein_coding	-1.17489	1.33531e-08	1.87008e-07	-0.965536	2.97715e-06	2.23573e-05	0.691715	0.000812278	0.00384326	0.482356	0.0197177	0.0680615	-0.209359	0.473954	1	-0.209359	0.473909	0.999724	34514	20723	23059	62221	6003	12457	20989	11654	36299.5	35048.6	19337.1	24833.4	13432.9	18162.8	9884.46	12739.9	-1.4995	1.40447e-07	9.5321e-07	-0.914941	0.00131785	0.00389722	0.282488	0.365183	0.728476	-0.302075	0.235881	0.480768
ENSG00000067829	IDH3G	isocitrate dehydrogenase 3 (NAD(+)) gamma [Source:HGNC Symbol;Acc:HGNC:5386]	protein_coding	0.429784	0.0512871	0.117673	0.439358	0.0470833	0.0909538	0.974792	1.03599e-05	0.000107262	0.965219	1.22527e-05	9.92277e-05	-0.00957344	0.975536	1	-0.00957344	0.975552	0.999724	906	475	348	936	473	863	953	441	824.209	694.905	336.589	434.685	950.517	1096.25	523.161	526.429	0.295663	0.194319	0.302867	0.26157	0.252902	0.336039	0.22643	0.365482	0.740755	0.260523	0.201643	0.380359
ENSG00000081181	ARG2	arginase 2 [Source:HGNC Symbol;Acc:HGNC:664]	protein_coding	2.2301	1.73718e-14	4.62759e-13	2.52679	4.30207e-18	1.63092e-16	0.878859	0.00388885	0.0132842	0.582167	0.0356978	0.0708819	-0.296692	0.470463	1	-0.296692	0.471122	0.999724	145	69	61	152	261	478	678	303	141.166	95.2022	59.0158	69.5685	513.703	602.077	367.681	378.913	3.0513	2.30541e-23	4.36577e-22	3.15336	1.30632e-24	2.60748e-23	0.412985	0.223047	0.592102	0.31092	0.252465	0.536515
ENSG00000091483	FH	fumarate hydratase [Source:HGNC Symbol;Acc:HGNC:3700]	protein_coding	-0.4053	0.0298137	0.0879544	-0.382434	0.0394822	0.0826301	0.549512	0.0029202	0.0116983	0.526646	0.00500148	0.0179574	-0.0228665	0.930756	1	-0.0228665	0.930779	0.999724	1870	965	931	2174	588	870	1478	580	1561.48	1384.33	954.619	1057.92	1140.41	1086.54	823.068	719.401	-0.587643	0.00155725	0.00495376	-0.225782	0.225175	0.428283	0.319671	0.115949	0.440398	-0.0421905	0.800238	1
ENSG00000100412	ACO2	aconitase 2 [Source:HGNC Symbol;Acc:HGNC:118]	protein_coding	0.186134	0.296318	0.517792	0.0681503	0.70221	0.772788	0.750015	2.49053e-05	0.000198962	0.867998	1.16754e-06	1.48264e-05	0.117984	0.639663	0.986318	0.117984	0.639735	0.999724	2417	1305	1116	2636	1034	1896	2232	1060	2087.91	1890.74	1112.02	1252.78	2074.05	2450.8	1229.08	1252.62	0.390822	0.0263295	0.071764	0.868297	8.36786e-07	4.15205e-06	0.358745	0.0631875	0.268951	-0.11873	0.450274	0.756354
ENSG00000102144	PGK1	phosphoglycerate kinase 1 [Source:HGNC Symbol;Acc:HGNC:8896]	protein_coding	-2.77532	1.22367e-35	2.14923e-33	-2.66823	4.17799e-33	4.37452e-31	0.648377	0.00353042	0.0167224	0.541286	0.0152475	0.0550285	-0.107091	0.733801	1	-0.107091	0.733793	0.999724	59125	29805	30520	67676	2835	6990	7516	4892	51968	45822.1	30197.5	32192.8	5756.13	8521.23	4042.93	5777.15	-0.271605	0.247931	0.477935	0.143364	0.542167	0.833371	0.381801	0.138237	0.425569	-0.0331684	0.874703	1
ENSG00000105220	GPI	glucose-6-phosphate isomerase [Source:HGNC Symbol;Acc:HGNC:4458]	protein_coding	-0.581993	0.00130485	0.0060051	-0.553202	0.00219895	0.0083568	0.821337	5.29028e-06	4.81953e-05	0.792547	1.23421e-05	0.00012238	-0.0287908	0.910368	1	-0.0287908	0.910372	0.999724	8008	4917	4679	11375	1995	3949	5612	3007	7519.79	8044.97	3976.86	4828.02	4667.83	5723.35	2814.47	3190.12	0.933252	5.67218e-09	4.5547e-08	1.08624	1.21278e-11	1.0003e-10	0.0486115	0.781987	0.900977	-0.104375	0.46578	0.658499
ENSG00000105953	OGDH	oxoglutarate dehydrogenase [Source:HGNC Symbol;Acc:HGNC:8124]	protein_coding	-0.651859	0.00632981	0.0238845	-0.285111	0.229727	0.370988	0.929518	8.68883e-05	0.000513563	0.56277	0.0186819	0.0543337	-0.366747	0.276309	1	-0.366747	0.276026	0.999724	2011	1104	1144	2502	592	811	1806	726	2174.63	1716.24	1006.11	1037.55	1510.16	977.921	918.811	756.697	-0.0526492	0.789754	1	0.262287	0.184606	0.356089	0.109384	0.613379	0.774941	-0.205553	0.244593	0.54306
ENSG00000109107	ALDOC	aldolase, fructose-bisphosphate C [Source:HGNC Symbol;Acc:HGNC:418]	protein_coding	-1.67103	3.8949e-10	6.19925e-09	-1.48537	2.29418e-08	2.09439e-07	0.691739	0.00858217	0.0379176	0.506081	0.0604871	0.126741	-0.185659	0.622256	1	-0.185659	0.622171	0.999724	2161	1305	1137	2735	252	605	625	463	1969.95	1983.21	1138.97	1307.34	489.284	747.933	333.239	545.381	-1.49344	0.0025458	0.00797335	-1.28328	0.00961726	0.0195752	0.309277	0.56771	0.917086	0.0991098	0.823563	0.905391
ENSG00000111674	ENO2	enolase 2 [Source:HGNC Symbol;Acc:HGNC:3353]	protein_coding	0.282374	0.152916	0.301802	0.210438	0.288561	0.424224	1.01806	2.65435e-07	4.37168e-06	1.09	3.70725e-08	6.57305e-07	0.0719364	0.797178	1	0.0719364	0.797177	0.999724	4542	2325	1458	3398	1842	3888	2835	1643	3577.47	3093.92	1583.4	1710.63	3583.04	4528.39	1673.64	2143.72	2.12149	4.41459e-25	1.18161e-23	2.50473	3.23235e-34	1.55059e-32	0.329399	0.143763	0.467942	-0.0538426	0.768491	1
ENSG00000116649	SRM	spermidine synthase [Source:HGNC Symbol;Acc:HGNC:11296]	protein_coding	-0.269676	0.235632	0.412259	-0.100316	0.655168	0.640096	0.428322	0.0565977	0.10748	0.258962	0.254656	0.423868	-0.16936	0.596406	1	-0.16936	0.596202	0.999724	759	537	542	1352	359	515	983	465	748.386	819.116	534.875	627.507	754.411	551.386	537.744	548.427	0.286413	0.323009	0.520158	0.0278594	0.923627	1	0.357327	0.260962	0.636902	0.61588	0.0176769	0.0701156
ENSG00000120053	GOT1	glutamic-oxaloacetic transaminase 1 [Source:HGNC Symbol;Acc:HGNC:4432]	protein_coding	-0.761541	0.000572471	0.00404419	-0.67701	0.00228738	0.0072267	0.995527	5.07582e-06	4.08407e-05	0.910996	5.0576e-05	0.000378588	-0.0845309	0.787294	1	-0.0845309	0.787302	0.999724	1380	663	563	1075	287	540	558	288	1177.59	948.083	556.076	512.339	564.614	688.049	316.495	352.649	0.828229	0.000129759	0.000467123	1.05413	1.19061e-06	5.78032e-06	0.306036	0.198289	0.463514	0.0801307	0.678399	0.699751
ENSG00000125166	GOT2	glutamic-oxaloacetic transaminase 2 [Source:HGNC Symbol;Acc:HGNC:4433]	protein_coding	0.330281	0.0618462	0.151213	0.151857	0.390821	0.477247	0.813065	4.08953e-06	3.59998e-05	0.99149	2.25709e-08	3.79098e-07	0.178424	0.475775	1	0.178424	0.475759	0.999724	1680	1034	830	1874	827	1393	1689	764	1486.51	1417.03	790.304	861.343	1951.88	1704.69	939.578	895.997	-0.229696	0.147802	0.276531	0.141353	0.373741	0.621059	0.175258	0.313481	0.515422	-0.195791	0.16841	0.430351
ENSG00000134333	LDHA	lactate dehydrogenase A [Source:HGNC Symbol;Acc:HGNC:6535]	protein_coding	-1.78275	2.89015e-13	6.8808e-12	-1.8769	1.53149e-14	3.68463e-13	0.833329	0.000633548	0.00327402	0.927482	0.000149313	0.00107972	0.0941525	0.785173	1	0.0941525	0.785167	0.999724	33756	20912	15996	36580	2990	8016	6376	4367	28713.7	29181.8	15158.7	17333	6400.38	10418.7	3525.34	5326.09	-0.00801999	0.972512	1	0.217727	0.351063	0.527277	0.425031	0.0958119	0.402606	0.199284	0.339647	0.641373
ENSG00000135821	GLUL	glutamate-ammonia ligase [Source:HGNC Symbol;Acc:HGNC:4341]	protein_coding	-0.227444	0.205244	0.374567	-0.220784	0.215839	0.354486	0.708625	7.22395e-05	0.000520415	0.701965	9.11033e-05	0.000700496	-0.00666022	0.979007	1	-0.00666022	0.979006	0.999724	4779	2609	4632	9789	1729	2436	7421	2842	5773.32	4944.49	3190.7	3369.06	4982.19	4181.87	3058.02	2568.64	-2.31443	2.58998e-29	8.93161e-28	-2.17347	5.07507e-26	1.51024e-24	0.21452	0.340864	0.707901	0.0735593	0.690428	0.953858
ENSG00000143252	SDHC	succinate dehydrogenase complex subunit C [Source:HGNC Symbol;Acc:HGNC:10682]	protein_coding	-0.53011	0.00957568	0.0330829	-0.227118	0.280534	0.380239	2.84241	2.09646e-43	2.53461e-40	2.53942	7.28891e-34	2.8543e-31	-0.302992	0.302274	1	-0.302992	0.301968	0.999724	1993	1098	418	750	619	846	642	269	2264.41	2058.28	319.93	284.118	1715.27	1288.13	259.58	255.34	-0.297779	0.162457	0.297618	-0.596665	0.00540547	0.0136458	0.49301	0.0349685	0.231922	0.791896	3.64898e-05	0.000561209
ENSG00000146701	MDH2	malate dehydrogenase 2 [Source:HGNC Symbol;Acc:HGNC:6971]	protein_coding	-0.118269	0.508181	0.760953	0.162368	0.363869	0.543713	0.672367	0.000160934	0.000954207	0.39173	0.0289744	0.0762415	-0.280636	0.266956	0.919823	-0.280636	0.26701	0.999724	2789	1533	1123	2716	941	1725	2354	974	2106.38	1972.41	1181.37	1375.99	1726.81	2028.59	1441.59	1423.08	-0.0943552	0.52863	0.877395	0.113548	0.44954	0.609612	0.427453	0.00924435	0.0967017	0.21955	0.101775	0.281103
ENSG00000149925	ALDOA	aldolase, fructose-bisphosphate A [Source:HGNC Symbol;Acc:HGNC:414]	protein_coding	-1.64414	8.7684e-16	2.76796e-14	-1.52912	7.20607e-14	1.55535e-12	0.538318	0.00835237	0.0271674	0.423292	0.038589	0.0961734	-0.115025	0.690647	1	-0.115025	0.690642	0.999724	32334	20109	16661	44544	4182	9356	11182	6568	29498.8	28902.8	17412.1	22798.3	7963.63	10715.7	6227.49	7709.48	-0.587047	0.064973	0.156828	-0.490841	0.122911	0.225985	0.354104	0.309543	0.573698	0.257898	0.364851	0.626607
ENSG00000159423	ALDH4A1	aldehyde dehydrogenase 4 family member A1 [Source:HGNC Symbol;Acc:HGNC:406]	protein_coding	0.564464	0.0487719	0.141139	0.339844	0.22798	0.406575	0.614361	0.0309908	0.0588956	0.838982	0.00308882	0.012149	0.22462	0.575923	1	0.22462	0.576222	0.999724	215	128	140	324	126	242	344	154	217.282	194.108	130.043	138.734	287.706	320.427	181.109	158.721	-0.518705	0.0540499	0.0743997	-0.270152	0.318881	0.402199	0.319656	0.278123	0.863817	0.0711025	0.769897	0.855686
ENSG00000171314	PGAM1	phosphoglycerate mutase 1 [Source:HGNC Symbol;Acc:HGNC:8888]	protein_coding	-1.06987	5.57136e-06	5.02736e-05	-1.06436	6.09249e-06	4.28266e-05	0.66481	0.00468154	0.0168005	0.659294	0.00517314	0.0225043	-0.0055163	0.986782	1	-0.0055163	0.986781	0.999724	12145	8345	7079	21034	2207	5027	6319	3940	11647.1	13131.9	6427.64	9198.19	4893.29	6904.39	3162.21	4314.78	-0.465845	0.0933067	0.212255	-0.391024	0.159179	0.341904	0.446035	0.14245	0.402421	0.371214	0.135119	0.305418
ENSG00000182054	IDH2	isocitrate dehydrogenase (NADP(+)) 2, mitochondrial [Source:HGNC Symbol;Acc:HGNC:5383]	protein_coding	-0.399172	0.0330719	0.102955	-0.255072	0.171979	0.293701	1.43394	1.33615e-14	8.96927e-13	1.28984	6.62502e-12	2.43177e-10	-0.1441	0.585824	1	-0.1441	0.585876	0.999724	3434	2048	2019	4673	1077	1728	2807	1139	3722.8	4079.95	1264.14	1620.81	2773.8	3138.34	1269.94	1147.57	-1.31403	9.842e-06	5.24566e-05	-1.17335	7.97309e-05	0.000311997	0.245602	0.450416	0.768278	0.104925	0.693569	0.823432
ENSG00000204370	SDHD	succinate dehydrogenase complex subunit D [Source:HGNC Symbol;Acc:HGNC:10683]	protein_coding	-0.906315	0.000278701	0.0013765	-0.350271	0.158021	0.300595	1.09235	7.57795e-06	5.0998e-05	0.536308	0.0343025	0.0686121	-0.556044	0.114116	0.942684	-0.556044	0.113952	0.964951	649	329	272	522	151	239	416	159	596.087	506.886	280.305	239.378	301.584	288.41	210.889	194.598	-1.09654	1.13379e-05	5.22019e-05	-1.09692	1.50459e-05	5.74274e-05	0.512686	0.0603153	0.380625	0.51306	0.0246451	0.0659523
	Blair
	Rodrigues
	Lins
[truncated: 79 more columns]

## Sheet: synapse
				Riboseq_S14_S0			Rnaseq_S14_S0			Riboseq_S0_Rnaseq_S0			Riboseq_S14_Rnaseq_S14			TE_LRT_S0_S14			TE_wald_S0_S14			Raw Counts								Normalized Counts								Trapseq_Neuron_NPC			Rnaseq_Neuron_NPC			Trapseq_NPC_Rnaseq_NPC			Trapseq_Neuron_Rnaseq_Neuron
ensembl_id	external_gene_name	description	gene_biotype	log2FoldChange	pvalue	padj	log2FoldChange	pvalue	padj	log2FoldChange	pvalue	padj	log2FoldChange	pvalue	padj	log2FoldChange	pvalue	padj	log2FoldChange	pvalue	padj	SRR5680917	SRR5680918	SRR5680919	SRR5680920	SRR5680921	SRR5680922	SRR5680923	SRR5680924	SRR5680917	SRR5680918	SRR5680919	SRR5680920	SRR5680921	SRR5680922	SRR5680923	SRR5680924	log2FoldChange	pvalue	padj	log2FoldChange	pvalue	padj	log2FoldChange	pvalue	padj	log2FoldChange	pvalue	padj
ENSG00000004399	PLXND1	plexin D1 [Source:HGNC Symbol;Acc:HGNC:9107]	protein_coding	-2.26111	9.20186e-19	3.83569e-17	-2.56724	6.85117e-28	4.51851e-26	-1.15561	5.667e-07	6.28777e-06	-0.849475	0.00103008	0.00465498	0.306132	0.379452	1	0.306132	0.377547	0.999724	1694	737	2223	3688	66	119	621	303	956.129	874.593	2298.94	1784.62	232.731	160.34	307.971	383.647	-4.47195	2.96587e-138	3.31782e-135	-4.12323	1.48781e-117	9.13454e-115	0.0742928	0.69199	0.911025	-0.274434	0.105578	0.234319
ENSG00000005249	PRKAR2B	protein kinase cAMP-dependent type II regulatory subunit beta [Source:HGNC Symbol;Acc:HGNC:9392]	protein_coding	1.5481	1.97872e-12	4.22681e-11	1.37141	2.67163e-10	3.00475e-09	0.230439	0.298871	0.392098	0.40713	0.0585973	0.136279	0.176692	0.567703	1	0.176692	0.567581	0.999724	405	285	335	688	500	996	1463	739	352.218	420.188	329.925	326.674	991.602	1256.9	804.031	896.094	2.77574	6.99973e-48	5.44387e-46	2.57727	3.10053e-41	2.00273e-39	0.254192	0.228136	0.500139	0.452656	0.00753152	0.0479114
ENSG00000005884	ITGA3	integrin subunit alpha 3 [Source:HGNC Symbol;Acc:HGNC:6139]	protein_coding	-2.86603	8.23628e-17	2.92888e-15	-1.29577	0.00011161	0.000516352	0.230198	0.491131	0.687422	-1.34006	0.000103314	0.000645592	-1.57026	0.00115355	0.152909	-1.57026	0.00108389	0.142183	1964	587	1817	2199	126	170	923	520	2068.53	1059.52	1749.96	923.726	220.108	209.767	458.738	631.105	1.77904	3.71308e-10	2.89315e-09	2.2827	9.92123e-16	1.22981e-14	0.100113	0.748775	0.940638	-0.403547	0.109984	0.318192
ENSG00000006125	AP2B1	adaptor related protein complex 2 subunit beta 1 [Source:HGNC Symbol;Acc:HGNC:563]	protein_coding	0.861288	2.74735e-07	3.08819e-06	0.199392	0.236274	0.358534	1.93067	1.37099e-30	4.54055e-28	2.59257	9.83021e-54	1.43849e-50	0.661896	0.00537832	0.293935	0.661896	0.00532731	0.346524	6949	3734	2520	4299	3933	6403	4754	2159	7034.05	6151.75	1897	1565.29	11602.4	12355	1946.86	2026.23	1.04667	1.39557e-07	9.4743e-07	1.23331	5.51033e-10	4.089e-09	0.000677812	0.997518	0.995783	-0.185962	0.295206	0.55311
ENSG00000006740	ARHGAP44	Rho GTPase activating protein 44 [Source:HGNC Symbol;Acc:HGNC:29096]	protein_coding	0.978563	0.0256432	0.0669881	0.898223	0.022531	0.077067	-0.511977	0.229036	0.402352	-0.431638	0.289626	0.346165	0.0803395	0.89147	1	0.0803395	0.891567	0.999724	31	35	82	224	45	65	339	124	51.387	50.8403	62.1157	82.9152	87.8085	113.304	144.236	126.908	3.39156	1.13049e-28	3.4981e-27	2.97099	3.98206e-22	5.63321e-21	-0.039999	0.906878	1	0.380569	0.15219	0.33204
ENSG00000007516	BAIAP3	BAI1 associated protein 3 [Source:HGNC Symbol;Acc:HGNC:948]	protein_coding	2.20095	8.56712e-19	3.32192e-17	2.10813	6.18232e-19	2.57207e-17	-0.539012	0.0347352	0.0778883	-0.446193	0.0523753	0.101548	0.0928197	0.786922	1	0.0928197	0.787058	0.999724	110	92	121	277	322	562	1213	516	111.992	109.156	147.883	171.993	479.991	535.967	681.571	704.701	0.651055	0.0972896	0.194337	1.39198	0.000401516	0.00105104	0.166461	0.699573	1	-0.574464	0.101137	0.278291
ENSG00000008056	SYN1	synapsin I [Source:HGNC Symbol;Acc:HGNC:11494]	protein_coding	1.99709	6.42381e-13	2.08384e-11	1.9657	3.16573e-12	5.86504e-11	1.48768	1.72946e-07	2.02057e-06	1.51907	3.31951e-08	4.88686e-07	0.0313959	0.936731	1	0.0313959	0.936776	0.999724	562	252	150	328	891	1884	1163	687	576.936	375.409	142.747	196.37	1591.3	2217.91	579.305	752.866	4.68054	2.34279e-79	4.65376e-77	5.77182	3.27351e-110	2.03446e-107	1.20478	3.71102e-05	0.00248778	0.113497	0.58512	0.749077
ENSG00000008086	CDKL5	cyclin dependent kinase like 5 [Source:HGNC Symbol;Acc:HGNC:11411]	protein_coding	0.932628	0.114505	0.250454	0.237407	0.685946	0.775271	-1.94652	0.000962765	0.00633692	-1.2513	0.0334512	0.086334	0.695221	0.404591	1	0.695221	0.403943	0.999724	195	394	2582	4232	365	840	4627	2437	245.47	752.211	2100.24	1737.92	710.445	1189.33	2116.17	2408.47	1.14387	0.000188153	0.000717422	1.35936	8.85328e-06	4.01715e-05	-0.122448	0.715953	0.922564	-0.337943	0.214659	0.410903
ENSG00000008277	ADAM22	ADAM metallopeptidase domain 22 [Source:HGNC Symbol;Acc:HGNC:201]	protein_coding	0.44203	0.182673	0.337625	0.718017	0.0262829	0.0997645	0.06975	0.831612	0.860208	-0.206237	0.528089	0.634284	-0.275987	0.551803	1	-0.275987	0.551196	0.999724	214	132	174	339	123	172	451	244	152.927	205.33	177.71	161.901	184.42	300.199	256.013	302.942	1.52137	2.42809e-17	3.44359e-16	1.60731	3.54193e-19	5.07756e-18	-0.425581	0.0317978	0.192599	-0.51152	0.00127425	0.0123537
ENSG00000008282	SYPL1	synaptophysin like 1 [Source:HGNC Symbol;Acc:HGNC:11507]	protein_coding	-0.690026	0.0124897	0.0397468	-0.585021	0.037992	0.0998499	1.12601	3.84204e-05	0.00021195	1.021	0.00033356	0.00142086	-0.105005	0.790374	1	-0.105005	0.790217	0.999724	682	314	218	370	181	213	228	107	506.606	423.163	238.352	190.139	326.202	253.101	140.891	143.753	-1.87049	1.56795e-07	1.03199e-06	-2.48708	5.18533e-12	3.61969e-11	0.052601	0.891941	1	0.669189	0.040957	0.128575
ENSG00000009694	TENM1	teneurin transmembrane protein 1 [Source:HGNC Symbol;Acc:HGNC:8117]	protein_coding	0.247989	0.353499	0.559427	-0.399571	0.129329	0.213496	-1.08286	4.34501e-05	0.000280183	-0.435297	0.101572	0.209981	0.647559	0.0847987	0.851274	0.647559	0.0844344	0.917562	835	638	2128	2580	420	871	1976	1227	701.595	910.529	2092.75	1320.59	822.184	1086.8	1121.9	1465.75	3.66454	2.42101e-23	5.77394e-22	2.53112	4.85086e-12	5.19788e-11	-1.84509	4.77895e-06	0.000395807	-0.711677	0.0295871	0.107129
ENSG00000010810	FYN	FYN proto-oncogene, Src family tyrosine kinase [Source:HGNC Symbol;Acc:HGNC:4037]	protein_coding	-0.391435	0.0738555	0.186574	-0.164874	0.446635	0.623154	-0.835249	0.000120517	0.000746985	-1.06181	1.16435e-06	1.489e-05	-0.226561	0.462038	1	-0.226561	0.462041	0.999724	2124	1471	2997	6696	701	1454	4809	2070	1705.41	2019.39	3204.4	3436.64	1109.09	1725.28	3040.99	2882.73	-0.0636183	0.688511	1	0.0748293	0.637667	0.999361	0.23961	0.168161	0.525198	0.101163	0.476609	0.818023
ENSG00000011275	RNF216	ring finger protein 216 [Source:HGNC Symbol;Acc:HGNC:21698]	protein_coding	0.845894	8.39329e-05	0.000539997	-0.471257	0.0264013	0.0606575	0.472979	0.0260296	0.0638075	1.79013	7.91647e-17	5.45433e-15	1.31715	1.4111e-05	0.00705293	1.31715	1.30748e-05	0.00755899	1147	682	918	1818	418	648	1533	667	935.628	1017.75	763.81	644.498	1476.93	2028.9	497.2	517.726	0.112192	0.419071	0.635797	0.357357	0.0100509	0.0243589	-0.140372	0.355984	0.719761	-0.385537	0.00190766	0.0167004
ENSG00000011347	SYT7	synaptotagmin 7 [Source:HGNC Symbol;Acc:HGNC:11514]	protein_coding	2.65218	2.38219e-08	2.64597e-07	2.55186	6.39618e-09	1.00219e-07	0.458147	0.356636	0.498704	0.558466	0.178021	0.242629	0.100319	0.876959	1	0.100319	0.87683	0.999724	23	14	24	46	66	135	275	175	26.4816	30.6828	21.3576	19.9767	149.622	204.74	103.054	139.282	3.09572	1.88248e-18	2.60386e-17	3.08723	5.20109e-18	5.86256e-17	0.438326	0.267799	0.644009	0.446817	0.148689	0.357403
ENSG00000011677	GABRA3	gamma-aminobutyric acid type A receptor alpha3 subunit [Source:HGNC Symbol;Acc:HGNC:4077]	protein_coding	3.74728	4.08777e-23	2.22314e-21	4.02243	6.1789e-26	7.46242e-24	0.82847	0.0535045	0.0927872	0.553323	0.0876998	0.149115	-0.275147	0.609292	1	-0.275147	0.608839	0.999724	30	21	16	33	221	244	446	209	25.5725	30.5408	15.6712	15.5963	437.079	310.605	251.426	256.615	7.77114	7.04805e-11	3.39629e-10	6.41024	7.02226e-13	5.35575e-12	-1.40801	0.308187	1	-0.0471159	0.932445	1
ENSG00000013810	TACC3	transforming acidic coiled-coil containing protein 3 [Source:HGNC Symbol;Acc:HGNC:11524]	protein_coding	-1.67988	2.12327e-12	4.71549e-11	-1.20876	5.1927e-07	4.48683e-06	1.43576	1.08275e-09	3.33027e-08	0.964638	7.88749e-05	0.000559189	-0.471119	0.165091	0.938062	-0.471119	0.165058	0.999724	2506	1250	732	1258	323	431	615	195	2066.81	1676.07	758.639	627.571	651.077	520.892	346.189	248.707	-4.27232	4.72296e-28	1.10412e-26	-4.83989	3.91753e-35	1.08156e-33	-0.180726	0.666152	0.843226	0.38684	0.281546	0.406763
ENSG00000018236	CNTN1	contactin 1 [Source:HGNC Symbol;Acc:HGNC:2171]	protein_coding	3.58625	1.59987e-17	5.69765e-16	3.51544	5.33279e-18	2.00528e-16	0.377774	0.391292	0.517951	0.448583	0.244108	0.335382	0.0708087	0.90462	1	0.0708087	0.903699	0.999724	50	29	34	90	367	484	923	688	34.5848	86.776	38.2041	46.4171	499.343	832.812	377.187	599.534	7.06157	1.05561e-70	1.80049e-68	7.30795	2.60029e-70	3.29958e-68	0.20232	0.659431	0.839639	-0.0440589	0.897498	1
ENSG00000021645	NRXN3	neurexin 3 [Source:HGNC Symbol;Acc:HGNC:8010]	protein_coding	2.05416	2.85874e-07	3.35154e-06	2.02935	2.62049e-07	3.61263e-06	0.794612	0.0528861	0.108788	0.819429	0.0325986	0.0863963	0.0248165	0.964754	1	0.0248165	0.964761	0.999724	60	69	47	145	268	311	609	258	86.8816	123.615	40.209	79.4616	559.584	315.825	238.324	255.646	2.82052	2.555e-05	9.9362e-05	3.43907	3.09718e-07	1.35463e-06	0.150451	0.838554	1	-0.468091	0.43222	0.610471
ENSG00000022840	RNF10	ring finger protein 10 [Source:HGNC Symbol;Acc:HGNC:10055]	protein_coding	0.281486	0.211313	0.393374	0.182709	0.404538	0.488996	-0.877748	7.05222e-05	0.000487508	-0.778972	0.000493795	0.00249686	0.0987762	0.753394	1	0.0987762	0.753283	0.999724	920	717	1463	3166	309	656	2854	1355	640.043	889.473	1331.54	1471.13	931.208	923.559	1389.2	1797.61	1.22631	1.00672e-06	6.28765e-06	1.01124	5.59728e-05	0.000224036	0.154759	0.573541	0.872562	0.369829	0.0990462	0.276469
ENSG00000030582	GRN	granulin precursor [Source:HGNC Symbol;Acc:HGNC:4601]	protein_coding	-0.52938	0.0263619	0.103587	-0.466375	0.0480728	0.0915195	0.791462	0.000733877	0.00285691	0.728456	0.00239156	0.00873739	-0.0630053	0.850977	1	-0.0630053	0.850988	0.999724	1731	767	614	1457	392	285	955	474	1264.96	947.011	630.652	648.614	899.94	634.948	451.908	474.705	-1.61862	4.24322e-10	2.82846e-09	-1.14359	1.04881e-05	3.66105e-05	-0.0194126	0.945334	0.981202	-0.494444	0.0339631	0.113182
ENSG00000033122	LRRC7	leucine rich repeat containing 7 [Source:HGNC Symbol;Acc:HGNC:18531]	protein_coding	2.09477	2.30827e-09	2.92564e-08	1.01514	0.00287867	0.0109195	-1.2336	0.000417056	0.00169513	-0.153962	0.652292	0.742111	1.07964	0.0276546	0.631676	1.07964	0.0271985	0.638356	116	161	454	642	242	540	1200	687	115.421	193.428	437.298	288.837	467.752	846.027	625.508	840.148	2.87235	3.13716e-25	7.03101e-24	2.41789	1.5589e-18	2.12363e-17	-0.758328	0.0124953	0.134642	-0.303869	0.215486	0.50301
ENSG00000034677	RNF19A	ring finger protein 19A, RBR E3 ubiquitin protein ligase [Source:HGNC Symbol;Acc:HGNC:13432]	protein_coding	0.478197	0.0700242	0.152885	0.288457	0.264111	0.411762	-0.611133	0.0190828	0.0651625	-0.421393	0.107143	0.219436	0.18974	0.607932	1	0.18974	0.60741	0.999724	660	374	764	1419	299	539	1569	783	383.249	612.754	772.144	738.288	735.086	644.539	787.404	1060.86	0.0304598	0.908056	1	0.0627616	0.811993	1	-0.118427	0.682025	0.932656	-0.150729	0.522785	0.683006
ENSG00000038382	TRIO	trio Rho guanine nucleotide exchange factor [Source:HGNC Symbol;Acc:HGNC:12303]	protein_coding	1.03394	4.62189e-07	4.73478e-06	0.974326	1.36599e-06	1.09342e-05	-1.09982	6.86133e-08	1.2913e-06	-1.04021	2.97389e-07	3.47674e-06	0.0596102	0.835873	1	0.0596102	0.835842	0.999724	1246	902	3099	6215	995	1940	11044	5140	1094.86	1471.56	2938.56	2552.23	2288.45	2950.51	5429.02	5354.88	1.51095	3.99464e-06	2.27444e-05	2.00885	8.7976e-10	6.40011e-09	0.249435	0.487228	0.695362	-0.24846	0.396403	0.597436
ENSG00000038427	VCAN	versican [Source:HGNC Symbol;Acc:HGNC:2464]	protein_coding	-0.765364	1.9137e-06	1.6772e-05	-0.822023	2.48936e-07	2.25445e-06	-0.237455	0.136345	0.279062	-0.180796	0.260421	0.513452	0.0566596	0.802328	1	0.0566596	0.802317	0.999724	6502	5418	9224	18997	1763	2539	9978	5098	6611.93	7637.96	8328.74	8467.58	4152.97	4228.45	4421.99	5082.13	-1.84046	2.20244e-05	0.000112998	-1.57337	0.000284526	0.00131273	-0.890431	0.0607905	0.263526	-1.15752	0.00285383	0.0185592
ENSG00000040341	STAU2	staufen double-stranded RNA binding protein 2 [Source:HGNC Symbol;Acc:HGNC:11371]	protein_coding	0.10847	0.568128	0.765239	0.262944	0.163067	0.288514	0.538083	0.00438542	0.014505	0.383608	0.0431329	0.106873	-0.154475	0.563924	1	-0.154475	0.563868	0.999724	1262	690	844	1567	568	993	1479	765	1072.67	1105.19	802.313	699.131	1078.27	1266.08	883.07	916.765	1.10256	1.54786e-09	1.33658e-08	1.24029	1.14928e-11	1.27519e-10	0.0399102	0.842169	0.867126	-0.0978188	0.548344	0.720876
ENSG00000041353	RAB27B	RAB27B, member RAS oncogene family [Source:HGNC Symbol;Acc:HGNC:9767]	protein_coding	2.61139	0.00669352	0.0218595	2.69292	0.0031673	0.020099	0.351124	0.73289	0.826948	0.269591	0.747563	0.724259	-0.0815328	0.9509	1	-0.0815328	0.950996	0.999724	6	3	2	12	18	37	48	34	5.24423	6.6486	1.97565	6.65542	29.7151	40.9727	23.7359	35.4408	5.30173	4.65626e-21	5.20313e-20	5.08127	1.77512e-19	2.11483e-18	-0.240871	0.712143	1	-0.0204048	0.964291	0.952983
ENSG00000041982	TNC	tenascin C [Source:HGNC Symbol;Acc:HGNC:5318]	protein_coding	-0.348738	0.232113	0.377756	0.231741	0.412062	0.591941	0.214482	0.451285	0.465174	-0.365997	0.206437	0.297584	-0.580478	0.153442	0.977524	-0.580478	0.152982	0.999724	623	309	689	1209	177	221	1127	535	516.248	592.714	539.773	415.845	469.008	401.855	704.873	414.504	-2.34531	0.00308772	0.00497615	-2.33424	0.00329816	0.00726317	0.752926	0.382474	1	0.741858	0.301743	0.59233
ENSG00000047579	DTNBP1	dystrobrevin binding protein 1 [Source:HGNC Symbol;Acc:HGNC:17328]	protein_coding	-0.269437	0.441514	0.514052	1.00664	0.00499904	0.0198365	2.17377	8.68737e-10	1.37199e-08	0.897697	0.0112704	0.0313774	-1.27608	0.0110991	0.489379	-1.27608	0.0108879	0.457042	209	113	50	120	77	131	150	79	210.091	189.379	42.9855	45.4741	191.994	143.29	90.8297	87.1563	1.93837	1.86603e-13	2.13316e-12	1.86162	3.18635e-12	2.53462e-11	0.351223	0.23111	0.739128	0.427969	0.0673409	0.181888
ENSG00000051128	HOMER3	homer scaffold protein 3 [Source:HGNC Symbol;Acc:HGNC:17514]	protein_coding	-0.953723	3.54613e-06	2.65074e-05	-0.901009	4.94098e-06	3.84928e-05	0.529626	0.00675102	0.016193	0.476912	0.0214648	0.051383	-0.0527139	0.853293	1	-0.0527139	0.853266	0.999724	844	529	715	1620	152	289	821	309	872.378	866.364	594.754	609.502	454.642	443.911	315.764	330.078	-2.1793	1.122e-16	1.39003e-15	-2.05949	7.47253e-15	6.71433e-14	0.690244	0.0159244	0.164523	0.570431	0.0171193	0.0686212
ENSG00000058404	CAMK2B	calcium/calmodulin dependent protein kinase II beta [Source:HGNC Symbol;Acc:HGNC:1461]	protein_coding	3.66866	7.39819e-23	4.30802e-21	4.08452	3.57482e-28	3.09561e-26	0.592149	0.141231	0.23765	0.176294	0.602637	0.660149	-0.415855	0.430457	1	-0.415855	0.429169	0.999724	43	37	27	60	260	567	599	410	32.1074	56.7569	25.01	31.4673	461.788	630.217	374.469	597.045	6.07938	6.24054e-94	1.9887e-91	6.94732	4.51856e-100	1.29157e-97	0.716794	0.0695287	0.353046	-0.151152	0.441048	0.619352
ENSG00000059915	PSD	pleckstrin and Sec7 domain containing [Source:HGNC Symbol;Acc:HGNC:9507]	protein_coding	0.493058	0.0529698	0.12805	0.603565	0.0120515	0.036849	-0.525418	0.0361101	0.0802872	-0.635925	0.00934071	0.0244973	-0.110507	0.752277	1	-0.110507	0.75241	0.999724	229	135	422	996	187	406	1531	876	311.121	293.804	420.537	450.536	353.247	495.454	608.478	717.364	1.20764	3.35599e-10	2.54043e-09	1.34894	2.98277e-12	3.16731e-11	0.52429	0.0135214	0.145202	0.382987	0.0251623	0.118758
ENSG00000060237	WNK1	WNK lysine deficient protein kinase 1 [Source:HGNC Symbol;Acc:HGNC:14540]	protein_coding	0.0804819	0.668414	0.849868	0.0780527	0.67626	0.768187	-0.152706	0.414201	0.592444	-0.150277	0.423598	0.721367	0.00242917	0.992688	1	0.00242917	0.992687	0.999724	3632	2839	4429	6988	1626	2554	6032	2582	3122.47	3287.45	4115.92	3013.78	3542.22	3237.36	3652.53	3870.2	-0.301532	0.165528	0.343955	0.0900843	0.678576	0.825893	-0.347522	0.144419	0.438382	-0.739138	0.000144941	0.0024288
ENSG00000060709	RIMBP2	RIMS binding protein 2 [Source:HGNC Symbol;Acc:HGNC:30339]	protein_coding	1.6166	0.000387068	0.00154975	1.69753	7.92876e-05	0.000578022	-0.689243	0.134051	0.190613	-0.770174	0.0701879	0.132344	-0.0809302	0.897148	1	-0.0809302	0.89722	0.999724	44	30	64	182	91	272	649	403	62.963	59.1826	84.8738	111.291	107.037	267.054	259.331	381.493	8.9133	6.19719e-51	4.18399e-49	6.29101	5.42012e-31	1.37063e-29	-2.22063	0.00131213	0.0460707	0.401663	0.330401	0.398852
ENSG00000061918	GUCY1B1	guanylate cyclase 1 soluble subunit beta 1 [Source:HGNC Symbol;Acc:HGNC:4687]	protein_coding	0.593482	0.0436854	0.11204	0.402701	0.170338	0.414505	0.620721	0.0350854	0.0788258	0.811502	0.00567401	0.0171056	0.190781	0.646444	1	0.190781	0.6463	0.999724	322	143	183	272	187	274	376	165	267.44	208.704	183.043	129.957	372.121	349.654	207.867	202.888	2.3266	2.63864e-09	1.88985e-08	2.63258	1.78863e-11	1.44909e-10	0.296883	0.489926	0.79452	-0.0090949	0.979161	0.855186
ENSG00000065000	AP3D1	adaptor related protein complex 3 subunit delta 1 [Source:HGNC Symbol;Acc:HGNC:568]	protein_coding	0.328029	0.0531723	0.138453	0.511036	0.00226934	0.00860055	-0.395636	0.0188333	0.0669612	-0.578644	0.000600624	0.0035961	-0.183008	0.442594	0.992146	-0.183008	0.442598	0.999724	2067	1377	2109	5036	1047	2020	5459	2645	1700.14	1846.45	2127.9	2532.43	2184.65	2264.19	3401.68	3243.2	0.312234	0.0469097	0.118035	0.667746	2.17355e-05	0.0001216	0.315261	0.0671948	0.276585	-0.0402515	0.774571	0.947178
ENSG00000065609	SNAP91	synaptosome associated protein 91 [Source:HGNC Symbol;Acc:HGNC:14986]	protein_coding	3.75275	4.57707e-40	8.2346e-38	3.03337	1.908e-26	1.3143e-24	0.142329	0.633526	0.925453	0.861706	0.00135862	0.00534519	0.719377	0.0747532	0.931015	0.719377	0.0734267	0.881335	143	95	84	154	783	1363	1398	697	113.158	108.745	130.699	76.9365	1750.39	1249.45	757.203	891.851	6.25175	1.2169e-61	1.548e-59	7.23533	1.5097e-80	4.12958e-78	0.691383	0.103113	0.417982	-0.292198	0.372606	0.713764
ENSG00000066032	CTNNA2	catenin alpha 2 [Source:HGNC Symbol;Acc:HGNC:2510]	protein_coding	2.2433	1.93579e-14	5.45737e-13	1.55176	1.19939e-07	1.14389e-06	0.913339	0.0020044	0.00855457	1.60487	3.32365e-08	4.84126e-07	0.691534	0.0959368	0.886142	0.691534	0.0952475	0.936385	733	340	405	584	978	1809	2342	1157	691.877	542.789	452.463	210.7	2719.19	3133.74	960.125	964.736	2.57842	6.15491e-25	1.63287e-23	3.20976	1.77596e-37	1.00141e-35	0.528772	0.0549099	0.249654	-0.102568	0.645033	0.858803
ENSG00000067191	CACNB1	calcium voltage-gated channel auxiliary subunit beta 1 [Source:HGNC Symbol;Acc:HGNC:1401]	protein_coding	2.32999	1.53382e-19	5.76557e-18	1.56861	4.85883e-11	7.68865e-10	-0.504459	0.0505276	0.0941269	0.256916	0.280867	0.403429	0.761375	0.0302757	0.783974	0.761375	0.0301437	0.664853	102	97	262	731	352	614	1916	881	147.801	200.479	209.548	278.703	891.183	847.817	733.279	721.05	2.48645	2.44857e-30	7.61983e-29	2.22807	1.33818e-24	2.7122e-23	-0.169132	0.482807	0.687957	0.0892454	0.64025	0.678397
ENSG00000067560	RHOA	ras homolog family member A [Source:HGNC Symbol;Acc:HGNC:667]	protein_coding	-1.09208	1.37543e-10	2.43368e-09	-0.981609	9.19572e-09	9.89987e-08	1.22338	4.91222e-13	2.53027e-11	1.11291	9.15438e-11	2.83709e-09	-0.110471	0.646791	1	-0.110471	0.646853	0.999724	6846	3574	2155	5153	1353	2114	2283	933	5926.65	5148.9	2205.02	2536.96	2616.91	2580.2	1264.77	1135.49	-1.37122	2.26382e-12	2.53e-11	-1.67476	1.24524e-17	2.04386e-16	0.350711	0.100975	0.369688	0.654249	0.000195023	0.00228826
ENSG00000067715	SYT1	synaptotagmin 1 [Source:HGNC Symbol;Acc:HGNC:11509]	protein_coding	0.723177	0.00055819	0.00295454	0.238474	0.256061	0.350612	1.10197	1.48124e-07	1.88732e-06	1.58668	3.95807e-14	1.47125e-12	0.484704	0.102601	0.938062	0.484704	0.102267	0.945681	1068	628	600	979	563	1119	967	609	982.854	971.896	509.792	403.376	1553.86	1671.17	480.222	596.709	1.81451	8.0048e-25	2.11019e-23	2.1183	4.23962e-33	1.80109e-31	0.262131	0.176809	0.480121	-0.0416523	0.790903	0.959744
ENSG00000067842	ATP2B3	ATPase plasma membrane Ca2+ transporting 3 [Source:HGNC Symbol;Acc:HGNC:816]	protein_coding	2.67085	3.42007e-05	0.000213535	1.74104	0.005328	0.0239294	-0.318134	0.633625	0.832378	0.611672	0.308235	0.425852	0.929805	0.309408	1	0.929805	0.300315	0.999724	12	19	20	43	91	151	262	153	7.61297	50.185	37.2737	26.671	156.764	164.565	110.733	99.5438	1.04233	6.43345e-05	0.000263064	1.02392	7.86254e-05	0.000243354	-0.272582	0.349364	1	-0.254172	0.257713	0.436021
ENSG00000068400	GRIPAP1	GRIP1 associated protein 1 [Source:HGNC Symbol;Acc:HGNC:18706]	protein_coding	0.559399	0.00103135	0.00504975	0.529481	0.00144337	0.00595436	0.890508	1.24477e-07	1.88082e-06	0.920426	4.47601e-08	7.81948e-07	0.0299184	0.900018	1	0.0299184	0.899992	0.999724	1227	734	1732	3972	776	1218	4267	1976	1787.28	1887.01	985.24	995.467	2916.48	2504.25	1423.6	1435.67	0.566671	0.00666126	0.0184041	0.85986	4.0344e-05	0.000155791	0.391694	0.08774	0.316014	0.0985047	0.597769	0.652959
ENSG00000069424	KCNAB2	potassium voltage-gated channel subfamily A regulatory beta subunit 2 [Source:HGNC Symbol;Acc:HGNC:6229]	protein_coding	0.962309	0.0153103	0.0444659	0.864744	0.0255325	0.0851558	0.361984	0.361347	0.503668	0.459549	0.235639	0.304563	0.0975651	0.860145	1	0.0975651	0.860319	0.999724	95	52	54	151	57	128	199	99	78.4435	77.0692	52.8508	67.3518	126.356	174.962	106.038	114.771	1.08383	0.000805858	0.0017342	1.57879	1.60895e-06	6.98042e-06	0.680785	0.0598067	0.918071	0.185833	0.516656	0.664997
ENSG00000070756	PABPC1	poly(A) binding protein cytoplasmic 1 [Source:HGNC Symbol;Acc:HGNC:8554]	protein_coding	0.252761	0.13879	0.28055	-0.508179	0.00289975	0.0101806	0.755691	8.92323e-06	8.38885e-05	1.51663	8.26741e-19	7.75918e-17	0.76094	0.00164306	0.0746717	0.76094	0.00162008	0.18032	5447	2520	3621	6288	2005	2874	3974	1540	4738.45	3968.65	2785.18	2376.58	5220.75	5159.29	1846.98	1779.83	-0.840157	3.55108e-06	2.03959e-05	-0.899289	6.98583e-07	4.67177e-06	-0.22046	0.266508	0.618003	-0.161328	0.320068	0.579841
ENSG00000070808	CAMK2A	calcium/calmodulin dependent protein kinase II alpha [Source:HGNC Symbol;Acc:HGNC:1460]	protein_coding	2.03433	7.27547e-08	6.10316e-07	2.18808	1.2722e-09	2.86521e-08	0.150704	0.693006	0.6512	-0.00304668	0.993177	0.903331	-0.15375	0.768445	1	-0.15375	0.768417	0.999724	76	39	66	174	137	179	441	225	68.4363	64.9915	48.5091	70.988	307.624	241.737	216.343	336.131	1.89347	4.57724e-06	1.74859e-05	2.26726	3.82336e-08	2.01517e-07	0.0901225	0.843468	1	-0.283667	0.435578	0.624241
ENSG00000070831	CDC42	cell division cycle 42 [Source:HGNC Symbol;Acc:HGNC:1736]	protein_coding	-0.220539	0.193714	0.386085	-0.332727	0.0497281	0.11504	0.917406	5.38177e-08	8.59134e-07	1.02959	1.57002e-09	3.79222e-08	0.112188	0.639948	0.988918	0.112188	0.640017	0.999724	2677	1444	1406	2957	918	1584	2006	876	2513.25	2304.58	1257.43	1294.04	1928.01	2205.26	1037.05	988.229	0.679718	0.00208727	0.00747294	0.911271	3.77862e-05	0.000195402	0.481277	0.0469921	0.229398	0.249723	0.205951	0.504534
ENSG00000070961	ATP2B1	ATPase plasma membrane Ca2+ transporting 1 [Source:HGNC Symbol;Acc:HGNC:814]	protein_coding	-0.958636	0.000450141	0.00209922	-0.950443	0.000438549	0.00207929	0.0519278	0.847112	0.875038	0.0437345	0.87328	0.930808	-0.00819333	0.983009	1	-0.00819333	0.982993	0.999724	1380	656	1225	1850	331	434	891	468	1134.83	1070.13	1309.14	822.644	695.887	445.48	537.847	563.558	2.61713	2.78867e-49	2.27619e-47	2.97036	1.02275e-62	1.07249e-60	0.0946274	0.628503	0.874053	-0.258603	0.100449	0.250832
ENSG00000071082	RPL31	ribosomal protein L31 [Source:HGNC Symbol;Acc:HGNC:10334]	protein_coding	0.286036	0.152663	0.310889	-0.174183	0.382425	0.519168	-0.0959052	0.630836	0.843984	0.364314	0.0683104	0.184572	0.460219	0.103366	0.607413	0.460219	0.103213	0.945681	6862	3093	5642	14076	3113	4217	10543	4201	6194.43	4503.29	5185.94	6249.66	7033.33	6019.17	5342.67	4792.6	-1.44117	1.18813e-12	1.35851e-11	-1.94646	9.47309e-22	2.17677e-20	0.452391	0.0416091	0.232022	0.95768	1.39873e-07	5.83315e-06
ENSG00000072062	PRKACA	protein kinase cAMP-activated catalytic subunit alpha [Source:HGNC Symbol;Acc:HGNC:9380]	protein_coding	0.0544507	0.762702	0.891967	-0.609106	0.000682601	0.00308546	1.09168	1.0116e-09	2.42012e-08	1.75524	2.97416e-22	4.38141e-20	0.663557	0.00915893	0.391761	0.663557	0.0090794	0.43451	2249	1446	1591	3348	710	1439	2017	974	2422.43	2595.22	1256.12	1099.49	2443.38	2759.77	716.543	828.793	1.76524	1.8135e-09	1.32272e-08	1.48374	4.41171e-07	2.75194e-06	0.0654817	0.838972	1	0.346983	0.185371	0.374555
ENSG00000072071	ADGRL1	adhesion G protein-coupled receptor L1 [Source:HGNC Symbol;Acc:HGNC:20973]	protein_coding	0.613234	0.00163734	0.00753694	1.05128	3.2774e-08	3.38087e-07	-0.471917	0.014322	0.0437645	-0.909958	2.22546e-06	2.64638e-05	-0.438041	0.107767	0.712529	-0.438041	0.107605	0.948428	963	709	1194	2771	535	1082	4330	2367	813.516	953.826	1214.71	1233.22	1249.68	1446.46	2281.17	2796.2	3.07578	1.66693e-57	1.84393e-55	3.63098	2.00276e-78	4.55979e-76	0.527078	0.0135636	0.119182	-0.0281216	0.868731	0.928257
ENSG00000073969	NSF	N-ethylmaleimide sensitive factor, vesicle fusing ATPase [Source:HGNC Symbol;Acc:HGNC:8016]	protein_coding	0.432668	0.0480637	0.127678	0.380837	0.0841061	0.175469	1.66001	4.26367e-14	1.89069e-12	1.71185	6.35369e-15	2.95957e-13	0.0518312	0.867572	1	0.0518312	0.867498	0.999724	1585	866	565	1182	861	1419	1337	664	1749.75	1346.95	540.56	442.632	2326.74	1863.07	593.583	685.215	1.88334	5.82488e-17	9.27224e-16	2.29224	2.61187e-24	7.00959e-23	0.0847319	0.731856	0.821133	-0.324168	0.106217	0.26061
ENSG00000075340	ADD2	adducin 2 [Source:HGNC Symbol;Acc:HGNC:244]	protein_coding	1.22824	2.71572e-08	3.27043e-07	1.21928	2.89642e-08	2.63728e-07	0.134641	0.543225	0.949631	0.143601	0.512518	0.755759	0.00895971	0.977064	1	0.00895971	0.977065	0.999724	904	674	636	1672	912	1754	2759	1243	710.722	908.379	652.483	817.148	1689.18	2094.25	1558.17	1873.32	2.96373	6.85894e-45	4.84464e-43	3.38083	2.08253e-57	1.81677e-55	0.236287	0.311419	0.683761	-0.180806	0.332259	0.639205
ENSG00000075624	ACTB	actin beta [Source:HGNC Symbol;Acc:HGNC:132]	protein_coding	-0.845841	2.48358e-08	3.12887e-07	-0.77329	3.46759e-07	3.07272e-06	1.67935	1.76682e-28	4.77034e-26	1.6068	3.4122e-26	6.24685e-24	-0.0725505	0.735303	1	-0.0725505	0.735298	0.999724	222704	142893	107156	241497	60600	94796	108749	50780	257213	277669	79538.2	87461.6	157725	139880	46962.5	50749	-0.332767	0.263638	0.506976	-0.143497	0.629786	0.780755	0.158871	0.626128	0.772716	-0.0303994	0.909104	1
ENSG00000075711	DLG1	discs large MAGUK scaffold protein 1 [Source:HGNC Symbol;Acc:HGNC:2900]	protein_coding	-0.66899	0.0011242	0.00547715	-0.730674	0.000244124	0.00106773	0.367395	0.0654015	0.197339	0.429079	0.0364918	0.0927794	0.0616841	0.829339	1	0.0616841	0.829296	0.999724	1026	733	1489	2431	285	441	1426	682	1288.54	1238.45	1108.77	853.176	810.613	779.987	582.42	598.58	-1.24169	6.6868e-09	4.56718e-08	-0.94975	9.17813e-06	4.7665e-05	-0.175252	0.453906	0.685129	-0.467187	0.0150679	0.0820362
ENSG00000075785	RAB7A	RAB7A, member RAS oncogene family [Source:HGNC Symbol;Acc:HGNC:9788]	protein_coding	-0.113081	0.544135	0.726421	0.106868	0.583934	0.70167	2.44025	9.56929e-38	4.85689e-35	2.2203	4.86002e-31	1.43199e-28	-0.219949	0.415154	1	-0.219949	0.415077	0.999724	2149	1118	309	651	797	1274	575	297	1840.53	1582.05	303.535	326.587	1596.06	1571.21	322.426	359.077	1.153	6.12201e-07	3.36152e-06	0.988789	2.00775e-05	7.97758e-05	0.327881	0.196932	0.562256	0.492095	0.0171834	0.0687675
ENSG00000076554	TPD52	tumor protein D52 [Source:HGNC Symbol;Acc:HGNC:12005]	protein_coding	0.0521265	0.877074	0.804793	0.157236	0.635341	1	0.674264	0.0419543	0.0908748	0.569154	0.0912993	0.166925	-0.105109	0.824266	1	-0.105109	0.824056	0.999724	238	118	150	247	99	128	274	118	216.696	173.146	142.578	104.031	225.958	181.145	128.596	145.534	1.2916	4.89896e-06	2.44426e-05	0.905126	0.00147269	0.0036333	0.132211	0.672482	1	0.518689	0.0389588	0.124752
ENSG00000077264	PAK3	p21 (RAC1) activated kinase 3 [Source:HGNC Symbol;Acc:HGNC:8592]	protein_coding	2.2529	5.60459e-34	7.83098e-32	1.93175	4.47328e-26	2.54652e-24	0.20407	0.279565	0.603461	0.525225	0.00342517	0.0142825	0.321155	0.217874	1	0.321155	0.217507	0.999724	476	326	399	790	1167	1976	2985	1383	430.268	518.048	424.262	396.927	2305.59	2198.45	1560.76	1568.06	4.12295	2.88779e-32	9.82476e-31	4.26669	1.64136e-34	5.57711e-33	-0.235909	0.540096	0.823409	-0.379648	0.217005	0.505525
ENSG00000077549	CAPZB	capping actin protein of muscle Z-line subunit beta [Source:HGNC Symbol;Acc:HGNC:1491]	protein_coding	-0.590342	0.00109875	0.00564822	-0.49296	0.00714889	0.0222644	1.63497	1.58049e-19	1.62675e-17	1.53759	4.84878e-17	3.83559e-15	-0.0973823	0.70533	1	-0.0973823	0.705282	0.999724	4513	2235	1023	2259	1169	1875	1304	661	3741.48	3092.79	1059.66	1140.68	2267.17	2274.24	720.923	847.023	-0.630261	0.00564728	0.0153863	-0.739778	0.00120174	0.00352674	0.417511	0.0941718	0.288806	0.527028	0.00996377	0.0432192
ENSG00000078053	AMPH	amphiphysin [Source:HGNC Symbol;Acc:HGNC:471]	protein_coding	1.10749	3.11958e-08	3.35986e-07	0.765655	0.000110306	0.000487254	0.136556	0.496666	0.60417	0.478389	0.0152751	0.0459431	0.341833	0.224951	1	0.341833	0.224644	0.999724	592	358	416	849	544	899	1235	702	478.243	507.496	456.775	439.679	1090.61	1032.62	700.734	825.062	2.00996	5.89936e-19	9.37365e-18	2.00468	6.96842e-19	9.7617e-18	-0.230834	0.35419	0.718625	-0.225554	0.259507	0.389604
ENSG00000078269	SYNJ2	synaptojanin 2 [Source:HGNC Symbol;Acc:HGNC:11504]	protein_coding	-1.7979	2.21035e-08	2.39169e-07	-1.45579	7.8953e-07	1.0051e-05	0.195234	0.501577	0.516478	-0.146872	0.651578	0.835394	-0.342106	0.433847	1	-0.342106	0.432773	0.999724	411	199	597	856	38	75	288	123	456.369	342.897	376.082	324.313	130.213	104.157	112.235	145.239	-3.72758	1.54637e-23	2.01025e-22	-2.85637	5.49492e-15	4.74641e-14	-0.364274	0.35254	0.947833	-1.23548	0.000342578	0.00331417
ENSG00000079482	OPHN1	oligophrenin 1 [Source:HGNC Symbol;Acc:HGNC:8148]	protein_coding	1.37242	5.29092e-06	3.79807e-05	1.18827	5.27592e-05	0.000464818	0.26606	0.377047	0.419636	0.450208	0.125888	0.247578	0.184148	0.661676	1	0.184148	0.661819	0.999724	201	120	151	342	134	341	554	305	154.474	181.898	124.823	152.866	341.948	520.45	312.704	322.321	0.685267	0.0251984	0.0544152	0.935324	0.00225198	0.00538785	-0.0688258	0.837913	1	-0.318883	0.241969	0.429287
ENSG00000079841	RIMS1	regulating synaptic membrane exocytosis 1 [Source:HGNC Symbol;Acc:HGNC:17282]	protein_coding	2.14766	4.08774e-20	1.63339e-18	1.41132	1.07924e-11	1.85488e-10	-2.34767	1.67036e-24	1.90645e-22	-1.61133	3.04622e-14	1.08571e-12	0.736343	0.0185559	0.508844	0.736343	0.0185427	0.551478	115	85	378	755	195	380	1697	849	83.9671	89.88	450.8	432.76	366.1	400.95	1120.96	1229.36	3.23741	3.07046e-31	1.15878e-29	4.12237	1.438e-49	1.21125e-47	-0.218717	0.475166	0.809416	-1.10368	8.30255e-06	0.000172826
ENSG00000079950	STX7	syntaxin 7 [Source:HGNC Symbol;Acc:HGNC:11442]	protein_coding	0.649839	0.0044986	0.0158659	0.145821	0.528544	0.554018	0.928729	5.42261e-05	0.000328008	1.43275	4.72709e-10	1.03586e-08	0.504018	0.121508	1	0.504018	0.121356	0.974981	1010	430	373	735	531	941	711	357	834.131	592.364	391.968	360.265	1051.08	1191.12	398.655	433.635	1.45686	1.03252e-09	6.6531e-09	1.41488	3.25253e-09	2.1668e-08	0.0335999	0.898189	1	0.0755787	0.72208	0.724758
ENSG00000080845	DLGAP4	DLG associated protein 4 [Source:HGNC Symbol;Acc:HGNC:24476]	protein_coding	0.719448	0.00454216	0.0175294	0.505566	0.045892	0.107828	1.01359	6.42139e-05	0.000396992	1.22748	1.24294e-06	1.15918e-05	0.213882	0.550695	1	0.213882	0.550588	0.999724	1520	878	877	1759	1075	1639	2302	1140	1916.67	1164.37	720.973	804.707	2974.88	2107.27	1041.02	1126.56	-0.0898333	0.617597	0.872766	-0.198037	0.271776	0.405744	0.0595627	0.762714	0.950516	0.167767	0.297469	0.609696
ENSG00000081026	MAGI3	membrane associated guanylate kinase, WW and PDZ domain containing 3 [Source:HGNC Symbol;Acc:HGNC:29647]	protein_coding	0.944021	2.82892e-06	2.15867e-05	0.765178	9.53491e-05	0.000419366	-0.132117	0.50923	0.709186	0.0467252	0.813022	0.96077	0.178843	0.524947	1	0.178843	0.524823	0.999724	530	356	658	1138	435	764	1935	896	489.256	552.05	610.755	530.072	939.406	1057.88	972.051	963.762	0.289553	0.0966027	0.19227	0.524414	0.0026492	0.00777183	0.056622	0.767045	0.988656	-0.178239	0.252638	0.417329
ENSG00000082781	ITGB5	integrin subunit beta 5 [Source:HGNC Symbol;Acc:HGNC:6160]	protein_coding	-3.77932	1.395e-38	2.71098e-36	-3.02345	1.00655e-26	6.97544e-25	-0.602167	0.0319878	0.102804	-1.35803	3.47133e-06	3.92483e-05	-0.755863	0.0634202	0.593713	-0.755863	0.0623532	0.845885	4766	2976	5576	13695	165	201	1215	575	3835.84	4200.06	5508.97	6687.09	416.698	183.283	838.075	660.612	-7.33836	1.20435e-13	1.29039e-12	-6.11828	5.70868e-10	5.0123e-09	0.40097	0.708335	0.918116	-0.819113	0.361149	0.683715
ENSG00000083937	CHMP2B	charged multivesicular body protein 2B [Source:HGNC Symbol;Acc:HGNC:24537]	protein_coding	-0.207069	0.495101	0.674098	-0.312577	0.308567	0.490524	1.2263	5.02796e-05	0.000306235	1.3318	1.53407e-05	9.59032e-05	0.105507	0.807015	1	0.105507	0.80692	0.999724	608	288	226	436	165	383	240	174	532.418	436.106	212.219	202.611	338.23	498.888	131.959	204.827	0.0824158	0.747878	1	0.217037	0.399725	0.483863	0.324008	0.249326	0.714039	0.189387	0.410962	0.59142
ENSG00000084733	RAB10	RAB10, member RAS oncogene family [Source:HGNC Symbol;Acc:HGNC:9759]	protein_coding	-0.0801657	0.665518	0.821818	-0.0239362	0.896654	0.907106	0.525795	0.00435341	0.016357	0.469565	0.0112821	0.0356803	-0.0562295	0.829658	1	-0.0562295	0.829703	0.999724	1898	1009	1273	2591	782	1452	2346	1012	1873.15	1615.8	1208.1	1217.05	1481.97	1817.08	1216.38	1168.19	1.03644	9.05623e-08	6.42188e-07	0.929941	1.69414e-06	1.0765e-05	0.237049	0.265252	0.572087	0.343548	0.0475736	0.14788
ENSG00000085365	SCAMP1	secretory carrier membrane protein 1 [Source:HGNC Symbol;Acc:HGNC:10563]	protein_coding	0.723995	8.50334e-05	0.000545108	0.148763	0.413764	0.496181	0.537599	0.00327199	0.0128671	1.11283	1.31382e-09	2.60387e-08	0.575232	0.0264604	0.595071	0.575232	0.0263443	0.631759	1145	628	1013	1748	592	1046	1452	817	999.736	1057.59	735.496	681.67	1579.18	1812.76	754.825	816.554	1.92744	9.17173e-17	1.43968e-15	1.83326	2.65777e-15	2.9371e-14	-0.195966	0.441267	0.762546	-0.101789	0.622461	0.843561
ENSG00000087085	ACHE	acetylcholinesterase (Cartwright blood group) [Source:HGNC Symbol;Acc:HGNC:108]	protein_coding	1.77662	1.39518e-05	9.01332e-05	1.90865	1.25121e-06	1.72103e-05	0.628876	0.122529	0.212891	0.496852	0.209014	0.309926	-0.132024	0.816706	1	-0.132024	0.816097	0.999724	91	56	89	138	73	118	390	204	81.3698	77.9005	71.7129	33.9981	292.238	255.478	172.636	215.339	4.63528	8.53129e-72	1.33181e-69	5.17452	1.6685e-85	3.62284e-83	0.586152	0.0472014	0.202486	0.0469103	0.832854	0.879282
ENSG00000087586	AURKA	aurora kinase A [Source:HGNC Symbol;Acc:HGNC:11393]	protein_coding	-2.00676	1.13716e-07	1.09004e-06	-1.13656	0.00229743	0.013237	1.0614	0.00367732	0.0120552	0.1912	0.619923	0.708508	-0.870203	0.102091	0.936194	-0.870203	0.101372	0.945083	739	210	342	513	72	107	213	94	741.273	339.023	302.666	217.841	152.416	118.967	114.063	122.55	-5.36355	6.88665e-06	3.5225e-05	-4.57241	0.00013163	0.000427459	0.021327	0.986904	1	-0.769809	0.475605	0.504012
ENSG00000088899	LZTS3	leucine zipper tumor suppressor family member 3 [Source:HGNC Symbol;Acc:HGNC:30139]	protein_coding	0.926791	0.00145658	0.00585993	1.55753	3.51497e-09	4.97706e-08	-0.965391	0.000639136	0.00273861	-1.59613	4.8513e-09	8.5078e-08	-0.630741	0.108337	1	-0.630741	0.108369	0.948428	114	69	182	437	82	175	1017	524	101.112	101.15	185.034	208.953	166.392	215.519	548.512	615.09	2.02484	5.22351e-11	4.02653e-10	2.20041	1.22012e-12	8.41287e-12	0.393718	0.247678	0.596084	0.218151	0.426047	0.604883
ENSG00000089157	RPLP0	ribosomal protein lateral stalk subunit P0 [Source:HGNC Symbol;Acc:HGNC:10371]	protein_coding	0.312714	0.0754662	0.175958	-0.220763	0.206662	0.343083	-1.67285	1.34883e-21	2.09843e-19	-1.13937	8.45713e-11	2.6109e-09	0.533478	0.0315934	0.374545	0.533478	0.031474	0.676048	7598	4293	21295	58077	3087	5258	39415	16682	6405.95	6864.01	18118.2	24182.4	8366.37	8114.48	18662.4	17638.7	-1.4336	5.75534e-19	1.06452e-17	-1.67084	3.52279e-25	7.82429e-24	0.0366984	0.835252	0.865237	0.273942	0.0575415	0.169578
ENSG00000090776	EFNB1	ephrin B1 [Source:HGNC Symbol;Acc:HGNC:3226]	protein_coding	-0.935423	4.8274e-05	0.0003263	-0.106316	0.638091	0.660404	0.132573	0.558233	0.967599	-0.696533	0.00243456	0.00986033	-0.829107	0.0102734	0.435172	-0.829107	0.0101681	0.447273	1686	971	1269	3708	416	555	2851	1013	1585.01	1513.99	1172.5	1651.62	887.809	735.824	1480.64	1142.75	-2.72623	1.28208e-16	1.8603e-15	-2.49738	4.42192e-14	3.62047e-13	0.459062	0.200435	1	0.230221	0.441434	0.706772
ENSG00000091129	NRCAM	neuronal cell adhesion molecule [Source:HGNC Symbol;Acc:HGNC:7994]	protein_coding	1.78691	3.97848e-22	2.42706e-20	1.63679	3.78671e-19	1.60657e-17	0.287292	0.120916	0.292065	0.437413	0.0165621	0.0593684	0.150121	0.563806	1	0.150121	0.563771	0.999724	1444	674	1033	1840	1471	1940	5074	2624	1049.8	1031.74	873.248	833.353	3127.87	4056.17	2544.48	2762.26	2.33184	1.87356e-32	7.47569e-31	2.54197	3.11783e-38	1.37388e-36	-0.156858	0.466749	0.780001	-0.366986	0.0366814	0.13865
ENSG00000091428	RAPGEF4	Rap guanine nucleotide exchange factor 4 [Source:HGNC Symbol;Acc:HGNC:16626]	protein_coding	0.718241	0.124503	0.203855	0.534935	0.236115	0.575454	-0.013775	0.976199	0.962531	0.16953	0.710967	0.793704	0.183305	0.778338	1	0.183305	0.777932	0.999724	74	73	102	289	60	135	283	172	62.5155	150.713	78.0894	131.499	136.157	205.225	147.204	157.764	5.0198	3.1397e-46	2.15349e-44	4.61117	1.16123e-40	4.51071e-39	-0.757326	0.0585908	1	-0.3487	0.224992	0.426089
ENSG00000091664	SLC17A6	solute carrier family 17 member 6 [Source:HGNC Symbol;Acc:HGNC:16703]	protein_coding	3.30343	2.17632e-23	1.27256e-21	3.03145	4.777e-22	2.71748e-20	-0.527652	0.122271	0.222787	-0.255664	0.399118	0.490504	0.271988	0.551331	1	0.271988	0.551429	0.999724	87	31	103	121	295	480	1117	607	71.1246	43.1567	107.907	62.8425	557.554	592.532	630.14	744.732	4.37597	3.51011e-85	8.85701e-83	4.16195	2.00544e-76	3.24604e-74	-0.0937907	0.710624	0.821339	0.120236	0.530579	0.843059
ENSG00000092964	DPYSL2	dihydropyrimidinase like 2 [Source:HGNC Symbol;Acc:HGNC:3014]	protein_coding	0.626353	0.000116316	0.000762117	0.466571	0.00408938	0.0146805	0.633182	9.80576e-05	0.000645053	0.792964	1.05934e-06	1.37097e-05	0.159782	0.486938	1	0.159782	0.486923	0.999724	13992	8348	7378	17461	8380	16132	18832	9333	12031.8	12180.2	7286.39	8321.47	17011.8	20357.2	10385	11187.8	0.431188	0.0379266	0.0997039	0.992516	1.77564e-06	1.17337e-05	0.165571	0.466931	0.780111	-0.395756	0.0331551	0.128657
ENSG00000097096	SYDE2	synapse defective Rho GTPase homolog 2 [Source:HGNC Symbol;Acc:HGNC:25841]	protein_coding	-0.430981	0.269548	0.406348	-0.423441	0.2248	0.445616	-1.41402	8.85265e-05	0.000501515	-1.42156	0.000179029	0.000911971	-0.00754023	0.988523	1	-0.00754023	0.988508	0.999724	82	75	279	438	32	53	310	160	70.5152	111.582	271.423	209.295	63.605	69.5178	170.442	187.678	-1.62686	3.46455e-05	0.000151613	-1.97427	5.1845e-07	2.39785e-06	-0.369049	0.387591	0.854691	-0.0216331	0.951526	0.926499
ENSG00000099246	RAB18	RAB18, member RAS oncogene family [Source:HGNC Symbol;Acc:HGNC:14244]	protein_coding	0.602119	0.00527412	0.0207021	-0.0141098	0.948262	0.839042	1.12357	2.06413e-07	2.48106e-06	1.7398	1.0566e-15	5.04791e-14	0.616228	0.0445384	0.715269	0.616228	0.0442852	0.762349	1195	598	618	975	744	1091	861	476	1167.18	928.175	535.25	429.83	1644.94	1541.29	436.087	519.804	1.54125	6.50926e-18	1.10948e-16	1.39286	7.71363e-15	1.10303e-13	0.251804	0.200134	0.469808	0.400196	0.0120919	0.0621678
ENSG00000099250	NRP1	neuropilin 1 [Source:HGNC Symbol;Acc:HGNC:8004]	protein_coding	-1.62869	2.46211e-09	3.50042e-08	-0.488079	0.0664898	0.145351	0.365114	0.166921	0.252969	-0.775498	0.00477749	0.0173012	-1.14061	0.00286336	0.272437	-1.14061	0.00277037	0.235035	1591	590	841	1451	151	232	799	383	1161.45	741.3	816.001	665.548	354.092	266.773	493.762	563.059	1.38221	0.00132942	0.00431382	1.91637	8.73259e-06	3.96602e-05	0.172359	0.715378	0.822409	-0.361798	0.346654	0.514092
ENSG00000099365	STX1B	syntaxin 1B [Source:HGNC Symbol;Acc:HGNC:18539]	protein_coding	2.32098	1.40223e-14	3.79428e-13	1.69753	8.82755e-08	9.77728e-07	1.61304	5.52715e-07	4.68619e-06	2.2365	4.52445e-14	1.57053e-12	0.623453	0.154857	0.992146	0.623453	0.154409	0.999724	162	96	46	106	317	619	236	168	145.679	146.576	44.7095	50.2765	658.217	800.031	122.811	190.056	3.99493	1.36921e-60	1.4551e-58	3.76005	2.70978e-54	2.10609e-52	-0.217117	0.428916	0.706239	0.0177718	0.931371	0.826265
ENSG00000099783	HNRNPM	heterogeneous nuclear ribonucleoprotein M [Source:HGNC Symbol;Acc:HGNC:5046]	protein_coding	0.0244656	0.884284	1	-0.0824054	0.626606	0.731892	1.77746	4.59509e-26	9.22888e-24	1.88433	8.03583e-29	2.47204e-26	0.106871	0.654203	0.988918	0.106871	0.65427	0.999724	5242	3207	1550	3494	2158	3421	2975	1135	5247.46	4597.4	1335.78	1534.42	5022.57	4993	1432.86	1277.34	-0.930718	0.00625289	0.0199361	-0.557072	0.101839	0.183181	0.350709	0.346819	0.68879	-0.0229362	0.939997	1
ENSG00000099942	CRKL	CRK like proto-oncogene, adaptor protein [Source:HGNC Symbol;Acc:HGNC:2363]	protein_coding	-0.271058	0.167059	0.422262	0.248896	0.200016	0.338282	0.682099	0.000444149	0.00201766	0.162145	0.408552	0.550693	-0.519953	0.0596623	0.799015	-0.519953	0.0596306	0.833455	1287	688	614	1496	414	742	1420	666	1121.83	1005.01	609.102	715.315	833.586	928.267	777.042	799.98	-0.463836	0.0140312	0.0332984	-0.19544	0.300541	0.455164	-0.0810658	0.694641	0.912231	-0.349462	0.0389564	0.155432
ENSG00000100030	MAPK1	mitogen-activated protein kinase 1 [Source:HGNC Symbol;Acc:HGNC:6871]	protein_coding	-0.0127337	0.940557	1	0.0415563	0.806818	0.850881	0.322665	0.0573724	0.177787	0.268375	0.116377	0.253159	-0.05429	0.821695	1	-0.05429	0.821708	0.999724	1928	1162	1110	2487	818	1383	2048	996	1504.58	1601.99	1186.62	1294.55	1466.95	1608.91	1261.28	1294.82	0.166909	0.423541	0.642098	0.245195	0.24004	0.45039	0.0213257	0.925656	1	-0.05696	0.760175	0.800563
ENSG00000100167	SEPT3	septin 3 [Source:HGNC Symbol;Acc:HGNC:10750]	protein_coding	2.57741	1.00941e-35	1.63007e-33	2.56741	8.3164e-36	1.19152e-33	0.971863	3.2714e-06	3.28317e-05	0.981864	1.35461e-06	1.71124e-05	0.0100006	0.972617	1	0.0100006	0.972624	0.999724	747	545	486	1330	1876	3766	5805	2535	789.563	960.433	378.913	508.869	4717.49	5703.43	2736.29	2541.5	2.66856	2.45359e-44	1.6476e-42	2.53843	3.1557e-40	1.43875e-38	0.111688	0.594517	0.885241	0.241819	0.155824	0.369726
ENSG00000100266	PACSIN2	protein kinase C and casein kinase substrate in neurons 2 [Source:HGNC Symbol;Acc:HGNC:8571]	protein_coding	-1.45495	7.2467e-13	1.444e-11	-1.13767	8.47984e-09	7.93024e-08	0.109777	0.5731	0.768842	-0.207502	0.312443	0.495705	-0.317279	0.262272	1	-0.317279	0.262423	0.999724	1593	831	977	2335	197	377	793	379	1264.94	1062.61	1026.78	1130.86	406.033	442.049	493.515	487.594	-0.70257	0.00854211	0.0199951	-0.327113	0.22139	0.348736	0.120643	0.679865	0.807146	-0.254813	0.287738	0.417038
ENSG00000100316	RPL3	ribosomal protein L3 [Source:HGNC Symbol;Acc:HGNC:10332]	protein_coding	-0.0592248	0.770601	0.919623	0.037552	0.853059	0.841785	-0.678064	0.000830489	0.00406111	-0.774841	0.000135023	0.000990943	-0.0967768	0.735954	1	-0.0967768	0.735951	0.999724	17378	7069	17482	39327	6563	8612	36807	15400	14319.3	9794.46	18665.4	19924	12800.7	10352.3	20631.1	18975.4	-2.19498	3.19142e-22	7.09864e-21	-2.21434	1.42248e-22	2.6855e-21	0.622519	0.0120625	0.132931	0.641878	0.00153917	0.013102
ENSG00000100321	SYNGR1	synaptogyrin 1 [Source:HGNC Symbol;Acc:HGNC:11498]	protein_coding	0.734471	0.018876	0.0522112	0.89596	0.00348313	0.0191556	0.759589	0.0150096	0.0388808	0.598101	0.0515286	0.123431	-0.161489	0.712137	1	-0.161489	0.712395	0.999724	187	140	115	392	133	273	481	276	213.109	225.396	105.095	151.702	304.056	422.485	221.476	261.101	1.81135	1.42785e-08	9.68076e-08	1.7648	3.35109e-08	1.61663e-07	0.0411667	0.907236	1	0.0877113	0.755571	0.833857
ENSG00000100505	TRIM9	tripartite motif containing 9 [Source:HGNC Symbol;Acc:HGNC:16288]	protein_coding	-0.309774	0.262426	0.407264	-0.214867	0.431494	0.486357	0.244336	0.371254	0.490835	0.149429	0.588628	0.829215	-0.0949067	0.807	1	-0.0949067	0.807058	0.999724	943	368	703	1095	231	538	871	476	843.557	565.538	681.218	513.276	473.021	662.969	476.052	552.721	1.52249	2.57273e-07	1.47765e-06	1.69325	1.0452e-08	5.42264e-08	-0.168873	0.604127	0.892519	-0.33963	0.19525	0.425047
ENSG00000100554	ATP6V1D	ATPase H+ transporting V1 subunit D [Source:HGNC Symbol;Acc:HGNC:13527]	protein_coding	0.465021	0.046533	0.115402	0.00792648	0.97296	0.969508	0.360806	0.122674	0.190979	0.8179	0.000466304	0.00202031	0.457095	0.16696	1	0.457095	0.166711	0.999724	749	391	399	784	413	695	833	360	626.883	515.73	512.683	382.901	763.99	814.835	471.777	423.05	1.05149	1.09995e-07	6.61916e-07	0.991292	6.30165e-07	3.97225e-06	0.487549	0.0252794	0.204938	0.547745	0.00196766	0.0177135
ENSG00000100678	SLC8A3	solute carrier family 8 member A3 [Source:HGNC Symbol;Acc:HGNC:11070]	protein_coding	-1.1118	0.000650062	0.00310585	-1.11179	0.000229853	0.00177049	-0.480269	0.109989	0.188146	-0.480279	0.142233	0.275945	-9.52822e-06	0.999982	1	-9.52822e-06	0.999983	0.999983	356	192	419	761	40	93	302	180	303.625	230.187	396.943	349.944	131.231	118.081	142.894	205.02	5.69984	9.59782e-40	2.77743e-38	6.37537	4.73931e-47	2.42558e-45	0.31519	0.576129	1	-0.36034	0.156359	0.317381
ENSG00000100697	DICER1	dicer 1, ribonuclease III [Source:HGNC Symbol;Acc:HGNC:17098]	protein_coding	0.792331	0.000230264	0.00145553	0.0839977	0.692121	0.820545	-1.14324	8.40093e-08	1.25328e-06	-0.434902	0.0420274	0.124788	0.708334	0.0192317	0.516275	0.708334	0.019048	0.559321	1154	923	2069	3052	713	1153	3521	1522	795.085	980.863	2277.8	1645.14	1596.58	1477.74	1930.28	2226.41	-0.0893813	0.667482	1	0.0291259	0.888662	1	-0.184712	0.417627	0.692101	-0.303219	0.103262	0.255384
ENSG00000101098	RIMS4	regulating synaptic membrane exocytosis 4 [Source:HGNC Symbol;Acc:HGNC:16183]	protein_coding	2.50333	1.61227e-12	2.60024e-11	2.00242	7.29665e-09	1.47827e-07	0.267369	0.468142	0.582991	0.768271	0.0203125	0.0457011	0.500902	0.311937	1	0.500902	0.311968	0.999724	59	45	42	113	141	297	330	180	52.1585	65.5613	42.1853	53.8164	287.902	372.186	177.668	212.076	4.209	1.95636e-44	1.1458e-42	4.85401	1.32234e-51	7.83875e-50	0.70002	0.0563563	0.369816	0.0550134	0.821091	0.856012
ENSG00000101152	DNAJC5	DnaJ heat shock protein family (Hsp40) member C5 [Source:HGNC Symbol;Acc:HGNC:16235]	protein_coding	0.980904	1.1575e-05	7.70525e-05	0.988355	1.05416e-05	5.69687e-05	0.946094	2.83977e-05	0.000185384	0.938644	2.35068e-05	0.000158215	-0.00745082	0.981224	1	-0.00745082	0.981236	0.999724	611	320	245	623	479	834	959	477	555.052	476.736	231.552	302.465	992.788	1046.31	510.322	555.12	1.46275	1.28759e-17	1.58888e-16	1.63049	3.13304e-21	5.34414e-20	0.362933	0.0557703	0.255864	0.195186	0.198308	0.461379
ENSG00000101204	CHRNA4	cholinergic receptor nicotinic alpha 4 subunit [Source:HGNC Symbol;Acc:HGNC:1958]	protein_coding	1.52971	5.21186e-08	5.27475e-07	2.17107	5.97655e-17	1.97158e-15	0.0100845	0.971173	0.998312	-0.631269	0.0158161	0.0381236	-0.641354	0.0939173	1	-0.641354	0.0935959	0.935551	104	72	164	383	136	303	1165	592	149.46	111.088	124.75	133.93	386.495	368.017	532.55	636.142	3.74441	1.08898e-18	1.7e-17	4.49028	5.85535e-26	1.62419e-24	0.918066	0.0500064	0.290962	0.172201	0.647913	0.733801
ENSG00000101210	EEF1A2	eukaryotic translation elongation factor 1 alpha 2 [Source:HGNC Symbol;Acc:HGNC:3192]	protein_coding	1.37562	2.29918e-12	5.60447e-11	1.16514	2.86398e-09	3.88829e-08	1.28579	6.2467e-11	1.89218e-09	1.49628	2.01432e-14	1.0784e-12	0.210485	0.44796	0.931015	0.210485	0.447952	0.999724	2869	1706	1214	3345	2611	4545	5112	2964	2940.51	2675.34	994.642	1306.12	7702.82	6877.22	2301.67	2867.97	2.57442	1.84867e-12	2.11296e-11	2.98927	2.90419e-16	3.65281e-15	0.475929	0.234805	0.605597	0.0610814	0.851652	1
ENSG00000101333	PLCB4	phospholipase C beta 4 [Source:HGNC Symbol;Acc:HGNC:9059]	protein_coding	2.31679	7.75956e-12	1.49218e-10	1.39132	2.34469e-05	0.000163371	-0.0361983	0.915386	0.916738	0.889271	0.00650037	0.017106	0.925469	0.0507907	0.942684	0.925469	0.0499451	0.79631	93	106	158	284	230	449	628	332	87.3305	164.002	121.882	132.302	733.188	510.116	294.327	374.627	4.81275	5.95588e-112	4.20854e-109	3.80965	2.34254e-71	4.42886e-69	-0.714399	0.00260306	0.0487505	0.288693	0.122901	0.363653
ENSG00000101349	PAK5	p21 (RAC1) activated kinase 5 [Source:HGNC Symbol;Acc:HGNC:15916]	protein_coding	3.92354	6.42987e-28	6.17498e-26	3.77503	1.58522e-31	1.83457e-29	-0.130312	0.732172	0.791661	0.0181943	0.951031	1	0.148507	0.758167	1	0.148507	0.758219	0.999724	29	21	33	78	168	385	802	413	26.9739	32.6883	29.9506	34.0383	365.939	524.717	416.517	467.137	3.64485	1.89131e-80	3.85233e-78	4.58722	1.48158e-113	7.75858e-111	0.802186	0.000432752	0.0124343	-0.140179	0.383648	0.500134
ENSG00000101958	GLRA2	glycine receptor alpha 2 [Source:HGNC Symbol;Acc:HGNC:4327]	protein_coding	3.93875	6.85963e-24	4.40755e-22	3.78726	2.5306e-28	3.16571e-26	-0.816917	0.0454306	0.0970118	-0.665424	0.038827	0.0982816	0.151493	0.770963	1	0.151493	0.770825	0.999724	20	21	34	97	158	330	835	538	18.5084	28.8124	36.8254	43.8889	314.334	393.786	443.613	685.541	5.70652	2.94123e-58	2.89039e-56	5.67026	3.13245e-55	2.08674e-53	0.175809	0.670348	0.930493	0.212069	0.470607	0.570253
ENSG00000102003	SYP	synaptophysin [Source:HGNC Symbol;Acc:HGNC:11506]	protein_coding	2.89261	9.91348e-42	2.1937e-39	3.39081	8.98472e-58	4.24323e-55	0.793019	0.000318618	0.00161878	0.294817	0.149981	0.28388	-0.498201	0.0973578	0.813748	-0.498201	0.0976557	0.938363	348	176	173	487	1045	1597	3368	1534	333.731	268.85	146.287	200.076	2265.54	2228.77	1817.8	1845.85	4.86712	1.03931e-66	1.56076e-64	5.26755	6.01235e-76	1.23442e-73	0.641446	0.0427609	0.219303	0.241012	0.32881	0.666498
ENSG00000102081	FMR1	fragile X mental retardation 1 [Source:HGNC Symbol;Acc:HGNC:3775]	protein_coding	0.15066	0.499442	0.708119	-0.165388	0.454964	0.59581	0.858068	0.000104761	0.000684947	1.17412	1.44482e-07	1.86852e-06	0.316048	0.314955	1	0.316048	0.31457	0.999724	955	706	911	1464	483	743	1094	577	995.992	1227.68	707.449	520.393	1313.07	1155.06	544.846	547.599	0.156511	0.515457	0.745652	0.0440485	0.854859	1	-0.214925	0.414769	0.66204	-0.102462	0.634479	0.926975
ENSG00000102879	CORO1A	coronin 1A [Source:HGNC Symbol;Acc:HGNC:2252]	protein_coding	0.931737	0.000181445	0.000988207	0.881292	0.000348902	0.00183527	0.90051	0.000315433	0.00150076	0.950954	0.000106158	0.000562205	0.0504449	0.885388	1	0.0504449	0.885484	0.999724	331	215	178	480	262	437	729	355	362.385	319.724	155.637	208.092	622.999	678.526	333.536	340.531	0.702077	0.0941211	0.189014	1.01652	0.0156364	0.0301889	0.292893	0.525262	1	-0.0215477	0.9541	1
ENSG00000103197	TSC2	TSC complex subunit 2 [Source:HGNC Symbol;Acc:HGNC:12363]	protein_coding	0.940072	3.89748e-05	0.000259726	0.476482	0.0354482	0.0945249	-0.726936	0.0014204	0.00651764	-0.263347	0.246507	0.494015	0.463589	0.150064	0.964473	0.463589	0.149691	0.999724	1501	910	1580	3654	997	1877	4524	2176	919.196	1370.47	1854.48	1923.1	2046.42	2331.01	2252.98	3008.78	0.455355	0.0607639	0.128896	0.766477	0.00160107	0.00562004	-0.0500079	0.850874	0.880383	-0.36113	0.0964859	0.233084
ENSG00000104093	DMXL2	Dmx like 2 [Source:HGNC Symbol;Acc:HGNC:2938]	protein_coding	0.579134	0.0146501	0.0495451	0.212106	0.36714	0.48906	-1.0286	1.35155e-05	0.000140812	-0.661571	0.00507441	0.0221399	0.367028	0.272278	1	0.367028	0.27193	0.999724	1398	988	2400	3725	1042	1725	4114	2202	935.923	1460.82	2703.14	2175.16	1648.89	1920.61	2530.92	3120.58	0.970486	6.91735e-05	0.00032769	0.898596	0.00022786	0.000821837	-0.748732	0.00509306	0.0671638	-0.676842	0.0018927	0.0178634
ENSG00000104388	RAB2A	RAB2A, member RAS oncogene family [Source:HGNC Symbol;Acc:HGNC:9763]	protein_coding	0.310496	0.084156	0.197475	0.361185	0.0449886	0.091935	0.892012	6.99316e-07	7.39454e-06	0.841324	3.01427e-06	2.79615e-05	-0.0506881	0.842151	1	-0.0506881	0.842144	0.999724	1313	694	603	1201	689	987	1267	612	1109.5	1014.79	572.788	572.869	1348.73	1288.83	716.562	756.171	1.9403	1.57177e-29	4.70964e-28	1.87934	1.31992e-27	3.90109e-26	0.238269	0.209254	0.487635	0.29923	0.0502138	0.148112
ENSG00000104419	NDRG1	N-myc downstream regulated 1 [Source:HGNC Symbol;Acc:HGNC:7679]	protein_coding	-2.1488	8.38101e-18	2.72654e-16	-2.94613	9.97415e-35	1.41849e-32	0.882368	9.06064e-05	0.000511742	1.67969	1.68415e-10	3.43659e-09	0.797326	0.0212502	0.554276	0.797326	0.0213303	0.585296	1320	657	839	1751	48	138	179	104	1190.54	1024.65	622.335	581.023	204.796	285.363	77.543	78.5946	3.61592	4.3638e-06	1.23724e-05	1.88068	0.0136576	0.0260626	-1.83889	0.0336519	0.371005	-0.103648	0.877461	1
ENSG00000104722	NEFM	neurofilament medium [Source:HGNC Symbol;Acc:HGNC:7734]	protein_coding	0.361773	0.094179	0.215879	0.0496843	0.822052	0.860895	1.45216	2.84138e-11	7.7213e-10	1.76425	7.56324e-16	4.12684e-14	0.312089	0.312771	1	0.312089	0.312597	0.999724	1633	905	444	756	860	1285	815	339	1303.77	1138.55	513.048	384.058	1612.51	1528.48	509.038	412.741	2.70402	0.000239298	0.00102215	3.19678	1.41647e-05	7.802e-05	0.48467	0.548081	0.828635	-0.00808956	0.990191	1
ENSG00000104969	SGTA	small glutamine rich tetratricopeptide repeat containing alpha [Source:HGNC Symbol;Acc:HGNC:10819]	protein_coding	0.496468	0.00761802	0.0284115	0.539479	0.00354132	0.0129574	1.01297	4.92303e-08	1.08666e-06	0.969955	1.65473e-07	2.10914e-06	-0.0430107	0.86977	1	-0.0430107	0.869779	0.999724	1327	703	699	1686	725	1244	1883	965	1377.15	1179.8	603.029	664.118	1869.09	1744.76	874.521	970.925	0.411682	0.0465044	0.102714	0.431236	0.0374908	0.0819837	0.389181	0.0861931	0.322364	0.369627	0.0459097	0.18039
ENSG00000105137	SYDE1	synapse defective Rho GTPase homolog 1 [Source:HGNC Symbol;Acc:HGNC:25824]	protein_coding	-1.14114	3.46395e-05	0.000228123	-1.60188	1.05397e-09	1.64384e-08	0.598957	0.0200341	0.0496297	1.05969	0.000156445	0.000740063	0.460737	0.22717	1	0.460737	0.226124	0.999724	464	285	417	909	77	114	289	135	518.801	484.985	349.97	314.015	268.833	193.765	110.206	108.148	-4.56271	2.47282e-11	1.35717e-10	-3.66975	7.75454e-08	4.28758e-07	0.173157	0.809581	1	-0.719807	0.265218	0.443224
ENSG00000105193	RPS16	ribosomal protein S16 [Source:HGNC Symbol;Acc:HGNC:10396]	protein_coding	-0.297189	0.20701	0.376723	-0.535737	0.0239963	0.0641613	1.91166	5.23375e-16	3.35685e-14	2.15021	1.17707e-19	1.28214e-17	0.238549	0.475568	1	0.238549	0.475583	0.999724	5130	2357	1100	2814	1946	2699	1721	707	5401.91	3573.96	1029.84	1354.47	4123.74	3188.53	858.359	786.962	-1.94343	1.65614e-21	3.54318e-20	-2.72048	3.36646e-40	1.62472e-38	0.509231	0.0225506	0.170449	1.28628	2.6419e-12	4.83221e-10
ENSG00000105402	NAPA	NSF attachment protein alpha [Source:HGNC Symbol;Acc:HGNC:7641]	protein_coding	0.349668	0.16493	0.319048	0.772362	0.00203591	0.00693174	0.807241	0.00132663	0.00804473	0.384547	0.125057	0.246641	-0.422694	0.233894	1	-0.422694	0.233889	0.999724	1044	621	566	1670	584	1165	2049	931	1017.55	1123.92	476.996	743.164	1134.04	1589.87	1089.41	998.8	0.88485	2.45288e-06	1.2443e-05	0.818311	1.42333e-05	6.24337e-05	0.300649	0.145351	0.469501	0.367189	0.0287228	0.100535
ENSG00000105409	ATP1A3	ATPase Na+/K+ transporting subunit alpha 3 [Source:HGNC Symbol;Acc:HGNC:801]	protein_coding	2.71112	2.15053e-57	9.79514e-55	1.90401	3.53171e-29	2.93658e-27	0.522938	0.0023145	0.00931992	1.33005	2.37051e-15	1.50071e-13	0.807109	0.000789342	0.0586034	0.807109	0.000776283	0.115203	1657	931	747	1803	2438	4524	6527	3510	1213.69	1146.59	796.1	845.974	7765.53	7697.36	2765.07	3389.25	2.67474	7.77817e-17	1.22447e-15	2.30944	6.17617e-13	5.67735e-12	-0.171312	0.626485	0.815721	0.193983	0.498321	0.836494
ENSG00000105464	GRIN2D	glutamate ionotropic receptor NMDA type subunit 2D [Source:HGNC Symbol;Acc:HGNC:4588]	protein_coding	0.846908	0.000833344	0.00366514	1.07422	1.29967e-05	8.82774e-05	-0.269696	0.284003	0.401476	-0.497009	0.0451774	0.0974451	-0.227313	0.520146	1	-0.227313	0.52016	0.999724	406	198	424	759	267	530	1311	822	362.267	293.729	430.048	364.648	532.864	648.102	712.275	961.138	2.27549	3.54779e-10	2.55718e-09	2.65456	2.93294e-13	2.77344e-12	0.399081	0.318046	0.666975	0.0200171	0.950547	0.842126
ENSG00000105568	PPP2R1A	protein phosphatase 2 scaffold subunit Aalpha [Source:HGNC Symbol;Acc:HGNC:9302]	protein_coding	0.329525	0.0339484	0.105068	0.10385	0.503832	0.675206	1.19011	1.78924e-14	9.41952e-13	1.41579	8.52392e-20	7.52245e-18	0.225675	0.304432	1	0.225675	0.304387	0.999724	10838	6348	5352	12637	4752	8084	10468	4953	10520.4	10319.4	4263.9	4867.43	12437.3	13746.8	4716.3	5101.05	-0.212144	0.254236	0.487742	0.273645	0.141534	0.311329	0.142735	0.483771	0.743432	-0.343054	0.0393619	0.145085
ENSG00000105649	RAB3A	RAB3A, member RAS oncogene family [Source:HGNC Symbol;Acc:HGNC:9777]	protein_coding	3.14734	1.0429e-22	6.04685e-21	2.64795	4.83514e-16	1.08496e-14	1.30156	8.73462e-05	0.000688465	1.80095	1.1108e-08	1.99405e-07	0.499385	0.275122	1	0.499385	0.275181	0.999724	230	209	65	266	907	1877	1251	708	186.829	330.712	72.627	132.37	2051.11	2495.31	529.544	778.453	4.70826	9.40848e-81	1.98451e-78	4.6061	3.22652e-75	5.35617e-73	0.513916	0.0652556	0.238448	0.616069	0.00427364	0.031685
ENSG00000105662	CRTC1	CREB regulated transcription coactivator 1 [Source:HGNC Symbol;Acc:HGNC:16062]	protein_coding	1.22082	1.84713e-07	1.75886e-06	1.09901	4.39079e-06	3.46128e-05	1.46423	1.02748e-09	1.9572e-08	1.58604	1.12933e-11	2.55574e-10	0.121812	0.715867	1	0.121812	0.715992	0.999724	485	277	142	391	446	746	522	317	424.459	417.726	131.297	171.747	980.03	983.311	296.087	359.971	0.57475	0.0387577	0.0903475	0.595535	0.0322444	0.0632688	-0.118045	0.698939	1	-0.13883	0.575669	0.721447
ENSG00000105737	GRIK5	glutamate ionotropic receptor kainate type subunit 5 [Source:HGNC Symbol;Acc:HGNC:4583]	protein_coding	1.03727	9.49865e-05	0.000813549	0.952792	0.000190584	0.00100247	-1.15124	1.16262e-05	8.54354e-05	-1.06677	3.71323e-05	0.000260734	0.0844739	0.818774	1	0.0844739	0.818713	0.999724	212	236	553	1158	240	470	1847	898	202.108	305.746	584.946	539.296	432.515	603.056	1017.33	1158.85	3.01323	5.88768e-10	3.86646e-09	2.4719	4.04004e-07	1.70486e-06	0.0810189	0.879917	1	0.622343	0.150202	0.316148
ENSG00000105894	PTN	pleiotrophin [Source:HGNC Symbol;Acc:HGNC:9630]	protein_coding	-1.32931	5.65675e-13	1.47191e-11	-0.89054	1.31638e-06	1.14635e-05	0.97977	8.73384e-08	1.32499e-06	0.540999	0.00352453	0.0161475	-0.438771	0.092387	0.870338	-0.438771	0.0922093	0.935353	7047	3659	2702	6419	1258	1592	2807	1315	6106.74	5285.49	2707.78	3068.06	2548.4	1991.99	1536.82	1580.39	2.82159	6.33006e-08	3.9218e-07	3.39674	8.16584e-11	6.1063e-10	1.04374	0.0685222	0.244177	0.468586	0.314534	0.523678
ENSG00000106089	STX1A	syntaxin 1A [Source:HGNC Symbol;Acc:HGNC:11433]	protein_coding	2.79082	6.38381e-15	1.60905e-13	2.00514	1.79175e-10	3.40816e-09	-1.04218	0.00403663	0.0130506	-0.256502	0.406773	0.53804	0.785674	0.0983532	1	0.785674	0.0991237	0.939434	42	20	74	156	113	208	575	309	40.7387	31.042	75.8816	74.1626	236.87	265.948	278.759	324.035	2.46251	6.33959e-24	1.52564e-22	2.16753	1.05481e-18	1.21936e-17	0.0994572	0.715837	1	0.394431	0.0636428	0.207076
ENSG00000106278	PTPRZ1	protein tyrosine phosphatase, receptor type Z1 [Source:HGNC Symbol;Acc:HGNC:9685]	protein_coding	-0.845226	1.54049e-06	1.37414e-05	-1.47742	4.46251e-17	1.38114e-15	0.362676	0.0388356	0.119528	0.994869	1.64047e-08	3.18171e-07	0.632193	0.0111092	0.426253	0.632193	0.0110313	0.45839	33177	20740	18007	32078	6303	6870	11329	4416	20673.1	23853.8	18693.6	15936.8	13310	11475.5	6732.22	5699.71	-2.79435	1.45355e-19	2.81369e-18	-2.19407	1.15991e-12	1.45461e-11	-0.156496	0.642969	0.78117	-0.756776	0.00625936	0.0379171
ENSG00000106976	DNM1	dynamin 1 [Source:HGNC Symbol;Acc:HGNC:2972]	protein_coding	1.84836	4.26601e-10	7.02022e-09	1.12561	0.000122351	0.000565658	-1.00565	0.000685535	0.00343717	-0.282899	0.33404	0.516171	0.722753	0.0831433	0.943454	0.722753	0.0827046	0.91175	504	427	737	1996	896	1968	3521	1874	390.863	625.775	789.204	1242.15	1374.04	2271.07	2219.56	2217.96	1.29926	0.000105227	0.000414563	0.292217	0.381664	0.631364	-2.49292	1.1352e-11	4.51838e-09	-1.48588	6.28233e-07	1.83201e-05
ENSG00000107105	ELAVL2	ELAV like RNA binding protein 2 [Source:HGNC Symbol;Acc:HGNC:3313]	protein_coding	1.71427	9.93137e-20	4.42783e-18	1.71681	6.83675e-20	2.90592e-18	0.61904	0.00121812	0.00748966	0.616508	0.000871993	0.00404016	-0.00253169	0.992416	1	-0.00253169	0.992415	0.999724	726	392	407	795	938	1625	2048	1140	629.288	560.117	396.498	379.743	1898.57	2008.97	1176.08	1376.51	2.96131	1.9764e-24	5.07539e-23	3.08184	2.69352e-26	6.01178e-25	0.0247427	0.938165	0.978814	-0.0957865	0.711211	0.970764
ENSG00000107186	MPDZ	multiple PDZ domain crumbs cell polarity complex component [Source:HGNC Symbol;Acc:HGNC:7208]	protein_coding	-0.64964	0.00109603	0.00564348	-1.06833	6.51187e-08	6.06657e-07	-0.308167	0.118049	0.250291	0.11052	0.579615	0.886901	0.418686	0.135741	0.671307	0.418686	0.135525	0.99786	3447	1994	3346	5688	868	1393	2751	1167	2611.43	2683.42	3822.13	2738.94	1783.49	1594.03	1636.4	1487.89	-2.6189	1.33854e-28	4.40465e-27	-1.80491	1.87941e-14	1.94431e-13	-0.389589	0.130641	0.413192	-1.20358	1.31539e-08	8.22415e-07
ENSG00000107282	APBA1	amyloid beta precursor protein binding family A member 1 [Source:HGNC Symbol;Acc:HGNC:578]	protein_coding	2.75142	9.89473e-26	7.00513e-24	2.61948	4.39147e-27	3.41334e-25	-0.0192844	0.942716	0.934819	0.112651	0.633685	0.727872	0.131936	0.712078	1	0.131936	0.712197	0.999724	95	59	123	289	323	629	1334	674	105.058	115.072	94.9211	125.646	702.33	771.71	665.28	700.065	4.68825	2.61023e-50	1.92637e-48	5.0241	2.51337e-57	2.66508e-55	0.191636	0.585505	0.850581	-0.144214	0.597106	0.896859
ENSG00000107295	SH3GL2	SH3 domain containing GRB2 like 2, endophilin A1 [Source:HGNC Symbol;Acc:HGNC:10831]	protein_coding	4.61589	1.0189e-19	3.85359e-18	3.8808	2.25883e-15	7.96881e-14	-0.120696	0.835753	1	0.614391	0.123204	0.192091	0.735086	0.295114	1	0.735086	0.297454	0.999724	14	6	6	21	115	205	269	115	12.095	6.13756	8.40048	11.0521	203.374	250.246	149.726	146.975	3.62736	3.89103e-38	1.59287e-36	3.75256	3.71292e-40	1.37637e-38	0.27749	0.378405	0.713519	0.152295	0.533151	0.603991
ENSG00000107362	ABHD17B	abhydrolase domain containing 17B [Source:HGNC Symbol;Acc:HGNC:24278]	protein_coding	-0.0096099	0.97086	0.964316	0.401061	0.117348	0.241056	0.320345	0.214817	0.325672	-0.0903255	0.729253	0.750157	-0.410671	0.263369	1	-0.410671	0.263336	0.999724	362	184	251	431	141	231	564	237	304.071	267.295	250.567	209.448	273.636	294.428	313.832	290.885	-0.802536	0.000300188	0.000983875	-0.596517	0.00727982	0.016701	-0.0332158	0.89062	1	-0.239235	0.233639	0.408399
ENSG00000107581	EIF3A	eukaryotic translation initiation factor 3 subunit A [Source:HGNC Symbol;Acc:HGNC:3271]	protein_coding	-0.199172	0.284544	0.518756	-0.518431	0.00557517	0.018795	1.34341	5.25778e-13	2.10712e-11	1.66267	6.15658e-19	5.84593e-17	0.319259	0.226474	0.771802	0.319259	0.226294	0.999724	6719	4527	2734	4496	2979	3805	3075	1380	5803.81	6514.54	2689.84	2167.11	5972.25	4761.01	1708.55	1679.65	-1.21039	4.9477e-12	5.35185e-11	-0.842681	1.51474e-06	9.08365e-06	-0.0421903	0.825872	0.912647	-0.409895	0.00901074	0.0441298
ENSG00000107864	CPEB3	cytoplasmic polyadenylation element binding protein 3 [Source:HGNC Symbol;Acc:HGNC:21746]	protein_coding	3.52508	1.3146e-12	2.13681e-11	3.55224	1.05889e-14	4.58768e-13	-0.27204	0.603752	0.696102	-0.299197	0.484703	0.555243	-0.0271575	0.968111	1	-0.0271575	0.967993	0.999724	12	18	18	47	74	200	404	220	10.2305	26.0606	18.3187	22.8023	147.289	247.268	223.121	265.617	4.15603	2.21948e-67	2.91083e-65	4.03051	2.22663e-68	2.21218e-66	-0.593878	0.0304214	0.226869	-0.46836	0.0127318	0.0655101
ENSG00000108107	RPL28	ribosomal protein L28 [Source:HGNC Symbol;Acc:HGNC:10330]	protein_coding	0.339528	0.0783895	0.186584	0.09085	0.638912	0.783315	1.65779	9.48007e-18	7.29726e-16	1.90647	6.06193e-23	7.72738e-21	0.248678	0.362922	0.961482	0.248678	0.362891	0.999724	4568	2357	1557	3979	2798	3934	3497	1587	5237.14	4119.09	1336.63	1627.41	6471.68	5377.13	1549.66	1610.25	-1.24251	1.08794e-12	1.25192e-11	-2.0493	1.22291e-31	3.57337e-30	0.328826	0.0852168	0.339356	1.13562	4.5938e-13	9.63018e-11
ENSG00000108231	LGI1	leucine rich glioma inactivated 1 [Source:HGNC Symbol;Acc:HGNC:6572]	protein_coding	0.41669	0.344929	0.488824	1.2519	0.00193627	0.00984134	0.344696	0.410235	0.577603	-0.490516	0.250929	0.332992	-0.835212	0.163029	1	-0.835212	0.162597	0.999724	59	44	97	190	37	40	200	91	67.104	63.8869	44.4354	58.5214	95.5442	79.9611	115.331	131.199	4.06482	8.68407e-16	1.18774e-14	4.39015	3.57754e-18	4.02929e-17	-0.574849	0.301148	0.774915	-0.900172	0.0448655	0.102627
ENSG00000108370	RGS9	regulator of G protein signaling 9 [Source:HGNC Symbol;Acc:HGNC:10004]	protein_coding	-0.196448	0.564502	0.682309	-0.336822	0.296586	0.603677	-0.244298	0.45555	0.568965	-0.103924	0.757407	0.928263	0.140374	0.764893	1	0.140374	0.764927	0.999724	178	164	402	888	59	141	517	254	202.073	293.875	282.285	302.226	152.16	275.589	220.592	242.916	1.30867	0.0014649	0.00472048	1.44129	0.000451976	0.00122503	-0.0649307	0.885599	1	-0.197552	0.589916	0.573885
ENSG00000108561	C1QBP	complement C1q binding protein [Source:HGNC Symbol;Acc:HGNC:1243]	protein_coding	-0.339339	0.0563773	0.146112	-0.416872	0.0179661	0.0440731	0.374011	0.0331981	0.118381	0.451545	0.011364	0.0358945	0.0775338	0.75671	1	0.0775338	0.756765	0.999724	1982	1008	1148	2750	611	924	1818	749	1677.59	1486.21	1174.26	1267.56	1270.98	1232.46	953.52	874.764	-0.337754	0.0542023	0.113707	-0.288196	0.101773	0.217934	0.423254	0.027737	0.178723	0.373695	0.017687	0.070135
ENSG00000108669	CYTH1	cytohesin 1 [Source:HGNC Symbol;Acc:HGNC:9501]	protein_coding	0.36232	0.225274	0.385746	0.897785	0.00200342	0.00853712	0.984219	0.000835412	0.00274836	0.448754	0.127966	0.196475	-0.535465	0.199035	1	-0.535465	0.198876	0.999724	361	241	476	1277	190	391	1534	741	751.898	418.622	249.211	340.343	657.707	840.315	548.979	551.316	0.883833	2.85048e-05	0.000123582	0.988113	2.97307e-06	1.34626e-05	0.134612	0.561334	0.835595	0.0303308	0.872309	0.930616
ENSG00000108774	RAB5C	RAB5C, member RAS oncogene family [Source:HGNC Symbol;Acc:HGNC:9785]	protein_coding	0.0978919	0.628995	0.769636	0.206165	0.30851	0.460023	0.783595	0.000105304	0.000579704	0.675321	0.000878994	0.00410751	-0.108274	0.705249	1	-0.108274	0.705417	0.999724	1218	702	532	1332	508	945	1325	526	1043.44	1002.7	547.532	639.296	1019.48	1168.32	745.136	623.692	0.18821	0.387814	0.600896	0.117202	0.592111	0.737025	0.477859	0.0457073	0.229774	0.548867	0.00495429	0.0252531
ENSG00000108819	PPP1R9B	protein phosphatase 1 regulatory subunit 9B [Source:HGNC Symbol;Acc:HGNC:9298]	protein_coding	0.640613	0.000628281	0.00329182	0.825349	5.30885e-06	3.1943e-05	-0.188534	0.30858	0.442792	-0.37327	0.0419945	0.104935	-0.184736	0.478551	1	-0.184736	0.478605	0.999724	668	376	725	1492	421	763	2233	1105	626.05	572.956	692.169	676.327	899.378	970.289	1184.06	1241.12	0.70274	0.000520281	0.00182623	0.802828	7.61422e-05	0.00034367	0.16567	0.45648	0.772907	0.0655819	0.71683	0.996339
ENSG00000108852	MPP2	membrane palmitoylated protein 2 [Source:HGNC Symbol;Acc:HGNC:7220]	protein_coding	1.05112	4.47404e-05	0.0002662	0.76162	0.00302377	0.012166	1.26203	1.03326e-06	1.01752e-05	1.55152	1.36209e-09	2.29341e-08	0.289496	0.425897	1	0.289496	0.426069	0.999724	493	308	263	585	338	678	778	384	570.4	448.948	189.381	235.046	1088.25	1027.83	424.771	295.324	2.23891	5.48013e-21	9.79427e-20	3.07787	8.17355e-38	3.31691e-36	0.729938	0.0056379	0.0729244	-0.109016	0.605459	0.739295
ENSG00000108953	YWHAE	tyrosine 3-monooxygenase/tryptophan 5-monooxygenase activation protein epsilon [Source:HGNC Symbol;Acc:HGNC:12851]	protein_coding	-0.440747	0.00380868	0.0170782	-0.316229	0.0387737	0.0925218	2.04092	6.77733e-41	4.74813e-38	1.9164	5.06815e-36	2.93811e-33	-0.124518	0.564137	1	-0.124518	0.564129	0.999724	20461	10941	4509	9424	6042	9115	6472	2919	18322	16350.8	4040.11	4384.86	12255	13290.5	3305.98	3463.33	0.271859	0.242395	0.474028	0.142526	0.540126	0.729481	0.430758	0.0909082	0.326393	0.56009	0.00710225	0.0488128
ENSG00000109107	ALDOC	aldolase, fructose-bisphosphate C [Source:HGNC Symbol;Acc:HGNC:418]	protein_coding	-1.67103	3.8949e-10	6.19925e-09	-1.48537	2.29418e-08	2.09439e-07	0.691739	0.00858217	0.0379176	0.506081	0.0604871	0.126741	-0.185659	0.622256	1	-0.185659	0.622171	0.999724	2161	1305	1137	2735	252	605	625	463	1969.95	1983.21	1138.97	1307.34	489.284	747.933	333.239	545.381	-1.49344	0.0025458	0.00797335	-1.28328	0.00961726	0.0195752	0.309277	0.56771	0.917086	0.0991098	0.823563	0.905391
ENSG00000109475	RPL34	ribosomal protein L34 [Source:HGNC Symbol;Acc:HGNC:10340]	protein_coding	0.237126	0.269107	0.499252	-0.0893531	0.675841	0.752977	-0.682741	0.00142457	0.00641509	-0.356261	0.0962843	0.24121	0.326479	0.281085	0.817711	0.326479	0.280985	0.999724	4865	2183	5042	12856	2691	3217	10136	4234	4233.87	3113.12	5237.94	6558.79	4935.92	3732.3	5833.13	5256.1	-1.57083	7.33087e-09	5.81544e-08	-2.13162	4.58512e-15	6.26848e-14	0.483899	0.103781	0.402421	1.04468	1.77638e-05	0.000328013
ENSG00000109572	CLCN3	chloride voltage-gated channel 3 [Source:HGNC Symbol;Acc:HGNC:2021]	protein_coding	0.0476815	0.812748	0.943822	0.185522	0.346254	0.43734	-0.0693858	0.726144	1	-0.207226	0.300569	0.519991	-0.13784	0.624558	1	-0.13784	0.624528	0.999724	1006	595	1105	1959	414	664	2033	820	971.613	787.161	976.78	872.039	887.504	931.485	989.14	1114.65	1.59262	9.8059e-26	2.73784e-24	1.54859	2.31372e-24	4.90145e-23	0.0789224	0.636449	0.777272	0.122944	0.363408	0.571414
ENSG00000110171	TRIM3	tripartite motif containing 3 [Source:HGNC Symbol;Acc:HGNC:10064]	protein_coding	1.7195	1.5595e-11	2.87928e-10	1.37073	2.09508e-08	2.32629e-07	-0.429549	0.0900534	0.135593	-0.080777	0.742929	0.759822	0.348772	0.323321	1	0.348772	0.32365	0.999724	209	153	244	613	188	432	1081	551	193.252	162.812	226.186	252.891	496.934	671.528	622.051	619.316	1.72263	1.21841e-10	9.10038e-10	1.6656	4.71383e-10	2.72153e-09	-0.349156	0.235902	0.607237	-0.292122	0.218503	0.347287
ENSG00000110321	EIF4G2	eukaryotic translation initiation factor 4 gamma 2 [Source:HGNC Symbol;Acc:HGNC:3297]	protein_coding	0.582803	3.99446e-05	0.000301638	0.325503	0.0211101	0.0543321	-0.439135	0.00191637	0.00861222	-0.181835	0.1988	0.345814	0.2573	0.19863	0.751191	0.2573	0.19857	0.999724	8700	6303	20678	40543	5716	10707	45697	20143	11373	10674.6	14912.7	14980.8	15932.8	17086.6	18939.5	18519.6	1.45514	5.34703e-09	4.27945e-08	1.10397	9.54081e-06	4.31071e-05	0.245224	0.369322	0.661738	0.596388	0.00748876	0.0434478
ENSG00000110436	SLC1A2	solute carrier family 1 member 2 [Source:HGNC Symbol;Acc:HGNC:10940]	protein_coding	1.81428	1.5288e-14	4.38644e-13	1.46522	1.92462e-10	2.31606e-09	-0.593897	0.0116861	0.0328513	-0.244842	0.288499	0.468049	0.349055	0.290208	1	0.349055	0.289701	0.999724	349	366	881	1774	709	1289	4344	2019	371.88	618.465	773.297	713.653	1811.86	1653.36	2078.68	2024.55	4.69455	2.65582e-115	2.0526e-112	5.23895	1.47499e-141	1.91177e-138	0.300639	0.198333	0.501293	-0.243764	0.162483	0.411231
ENSG00000110975	SYT10	synaptotagmin 10 [Source:HGNC Symbol;Acc:HGNC:19266]	protein_coding	0.504445	0.583173	0.699328	0.956637	0.256402	0.609952	-0.122636	0.889604	0.932756	-0.574828	0.513755	0.556282	-0.452191	0.717345	1	-0.452191	0.716929	0.999724	9	10	13	32	8	10	51	17	8.53983	14.2905	11.3245	13.1042	17.8423	14.3258	25.1259	22.3269	-1.26756	0.0459247	0.054185	-1.4013	0.027254	0.0503204	-0.727039	0.29199	1	-0.593295	0.301742	0.714852
ENSG00000111052	LIN7A	lin-7 homolog A, crumbs cell polarity complex component [Source:HGNC Symbol;Acc:HGNC:17787]	protein_coding	1.38862	5.58263e-07	6.2329e-06	1.01324	0.000317762	0.00233691	1.4447	3.98974e-07	4.3086e-06	1.82008	2.97519e-11	8.25818e-10	0.375386	0.342519	1	0.375386	0.342168	0.999724	214	111	100	181	227	352	333	161	229.669	187.093	81.4386	72.8409	592.163	505.875	148.092	162.882	2.22854	5.15478e-23	1.0737e-21	2.66946	9.29116e-32	2.28127e-30	0.119924	0.637894	0.912037	-0.320995	0.0986641	0.279644
ENSG00000111450	STX2	syntaxin 2 [Source:HGNC Symbol;Acc:HGNC:3403]	protein_coding	0.345474	0.232581	0.371333	-0.0618539	0.823776	1	-0.17881	0.524273	0.534193	0.228518	0.425006	0.541862	0.407328	0.310261	1	0.407328	0.309889	0.999724	208	129	221	406	110	138	345	154	168.248	177.78	199.584	191.883	234.097	206.032	186.114	188.833	-0.975538	0.000536537	0.0018772	-0.358525	0.203479	0.276426	0.184767	0.547084	0.993781	-0.432246	0.089341	0.216143
ENSG00000111642	CHD4	chromodomain helicase DNA binding protein 4 [Source:HGNC Symbol;Acc:HGNC:1919]	protein_coding	-0.125396	0.441643	0.653225	-0.0662282	0.68403	0.77387	-0.0224375	0.890329	1	-0.0816055	0.616589	0.936387	-0.059168	0.797256	1	-0.059168	0.797253	0.999724	17069	8917	11508	22452	5817	8800	19383	7643	12167.6	11389.6	12270.8	11658.1	11637	9965.63	12326.7	10523	-1.98755	7.20123e-12	7.62409e-11	-1.1325	9.42597e-05	0.000429382	0.571368	0.0720225	0.352868	-0.283684	0.274298	0.528867
ENSG00000111737	RAB35	RAB35, member RAS oncogene family [Source:HGNC Symbol;Acc:HGNC:9774]	protein_coding	0.402512	0.13048	0.259232	0.242617	0.36403	0.58134	0.888347	0.000862705	0.00355995	1.04824	8.55105e-05	0.000412999	0.159895	0.671467	1	0.159895	0.671649	0.999724	502	204	209	422	250	380	475	194	443.666	304.95	205.512	200.876	509.737	484.737	253.784	225.76	0.779753	0.000117395	0.000473228	0.748953	0.000247949	0.000691035	0.31126	0.164793	1	0.34206	0.0579882	0.193766
ENSG00000112038	OPRM1	opioid receptor mu 1 [Source:HGNC Symbol;Acc:HGNC:8156]	protein_coding	3.49283	3.86027e-09	4.62145e-08	1.38078	0.0132681	0.0444581	-1.75823	0.00308299	0.00872251	0.353827	0.524793	0.585118	2.11205	0.0102747	0.5422	2.11205	0.00946425	0.441113	7	34	96	170	107	179	273	220	6.1222	42.8321	86.7219	73.7659	201.37	331.835	146.355	272.355	2.83211	0.000725795	0.0012702	1.94802	0.012345	0.0249657	-1.82916	0.045896	0.36072	-0.945062	0.167521	0.517428
ENSG00000112062	MAPK14	mitogen-activated protein kinase 14 [Source:HGNC Symbol;Acc:HGNC:6876]	protein_coding	-0.709669	0.00386372	0.0149397	-0.206729	0.388689	0.575185	0.924229	0.000106913	0.000590818	0.421289	0.0879198	0.145992	-0.50294	0.143266	1	-0.50294	0.142916	0.999724	549	331	335	722	156	234	526	241	567.476	549.456	272.889	314.893	383.593	304.008	253.865	256.411	-0.831794	3.30944e-05	0.000152565	-0.552409	0.00601792	0.0131365	0.205487	0.346511	0.712319	-0.0738977	0.683933	0.881444
ENSG00000112139	MDGA1	MAM domain containing glycosylphosphatidylinositol anchor 1 [Source:HGNC Symbol;Acc:HGNC:19267]	protein_coding	2.27448	7.04009e-09	9.13792e-08	3.84054	3.75268e-43	1.20716e-40	-0.119697	0.762859	0.938574	-1.68575	6.93763e-10	1.25001e-08	-1.56605	0.00150078	0.256277	-1.56605	0.00115094	0.148109	9	17	75	192	131	254	2114	1000	34.5834	59.7618	45.9375	56.6323	217.607	241.698	721.645	759.403	2.28546	4.54372e-08	2.85432e-07	1.92382	4.10517e-06	1.56611e-05	-0.42839	0.352736	0.761	-0.0667525	0.856688	0.891801
ENSG00000112306	RPS12	ribosomal protein S12 [Source:HGNC Symbol;Acc:HGNC:10385]	protein_coding	0.109306	0.527003	0.757936	-0.422968	0.0130398	0.0380034	-1.4651	1.23936e-17	1.03198e-15	-0.932831	5.63787e-08	7.71853e-07	0.532274	0.028368	0.608972	0.532274	0.0282692	0.65099	2739	1717	7197	18350	1479	2237	11761	4704	2681.22	2777.13	6707.13	8356.58	2957.39	2929.97	5971.59	5264.29	-1.65202	1.11174e-20	2.28514e-19	-2.36719	1.37184e-40	8.95263e-39	0.181704	0.348823	0.604064	0.896871	1.67577e-08	1.27924e-06
ENSG00000112531	QKI	QKI, KH domain containing RNA binding [Source:HGNC Symbol;Acc:HGNC:21100]	protein_coding	0.0535957	0.758173	0.968274	0.185111	0.286765	0.431722	0.76504	1.06031e-05	8.97627e-05	0.633525	0.000275132	0.00181684	-0.131516	0.592897	0.980317	-0.131516	0.592869	0.999724	6314	3558	4276	7441	2624	4327	6782	2915	6072.73	5141.54	3346.56	3254.29	6405.34	5244.64	3910.68	3591.56	-3.11895	1.59727e-29	5.6012e-28	-2.84006	9.54872e-25	2.06601e-23	-0.0974298	0.747178	0.874053	-0.376326	0.129245	0.37467
ENSG00000112685	EXOC2	exocyst complex component 2 [Source:HGNC Symbol;Acc:HGNC:24968]	protein_coding	0.426384	0.0235239	0.0670004	0.238634	0.199526	0.276786	0.47952	0.0103151	0.0266233	0.667269	0.000368328	0.0019346	0.187749	0.478025	1	0.187749	0.478073	0.999724	962	485	625	1244	485	764	1315	611	839.627	753.047	582.669	561.713	1068.52	1074.61	691.343	657.429	0.226708	0.29106	0.47975	0.942811	1.15765e-05	4.79675e-05	0.365946	0.120225	0.44722	-0.350157	0.0681825	0.173658
ENSG00000112759	SLC29A1	solute carrier family 29 member 1 (Augustine blood group) [Source:HGNC Symbol;Acc:HGNC:11003]	protein_coding	-2.30018	4.64303e-16	1.43569e-14	-2.20876	1.65614e-15	4.7606e-14	0.665911	0.0114327	0.031066	0.574489	0.0525484	0.101816	-0.0914228	0.817549	1	-0.0914228	0.817604	0.999724	1001	428	493	1043	75	93	199	74	870.644	580.205	469.048	447.612	143.948	151.059	99.5546	98.5563	-1.19023	0.00410408	0.0107606	-0.964488	0.0202722	0.0383752	0.22885	0.613518	1	0.00310347	0.993366	0.770945
ENSG00000112769	LAMA4	laminin subunit alpha 4 [Source:HGNC Symbol;Acc:HGNC:6484]	protein_coding	-0.919581	0.000104321	0.000662601	0.157758	0.496454	0.56277	0.0120088	0.958758	1	-1.06533	6.79198e-06	5.79448e-05	-1.07734	0.00118875	0.14264	-1.07734	0.00115931	0.148109	1555	702	1296	2314	388	337	2205	769	1328.18	887.133	1188.03	1013.49	623.316	549.433	1319.71	1131.98	-3.22144	1.54347e-08	1.14333e-07	-2.06912	0.000260492	0.000812766	-0.247352	0.689062	1	-1.39967	0.00637044	0.0326228
ENSG00000112851	ERBIN	erbb2 interacting protein [Source:HGNC Symbol;Acc:HGNC:15842]	protein_coding	-0.151584	0.466544	0.680751	-0.237523	0.248764	0.372377	-0.720924	0.000481131	0.00259056	-0.634984	0.00222584	0.0110493	0.0859396	0.769187	1	0.0859396	0.769161	0.999724	2004	1316	3094	4781	857	1327	3948	1735	1615.96	1807.57	3336.99	2308.61	1442.34	1637	2422.69	2360.9	-1.45288	1.86643e-19	3.0422e-18	-1.33441	1.07469e-16	1.30522e-15	-0.165962	0.344618	0.537533	-0.284425	0.0495338	0.139142
ENSG00000113140	SPARC	secreted protein acidic and cysteine rich [Source:HGNC Symbol;Acc:HGNC:11219]	protein_coding	-1.64113	9.36746e-20	4.59529e-18	-0.916889	3.45262e-07	3.31812e-06	0.504871	0.00497463	0.0222168	-0.219367	0.224391	0.379379	-0.724238	0.00452656	0.272437	-0.724238	0.00447476	0.320935	19812	11386	12842	33716	3211	4051	13868	6269	20153.2	17547.2	11772.2	14794.3	6617.75	5474.23	7098.58	6973.88	-3.29338	1.26082e-23	3.08194e-22	-3.0702	9.90553e-21	1.68802e-19	0.215833	0.548533	0.73064	-0.00735295	0.980085	1
ENSG00000113327	GABRG2	gamma-aminobutyric acid type A receptor gamma2 subunit [Source:HGNC Symbol;Acc:HGNC:4087]	protein_coding	2.55263	1.4677e-14	3.65402e-13	0.458761	0.138007	0.271809	-1.73348	1.19824e-07	1.44727e-06	0.360384	0.251119	0.365405	2.09386	4.6548e-06	0.00329749	2.09386	3.92824e-06	0.00320631	47	135	432	673	171	324	1034	456	78.5531	109.696	360.325	275.044	726.57	409.483	445.998	425.265	3.91761	3.29216e-37	1.55936e-35	2.69923	4.07937e-21	6.08805e-20	-1.82871	6.48027e-08	1.62499e-05	-0.610338	0.0141806	0.0436505
ENSG00000113360	DROSHA	drosha ribonuclease III [Source:HGNC Symbol;Acc:HGNC:17904]	protein_coding	0.127259	0.571398	0.748151	0.402957	0.070867	0.133772	0.510664	0.0224231	0.0580333	0.234966	0.294753	0.470315	-0.275697	0.384369	1	-0.275697	0.384058	0.999724	1114	736	946	1817	585	982	1826	828	964.7	1284.7	843.235	733.409	1093.09	1355.95	939.488	1146.91	0.217066	0.381392	0.592315	0.160268	0.518486	0.708704	0.168677	0.534812	0.65458	0.225475	0.30963	0.519212
ENSG00000113361	CDH6	cadherin 6 [Source:HGNC Symbol;Acc:HGNC:1765]	protein_coding	-2.68066	2.77877e-29	2.99797e-27	-2.26627	1.38823e-22	7.63006e-21	0.307852	0.175925	0.297812	-0.106539	0.660698	0.835806	-0.414391	0.213526	1	-0.414391	0.212852	0.999724	2215	1163	1480	3303	185	179	560	311	2034.4	1762.7	1483.34	1584.8	366.608	231.18	294.884	344.717	3.11217	9.59473e-11	9.27583e-10	3.53178	2.06812e-13	2.49642e-12	0.0358114	0.945865	0.909536	-0.383791	0.371241	0.578171
ENSG00000113558	SKP1	S-phase kinase associated protein 1 [Source:HGNC Symbol;Acc:HGNC:10899]	protein_coding	-0.288963	0.261008	0.459178	-0.149091	0.562778	0.673006	2.10114	3.03139e-16	2.01525e-14	1.96126	2.66064e-14	1.40051e-12	-0.139872	0.700775	1	-0.139872	0.700744	0.999724	7072	3500	2329	4686	2695	4384	3410	1733	10263.8	5263.45	1788.26	1830.74	6855.25	5857.08	1539.02	1725.76	0.434986	0.00171694	0.00622633	0.435985	0.00172899	0.00527977	0.605997	6.86811e-05	0.00298826	0.604997	1.1198e-06	3.3187e-05
ENSG00000113657	DPYSL3	dihydropyrimidinase like 3 [Source:HGNC Symbol;Acc:HGNC:3015]	protein_coding	3.62924	6.1908e-72	6.10948e-69	3.22946	3.90403e-57	1.64967e-54	1.07655	1.32623e-07	2.34894e-06	1.47633	2.0474e-13	9.48113e-12	0.399781	0.162852	0.707065	0.399781	0.162791	0.999724	1984	1256	825	2114	8255	15702	12241	5994	1634.76	1729.1	639.682	951.789	18977	22634	7558.47	7397.64	3.61248	1.35089e-80	3.27005e-78	4.27836	7.07794e-112	4.9768e-109	0.420847	0.043935	0.241228	-0.245033	0.148088	0.387872
ENSG00000113742	CPEB4	cytoplasmic polyadenylation element binding protein 4 [Source:HGNC Symbol;Acc:HGNC:21747]	protein_coding	1.18726	5.33794e-07	4.70078e-06	1.21196	7.72374e-08	7.77856e-07	-0.645355	0.00596619	0.0161347	-0.670062	0.00325654	0.0105497	-0.0247075	0.939776	1	-0.0247075	0.939775	0.999724	294	141	382	596	221	484	1414	675	219.654	224.691	380.644	315.581	452.168	555.379	797.354	811.655	2.88998	1.17068e-40	5.8991e-39	3.08776	5.70095e-46	4.03594e-44	-0.0155559	0.94836	1	-0.213335	0.262385	0.427718
ENSG00000113758	DBN1	drebrin 1 [Source:HGNC Symbol;Acc:HGNC:2695]	protein_coding	1.32231	6.15592e-16	2.25504e-14	0.979964	1.97361e-09	2.4354e-08	1.1382	3.47328e-12	1.5836e-10	1.48054	1.20108e-19	1.29069e-17	0.342348	0.138616	0.952044	0.342348	0.138542	0.999724	5817	3924	3231	7935	4587	6544	12706	5516	5720.31	5792.13	2350.16	2877.29	14009.7	14776.8	5389.71	4924.97	-0.156728	0.429624	0.737252	0.326806	0.0994066	0.219353	-0.204653	0.34622	0.68879	-0.688186	0.000105748	0.00158585
ENSG00000114062	UBE3A	ubiquitin protein ligase E3A [Source:HGNC Symbol;Acc:HGNC:12496]	protein_coding	-0.161906	0.45993	0.667322	-0.293968	0.173074	0.265197	-0.267505	0.216987	0.487594	-0.135444	0.534787	0.66702	0.132062	0.667678	1	0.132062	0.667593	0.999724	1433	837	2023	3415	571	921	2944	1267	1453.16	1355.74	2036.49	1351.31	1312.03	1201.39	1395.32	1363.12	0.84635	1.19921e-05	6.3414e-05	0.593174	0.00214747	0.00608675	-0.400261	0.0587475	0.2589	-0.147086	0.394873	0.657705
ENSG00000114251	WNT5A	Wnt family member 5A [Source:HGNC Symbol;Acc:HGNC:12784]	protein_coding	-0.0429862	0.91478	0.916152	-0.0110239	0.977801	1	0.181556	0.647363	0.840184	0.149594	0.709089	0.775043	-0.0319623	0.954921	1	-0.0319623	0.954823	0.999724	277	228	266	455	157	134	461	197	193.562	360.742	264.322	221.923	377.782	162.902	248.945	232.731	-3.96315	2.64971e-11	1.19342e-10	-3.08761	6.78928e-08	3.07177e-07	-0.303469	0.616119	1	-1.17901	0.0355353	0.181315
ENSG00000114302	PRKAR2A	protein kinase cAMP-dependent type II regulatory subunit alpha [Source:HGNC Symbol;Acc:HGNC:9391]	protein_coding	0.6046	0.00655907	0.0213944	0.338747	0.121113	0.246889	-0.349654	0.112228	0.16063	-0.0838016	0.704295	0.73437	0.265852	0.393709	1	0.265852	0.393862	0.999724	500	257	351	705	271	411	784	313	330.2	293.146	379.707	415.168	472.713	476.842	513.859	491.724	1.30995	4.39417e-12	3.53331e-11	1.45919	1.32697e-14	1.47278e-13	-0.00967938	0.962943	0.9283	-0.158921	0.344598	0.533717
ENSG00000114646	CSPG5	chondroitin sulfate proteoglycan 5 [Source:HGNC Symbol;Acc:HGNC:2467]	protein_coding	0.641033	0.00715187	0.0246795	1.07834	3.45251e-06	2.06302e-05	-0.181709	0.44202	0.558452	-0.619017	0.00824562	0.0274375	-0.437308	0.188943	1	-0.437308	0.188861	0.999724	469	323	396	1255	355	526	1977	895	424.477	459.98	405.604	592.786	738.938	641.384	1091.31	1024.44	1.44773	4.08636e-06	1.7274e-05	1.49928	1.91323e-06	9.27323e-06	0.309692	0.369673	0.613466	0.258138	0.357444	0.565752
ENSG00000115183	TANC1	tetratricopeptide repeat, ankyrin repeat and coiled-coil containing 1 [Source:HGNC Symbol;Acc:HGNC:29364]	protein_coding	-1.12261	6.52259e-06	4.48742e-05	-1.18341	9.48198e-07	8.48928e-06	0.00109519	0.996346	0.972056	0.0618961	0.805343	0.841328	0.0608009	0.860802	1	0.0608009	0.86083	0.999724	646	448	686	1234	141	217	582	215	577.655	677.941	692.901	562.102	281.158	294.217	307.251	241.953	-1.91034	3.83691e-06	1.71923e-05	-1.61889	8.8504e-05	0.000274636	-0.227762	0.613629	1	-0.519205	0.162255	0.331741
ENSG00000115194	SLC30A3	solute carrier family 30 member 3 [Source:HGNC Symbol;Acc:HGNC:11014]	protein_coding	3.56275	7.74137e-14	1.71409e-12	2.58698	1.06672e-10	2.80952e-09	-1.12006	0.0198812	0.0490935	-0.144283	0.715178	0.779482	0.975777	0.115624	1	0.975777	0.117086	0.970005	17	11	48	101	56	153	470	211	20.6456	13.8762	33.4057	41.4052	148.461	256.974	212.642	239.629	1.80673	0.000364548	0.000843931	1.92394	0.000147766	0.000514059	0.0835856	0.881634	1	-0.0336225	0.939895	0.939525
ENSG00000115306	SPTBN1	spectrin beta, non-erythrocytic 1 [Source:HGNC Symbol;Acc:HGNC:11275]	protein_coding	0.561914	0.0020653	0.0100962	0.356611	0.0496537	0.112318	-0.265596	0.144539	0.284772	-0.060293	0.740494	1	0.205303	0.425206	0.925972	0.205303	0.425169	0.999724	6365	3841	9221	14879	3471	6129	20741	8451	6324.53	5712.74	8174.09	6301.98	8188.93	9579.24	9664.91	8864.03	1.40038	4.39329e-09	3.54498e-08	2.55616	8.81772e-27	2.04086e-25	-0.0999006	0.702409	0.916612	-1.25568	3.93998e-09	3.696e-07
ENSG00000115310	RTN4	reticulon 4 [Source:HGNC Symbol;Acc:HGNC:14085]	protein_coding	0.0461131	0.771155	0.9523	0.361822	0.0223411	0.0649596	0.566637	0.000351462	0.00198053	0.250927	0.113112	0.272905	-0.315709	0.15899	0.790639	-0.315709	0.158888	0.999724	9544	4943	6113	11372	6881	9393	15638	7388	10348.2	8693.11	6696.75	6164.94	10097.6	9568.26	8079.17	8447.44	0.792969	1.38932e-06	8.41542e-06	1.64564	1.23321e-23	2.98189e-22	-0.0892228	0.620207	0.821133	-0.941889	1.38944e-10	1.54395e-08
ENSG00000116106	EPHA4	EPH receptor A4 [Source:HGNC Symbol;Acc:HGNC:3388]	protein_coding	1.66515	1.40665e-08	1.96415e-07	1.2322	2.29369e-05	0.000142155	-0.0361289	0.901848	1	0.396816	0.173584	0.312044	0.432945	0.295105	1	0.432945	0.29491	0.999724	1161	431	1169	1773	939	922	5891	1915	1016.95	610.355	1008.53	665.807	3038.06	2137.03	2293.86	1631.91	0.69767	2.28747e-06	1.34193e-05	1.19678	5.34406e-16	8.32387e-15	0.0905177	0.576133	0.845844	-0.408594	0.0019432	0.0139339
ENSG00000116396	KCNC4	potassium voltage-gated channel subfamily C member 4 [Source:HGNC Symbol;Acc:HGNC:6236]	protein_coding	2.2046	1.71864e-06	1.34367e-05	1.67842	6.18287e-06	5.6464e-05	-2.00426	9.34765e-06	7.03708e-05	-1.47808	0.000107925	0.000519379	0.526174	0.373102	1	0.526174	0.37396	0.999724	16	14	68	197	51	77	552	237	19.0486	21.696	66.7987	94.6866	102.127	85.8426	279.886	240.351	3.8921	8.74497e-15	9.34759e-14	2.7043	6.42083e-08	3.00177e-07	-1.13529	0.0407974	0.281642	0.0525063	0.9051	1
ENSG00000116560	SFPQ	splicing factor proline and glutamine rich [Source:HGNC Symbol;Acc:HGNC:10774]	protein_coding	1.15311	2.09567e-11	3.99146e-10	0.564174	0.00100744	0.00434579	-0.081341	0.636489	0.818592	0.5076	0.00309272	0.0144222	0.588941	0.0154699	0.484674	0.588941	0.0153773	0.510299	4047	2462	4300	6939	4368	6135	11322	4671	3562.89	3741.66	4224.73	3505.47	8746.56	7500.07	6005.88	5416.6	-0.888811	1.13566e-05	6.07451e-05	-0.641827	0.00152193	0.00610681	-0.159832	0.470928	0.782648	-0.406816	0.0247613	0.115081
ENSG00000116641	DOCK7	dedicator of cytokinesis 7 [Source:HGNC Symbol;Acc:HGNC:19190]	protein_coding	-0.021725	0.925607	1	-0.480002	0.0383498	0.09172	0.154798	0.504081	0.710501	0.613075	0.00843036	0.0336441	0.458277	0.163145	0.797439	0.458277	0.162872	0.999724	4151	2383	4517	7035	1242	2060	4286	2105	3172.49	3890.05	3716.15	2627.76	2892.96	4058.36	2062.74	2486.07	0.520959	0.0314101	0.084771	0.280334	0.246886	0.38114	-0.470936	0.0757553	0.323168	-0.230311	0.287556	0.586159
ENSG00000116661	FBXO2	F-box protein 2 [Source:HGNC Symbol;Acc:HGNC:13581]	protein_coding	1.4115	0.162984	0.312524	1.83516	0.0643551	0.308109	0.490317	0.64211	0.758347	0.0666637	0.94382	1	-0.423653	0.76629	1	-0.423653	0.76496	0.999724	7	6	3	11	14	21	49	19	5.28241	12.6282	2.7413	9.16896	23.562	21.3241	23.482	19.1775	1.82019	1.92766e-05	4.51172e-05	1.10637	0.0109788	0.0222753	0.498501	0.296742	0.957998	1.21232	0.00131689	0.0125343
ENSG00000116675	DNAJC6	DnaJ heat shock protein family (Hsp40) member C6 [Source:HGNC Symbol;Acc:HGNC:15469]	protein_coding	2.51941	2.26215e-23	1.27878e-21	2.24758	2.10225e-19	9.19489e-18	0.411347	0.113581	0.200195	0.683173	0.00478776	0.013932	0.271826	0.444123	1	0.271826	0.444224	0.999724	221	121	149	301	431	1059	1401	638	200.751	190.475	150.11	144.756	894.426	1345.97	701.483	697.308	5.2999	1.95716e-120	1.64043e-117	5.38115	1.55543e-123	1.53117e-120	-0.239281	0.344266	0.71094	-0.320528	0.106342	0.28985
ENSG00000117114	ADGRL2	adhesion G protein-coupled receptor L2 [Source:HGNC Symbol;Acc:HGNC:18582]	protein_coding	-1.85656	5.28069e-22	3.04345e-20	-1.46084	1.67497e-14	4.00716e-13	-0.615022	0.00122243	0.00571624	-1.01073	1.56503e-07	2.43982e-06	-0.395713	0.144033	0.958984	-0.395713	0.143889	0.999724	7958	3899	11156	17353	929	1265	6638	2757	6819.24	5732.7	11052.6	8180.89	1780.5	1687.23	3656.62	3327.12	-1.11184	1.05911e-08	8.18039e-08	-0.849738	1.23191e-05	5.46121e-05	-0.0126875	0.952422	0.975289	-0.274788	0.114608	0.330223
ENSG00000117519	CNN3	calponin 3 [Source:HGNC Symbol;Acc:HGNC:2157]	protein_coding	-1.12928	7.68215e-10	1.2195e-08	-1.01695	3.17569e-08	3.37452e-07	1.2779	2.85313e-12	1.0738e-10	1.16557	2.64273e-10	5.97616e-09	-0.112333	0.665474	1	-0.112333	0.665481	0.999724	11860	5744	4192	8565	2214	2975	3946	1517	10565	8460.44	3965.91	3882.06	4754.4	3949.44	2084.89	1790.08	-3.02331	5.27071e-54	5.23541e-52	-2.67022	1.97687e-42	1.00481e-40	0.277475	0.193597	0.463057	-0.075618	0.666965	0.801244
ENSG00000117533	VAMP4	vesicle associated membrane protein 4 [Source:HGNC Symbol;Acc:HGNC:12645]	protein_coding	0.0413627	0.92307	0.930129	-0.566495	0.20209	0.412736	1.07525	0.012262	0.0363476	1.68311	0.000145731	0.000667824	0.607858	0.325255	1	0.607858	0.324532	0.999724	175	74	72	97	65	119	70	35	152.97	103.44	76.0376	47.6496	125.402	139.219	39.5548	43.2931	1.38213	1.43328e-05	3.96194e-05	1.30573	4.57779e-05	0.000159808	0.0502409	0.886863	1	0.126644	0.653102	0.782976
ENSG00000117600	PLPPR4	phospholipid phosphatase related 4 [Source:HGNC Symbol;Acc:HGNC:23496]	protein_coding	1.98573	6.34364e-05	0.000367012	2.31936	8.44693e-07	9.21569e-06	0.00404643	0.993667	1	-0.329583	0.470311	0.583993	-0.333629	0.626375	1	-0.333629	0.625879	0.999724	25	22	20	64	50	85	207	127	20.4437	33.1714	21.6845	29.7236	99.6833	107.429	113.962	147.454	8.38752	4.55822e-97	1.79413e-94	8.65071	6.60692e-109	3.79819e-106	-0.0570266	0.910594	0.808094	-0.320212	0.173178	0.359625
ENSG00000117758	STX12	syntaxin 12 [Source:HGNC Symbol;Acc:HGNC:11430]	protein_coding	0.86211	1.91279e-05	0.000123224	0.588888	0.00387276	0.0111628	0.951171	3.09814e-06	3.68672e-05	1.22439	1.25833e-09	2.53128e-08	0.273222	0.341061	1	0.273222	0.340722	0.999724	827	467	347	676	653	937	927	463	694.993	660.006	371.097	331.716	1315.4	1151.63	495.488	561.34	1.28162	9.98044e-07	5.30119e-06	1.30221	7.03653e-07	3.83666e-06	0.0982716	0.733026	0.973076	0.0776835	0.739437	0.984721
ENSG00000118160	SLC8A2	solute carrier family 8 member A2 [Source:HGNC Symbol;Acc:HGNC:11069]	protein_coding	3.37311	1.45695e-34	2.03369e-32	2.58028	1.88187e-23	1.20657e-21	-0.533049	0.0629209	0.12558	0.259783	0.290426	0.386089	0.792831	0.0361924	0.699449	0.792831	0.0357294	0.707461	69	58	90	196	359	748	1224	687	73.1314	75.6588	130.723	89.6676	796.774	745.258	626.546	660.64	3.74794	4.16707e-49	2.91114e-47	4.514	4.02512e-66	3.64143e-64	0.719089	0.0151611	0.156613	-0.0469768	0.826881	0.90723
ENSG00000118407	FILIP1	filamin A interacting protein 1 [Source:HGNC Symbol;Acc:HGNC:21015]	protein_coding	3.13001	8.58037e-06	5.76652e-05	1.51905	0.00949939	0.0496603	-1.4633	0.039465	0.104704	0.147664	0.797984	0.755566	1.61096	0.0777687	0.931015	1.61096	0.0783963	0.894019	7	5	24	36	33	49	106	50	6.47161	8.10918	22.4021	17.4324	64.4204	61.1413	54.8276	58.5568	0.727971	0.291403	0.312854	0.543444	0.431359	0.513781	-0.025533	0.973079	1	0.158994	0.796627	0.857922
ENSG00000118432	CNR1	cannabinoid receptor 1 [Source:HGNC Symbol;Acc:HGNC:2159]	protein_coding	4.44719	9.07065e-41	1.56809e-38	4.44761	4.22749e-49	1.20413e-46	0.189568	0.592642	0.687337	0.189151	0.493437	0.613395	-0.00041695	0.999259	1	-0.00041695	0.999259	0.999983	40	21	37	88	375	433	1886	708	42.4207	34.3369	25.2343	41.855	963.583	732.753	808.745	675.029	5.44111	4.13334e-25	9.53114e-24	4.66369	9.99264e-19	1.7662e-17	-0.467074	0.421206	0.665244	0.310346	0.505985	0.638987
ENSG00000118473	SGIP1	SH3 domain GRB2 like endophilin interacting protein 1 [Source:HGNC Symbol;Acc:HGNC:25412]	protein_coding	4.02505	2.68501e-40	4.60416e-38	1.96921	2.25073e-12	4.53964e-11	-0.922638	0.00322899	0.0108354	1.13321	2.51277e-05	0.000148881	2.05584	7.40557e-07	0.00183852	2.05584	6.38415e-07	0.000721507	67	37	108	153	436	659	830	374	50.3349	58.3611	125.789	81.4503	955.712	798.008	406.624	391.436	4.64793	7.90699e-45	4.04579e-43	4.72114	4.37287e-46	2.0607e-44	0.0152591	0.967551	0.909536	-0.0579424	0.836171	0.880616
ENSG00000118507	AKAP7	A-kinase anchoring protein 7 [Source:HGNC Symbol;Acc:HGNC:377]	protein_coding	-0.796181	0.0352453	0.0704088	-0.239561	0.499644	0.695475	0.247133	0.490959	0.602036	-0.309487	0.408482	0.490344	-0.55662	0.282835	1	-0.55662	0.283115	0.999724	124	89	162	292	35	80	235	107	166.244	142.912	132.854	128.013	69.9717	106.378	104.458	116.994	2.59894	5.36222e-06	2.79156e-05	2.53581	9.2811e-06	3.35566e-05	0.365252	0.560539	1	0.428382	0.400501	0.606509
ENSG00000118946	PCDH17	protocadherin 17 [Source:HGNC Symbol;Acc:HGNC:14267]	protein_coding	1.78311	1.93978e-15	5.63891e-14	1.64436	1.69756e-14	4.05359e-13	-0.590856	0.00836956	0.0240922	-0.452104	0.0352296	0.0822694	0.138751	0.654985	1	0.138751	0.654806	0.999724	260	163	335	642	352	496	1924	898	221.031	209.473	354.257	297.122	811.354	675.633	1019	1009.99	3.07449	2.44029e-20	4.89609e-19	3.68518	1.74561e-28	4.36299e-27	0.244644	0.503328	0.801641	-0.366044	0.216912	0.411263
ENSG00000119396	RAB14	RAB14, member RAS oncogene family [Source:HGNC Symbol;Acc:HGNC:16524]	protein_coding	-0.230529	0.289473	0.476945	-0.156464	0.488522	0.63119	1.97152	2.93096e-19	2.3353e-17	1.89746	2.2959e-17	1.65163e-15	-0.0740649	0.813447	1	-0.0740649	0.813336	0.999724	1242	619	289	473	428	649	404	192	1071.06	907.302	281.76	225.56	860.734	827.982	221.235	232.537	1.03794	7.02303e-09	4.43319e-08	0.965249	8.59957e-08	4.78466e-07	0.226528	0.251957	0.519174	0.299216	0.0611343	0.170509
ENSG00000119866	BCL11A	BCL11A, BAF complex component [Source:HGNC Symbol;Acc:HGNC:13221]	protein_coding	2.50996	6.25104e-17	1.95893e-15	2.3657	1.83739e-15	3.82706e-14	0.622461	0.0408226	0.119932	0.766724	0.00894425	0.029413	0.144263	0.732945	1	0.144263	0.73286	0.999724	202	223	163	528	599	1136	2255	1010	198.345	379.962	155.232	215.126	1388.66	1874.11	1012.39	906.104	-0.968999	0.00173672	0.00350291	-1.45331	2.75207e-06	1.25579e-05	-0.330753	0.325768	1	0.153561	0.583683	0.726695
ENSG00000119878	CRIPT	CXXC repeat containing interactor of PDZ3 domain [Source:HGNC Symbol;Acc:HGNC:14312]	protein_coding	0.348033	0.216444	0.381485	0.040317	0.885413	0.948915	2.41444	5.17303e-18	3.83732e-16	2.72216	5.08053e-22	4.38141e-20	0.307716	0.438097	1	0.307716	0.438194	0.999724	341	175	204	436	170	281	358	168	653.932	431.639	88.455	115.134	707.816	678.661	101.575	108.721	-0.402558	0.0736705	0.170232	-0.221611	0.330661	0.449585	0.622726	0.0117662	0.164523	0.441779	0.0299961	0.103667
ENSG00000120251	GRIA2	glutamate ionotropic receptor AMPA type subunit 2 [Source:HGNC Symbol;Acc:HGNC:4572]	protein_coding	2.22307	4.27482e-09	5.59106e-08	2.18065	3.5253e-09	4.77483e-08	-0.391867	0.303456	0.381281	-0.349452	0.340897	0.467578	0.0424148	0.936297	1	0.0424148	0.936072	0.999724	109	107	204	409	332	591	1458	839	89.8231	211.662	239.358	150.361	578.403	797.553	700.633	1056.12	7.54759	4.28612e-161	1.18739e-157	6.90767	1.13082e-131	1.08878e-128	-1.00532	0.00170531	0.0329481	-0.365399	0.119987	0.339587
ENSG00000120645	IQSEC3	IQ motif and Sec7 domain 3 [Source:HGNC Symbol;Acc:HGNC:29193]	protein_coding	4.62834	1.16931e-14	2.42703e-13	3.95312	1.21493e-14	3.88644e-13	-1.5795	0.0117219	0.0317889	-0.904276	0.0589957	0.11556	0.675218	0.394482	1	0.675218	0.391945	0.999724	5	10	13	34	75	157	466	207	3.29463	10.9526	9.50868	30.4781	138.527	186.519	312.578	297.207	5.20597	2.33158e-109	1.18054e-106	6.18417	2.5241e-135	2.24931e-132	0.789498	0.00876981	0.0931741	-0.188698	0.24689	0.434678
ENSG00000120885	CLU	clusterin [Source:HGNC Symbol;Acc:HGNC:2095]	protein_coding	1.04909	0.000190411	0.00112656	1.4645	1.78903e-07	1.65909e-06	1.20523	1.84107e-05	0.000144712	0.78982	0.00484011	0.0212959	-0.415407	0.295768	1	-0.415407	0.295617	0.999724	1688	1216	851	2866	1818	2423	6221	2787	2117.76	2095.67	581.155	1243.87	4869.41	3852.61	2441.53	2601.94	0.564199	0.115559	0.223317	0.818798	0.0224501	0.0610723	0.331622	0.398664	0.729981	0.0770227	0.810175	0.86663
ENSG00000121361	KCNJ8	potassium voltage-gated channel subfamily J member 8 [Source:HGNC Symbol;Acc:HGNC:6269]	protein_coding	-0.302397	0.591579	0.704503	0.167919	0.741254	0.971352	-1.32076	0.0120432	0.0386074	-1.79107	0.00106644	0.00352475	-0.470316	0.534008	1	-0.470316	0.535551	0.999724	58	20	74	166	12	32	165	51	42.4033	24.9532	84.2154	86.2876	20.1982	34.2206	114.969	75.3589	-1.29843	0.00178533	0.00331145	-1.41055	0.000825181	0.00215421	0.310893	0.491371	1	0.423011	0.269181	0.555072
ENSG00000121871	SLITRK3	SLIT and NTRK like family member 3 [Source:HGNC Symbol;Acc:HGNC:23501]	protein_coding	2.11121	7.53571e-08	6.30456e-07	2.72816	6.40555e-13	1.6843e-11	0.688844	0.0894215	0.166119	0.0718939	0.844031	0.814017	-0.61695	0.261397	1	-0.61695	0.258425	0.999724	59	37	42	82	106	182	488	239	41.2095	82.8423	34.8056	37.9096	253.905	253.95	224.861	259.017	5.83396	5.1996e-24	1.12297e-22	5.92484	2.31078e-23	3.65033e-22	0.246027	0.714956	1	0.155146	0.7481	0.940578
ENSG00000122026	RPL21	ribosomal protein L21 [Source:HGNC Symbol;Acc:HGNC:10313]	protein_coding	-0.00474283	0.980522	1	-0.537229	0.00544739	0.0188908	-0.687494	0.000382092	0.00208944	-0.155008	0.424329	0.722054	0.532487	0.0521753	0.544482	0.532487	0.0520108	0.805294	7112	3549	10330	23931	2808	3232	15386	6036	6557.43	5476.37	8925.2	10458.1	6875.64	5128.65	7005.56	6351.03	-0.974115	8.38147e-07	5.21376e-06	-1.70845	6.03384e-18	8.50591e-17	0.2704	0.211797	0.559035	1.00473	1.41091e-08	1.17828e-06
ENSG00000122406	RPL5	ribosomal protein L5 [Source:HGNC Symbol;Acc:HGNC:10360]	protein_coding	-0.382855	0.0265404	0.0834111	-0.362243	0.035104	0.087307	-0.257932	0.133911	0.315392	-0.278544	0.106208	0.2576	-0.0206117	0.93257	1	-0.0206117	0.93257	0.999724	10681	4910	12472	27677	3781	5511	19987	7977	10681.8	8892.17	10998.6	12411.5	8076.35	6943.86	9560.05	8651.29	-1.00353	3.82966e-06	2.17284e-05	-1.52009	2.62262e-12	2.41639e-11	0.158684	0.504725	0.75888	0.675244	0.000513562	0.0065428
ENSG00000122545	SEPT7	septin 7 [Source:HGNC Symbol;Acc:HGNC:1717]	protein_coding	-0.474951	0.0302058	0.0924642	-0.893919	4.46807e-05	0.000258309	1.47585	1.42647e-11	4.54838e-10	1.89482	6.33927e-18	5.48112e-16	0.418968	0.176559	0.991917	0.418968	0.176265	0.999724	5962	3312	4439	7147	1783	2828	3104	1875	7944.85	6588.04	2850.7	2376.38	5587.66	4874.69	1125.07	1691.92	0.351968	0.0184146	0.0524228	0.381385	0.0107002	0.0351584	0.123564	0.450157	0.719467	0.0941471	0.481015	0.78499
ENSG00000122786	CALD1	caldesmon 1 [Source:HGNC Symbol;Acc:HGNC:1441]	protein_coding	-1.31685	2.09272e-08	2.67439e-07	-1.54111	6.89322e-11	1.04021e-09	1.03507	8.45263e-06	0.00010266	1.25933	1.3333e-07	1.73266e-06	0.224261	0.501224	1	0.224261	0.500935	0.999724	3332	1824	1421	2348	531	669	755	325	2577.44	2503.07	1395.7	1086.2	1250.53	798.446	438.159	413.085	-1.88821	1.93354e-12	1.61702e-11	-1.17341	1.22418e-05	5.05129e-05	0.259786	0.37482	0.71094	-0.455019	0.0594119	0.16769
ENSG00000124181	PLCG1	phospholipase C gamma 1 [Source:HGNC Symbol;Acc:HGNC:9065]	protein_coding	0.241205	0.112535	0.26649	0.415709	0.00599587	0.0205029	0.531769	0.000442618	0.00287562	0.357264	0.0186856	0.053371	-0.174505	0.415851	0.986805	-0.174505	0.415794	0.999724	3206	1980	2022	4057	1494	2247	4356	1829	2583.25	2722.23	1858.16	1811.29	3148.37	3121.27	2447.06	2447.08	-1.64744	1.01886e-07	7.05037e-07	-1.25769	4.84464e-05	0.000195907	0.228361	0.500207	0.755417	-0.161388	0.560464	0.853499
ENSG00000124313	IQSEC2	IQ motif and Sec7 domain 2 [Source:HGNC Symbol;Acc:HGNC:29059]	protein_coding	-0.414761	0.385314	0.526731	0.102046	0.824518	1	0.0400998	0.93215	0.798529	-0.476708	0.307496	0.395348	-0.516807	0.438107	1	-0.516807	0.435933	0.999724	93	67	125	315	51	148	322	201	78.239	236.86	141.559	152.34	88.7912	136.484	142.91	173.174	2.95672	3.90875e-10	3.05516e-09	1.86408	7.42698e-05	0.000231112	-0.694382	0.185475	0.779867	0.398259	0.33348	0.401474
ENSG00000124406	ATP8A1	ATPase phospholipid transporting 8A1 [Source:HGNC Symbol;Acc:HGNC:13531]	protein_coding	3.78789	9.32351e-23	4.88969e-21	2.69543	4.94165e-13	1.09845e-11	-0.461039	0.249572	0.382281	0.631418	0.0771128	0.137845	1.09246	0.0429651	0.919823	1.09246	0.0417574	0.751432	43	48	45	126	408	509	1322	535	31.383	82.7034	59.0657	88.4579	757.426	739.447	564.251	401.094	2.85592	4.78266e-12	4.44874e-11	2.71207	5.09459e-11	3.3224e-10	-0.620881	0.172147	0.537533	-0.477025	0.193241	0.336325
ENSG00000124507	PACSIN1	protein kinase C and casein kinase substrate in neurons 1 [Source:HGNC Symbol;Acc:HGNC:8570]	protein_coding	1.41318	0.0927864	0.185065	1.41685	0.0819301	0.268602	0.0989732	0.90725	0.955568	0.0953012	0.905801	0.797326	-0.00367207	0.997511	1	-0.00367207	0.997497	0.999983	7	16	14	32	14	50	73	31	5.78592	27.7872	13.4843	16.1262	24.2341	59.8702	41.7139	37.565	2.82468	6.37433e-07	2.18421e-06	2.90539	4.51637e-07	1.85286e-06	0.233373	0.719171	1	0.152659	0.75133	1
ENSG00000124614	RPS10	ribosomal protein S10 [Source:HGNC Symbol;Acc:HGNC:10383]	protein_coding	-0.479909	0.0386244	0.108021	0.0834655	0.717393	0.783315	-1.10411	1.76099e-06	1.94008e-05	-1.66749	6.05396e-13	2.64292e-11	-0.563374	0.0852979	0.568875	-0.563374	0.0850507	0.920151	5312	2284	6967	19171	1757	1978	16161	6854	4550.62	3271.09	7197.15	9621.79	3312.4	2303.55	9232.18	8590.72	-2.07899	4.41669e-19	8.16102e-18	-2.55312	6.90024e-28	1.67617e-26	0.350008	0.169841	0.466304	0.824136	7.96949e-05	0.00150413
ENSG00000124785	NRN1	neuritin 1 [Source:HGNC Symbol;Acc:HGNC:17972]	protein_coding	4.59071	1.12844e-19	4.23563e-18	4.18256	5.91124e-27	7.28264e-25	-1.3276	0.0120535	0.0323871	-0.919448	0.0100526	0.0277528	0.408149	0.519193	1	0.408149	0.52244	0.999724	9	7	14	64	71	162	714	402	9.25151	7.9094	15.71	25.6453	172.369	239.827	359.101	425.825	4.51213	6.12404e-19	9.71905e-18	4.14721	6.11649e-16	5.95888e-15	0.501452	0.379125	0.789312	0.866372	0.050086	0.170853
ENSG00000125266	EFNB2	ephrin B2 [Source:HGNC Symbol;Acc:HGNC:3227]	protein_coding	-2.11941	3.10737e-21	1.65998e-19	-1.48346	4.59146e-12	6.83862e-11	-0.129313	0.546622	0.683808	-0.765266	0.000634627	0.00279685	-0.635953	0.0404179	0.699449	-0.635953	0.0403161	0.741426	1487	1096	3830	5986	178	330	2319	861	2412.28	1906.83	2671.07	2055.84	490.215	503.303	936.83	750.592	1.00973	0.00406016	0.0117855	0.935588	0.00778665	0.0234444	0.13861	0.718973	0.924248	0.212756	0.49827	0.664689
ENSG00000125354	SEPT6	septin 6 [Source:HGNC Symbol;Acc:HGNC:15848]	protein_coding	0.504273	0.00203208	0.00995862	0.558573	0.000622691	0.00307281	0.739236	6.16338e-06	5.52846e-05	0.684935	2.69445e-05	0.00024091	-0.0543006	0.814147	1	-0.0543006	0.814157	0.999724	2362	1415	1176	2756	1418	2346	3220	1579	2091.39	2033.99	1170	1299.56	2871.18	2980.06	1739.89	1902.78	0.619207	9.24495e-05	0.00036708	0.927454	5.35578e-09	3.33188e-08	0.261603	0.13315	0.394915	-0.0466434	0.74153	1
ENSG00000125675	GRIA3	glutamate ionotropic receptor AMPA type subunit 3 [Source:HGNC Symbol;Acc:HGNC:4573]	protein_coding	1.66013	8.93031e-09	1.1254e-07	1.67796	6.71815e-09	8.77849e-08	0.569752	0.0523782	0.110282	0.551924	0.0522803	0.101465	-0.0178284	0.965236	1	-0.0178284	0.965214	0.999724	290	165	152	235	341	413	730	308	221.122	181.392	152.038	121.015	770.342	509.699	473.595	394.39	1.83828	0.000444488	0.000841908	1.86692	0.000342703	0.000909659	-0.224208	0.699084	1	-0.252851	0.580553	0.85586
ENSG00000125814	NAPB	NSF attachment protein beta [Source:HGNC Symbol;Acc:HGNC:15751]	protein_coding	3.03822	2.92943e-32	3.48772e-30	1.80759	4.91554e-13	1.08795e-11	0.0602678	0.820977	0.852947	1.29091	7.57538e-08	8.70339e-07	1.23064	0.000603458	0.1623	1.23064	0.000598954	0.0994487	132	67	112	216	423	734	607	296	119.517	93.7567	97.4136	108.106	839.787	924.365	345.144	377.504	3.57633	8.15486e-54	6.87812e-52	3.17012	6.05836e-43	3.09076e-41	-0.23591	0.360349	0.722494	0.170294	0.396579	0.557483
ENSG00000125848	FLRT3	fibronectin leucine rich transmembrane protein 3 [Source:HGNC Symbol;Acc:HGNC:3762]	protein_coding	-0.979166	0.00192681	0.00800379	-0.49589	0.110096	0.176799	0.11505	0.71056	0.88728	-0.368226	0.244007	0.407443	-0.483276	0.275184	1	-0.483276	0.275018	0.999724	1444	437	1090	1474	175	318	979	554	1144.69	626.658	999.32	642.263	395.046	503.913	511.776	652.393	1.06202	0.000196694	0.000743493	0.931084	0.00111082	0.00274582	-0.0448125	0.886218	0.87544	0.0861269	0.73514	0.823019
ENSG00000126583	PRKCG	protein kinase C gamma [Source:HGNC Symbol;Acc:HGNC:9402]	protein_coding	0.494604	0.572897	0.689767	0.207391	0.813473	1	0.830114	0.343976	0.505882	1.11733	0.203716	0.311823	0.287213	0.81893	1	0.287213	0.8171	0.999724	28	31	15	33	22	19	55	17	15.538	53.0733	17.4182	20.0663	85.8086	14.5877	23.1431	20.1107	-0.370668	0.692057	0.567905	-1.37767	0.1378	0.159754	-1.66185	0.100506	0.414036	-0.654848	0.438299	0.886841
ENSG00000126945	HNRNPH2	heterogeneous nuclear ribonucleoprotein H2 [Source:HGNC Symbol;Acc:HGNC:5042]	protein_coding	0.160412	0.396272	0.604613	0.128047	0.501433	0.569525	1.19664	2.6369e-10	5.86005e-09	1.22901	1.03538e-10	2.57878e-09	0.0323655	0.90404	1	0.0323655	0.90402	0.999724	1858	921	692	1355	851	1250	1251	649	1634.54	1366.69	676.231	635.46	1746.42	1613.05	669.526	765.379	-0.266931	0.241377	0.41239	0.251047	0.271115	0.404961	0.464609	0.0628194	0.271878	-0.0533683	0.793555	0.820548
ENSG00000127314	RAP1B	RAP1B, member of RAS oncogene family [Source:HGNC Symbol;Acc:HGNC:9857]	protein_coding	-0.439676	0.0644285	0.160905	-0.631548	0.00734033	0.0242862	0.894019	0.00014535	0.00082439	1.08589	5.04838e-06	4.90967e-05	0.191872	0.56667	1	0.191872	0.566463	0.999724	1561	844	1287	2478	503	731	1376	868	2041.28	1525.33	1007.64	913.82	1439.37	1196.38	509.696	733.265	0.940033	1.2992e-10	1.06372e-09	0.668043	5.62648e-06	3.01831e-05	0.288914	0.0726544	0.352385	0.560904	1.82966e-05	0.000297825
ENSG00000127561	SYNGR3	synaptogyrin 3 [Source:HGNC Symbol;Acc:HGNC:11501]	protein_coding	1.91843	5.06187e-07	4.37332e-06	2.62514	1.05865e-12	3.54836e-11	0.595821	0.133441	0.192151	-0.110895	0.752834	0.749696	-0.706716	0.1833	1	-0.706716	0.182977	0.999724	59	29	36	76	79	205	346	194	49.2584	54.6746	32.2254	35.786	169.73	218.351	190.676	231.867	3.4599	8.82589e-32	2.92557e-30	3.72747	1.11747e-35	4.56596e-34	0.908741	0.00589382	0.0950711	0.641168	0.0135616	0.0603568
ENSG00000127838	PNKD	PNKD, MBL domain containing [Source:HGNC Symbol;Acc:HGNC:9153]	protein_coding	-0.273249	0.296586	0.441119	-0.0645145	0.803612	0.89566	1.1368	1.03896e-05	7.68908e-05	0.928068	0.000425035	0.00186422	-0.208735	0.571135	1	-0.208735	0.571157	0.999724	580	293	279	726	203	284	472	227	599.529	497.107	210.898	286.969	491.603	419.617	229.415	249.092	-0.928523	9.60323e-06	4.80776e-05	-0.757447	0.000399115	0.00118437	0.650727	0.00479782	0.132931	0.479651	0.0121013	0.038718
ENSG00000127914	AKAP9	A-kinase anchoring protein 9 [Source:HGNC Symbol;Acc:HGNC:379]	protein_coding	0.926081	2.63954e-05	0.000182831	0.076764	0.723821	0.800423	-1.15191	1.43712e-07	2.52207e-06	-0.302595	0.166362	0.363422	0.849317	0.00615906	0.170185	0.849317	0.00605705	0.361749	1181	675	2571	3351	780	1525	2799	1699	761.506	1036.2	2226.16	1757.35	1528.05	1873.54	1974.37	2226.55	1.68984	4.61123e-14	5.97563e-13	1.97062	1.24264e-18	1.7345e-17	-1.21018	8.13559e-07	0.000103513	-1.49095	9.09184e-14	2.63738e-11
ENSG00000128245	YWHAH	tyrosine 3-monooxygenase/tryptophan 5-monooxygenase activation protein eta [Source:HGNC Symbol;Acc:HGNC:12853]	protein_coding	0.291523	0.0904564	0.219002	0.303316	0.0761263	0.158378	0.326396	0.0568406	0.13022	0.314603	0.0671199	0.182153	-0.0117928	0.961239	1	-0.0117928	0.961244	0.999724	2912	1842	2329	5426	1369	2251	5060	2206	2713	2622.46	2057.94	2196.59	2910.21	3616.83	2686.53	2563.78	1.60361	8.21003e-10	7.28705e-09	1.13687	1.35323e-05	5.6436e-05	0.266717	0.351467	0.692101	0.733458	0.00168144	0.0123924
ENSG00000128524	ATP6V1F	ATPase H+ transporting V1 subunit F [Source:HGNC Symbol;Acc:HGNC:16832]	protein_coding	0.22704	0.31466	0.467637	0.383271	0.091469	0.15534	1.0901	1.46431e-06	1.36958e-05	0.933868	3.75438e-05	0.000265912	-0.15623	0.62542	1	-0.15623	0.625662	0.999724	1079	498	340	896	493	772	978	392	931.512	721.219	342.679	432.65	981.825	956.552	539.088	473.636	1.08561	3.82837e-08	2.22557e-07	0.785872	7.98956e-05	0.000302969	0.588934	0.00688195	0.0979771	0.888676	4.83518e-07	1.47925e-05
ENSG00000128683	GAD1	glutamate decarboxylase 1 [Source:HGNC Symbol;Acc:HGNC:4092]	protein_coding	0.157156	0.648231	0.788236	0.25206	0.452123	0.628665	0.567431	0.0946006	0.173001	0.472527	0.164995	0.264899	-0.0949042	0.843538	1	-0.0949042	0.843483	0.999724	253	149	388	643	134	271	581	379	424.317	280.094	227.692	247.989	352.084	432.365	197.348	373.023	5.24918	2.53289e-08	1.62958e-07	5.62874	2.3693e-09	1.55822e-08	0.0599364	0.953906	1	-0.319629	0.702739	0.772541
ENSG00000129159	KCNC1	potassium voltage-gated channel subfamily C member 1 [Source:HGNC Symbol;Acc:HGNC:6233]	protein_coding	1.16184	0.0250236	0.0666286	1.48159	0.00251699	0.0122847	-0.611721	0.237497	0.414056	-0.931469	0.0578192	0.0983767	-0.319748	0.65561	1	-0.319748	0.654108	0.999724	36	28	47	101	43	86	208	154	26.7679	48.0663	63.4849	48.6791	71.2554	90.9791	106.498	206.473	1.67586	1.20041e-05	4.90864e-05	1.72064	7.27698e-06	2.65295e-05	0.271129	0.521631	0.978343	0.226353	0.503934	0.71101
ENSG00000129460	NGDN	neuroguidin [Source:HGNC Symbol;Acc:HGNC:20271]	protein_coding	-0.287966	0.175808	0.359828	-0.0995998	0.611302	0.708453	-3.86608	1.80996e-81	8.42978e-78	-4.05445	1.33533e-85	1.47082e-81	-0.188366	0.514975	0.946999	-0.188366	0.514875	0.999724	481	341	6036	14343	180	308	9549	5563	400.931	499.369	6033.32	7044.05	347.49	385.636	5328.15	6883.53	-0.849806	0.000136858	0.000491051	-0.744217	0.00090755	0.00215849	0.444076	0.06858	0.331542	0.338488	0.0926193	0.226507
ENSG00000129968	ABHD17A	abhydrolase domain containing 17A [Source:HGNC Symbol;Acc:HGNC:28756]	protein_coding	-0.219229	0.341909	0.55048	0.138137	0.525949	0.657018	-1.33636	1.86099e-09	3.99275e-08	-1.69373	7.14146e-14	2.88908e-12	-0.357366	0.260077	1	-0.357366	0.259984	0.999724	487	339	1258	3447	166	414	3068	1463	616.547	445.467	1182.51	1497.4	464.405	449.233	1512.47	1439.06	0.0175744	0.944517	1	-0.152765	0.546254	0.718614	0.52453	0.0581679	0.261344	0.694869	0.00213572	0.0135504
ENSG00000129990	SYT5	synaptotagmin 5 [Source:HGNC Symbol;Acc:HGNC:11513]	protein_coding	3.30437	8.87996e-21	3.91679e-19	2.60466	5.09823e-15	2.00676e-13	-0.128898	0.726001	0.907851	0.570816	0.0717188	0.138016	0.699714	0.151617	0.965787	0.699714	0.149554	0.999724	51	32	55	129	225	435	826	450	51.1876	59.4157	77.009	47.2113	653.912	437.629	361.067	368.697	5.13127	1.12767e-81	2.26007e-79	4.81596	1.32672e-67	1.18155e-65	0.25331	0.427611	0.790432	0.568622	0.00853619	0.0362798
ENSG00000130203	APOE	apolipoprotein E [Source:HGNC Symbol;Acc:HGNC:613]	protein_coding	-0.160162	0.648438	0.795789	0.311631	0.361578	0.542046	-0.202203	0.557725	0.659	-0.673996	0.0527647	0.108405	-0.471793	0.336359	1	-0.471793	0.335593	0.999724	216	233	287	719	158	142	780	302	198.166	347.814	287.155	337.08	314.062	175.65	417.949	356.826	-2.38057	3.98234e-09	1.61691e-08	-1.97422	1.36097e-06	5.50625e-06	0.441472	0.309585	0.897005	0.035116	0.925725	1
ENSG00000130287	NCAN	neurocan [Source:HGNC Symbol;Acc:HGNC:2465]	protein_coding	1.60769	2.72028e-20	1.42318e-18	1.94839	3.48946e-29	2.92105e-27	0.800129	4.71229e-06	4.74057e-05	0.459424	0.00796306	0.0320756	-0.340705	0.166202	0.803497	-0.340705	0.166113	0.999724	2917	1514	1491	3388	3507	4094	11055	5596	2610.24	2307.45	1356.16	1468.28	8272.01	6728.44	5213.49	5693.96	1.0016	0.00347985	0.0119701	1.59656	3.20808e-06	1.96005e-05	0.164063	0.66227	0.841078	-0.430907	0.159782	0.429651
ENSG00000130477	UNC13A	unc-13 homolog A [Source:HGNC Symbol;Acc:HGNC:23150]	protein_coding	1.41736	1.89071e-06	1.49688e-05	1.41093	1.07249e-06	8.87039e-06	-0.535489	0.071396	0.123812	-0.529057	0.0678401	0.130046	0.00643169	0.98764	1	0.00643169	0.987632	0.999724	192	173	282	577	217	554	1245	661	155.391	249.633	292.668	289.548	421.38	647.425	712.146	837.253	4.25955	8.47389e-155	1.63281e-151	4.47744	4.64198e-164	1.29396e-160	-0.0651281	0.728977	0.740041	-0.283018	0.031912	0.140413
ENSG00000130558	OLFM1	olfactomedin 1 [Source:HGNC Symbol;Acc:HGNC:17187]	protein_coding	1.39262	2.20062e-08	2.69294e-07	2.05313	3.80107e-17	1.01264e-15	-0.149614	0.547746	0.670111	-0.81013	0.000893991	0.00412344	-0.660515	0.058134	0.808953	-0.660515	0.0580151	0.825129	419	305	381	1023	403	829	3304	1682	393.146	390.519	384.484	482.776	788.019	1266.22	1749.18	1859.26	5.11537	1.9868e-39	1.09644e-37	4.91278	2.26067e-36	1.09672e-34	0.608993	0.154829	0.450938	0.811583	0.0193946	0.0963867
ENSG00000130643	CALY	calcyon neuron specific vesicular protein [Source:HGNC Symbol;Acc:HGNC:17938]	protein_coding	2.23629	3.47826e-15	9.3292e-14	2.71477	8.39349e-21	4.46974e-19	1.20127	7.41717e-05	0.000432945	0.722791	0.00747254	0.0255642	-0.478478	0.238532	1	-0.478478	0.238702	0.999724	137	70	48	102	215	333	507	266	112.045	94.6344	44.0983	46.0331	497.261	481.962	275.512	318.979	3.34534	2.02694e-18	3.18462e-17	3.57215	2.50085e-20	3.26525e-19	0.803095	0.0591949	0.375821	0.576287	0.0882834	0.219386
ENSG00000130702	LAMA5	laminin subunit alpha 5 [Source:HGNC Symbol;Acc:HGNC:6485]	protein_coding	-0.546582	0.00620426	0.0229017	-0.128713	0.513298	0.576032	-0.16768	0.393596	0.746245	-0.58555	0.00342335	0.0142795	-0.41787	0.136381	0.948224	-0.41787	0.136231	0.999724	2127	1032	1342	2334	515	605	2007	875	1412.16	1095.65	1510.92	1311.17	897.864	821.796	1283.68	1295.78	-2.47477	5.61683e-11	4.78022e-10	-1.23369	0.00107096	0.00322197	0.0235824	0.954383	1	-1.2175	0.000328015	0.00328913
ENSG00000130787	HIP1R	huntingtin interacting protein 1 related [Source:HGNC Symbol;Acc:HGNC:18415]	protein_coding	1.05324	1.2664e-07	1.375e-06	1.1257	2.88355e-09	2.81553e-08	-0.875083	8.73696e-06	6.1108e-05	-0.947536	8.21992e-07	8.91691e-06	-0.0724536	0.792282	1	-0.0724536	0.792256	0.999724	421	223	543	1167	342	612	2288	1005	316.766	333.752	560.825	628.883	692.914	656.379	1317.04	1281.93	0.124761	0.557239	0.798968	0.686667	0.00125094	0.00392389	0.20804	0.372238	0.631132	-0.353867	0.0625368	0.180095
ENSG00000131089	ARHGEF9	Cdc42 guanine nucleotide exchange factor 9 [Source:HGNC Symbol;Acc:HGNC:14561]	protein_coding	0.435568	0.0477501	0.122807	0.575653	0.00739522	0.0197019	-0.0106211	0.961099	0.948409	-0.150706	0.487803	0.732535	-0.140085	0.648655	1	-0.140085	0.648785	0.999724	636	381	669	1363	350	719	1772	836	636.34	592.468	550.164	687.002	732.04	926.958	888.361	958.92	2.438	1.39834e-63	1.89751e-61	2.50275	1.07683e-66	1.30415e-64	0.0745047	0.642222	0.883028	0.00976286	0.939055	1
ENSG00000131094	C1QL1	complement C1q like 1 [Source:HGNC Symbol;Acc:HGNC:24182]	protein_coding	1.95619	2.04546e-08	2.233e-07	2.6628	1.04919e-15	5.05284e-14	0.114015	0.750085	0.807085	-0.592586	0.0658164	0.119817	-0.706601	0.142606	1	-0.706601	0.142275	0.999724	59	45	49	123	96	214	581	319	52.7391	66.1686	49.3893	58.774	194.787	260.474	316.995	373.971	-1.35099	0.00654877	0.0117183	-1.05785	0.0355057	0.0599728	0.577288	0.286738	0.869286	0.284151	0.531649	0.9733
ENSG00000131100	ATP6V1E1	ATPase H+ transporting V1 subunit E1 [Source:HGNC Symbol;Acc:HGNC:857]	protein_coding	0.100533	0.627773	1	0.126097	0.540324	0.674565	0.615376	0.00280876	0.0132462	0.589812	0.00444241	0.0163482	-0.025564	0.930266	1	-0.025564	0.930291	0.999724	1136	516	629	1236	451	752	1234	527	1010.23	777.57	598.373	571.735	931.493	988.465	658.465	616.906	0.872188	9.67851e-08	5.86219e-07	0.836262	3.77339e-07	1.94906e-06	0.282437	0.117243	0.372325	0.318363	0.0293055	0.102069
ENSG00000131389	SLC6A6	solute carrier family 6 member 6 [Source:HGNC Symbol;Acc:HGNC:11052]	protein_coding	-1.03167	0.00154033	0.00674837	-0.348923	0.272626	0.449131	0.908048	0.00398816	0.013191	0.225297	0.492611	0.546788	-0.682752	0.134627	0.965787	-0.682752	0.133712	0.992793	792	278	424	622	100	151	408	212	639.159	433.598	319.802	254.304	292.039	236.78	172.532	282.043	-1.21037	5.87224e-07	2.92553e-06	-0.353851	0.143494	0.204216	0.0255994	0.922715	1	-0.830924	0.00013951	0.00202002
ENSG00000131398	KCNC3	potassium voltage-gated channel subfamily C member 3 [Source:HGNC Symbol;Acc:HGNC:6235]	protein_coding	0.870903	0.0977484	0.169026	1.1787	0.0213142	0.0923781	0.562594	0.285445	0.379476	0.254794	0.618177	0.660768	-0.307799	0.677216	1	-0.307799	0.674953	0.999724	67	48	64	147	91	142	312	175	46.9189	159.693	51.0711	81.0248	221.111	139.431	134.971	165.462	6.89992	3.7696e-12	3.17136e-11	6.38823	1.77679e-10	1.08975e-09	0.21582	0.846733	1	0.727511	0.39864	0.450272
ENSG00000131626	PPFIA1	PTPRF interacting protein alpha 1 [Source:HGNC Symbol;Acc:HGNC:9245]	protein_coding	0.417467	0.0396014	0.0958918	0.394266	0.0388973	0.0784859	-0.86072	1.06214e-05	9.39768e-05	-0.837519	2.45108e-05	0.000180704	0.0232008	0.933636	1	0.0232008	0.933623	0.999724	507	292	921	1825	225	350	1785	730	421.289	393.12	732.211	748.148	573.24	518.347	944.927	1002.4	-0.549901	0.0100979	0.0269113	-0.367618	0.0857352	0.171122	-0.213938	0.360334	0.6233	-0.396221	0.038787	0.123906
ENSG00000132002	DNAJB1	DnaJ heat shock protein family (Hsp40) member B1 [Source:HGNC Symbol;Acc:HGNC:5270]	protein_coding	-0.38158	0.0729761	0.1713	-0.191346	0.369178	0.453067	1.04531	7.6788e-07	1.24447e-05	0.855071	6.67253e-05	0.000440711	-0.190234	0.527626	1	-0.190234	0.527593	0.999724	1638	756	629	1368	503	735	1037	447	1457.22	1113.75	610.359	636.657	1088.86	891.684	551.801	540.433	-0.158204	0.599382	0.791703	-0.433657	0.150586	0.274745	0.0715025	0.828444	0.853974	0.346955	0.198605	0.329593
ENSG00000132507	EIF5A	eukaryotic translation initiation factor 5A [Source:HGNC Symbol;Acc:HGNC:3300]	protein_coding	-0.581692	0.001256	0.00633054	-0.301149	0.0979074	0.186058	1.90694	4.2054e-26	8.64495e-24	1.6264	3.73046e-19	3.70179e-17	-0.280543	0.273487	1	-0.280543	0.273455	0.999724	6452	3117	1250	3148	1745	2518	2078	970	5597.75	4664.51	1237	1497.4	3610.13	3251.95	1099.4	1122.78	-0.484242	0.111389	0.216516	-0.82101	0.00706206	0.0214032	0.692399	0.0377652	0.208592	1.02917	0.000159838	0.00250963
ENSG00000132535	DLG4	discs large MAGUK scaffold protein 4 [Source:HGNC Symbol;Acc:HGNC:2903]	protein_coding	0.869824	4.60226e-05	0.000315213	0.798733	0.000111948	0.000527163	-0.974989	3.77345e-06	3.27658e-05	-0.903898	1.58263e-05	0.000111332	0.0710915	0.810882	1	0.0710915	0.810931	0.999724	602	401	1205	2528	418	871	3598	2010	612.993	552.204	1168.89	1123.62	901.536	1224.1	1813.38	2176.31	2.00227	3.69041e-28	1.18969e-26	1.79492	7.22068e-23	1.65379e-21	0.174468	0.383186	0.630653	0.381818	0.0186163	0.0852152
ENSG00000132604	TERF2	telomeric repeat binding factor 2 [Source:HGNC Symbol;Acc:HGNC:11729]	protein_coding	0.455831	0.059688	0.132839	0.263098	0.288619	0.442861	1.47127	2.00483e-09	2.83568e-08	1.664	1.04855e-11	2.50627e-10	0.192733	0.57846	1	0.192733	0.578063	0.999724	715	370	213	418	385	581	486	211	582.041	568.389	247.146	172.396	799.404	779.246	262.823	234.118	1.25378	8.16746e-09	5.10943e-08	0.978634	7.58572e-06	2.78252e-05	0.0476413	0.842724	1	0.32279	0.0952531	0.209179
ENSG00000132639	SNAP25	synaptosome associated protein 25 [Source:HGNC Symbol;Acc:HGNC:11132]	protein_coding	3.61472	2.49573e-39	4.12611e-37	3.17309	3.26033e-35	4.58025e-33	0.405386	0.155582	0.209714	0.847013	0.000548736	0.00232721	0.441626	0.240671	1	0.441626	0.240494	0.999724	67	57	104	198	356	845	1365	766	88.0473	101.887	74.6495	68.6107	1015.82	1295.76	558.904	731.785	4.90008	1.39356e-150	2.50295e-147	4.63631	7.63181e-134	9.74972e-131	0.122725	0.556075	0.833188	0.38649	0.0189914	0.101123
ENSG00000132692	BCAN	brevican [Source:HGNC Symbol;Acc:HGNC:23059]	protein_coding	5.77338	5.38367e-69	4.35322e-66	5.58077	1.6216e-66	1.1693e-63	0.443251	0.225522	0.35922	0.63586	0.0239652	0.0658411	0.192609	0.677807	1	0.192609	0.676488	0.999724	52	26	23	74	708	1460	1936	1637	32.7171	44.6786	29.7459	26.21	1735.02	2356.38	968.813	1670.01	0.529596	0.360589	0.33598	0.657502	0.254721	0.337843	-0.224288	0.724556	1	-0.352193	0.492796	0.932648
ENSG00000132718	SYT11	synaptotagmin 11 [Source:HGNC Symbol;Acc:HGNC:19239]	protein_coding	0.996896	3.88914e-08	4.75792e-07	1.03883	7.50994e-09	7.56321e-08	0.264421	0.145243	0.2575	0.222489	0.215432	0.374684	-0.0419321	0.869551	1	-0.0419321	0.869574	0.999724	1294	686	881	1889	971	1810	3218	1631	1136.27	1000.86	877.222	903.437	1970.48	2295.48	1734.72	1926.94	1.43955	1.08133e-07	7.47593e-07	1.70353	3.30345e-10	2.9627e-09	0.178373	0.548337	0.782666	-0.0856027	0.723657	0.981287
ENSG00000132872	SYT4	synaptotagmin 4 [Source:HGNC Symbol;Acc:HGNC:11512]	protein_coding	4.50504	7.27836e-63	4.41786e-60	3.87643	1.59106e-48	3.58489e-46	0.246255	0.379954	0.574642	0.874862	0.000539571	0.00270994	0.628607	0.0962456	0.931015	0.628607	0.095974	0.936385	135	99	108	248	1215	2531	2558	1759	132.58	132.566	115.231	108.799	2370.81	3646.27	1326.41	1960.41	5.32339	3.1465e-65	4.56935e-63	5.97222	1.64261e-80	4.06151e-78	0.678205	0.0505632	0.238463	0.0293746	0.915071	0.94968
ENSG00000132970	WASF3	WAS protein family member 3 [Source:HGNC Symbol;Acc:HGNC:12734]	protein_coding	0.0179423	0.941658	0.945588	0.0188556	0.936584	0.946798	-0.420547	0.0793499	0.121767	-0.421461	0.0822207	0.145326	-0.000913221	0.997863	1	-0.000913221	0.997863	0.999983	454	318	605	1182	181	384	1162	457	391.296	471.824	595.339	557.766	367.044	501.027	625.833	540.069	0.15001	0.56097	0.736793	-0.215976	0.403785	0.477567	-0.0278739	0.921427	1	0.338112	0.144303	0.264529
ENSG00000133019	CHRM3	cholinergic receptor muscarinic 3 [Source:HGNC Symbol;Acc:HGNC:1952]	protein_coding	1.58643	3.15155e-05	0.000162591	0.986755	0.00526123	0.0303251	-0.947567	0.012019	0.0271433	-0.347889	0.330805	0.462614	0.599678	0.250161	1	0.599678	0.248737	0.999724	64	41	117	224	79	139	383	218	49.7479	68.5727	135.646	91.2747	159.821	188.92	209.864	235.593	4.05019	4.60954e-36	1.98628e-34	3.85168	7.02363e-33	1.784e-31	-0.231088	0.528431	0.891382	-0.0325748	0.904665	0.921691
ENSG00000133318	RTN3	reticulon 3 [Source:HGNC Symbol;Acc:HGNC:10469]	protein_coding	0.841897	8.91746e-09	1.27832e-07	0.646703	1.0766e-05	7.83983e-05	1.11406	3.40467e-14	1.64339e-12	1.30926	3.81915e-19	3.75596e-17	0.195194	0.346721	1	0.195194	0.346703	0.999724	5383	3140	1994	4477	3893	6303	6315	2865	4517.73	4604.52	2020.33	2191.76	8197.84	8152.11	3299.98	3297.58	1.38712	3.0857e-27	9.29031e-26	1.27161	4.55339e-23	1.18381e-21	0.245888	0.0812908	0.36072	0.361397	0.00158968	0.0118756
ENSG00000134108	ARL8B	ADP ribosylation factor like GTPase 8B [Source:HGNC Symbol;Acc:HGNC:25564]	protein_coding	0.138349	0.546561	0.706238	0.259929	0.253246	0.420256	0.727859	0.00138804	0.00426799	0.606279	0.00819616	0.0237579	-0.12158	0.706593	1	-0.12158	0.706727	0.999724	558	297	331	641	255	428	659	276	513.75	455.915	300.896	285.945	513.89	553.921	379.694	320.456	1.16234	1.76183e-10	1.22391e-09	1.04402	1.17789e-08	7.64222e-08	0.157315	0.43381	0.660503	0.275627	0.0892004	0.211707
ENSG00000134207	SYT6	synaptotagmin 6 [Source:HGNC Symbol;Acc:HGNC:18638]	protein_coding	4.05312	4.42153e-11	7.26702e-10	3.6727	1.01205e-09	1.73435e-08	0.769361	0.261038	0.443612	1.14978	0.0273149	0.0551031	0.380414	0.659283	1	0.380414	0.658324	0.999724	11	7	5	15	109	111	216	59	12.5449	9.89131	2.70312	11.1277	215.432	159.895	95.6496	72.4083	4.34879	7.2503e-13	3.77653e-12	4.06403	2.77677e-13	2.09682e-12	-0.338741	0.637057	1	-0.0539757	0.893149	1
ENSG00000134243	SORT1	sortilin 1 [Source:HGNC Symbol;Acc:HGNC:11186]	protein_coding	-0.182334	0.462698	0.674104	0.832898	0.0007905	0.00342675	0.653802	0.00849858	0.0284306	-0.36143	0.145016	0.271494	-1.01523	0.00391507	0.166776	-1.01523	0.00382718	0.286882	2297	1150	1087	1977	1524	1573	3543	1414	2329.65	1510.51	1332.83	1111.39	1989.65	1398.95	2340.97	2007.23	0.492864	0.0605216	0.147033	0.372628	0.156134	0.349215	0.155967	0.58765	0.802494	0.276203	0.239987	0.485716
ENSG00000134265	NAPG	NSF attachment protein gamma [Source:HGNC Symbol;Acc:HGNC:7642]	protein_coding	0.0655173	0.821694	0.90441	0.103638	0.716914	0.678682	1.31372	5.07501e-06	4.85984e-05	1.2756	9.85135e-06	7.2978e-05	-0.0381202	0.925525	1	-0.0381202	0.925504	0.999724	602	370	1056	1499	336	520	1705	762	1198.6	1068.63	598.166	317.198	993.462	1379.22	479.292	501.47	1.4772	6.69425e-23	1.33857e-21	1.29888	4.4489e-18	7.32185e-17	-0.248037	0.132411	0.344235	-0.0697149	0.60096	0.899945
ENSG00000134308	YWHAQ	tyrosine 3-monooxygenase/tryptophan 5-monooxygenase activation protein theta [Source:HGNC Symbol;Acc:HGNC:12854]	protein_coding	0.413532	0.00900063	0.0355033	0.279547	0.0778473	0.1554	1.03263	7.11838e-11	2.51766e-09	1.16662	1.78955e-13	8.47877e-12	0.133985	0.549817	0.958984	0.133985	0.54983	0.999724	10220	5375	4048	8860	5584	8943	9518	4107	9180.91	7720.76	3980.28	4281.93	11105.6	11410.8	5168.35	4860.65	0.815049	8.57534e-06	4.62628e-05	0.749599	4.30232e-05	0.000220445	0.308084	0.124853	0.404235	0.373534	0.0225666	0.0878215
ENSG00000135298	ADGRB3	adhesion G protein-coupled receptor B3 [Source:HGNC Symbol;Acc:HGNC:945]	protein_coding	1.5189	4.07262e-08	4.25328e-07	0.980081	0.000244853	0.00155299	-0.821094	0.00256261	0.00795526	-0.282275	0.299083	0.422365	0.538819	0.161938	1	0.538819	0.161364	0.999724	298	219	504	835	207	295	1219	454	169.504	243.895	415.887	311.639	524.475	651.586	776.799	652.551	2.67543	3.4836e-35	1.32683e-33	2.68794	1.63381e-35	7.4297e-34	-0.261347	0.272007	0.645803	-0.273854	0.153555	0.304393
ENSG00000135333	EPHA7	EPH receptor A7 [Source:HGNC Symbol;Acc:HGNC:3390]	protein_coding	2.16056	6.71744e-09	6.69386e-08	2.57259	2.12154e-12	6.74674e-11	0.60021	0.12035	0.177064	0.188181	0.592491	0.671218	-0.412029	0.430201	1	-0.412029	0.430294	0.999724	83	35	49	77	150	146	540	204	77.5354	45.2988	45.3479	37.152	300.023	255.265	269.604	216.423	1.33114	0.00554651	0.0156144	1.58155	0.000990107	0.00317291	0.0658013	0.900537	1	-0.184604	0.666763	0.805423
ENSG00000135862	LAMC1	laminin subunit gamma 1 [Source:HGNC Symbol;Acc:HGNC:6492]	protein_coding	-4.10034	1.31501e-57	6.31332e-55	-2.98916	6.21445e-32	6.44248e-30	1.01074	6.05051e-05	0.000437645	-0.100443	0.697516	1	-1.11118	0.00214933	0.116981	-1.11118	0.00208082	0.203809	15508	7152	6867	12935	504	377	1607	554	12707.2	12175.2	6516.89	5833.28	967.584	489.402	845.323	707.876	-2.67893	1.72651e-28	4.84694e-27	-2.22988	3.04463e-20	4.66916e-19	-0.0639951	0.808164	1	-0.513047	0.018698	0.0960334
ENSG00000136040	PLXNC1	plexin C1 [Source:HGNC Symbol;Acc:HGNC:9106]	protein_coding	1.3416	2.06664e-08	2.30593e-07	1.25039	3.64753e-08	3.91411e-07	-0.44427	0.062572	0.111482	-0.353059	0.121205	0.211868	0.0912111	0.782324	1	0.0912111	0.782162	0.999724	223	122	242	565	257	356	1397	651	194.137	204.997	299.688	245.468	502.678	506.851	663.983	624.946	3.38186	7.09942e-28	1.84958e-26	3.06399	3.72105e-23	7.33413e-22	-0.331237	0.33132	0.69622	-0.0133648	0.961026	1
ENSG00000136099	PCDH8	protocadherin 8 [Source:HGNC Symbol;Acc:HGNC:8660]	protein_coding	0.347169	0.667994	0.839947	1.12241	0.164924	0.255887	0.0468388	0.953827	1	-0.728405	0.36777	0.511006	-0.775243	0.498578	1	-0.775243	0.49794	0.999724	432	695	267	2133	447	644	2491	1274	362.098	1001.47	264.343	1053.85	882.927	850.514	1382.14	1489.83	-2.6801	3.79785e-25	1.02066e-23	-2.21283	1.23402e-17	1.60863e-16	0.243555	0.389017	0.636111	-0.223716	0.335587	0.545168
ENSG00000136238	RAC1	Rac family small GTPase 1 [Source:HGNC Symbol;Acc:HGNC:9801]	protein_coding	-0.513779	0.00185697	0.00810203	-0.685447	4.31394e-05	0.000249982	1.5069	7.06117e-20	9.13385e-18	1.67857	1.28045e-23	2.18161e-21	0.171668	0.465547	0.939199	0.171668	0.465548	0.999724	4209	2344	1218	2419	1231	2279	1389	647	3663.08	3441.56	1273.53	1227.6	2308.13	2665.05	773.786	781.216	0.0158587	0.946782	1	-0.29105	0.221477	0.343767	0.33412	0.199474	0.418494	0.641028	0.00259875	0.0218935
ENSG00000136531	SCN2A	sodium voltage-gated channel alpha subunit 2 [Source:HGNC Symbol;Acc:HGNC:10588]	protein_coding	4.12089	2.07356e-25	1.45163e-23	3.35705	7.54301e-21	3.54509e-19	-0.58726	0.142202	0.238748	0.176577	0.617272	0.671212	0.763837	0.157093	1	0.763837	0.152465	0.999724	28	42	146	241	305	622	2047	1046	89.6938	36.5715	99.9752	73.3897	689.644	1306.64	955.54	811.064	5.27202	2.19364e-112	1.62234e-109	4.70687	5.94079e-93	1.87539e-90	-1.16369	6.22633e-06	0.000480427	-0.59854	0.00326931	0.0253783
ENSG00000136750	GAD2	glutamate decarboxylase 2 [Source:HGNC Symbol;Acc:HGNC:4093]	protein_coding	5.43663	9.07539e-31	1.2159e-28	5.16695	1.52471e-34	2.95265e-32	0.432961	0.412036	0.447829	0.702642	0.0436954	0.107888	0.26968	0.672332	1	0.26968	0.669786	0.999724	10	10	12	23	166	363	461	265	7.32725	19.0304	6.69621	10.0045	420.585	565.858	267.664	341.434	2.42071	0.00150815	0.00248312	2.99506	9.05509e-05	0.000265905	0.308638	0.715612	1	-0.265711	0.69194	1
ENSG00000136754	ABI1	abl interactor 1 [Source:HGNC Symbol;Acc:HGNC:11320]	protein_coding	0.172358	0.426179	0.566079	0.23624	0.262387	0.431722	0.0730033	0.731554	0.660121	0.00912122	0.9661	0.960366	-0.0638821	0.832625	1	-0.0638821	0.832601	0.999724	544	301	451	868	259	380	954	406	464.047	436.645	446.209	411.788	536.016	481.763	518.089	490.572	0.886292	7.74906e-05	0.000268826	0.806902	0.00032291	0.000884285	-0.213045	0.386928	0.747652	-0.133655	0.503989	0.584301
ENSG00000136854	STXBP1	syntaxin binding protein 1 [Source:HGNC Symbol;Acc:HGNC:11444]	protein_coding	1.94581	8.02805e-15	2.39028e-13	1.39662	3.50715e-08	3.9841e-07	2.00871	3.0151e-15	1.74908e-13	2.5579	1.02014e-24	1.50001e-22	0.549193	0.123515	0.938062	0.549193	0.12317	0.979444	919	510	308	593	1545	2991	1940	971	1392.6	798.319	284.922	260.315	4739.1	3710.69	707.345	726.521	3.71777	1.93174e-69	3.14311e-67	3.43062	4.09191e-59	5.31379e-57	-0.128828	0.579974	0.748747	0.158326	0.398317	0.70785
ENSG00000136888	ATP6V1G1	ATPase H+ transporting V1 subunit G1 [Source:HGNC Symbol;Acc:HGNC:864]	protein_coding	0.355017	0.096219	0.220978	0.178787	0.40558	0.489759	1.06401	6.64795e-07	7.06273e-06	1.24024	7.21872e-09	1.22905e-07	0.17623	0.560599	1	0.17623	0.560717	0.999724	1631	705	546	1223	788	1230	1240	516	1407.8	1002.86	557.892	596.376	1607.88	1482.39	686.077	619.908	1.36313	1.94699e-12	1.88522e-11	0.928561	1.84513e-06	1.06295e-05	0.665797	0.00178514	0.0283272	1.10037	2.08855e-10	2.83999e-08
ENSG00000136928	GABBR2	gamma-aminobutyric acid type B receptor subunit 2 [Source:HGNC Symbol;Acc:HGNC:4507]	protein_coding	3.12924	1.73325e-14	4.27332e-13	0.662117	0.0157152	0.0489392	-3.64477	1.27353e-19	1.07335e-17	-1.17765	3.09219e-05	0.000176694	2.46712	2.69907e-07	0.000358338	2.46712	5.19574e-07	0.000636132	14	10	454	879	122	221	1044	669	23.7145	29.9382	339.095	316.792	223.62	234.494	435.698	603.796	6.18079	3.73628e-55	3.28839e-53	5.22739	2.42591e-40	9.30399e-39	-1.0148	0.0269815	0.189172	-0.0614076	0.846161	0.794979
ENSG00000137154	RPS6	ribosomal protein S6 [Source:HGNC Symbol;Acc:HGNC:10429]	protein_coding	0.113889	0.552982	0.733402	-0.391375	0.0406104	0.104828	-1.12989	3.5836e-09	7.68446e-08	-0.624631	0.00111906	0.00615815	0.505264	0.0623154	0.491157	0.505264	0.0621625	0.84564	7764	3707	12094	29580	3635	4507	19849	7644	6699.91	5315.65	12015.3	14285.5	7103.84	5906.08	10873	9177.61	-2.16193	3.26452e-49	2.67742e-47	-2.52808	1.8375e-66	2.62445e-64	0.237582	0.138652	0.396599	0.603729	4.4436e-06	0.000105048
ENSG00000137285	TUBB2B	tubulin beta 2B class IIb [Source:HGNC Symbol;Acc:HGNC:30829]	protein_coding	0.935813	2.69531e-07	3.15223e-06	0.841989	3.644e-06	2.67969e-05	0.0524774	0.772982	0.968542	0.146301	0.421106	0.722391	0.0938235	0.715292	1	0.0938235	0.715291	0.999724	27181	16919	23101	66077	20780	39358	85309	40880	25836.1	25980.4	21112.4	28848.5	45967.8	53151.5	43785.9	45779.1	-0.223313	0.265279	0.509412	0.25459	0.204118	0.342835	0.424611	0.0531667	0.265285	-0.0532915	0.766311	1
ENSG00000137575	SDCBP	syndecan binding protein [Source:HGNC Symbol;Acc:HGNC:10662]	protein_coding	-0.530493	0.00715959	0.0268019	-0.821722	4.89964e-05	0.000288844	1.90591	5.413e-22	9.99821e-20	2.19714	1.43261e-27	3.59387e-25	0.291229	0.303092	1	0.291229	0.302772	0.999724	3808	1714	785	1394	1031	1434	664	351	3052.4	2433.58	785.554	681.285	2015	1787.89	385.027	446.298	-1.91837	4.57889e-25	1.05242e-23	-1.82524	1.12828e-22	2.21397e-21	0.245753	0.224028	0.593289	0.152619	0.363863	0.571876
ENSG00000137713	PPP2R1B	protein phosphatase 2 scaffold subunit Abeta [Source:HGNC Symbol;Acc:HGNC:9303]	protein_coding	-1.47502	1.57915e-05	0.000110199	-1.03616	0.0020325	0.00861183	0.909503	0.00609407	0.0193995	0.470645	0.173428	0.260002	-0.438858	0.360514	1	-0.438858	0.359628	0.999724	837	396	482	815	111	141	382	147	813.978	571.74	464.066	277.451	316.325	189.176	197.494	161.591	-2.44623	8.13613e-15	9.64563e-14	-2.48871	3.01893e-15	3.22162e-14	-0.0338738	0.921376	0.96923	0.0086038	0.975874	0.880471
ENSG00000137726	FXYD6	FXYD domain containing ion transport regulator 6 [Source:HGNC Symbol;Acc:HGNC:4030]	protein_coding	-0.262402	0.206154	0.386854	0.439338	0.0318721	0.080878	0.658454	0.00137857	0.00622948	-0.0432854	0.833944	0.992473	-0.701739	0.0161773	0.487665	-0.701739	0.0160824	0.514777	1507	824	1192	3065	605	1185	3251	1645	2014.22	1481.37	992.72	1221.88	1470.67	1446.92	1465.5	1541.08	1.69576	1.85407e-14	2.48335e-13	1.50227	1.27123e-11	1.46183e-10	0.496913	0.0410116	0.230468	0.690407	0.000478732	0.00468387
ENSG00000138069	RAB1A	RAB1A, member RAS oncogene family [Source:HGNC Symbol;Acc:HGNC:9758]	protein_coding	-0.0541983	0.805388	0.944376	-0.153551	0.487741	0.551059	1.22147	2.79289e-08	4.6949e-07	1.32082	2.40883e-09	4.54972e-08	0.0993527	0.750226	1	0.0993527	0.750169	0.999724	2447	1022	828	1645	872	1387	1110	680	2133.47	1530.55	806.185	767.558	1770.21	1763.07	610.763	807.345	1.08895	2.45264e-06	1.43374e-05	0.854266	0.000224234	0.0007667	0.350436	0.167013	0.434452	0.58512	0.00462764	0.0267183
ENSG00000138138	ATAD1	ATPase family, AAA domain containing 1 [Source:HGNC Symbol;Acc:HGNC:25903]	protein_coding	-0.346668	0.129102	0.241453	-0.291612	0.200355	0.282327	0.898653	7.05896e-05	0.000491985	0.843597	0.000244895	0.00148817	-0.0550563	0.864478	1	-0.0550563	0.864466	0.999724	1204	540	593	1033	377	490	827	357	1078.96	815.191	558.922	460.881	799.289	694.914	423.931	407.148	1.41288	1.02002e-12	9.77155e-12	1.37946	3.70255e-12	3.37266e-11	0.133867	0.538812	0.847455	0.167289	0.344124	0.664997
ENSG00000138592	USP8	ubiquitin specific peptidase 8 [Source:HGNC Symbol;Acc:HGNC:12631]	protein_coding	-0.118906	0.591681	0.740184	-0.311566	0.151451	0.228004	-0.271091	0.213691	0.305115	-0.0784314	0.722528	0.880739	0.19266	0.534829	1	0.19266	0.534744	0.999724	865	441	993	1389	335	515	1106	539	680.394	686.332	956.064	696.26	601.761	655.769	672.174	656.284	0.140865	0.453413	0.679203	0.0912892	0.627235	0.768232	-0.138767	0.499951	0.798782	-0.0891912	0.596122	0.75681
ENSG00000138758	SEPT11	septin 11 [Source:HGNC Symbol;Acc:HGNC:25589]	protein_coding	-0.97247	2.96246e-09	4.1666e-08	-0.900736	4.44682e-08	4.56178e-07	1.12278	5.78048e-12	1.97273e-10	1.05104	2.09563e-10	6.06754e-09	-0.0717348	0.757481	1	-0.0717348	0.757453	0.999724	6269	3876	2777	4717	1462	2378	2294	1064	5549.04	5423.71	2739.77	2302.59	2717.72	2873.2	1316.94	1383.36	-0.432425	0.0211823	0.0601504	-0.226454	0.227565	0.471798	0.00373431	0.985498	0.991466	-0.202236	0.228598	0.426481
ENSG00000138814	PPP3CA	protein phosphatase 3 catalytic subunit alpha [Source:HGNC Symbol;Acc:HGNC:9314]	protein_coding	0.549356	0.0209085	0.0633402	0.414829	0.0846996	0.145047	1.05539	1.05893e-05	9.37381e-05	1.18992	6.31365e-07	6.90025e-06	0.134527	0.691147	1	0.134527	0.690913	0.999724	761	439	346	521	464	797	631	350	651.756	607.484	361.549	248.471	877.249	965.364	382.352	427.067	1.64904	4.55604e-11	3.88747e-10	2.06727	1.87478e-16	2.46715e-15	0.15863	0.565504	0.750261	-0.259597	0.243872	0.430105
ENSG00000139182	CLSTN3	calsyntenin 3 [Source:HGNC Symbol;Acc:HGNC:18371]	protein_coding	0.528539	0.0173548	0.0562242	0.739578	0.000851454	0.00376071	1.22283	3.65052e-08	5.3337e-07	1.01179	5.09147e-06	4.4662e-05	-0.211039	0.501255	1	-0.211039	0.501353	0.999724	2063	859	817	1568	969	1168	2545	1106	1863.13	1295.66	616.421	737.833	2394.57	2169.79	1233.13	1028.12	2.74916	1.00159e-13	1.25486e-12	3.48615	4.23488e-21	9.36391e-20	0.603555	0.13648	0.474029	-0.133427	0.686087	0.888207
ENSG00000139915	MDGA2	MAM domain containing glycosylphosphatidylinositol anchor 2 [Source:HGNC Symbol;Acc:HGNC:19835]	protein_coding	-0.780465	0.0183532	0.0546276	-0.475632	0.134002	0.308049	-0.180727	0.569654	0.773087	-0.48556	0.141768	0.271927	-0.304833	0.506141	1	-0.304833	0.506184	0.999724	327	162	328	466	72	118	342	193	297.883	207.745	341.527	235.176	131.043	163.25	205.371	207.93	4.15311	7.34361e-30	2.24806e-28	4.06458	1.62205e-28	4.96186e-27	-0.500284	0.217679	0.583763	-0.41175	0.201272	0.361434
ENSG00000140443	IGF1R	insulin like growth factor 1 receptor [Source:HGNC Symbol;Acc:HGNC:5465]	protein_coding	-0.988354	4.41621e-06	3.7056e-05	-0.592339	0.00559389	0.0180971	0.196449	0.357036	0.648065	-0.199565	0.355045	0.642882	-0.396015	0.192074	0.743472	-0.396015	0.191816	0.999724	3220	1634	2266	3589	712	1043	2464	1055	2507.61	2406.88	2554.39	1740.62	1348.05	1132.54	1493.56	1349.93	-0.619897	0.00218475	0.00785695	-0.497327	0.0140138	0.0327695	-0.0370252	0.867171	1	-0.159595	0.378946	0.582054
ENSG00000140600	SH3GL3	SH3 domain containing GRB2 like 3, endophilin A3 [Source:HGNC Symbol;Acc:HGNC:10832]	protein_coding	1.47432	0.000302573	0.00144528	1.42321	0.000203763	0.00136266	-0.547511	0.176476	0.264081	-0.496403	0.198822	0.306146	0.0511081	0.927207	1	0.0511081	0.927251	0.999724	71	33	99	154	60	141	370	220	67.0328	45.8151	96.2177	71.1912	127.794	186.478	192.301	255.167	4.70583	1.9443e-71	3.06795e-69	4.84863	5.91508e-64	5.33389e-62	0.652601	0.0539342	0.386415	0.509793	0.00817189	0.039557
ENSG00000140694	PARN	poly(A)-specific ribonuclease [Source:HGNC Symbol;Acc:HGNC:8609]	protein_coding	0.0697705	0.747762	0.82462	-0.0479522	0.820308	0.906297	-0.341263	0.107486	0.191765	-0.22354	0.300849	0.411541	0.117723	0.697472	1	0.117723	0.697354	0.999724	598	345	507	1094	245	362	791	395	433.723	428.656	530.056	561.904	492.032	416.311	515.66	542.143	-0.524262	0.0229375	0.0516344	-0.117719	0.609972	0.65243	0.0950526	0.705986	0.801187	-0.311491	0.13261	0.249081
ENSG00000140937	CDH11	cadherin 11 [Source:HGNC Symbol;Acc:HGNC:1750]	protein_coding	3.15618	1.72706e-27	1.44351e-25	3.10172	2.14027e-30	2.07986e-28	-0.536373	0.0730062	0.126186	-0.481908	0.0649541	0.115419	0.0544653	0.891402	1	0.0544653	0.890907	0.999724	100	43	123	181	413	532	2457	968	71.9142	95.0244	149.192	91.2101	720.355	729.507	1041.57	982.852	0.0654753	0.884522	1	0.371587	0.409922	0.481388	0.082609	0.867074	0.93799	-0.223503	0.57984	0.645388
ENSG00000140988	RPS2	ribosomal protein S2 [Source:HGNC Symbol;Acc:HGNC:10404]	protein_coding	-0.0392067	0.828826	0.96021	-0.0698783	0.699025	0.78395	-0.959063	1.15664e-07	1.71015e-06	-0.928391	2.96451e-07	4.36542e-06	0.0306716	0.904639	1	0.0306716	0.904642	0.999724	12869	6562	20789	52476	5714	6256	44784	18270	11955	10185.6	18955.3	24089.8	11497.9	10053.9	21636.7	19374.4	-1.37442	1.13695e-13	1.4209e-12	-1.52338	1.918e-16	2.44921e-15	0.0615267	0.761547	0.833101	0.210483	0.20394	0.474934
ENSG00000141543	EIF4A3	eukaryotic translation initiation factor 4A3 [Source:HGNC Symbol;Acc:HGNC:18683]	protein_coding	-0.620471	0.000946863	0.00451233	-0.498998	0.00745239	0.0240002	0.338676	0.0684635	0.15879	0.217203	0.248639	0.409193	-0.121473	0.646098	0.989373	-0.121473	0.646146	0.999724	2981	1564	1679	4077	786	1217	2306	1049	2562.37	2123.51	1664.46	2040.19	1553.16	1497.43	1343.7	1278.89	-1.21023	1.88108e-07	1.08706e-06	-0.880163	0.000153953	0.000658727	0.318746	0.209491	0.575569	-0.0113187	0.956731	1
ENSG00000141668	CBLN2	cerebellin 2 precursor [Source:HGNC Symbol;Acc:HGNC:1544]	protein_coding	0.364635	0.58464	0.697425	0.222608	0.730824	1	-0.439324	0.503064	0.628313	-0.297298	0.651527	0.643162	0.142027	0.878789	1	0.142027	0.878536	0.999724	25	38	42	67	17	40	74	37	22.7053	40.0086	52.3648	33.2567	21.6798	59.2733	48.8923	50.0766	3.88368	7.59166e-11	3.97341e-10	2.5262	9.69236e-06	3.32244e-05	-1.63756	0.0142939	0.239869	-0.280085	0.563681	0.857377
ENSG00000141736	ERBB2	erb-b2 receptor tyrosine kinase 2 [Source:HGNC Symbol;Acc:HGNC:3430]	protein_coding	-0.229192	0.278292	0.477838	-0.129906	0.528718	0.590349	-0.987414	1.87712e-06	2.71235e-05	-1.0867	2.42528e-07	3.24744e-06	-0.099286	0.736873	1	-0.099286	0.736721	0.999724	1379	896	1829	4654	455	526	3121	1297	968.412	1060.7	1915.09	2104.44	1030.46	707.496	1803.59	1871.86	-2.90067	3.63776e-22	6.94693e-21	-2.92947	1.61682e-22	2.814e-21	0.297957	0.361315	0.549233	0.326759	0.227372	0.410383
ENSG00000141837	CACNA1A	calcium voltage-gated channel subunit alpha1 A [Source:HGNC Symbol;Acc:HGNC:1388]	protein_coding	1.36352	0.299679	0.488007	0.342694	0.794344	0.889369	-0.00507645	0.996919	1	1.01575	0.43973	0.624369	1.02083	0.583942	0.974897	1.02083	0.582967	0.999724	300	3313	2757	6088	1454	8189	5369	3415	270.521	5110.43	2632.07	2767.14	2885.14	10958.6	2893.98	3953.01	0.0952253	0.666433	0.856484	0.515115	0.0192091	0.0358811	-0.371003	0.125824	0.37505	-0.790893	5.51486e-05	0.000658514
ENSG00000142541	RPL13A	ribosomal protein L13a [Source:HGNC Symbol;Acc:HGNC:10304]	protein_coding	0.28963	0.0801357	0.184008	0.0744154	0.651526	0.792532	-1.29106	5.32896e-15	2.99595e-13	-1.07585	7.31534e-11	2.30218e-09	0.215214	0.356835	1	0.215214	0.356778	0.999724	9550	5348	23006	54267	5619	7896	52754	21804	9601.82	8984.33	20885.3	24597.9	12277.9	10447.8	24947.7	22944.2	-1.26314	1.16708e-06	7.15419e-06	-1.80327	3.97244e-12	4.57472e-11	0.246568	0.386316	0.634052	0.786696	0.000715934	0.00849926
ENSG00000143553	SNAPIN	SNAP associated protein [Source:HGNC Symbol;Acc:HGNC:17145]	protein_coding	0.0369301	0.85993	0.897167	0.10787	0.599758	0.720238	0.892772	1.51758e-05	0.000107234	0.821832	8.08519e-05	0.000520742	-0.0709401	0.808846	1	-0.0709401	0.808915	0.999724	616	412	464	1129	291	536	933	422	741.201	718.352	357.013	427.555	736.102	760.855	427.772	419.315	-0.914964	0.000991302	0.0029895	-1.30733	2.93391e-06	1.14317e-05	0.409266	0.178365	0.44156	0.801631	0.00139305	0.0103072
ENSG00000143761	ARF1	ADP ribosylation factor 1 [Source:HGNC Symbol;Acc:HGNC:652]	protein_coding	-0.0970505	0.577272	0.801079	-0.185546	0.286802	0.422621	1.29987	7.2041e-14	3.40844e-12	1.38836	1.86073e-15	1.1946e-13	0.0884957	0.719323	1	0.0884957	0.719367	0.999724	3516	1924	1637	3817	1406	2311	2919	1240	3939.8	3233.21	1391.7	1521.88	3408.5	3302.48	1339.31	1222.22	0.315771	0.107459	0.240766	0.266864	0.174201	0.348662	0.393201	0.0674668	0.303394	0.442108	0.0117794	0.054108
ENSG00000143847	PPFIA4	PTPRF interacting protein alpha 4 [Source:HGNC Symbol;Acc:HGNC:9248]	protein_coding	-0.714593	0.0171066	0.0493052	-0.996754	0.000296054	0.00158944	-1.97021	2.15867e-12	5.88037e-11	-1.68805	1.04699e-08	1.45236e-07	0.282161	0.487977	1	0.282161	0.488187	0.999724	277	217	997	2515	53	149	846	603	234.429	313.638	957.179	1180.27	139.499	188.845	430.908	643.945	1.88148	0.0013019	0.00260341	1.83677	0.00172444	0.00491496	-0.543461	0.400267	1	-0.49875	0.335703	0.526481
ENSG00000143858	SYT2	synaptotagmin 2 [Source:HGNC Symbol;Acc:HGNC:11510]	protein_coding	0.656826	0.136884	0.205498	0.556285	0.205933	0.379814	0.630829	0.153876	0.238025	0.73137	0.0957055	0.173165	0.100541	0.871756	1	0.100541	0.871839	0.999724	97	109	55	211	101	141	249	80	85.0412	159.667	54.7184	100.466	205.9	177.507	134.497	94.8618	-3.68098	5.21336e-06	1.46353e-05	-2.72728	0.000721363	0.0018127	0.382334	0.662229	1	-0.571358	0.435699	0.745346
ENSG00000144746	ARL6IP5	ADP ribosylation factor like GTPase 6 interacting protein 5 [Source:HGNC Symbol;Acc:HGNC:16937]	protein_coding	0.317391	0.172621	0.432786	0.161347	0.491809	0.633794	1.56959	1.6783e-11	5.52005e-10	1.72563	1.75569e-13	5.9444e-12	0.156045	0.636818	1	0.156045	0.636847	0.999724	1177	589	368	952	536	803	803	396	1209.12	873.137	314.426	386.313	1418.36	1183.86	376.971	409.512	0.157625	0.491058	0.71752	0.064583	0.778612	1	0.613109	0.0146805	0.153567	0.706151	0.000573056	0.00536727
ENSG00000145087	STXBP5L	syntaxin binding protein 5 like [Source:HGNC Symbol;Acc:HGNC:30757]	protein_coding	0.633208	0.111757	0.17599	-0.247627	0.525997	0.933474	0.743742	0.0593103	0.111536	1.62458	3.78986e-05	0.000221197	0.880835	0.114724	1	0.880835	0.114237	0.965035	132	66	125	188	76	150	192	110	202.824	98.0081	94.4191	85.3034	216.461	248.685	74.2656	77.0121	1.47148	3.39428e-05	0.000129601	1.70184	1.53096e-06	6.06165e-06	-0.274989	0.482182	1	-0.505344	0.106907	0.251076
ENSG00000145425	RPS3A	ribosomal protein S3A [Source:HGNC Symbol;Acc:HGNC:10421]	protein_coding	-0.0486084	0.792773	0.935587	-0.182785	0.321617	0.444587	-0.558051	0.00250718	0.0102951	-0.423875	0.0218158	0.0605432	0.134176	0.607529	1	0.134176	0.607519	0.999724	11779	5541	18469	44978	4998	6771	33043	14210	12688.3	9852.34	15046.3	18145.3	11784.7	10018.7	14695	14548.7	-1.00116	1.57033e-06	9.47779e-06	-1.58853	2.60747e-14	2.67011e-13	0.259047	0.25662	0.563861	0.84641	5.73684e-06	0.000146427
ENSG00000145920	CPLX2	complexin 2 [Source:HGNC Symbol;Acc:HGNC:2310]	protein_coding	2.82979	4.1309e-09	5.01686e-08	2.63865	2.30504e-09	3.82734e-08	-0.572508	0.2504	0.429368	-0.381371	0.366883	0.413323	0.191137	0.769466	1	0.191137	0.769834	0.999724	22	15	17	77	73	126	311	158	17.9452	22.2415	19.5335	37.5281	144.872	137.332	165.491	202.668	2.5097	1.65248e-12	1.66639e-11	2.6095	3.35e-13	2.65707e-12	0.326516	0.409774	1	0.226718	0.468751	0.642788
ENSG00000146005	PSD2	pleckstrin and Sec7 domain containing 2 [Source:HGNC Symbol;Acc:HGNC:19092]	protein_coding	3.28282	1.00252e-32	1.22975e-30	3.14607	4.20078e-32	4.91296e-30	0.344479	0.242369	0.319881	0.481222	0.0499596	0.0978686	0.136743	0.721607	1	0.136743	0.721428	0.999724	75	48	58	109	296	575	870	414	66.6544	70.8063	57.1742	51.4472	608.665	722.919	468.55	487.472	4.86935	4.57842e-75	6.65315e-73	5.06418	3.67316e-77	4.73874e-75	0.253167	0.420942	0.700502	0.0583343	0.785134	0.854095
ENSG00000146006	LRRTM2	leucine rich repeat transmembrane neuronal 2 [Source:HGNC Symbol;Acc:HGNC:19409]	protein_coding	2.51334	3.33774e-12	6.2965e-11	2.51537	4.82044e-13	1.50705e-11	0.196946	0.59335	0.687682	0.194919	0.565947	0.761251	-0.00202677	0.996784	1	-0.00202677	0.996774	0.999899	61	57	68	136	158	318	500	303	48.1509	90.6601	47.5827	69.7762	398.998	373.559	312.976	362.018	1.3224	0.00115609	0.00376291	1.26376	0.00189709	0.00657954	-0.350609	0.431785	0.67135	-0.291965	0.422095	0.742908
ENSG00000146938	NLGN4X	neuroligin 4 X-linked [Source:HGNC Symbol;Acc:HGNC:14287]	protein_coding	-0.37313	0.0225939	0.0675455	-0.0929424	0.564701	0.655208	0.226277	0.160713	0.303897	-0.0539101	0.741929	1	-0.280187	0.222848	1	-0.280187	0.222817	0.999724	2434	1408	1453	3265	660	1061	2535	1266	1797.78	1881.94	1548.21	1595.73	1380.72	1458.09	1501.82	1445.79	2.19999	5.03474e-18	7.49397e-17	1.9285	3.41848e-14	3.67344e-13	-0.602872	0.030994	0.162527	-0.331381	0.143232	0.387257
ENSG00000147044	CASK	calcium/calmodulin dependent serine protein kinase [Source:HGNC Symbol;Acc:HGNC:1497]	protein_coding	1.05367	5.65286e-08	6.42835e-07	0.662533	0.000607511	0.00300964	-0.021129	0.913222	1	0.370008	0.0557715	0.156346	0.391137	0.153418	0.784814	0.391137	0.153253	0.999724	2309	1467	2108	3497	1655	3008	5192	2302	2001.35	1685.75	2136.41	1610.75	3585.87	4067.74	2984.73	2939.36	1.13863	4.76406e-13	5.70986e-12	1.58534	8.38475e-24	1.62377e-22	0.308313	0.0745333	0.344129	-0.138396	0.324595	0.533717
ENSG00000147416	ATP6V1B2	ATPase H+ transporting V1 subunit B2 [Source:HGNC Symbol;Acc:HGNC:854]	protein_coding	-0.0141956	0.950567	1	0.231228	0.308756	0.446246	0.874544	0.000122412	0.000785411	0.629121	0.00589785	0.0251595	-0.245424	0.446797	0.937557	-0.245424	0.446732	0.999724	1839	860	1443	2862	724	1226	2934	1260	2367.74	1483.22	1126.7	977.155	1988.85	1830.42	1240.73	1227.25	1.28691	5.96293e-09	4.75513e-08	1.29963	4.31858e-09	2.92099e-08	0.143266	0.554798	0.787662	0.130549	0.508995	0.691902
ENSG00000148053	NTRK2	neurotrophic receptor tyrosine kinase 2 [Source:HGNC Symbol;Acc:HGNC:8032]	protein_coding	1.90458	1.39253e-20	6.6306e-19	2.79647	2.8502e-43	5.958e-41	0.352518	0.0883713	0.199765	-0.539378	0.00717666	0.02393	-0.891896	0.00199853	0.188317	-0.891896	0.00196821	0.199427	792	389	490	1085	1493	1852	7191	3004	722.062	612.53	500.596	545.63	2881.31	2131.16	3838.89	3435.51	-2.21799	6.74776e-08	4.82065e-07	-1.85727	6.19288e-06	2.87912e-05	0.124723	0.781657	0.963672	-0.236	0.52099	0.76496
ENSG00000148408	CACNA1B	calcium voltage-gated channel subunit alpha1 B [Source:HGNC Symbol;Acc:HGNC:1389]	protein_coding	2.53723	2.55343e-19	9.36912e-18	2.36554	1.30321e-20	6.46376e-19	-1.16051	4.27026e-05	0.000265772	-0.988823	9.14668e-05	0.000503023	0.171691	0.651106	1	0.171691	0.651291	0.999724	61	63	152	431	241	393	1555	880	71.8965	86.7541	145.967	205.259	460.433	458.131	847.628	976.56	3.88173	1.67813e-29	4.64321e-28	4.58677	2.92804e-39	1.24531e-37	0.587508	0.130366	0.472384	-0.117525	0.695299	0.704184
ENSG00000148798	INA	internexin neuronal intermediate filament protein alpha [Source:HGNC Symbol;Acc:HGNC:6057]	protein_coding	3.74076	2.23276e-95	6.67003e-92	3.3657	9.06211e-79	1.34023e-75	0.255674	0.164906	0.314544	0.630733	0.000324292	0.00169216	0.375059	0.140198	0.677846	0.375059	0.140266	0.999724	687	421	444	1171	3743	7151	9421	4496	605.889	610.832	449.261	565.976	7489.44	8770.29	5179.93	5324.64	3.94516	3.8566e-81	9.75112e-79	4.39404	3.17965e-99	1.35401e-96	0.51579	0.024183	0.163325	0.0669174	0.715056	0.836401
ENSG00000148943	LIN7C	lin-7 homolog C, crumbs cell polarity complex component [Source:HGNC Symbol;Acc:HGNC:17789]	protein_coding	0.672434	0.00516817	0.0178034	0.250433	0.307649	0.458724	1.28429	1.29608e-07	1.55171e-06	1.70629	2.06356e-12	4.91078e-11	0.422	0.219701	1	0.422	0.219431	0.999724	729	322	248	457	428	726	468	247	644.809	471.778	244.179	216.636	855.01	928.612	252.148	296.623	1.77019	1.16927e-19	1.9197e-18	1.57394	7.62494e-16	8.57073e-15	-0.0751058	0.726762	0.929426	0.121135	0.484398	0.653982
ENSG00000148948	LRRC4C	leucine rich repeat containing 4C [Source:HGNC Symbol;Acc:HGNC:29317]	protein_coding	-0.0928308	0.816504	0.857327	0.74204	0.0399537	0.156835	-0.967475	0.00957981	0.0268647	-1.80235	3.53153e-06	2.67911e-05	-0.834871	0.12102	0.991917	-0.834871	0.121406	0.974981	83	74	157	375	25	63	398	151	69.0789	82.821	147.215	149.046	52.3316	87.6545	286.349	207.583	3.42024	5.81305e-17	7.36973e-16	3.56519	5.79628e-18	6.30185e-17	0.425816	0.350895	0.598205	0.280867	0.434334	0.612633
ENSG00000149273	RPS3	ribosomal protein S3 [Source:HGNC Symbol;Acc:HGNC:10420]	protein_coding	-0.150405	0.474497	0.688152	-0.458686	0.028709	0.0726917	0.373006	0.0753992	0.20329	0.681287	0.00119095	0.00646203	0.308282	0.29936	0.938062	0.308282	0.299244	0.999724	8761	4022	7524	20096	3120	3875	12026	5188	9305.63	7732.57	5639.04	7517.73	8886.35	6477.07	4955.96	4618.6	-1.83032	6.38788e-11	6.23454e-10	-2.33827	7.16103e-17	8.9801e-16	0.228607	0.45611	0.679167	0.736556	0.00331382	0.0233588
ENSG00000149294	NCAM1	neural cell adhesion molecule 1 [Source:HGNC Symbol;Acc:HGNC:7656]	protein_coding	1.65382	8.91517e-27	7.83358e-25	1.43017	2.56154e-20	1.24203e-18	1.24692	8.99101e-16	5.86236e-14	1.47057	1.42367e-21	1.93596e-19	0.22365	0.30647	1	0.22365	0.306397	0.999724	6175	2985	2171	4090	5969	7963	9321	4068	4482.4	4239.47	1938.57	1739.25	14283.9	13168.8	5154.54	4748.31	1.73333	9.10838e-09	7.1172e-08	2.42922	8.12641e-16	1.2476e-14	0.169028	0.609131	0.895284	-0.526865	0.0507156	0.201058
ENSG00000149557	FEZ1	fasciculation and elongation protein zeta 1 [Source:HGNC Symbol;Acc:HGNC:3659]	protein_coding	0.579122	0.00150589	0.00738277	0.454876	0.0120709	0.0341832	-0.0651397	0.720127	1	0.0591068	0.745224	0.891398	0.124247	0.629037	1	0.124247	0.629016	0.999724	2900	1871	2610	6797	1674	2769	7015	3171	2739.8	2437.55	2440.18	2974.55	4250.41	3493.98	3696.02	3730.21	0.915951	9.89808e-08	6.87774e-07	0.796052	3.76611e-06	1.81034e-05	0.472941	0.0121057	0.121246	0.59284	0.000115996	0.00150689
ENSG00000149782	PLCB3	phospholipase C beta 3 [Source:HGNC Symbol;Acc:HGNC:9056]	protein_coding	-0.992755	1.5535e-05	0.000107588	-1.02655	4.79442e-06	3.53706e-05	0.15694	0.479836	0.534286	0.190733	0.411029	0.480752	0.0337937	0.916162	1	0.0337937	0.916207	0.999724	797	508	611	1464	184	287	671	238	707.686	751.654	614.61	692.293	373.696	359.823	360.792	278.157	-4.14719	2.29558e-27	6.02867e-26	-3.69524	5.96059e-22	8.55699e-21	0.299011	0.469208	1	-0.15294	0.662783	0.867237
ENSG00000149927	DOC2A	double C2 domain alpha [Source:HGNC Symbol;Acc:HGNC:2985]	protein_coding	1.12977	0.00258655	0.00768598	0.423834	0.222477	0.53913	-0.292413	0.422154	0.539914	0.413524	0.248828	0.334359	0.705936	0.168524	1	0.705936	0.167271	0.999724	61	70	115	301	56	108	354	216	76.1535	100.049	121.65	95.2323	222.214	167.654	151.589	137.121	1.81662	0.000999892	0.00211172	1.33665	0.0156996	0.0331139	-0.11534	0.849305	1	0.364627	0.458955	0.634771
ENSG00000149972	CNTN5	contactin 5 [Source:HGNC Symbol;Acc:HGNC:2175]	protein_coding	4.28688	2.16212e-09	2.85608e-08	4.55752	1.24984e-14	3.99059e-13	-0.291975	0.706945	0.890706	-0.562617	0.269167	0.336766	-0.270642	0.771045	1	-0.270642	0.770715	0.999724	5	3	7	12	41	54	182	110	5.12256	3.52519	4.74284	5.84812	73.2337	97.0675	111.579	140.579	5.55279	4.75085e-09	2.85371e-08	4.92119	2.02443e-07	8.84865e-07	-0.615108	0.556852	0.863927	0.0164951	0.984268	0.863215
ENSG00000150093	ITGB1	integrin subunit beta 1 [Source:HGNC Symbol;Acc:HGNC:6153]	protein_coding	-2.43224	1.90157e-17	7.14135e-16	-2.14452	5.9916e-14	1.46022e-12	1.11262	9.30201e-05	0.000628788	0.824908	0.00406011	0.0183039	-0.287712	0.476831	0.938435	-0.287712	0.476703	0.999724	18027	6790	8994	12884	1088	1150	2821	1158	17254.8	8910.84	7030.6	5072.74	2901.25	1951.98	1438.23	1298.02	-1.26331	3.69031e-06	2.10353e-05	-0.974726	0.000356274	0.00117202	0.0812125	0.785824	0.894921	-0.207376	0.396092	0.59729
ENSG00000150394	CDH8	cadherin 8 [Source:HGNC Symbol;Acc:HGNC:1767]	protein_coding	1.5512	4.67189e-09	5.74169e-08	0.354577	0.16017	0.287517	-1.1801	7.02012e-06	5.44799e-05	0.0165259	0.948261	0.89467	1.19663	0.00110142	0.196035	1.19663	0.00107225	0.141923	225	109	430	643	279	390	1156	463	193.708	165.317	480.886	339.251	542.674	514.283	556.13	487.024	3.03375	0.000229556	0.000863133	2.44933	0.00292968	0.0066721	-0.31469	0.727619	0.809634	0.269729	0.713476	0.811894
ENSG00000150625	GPM6A	glycoprotein M6A [Source:HGNC Symbol;Acc:HGNC:4460]	protein_coding	1.14873	6.11717e-12	1.30841e-10	1.1433	5.13486e-12	8.4497e-11	-0.0137192	0.934405	1	-0.00828957	0.960174	1	0.00542959	0.981586	1	0.00542959	0.981587	0.999724	2697	1697	2929	6858	2108	3879	9786	5198	2451.48	2560.95	2539.65	2519.84	5074.51	6031.3	5212.5	5966	3.82525	4.94761e-43	3.16655e-41	3.91932	5.84275e-45	3.45125e-43	0.250015	0.413669	0.767835	0.155939	0.52924	0.771106
ENSG00000150672	DLG2	discs large MAGUK scaffold protein 2 [Source:HGNC Symbol;Acc:HGNC:2901]	protein_coding	-0.000808413	0.998321	0.964485	0.229705	0.535698	0.943794	-0.166289	0.658268	0.695323	-0.396803	0.295373	0.412349	-0.230514	0.665699	1	-0.230514	0.665971	0.999724	187	65	159	252	59	137	261	147	160.07	96.5522	169.81	122.094	111.535	145.643	165.301	175.54	2.649	1.05443e-10	6.80208e-10	1.88781	3.06715e-06	1.13351e-05	-1.14489	0.0120938	0.314303	-0.383708	0.275325	0.462956
ENSG00000150760	DOCK1	dedicator of cytokinesis 1 [Source:HGNC Symbol;Acc:HGNC:2987]	protein_coding	-1.1395	1.01911e-08	1.37133e-07	-1.24912	1.37892e-10	1.69994e-09	-0.41347	0.032919	0.0870922	-0.303847	0.128157	0.228486	0.109624	0.693615	1	0.109624	0.693666	0.999724	1720	1182	2106	4043	340	565	1673	657	1412.01	1683.78	2176.59	1944.52	643.819	757.833	929.175	801.217	-3.72648	9.8529e-31	2.87675e-29	-3.40041	7.61741e-26	1.81374e-24	0.122377	0.727288	0.929573	-0.20369	0.487433	0.629728
ENSG00000150995	ITPR1	inositol 1,4,5-trisphosphate receptor type 1 [Source:HGNC Symbol;Acc:HGNC:6180]	protein_coding	-0.274168	0.754754	1	-0.36471	0.678063	0.663854	1.34489	0.125423	0.289911	1.43543	0.102323	0.211211	0.0905423	0.94189	1	0.0905423	0.941879	0.999724	839	1058	470	844	786	216	577	304	710.803	1523.6	490.085	389.516	1562.3	286.151	284.368	398.982	0.548217	0.144293	0.179916	-0.101629	0.785896	0.853616	-0.601884	0.14102	1	0.0479621	0.886929	0.909538
ENSG00000151067	CACNA1C	calcium voltage-gated channel subunit alpha1 C [Source:HGNC Symbol;Acc:HGNC:1390]	protein_coding	1.59535	4.15282e-05	0.000242533	0.572556	0.11857	0.28212	-1.65752	1.90717e-05	0.000131442	-0.634718	0.0849628	0.154203	1.0228	0.0573789	1	1.0228	0.055836	0.815276	62	55	98	244	95	171	695	319	38.281	85.7066	190.726	185.563	188.892	171.973	256.527	303.499	4.59607	7.14898e-62	7.91401e-60	3.80706	9.38757e-43	3.68143e-41	-1.21483	0.000145062	0.00609796	-0.425826	0.0608293	0.147159
ENSG00000151247	EIF4E	eukaryotic translation initiation factor 4E [Source:HGNC Symbol;Acc:HGNC:3287]	protein_coding	-0.299833	0.171014	0.33776	-0.723117	0.000828197	0.00314274	1.81942	3.15812e-17	2.10101e-15	2.2427	1.87113e-24	2.73924e-22	0.423283	0.169477	1	0.423283	0.169105	0.999724	1561	733	1181	2003	388	618	1218	607	2335.44	1768.52	627.745	537.567	1845.54	1502.95	327.194	379.337	1.15237	4.44058e-06	2.16674e-05	1.11471	9.26755e-06	3.89718e-05	0.277482	0.313697	0.682712	0.315148	0.16039	0.31311
ENSG00000151490	PTPRO	protein tyrosine phosphatase, receptor type O [Source:HGNC Symbol;Acc:HGNC:9678]	protein_coding	1.54424	7.90624e-10	1.15123e-08	1.78131	4.7554e-13	7.66021e-12	-0.319887	0.204565	0.366046	-0.556965	0.0232101	0.064212	-0.237078	0.500645	1	-0.237078	0.500405	0.999724	368	251	305	808	543	716	2511	1180	268.15	379.184	329.507	470.203	916.686	958.408	1274.96	1486.04	2.68781	6.84452e-24	1.40796e-22	2.9806	6.38424e-29	1.59202e-27	-0.0749253	0.798939	1	-0.367717	0.11995	0.283285
ENSG00000151623	NR3C2	nuclear receptor subfamily 3 group C member 2 [Source:HGNC Symbol;Acc:HGNC:7979]	protein_coding	2.57663	0.013324	0.0432328	1.46916	0.1023	0.317383	-1.7176	0.0994641	0.190557	-0.610137	0.496608	0.519633	1.10746	0.42377	1	1.10746	0.420795	0.999724	4	3	9	20	11	13	56	24	2.67637	4.18401	15.1631	7.61564	19.1535	20.2264	38.3555	21.6052	-0.282971	0.667331	0.552859	0.201582	0.760744	0.780276	0.309312	0.668987	0.932767	-0.175241	0.766508	1
ENSG00000151834	GABRA2	gamma-aminobutyric acid type A receptor alpha2 subunit [Source:HGNC Symbol;Acc:HGNC:4076]	protein_coding	2.64187	0.0611128	0.147877	2.02588	0.188738	1	0.731788	0.641025	0.772697	1.34778	0.328544	0.779827	0.615986	0.769242	1	0.615986	0.768147	NA	3	4	0	4	14	16	11	3	1.36275	4.87599	0	3.40597	16.8156	19.4387	7.75936	6.34191	6.01206	0.00147834	0.00253163	4.26491	0.00926132	0.0193244	-1.8693	0.388944	0.753737	-0.12215	0.92197	1
ENSG00000152128	TMEM163	transmembrane protein 163 [Source:HGNC Symbol;Acc:HGNC:25380]	protein_coding	2.64799	1.61248e-17	5.29219e-16	2.75092	7.66711e-22	4.43656e-20	0.27479	0.392324	0.490981	0.171858	0.531589	0.730741	-0.102932	0.807592	1	-0.102932	0.807604	0.999724	57	35	64	132	150	287	742	324	62.3199	61.0921	51.7175	50.5017	371.891	401.29	360.654	325.91	4.56911	8.0558e-16	8.1731e-15	3.77236	3.55672e-12	2.57193e-11	-0.557876	0.372913	0.975873	0.238875	0.613904	0.745725
ENSG00000152208	GRID2	glutamate ionotropic receptor delta type subunit 2 [Source:HGNC Symbol;Acc:HGNC:4576]	protein_coding	0.74264	0.067993	0.143888	1.15344	0.00358626	0.0220435	-0.272645	0.499762	0.520442	-0.683447	0.0867412	0.160494	-0.410802	0.470507	1	-0.410802	0.469396	0.999724	122	94	103	261	110	133	426	200	68.1537	147.654	96.9458	156.995	176.823	176.364	276.049	291.449	2.64363	1.06496e-07	6.90108e-07	3.55466	1.02274e-12	7.34079e-12	0.0146274	0.978784	1	-0.896405	0.0416098	0.129895
ENSG00000152413	HOMER1	homer scaffold protein 1 [Source:HGNC Symbol;Acc:HGNC:17512]	protein_coding	-0.314695	0.433412	0.582878	-0.241802	0.532941	0.877313	-0.718227	0.0664689	0.130564	-0.79112	0.046986	0.114842	-0.0728931	0.896155	1	-0.0728931	0.896133	0.999724	256	114	385	553	57	152	429	230	200.34	186.925	414.767	225.759	105.586	204.075	215.021	326.944	1.98538	7.14273e-13	7.21253e-12	2.05194	1.10167e-13	8.28744e-13	-0.3238	0.287445	0.639823	-0.390364	0.111559	0.259253
ENSG00000152495	CAMK4	calcium/calmodulin dependent protein kinase IV [Source:HGNC Symbol;Acc:HGNC:1464]	protein_coding	1.38383	2.52718e-05	0.000171746	-0.0559849	0.86125	0.933226	-1.13389	0.000508273	0.00199082	0.305932	0.343108	0.433664	1.43982	0.00180196	0.17812	1.43982	0.0017008	0.185097	205	140	360	699	216	392	461	379	151.474	196.775	387.745	373.101	459.307	445.508	247.539	489.171	3.0474	1.12774e-26	2.8313e-25	3.07324	3.01018e-27	7.51823e-26	-0.215526	0.493734	0.707808	-0.241358	0.335763	0.525361
ENSG00000152578	GRIA4	glutamate ionotropic receptor AMPA type subunit 4 [Source:HGNC Symbol;Acc:HGNC:4574]	protein_coding	0.0183074	0.9609	0.94303	-0.182148	0.622263	0.73496	-0.247168	0.504458	0.613574	-0.046713	0.900305	0.831924	0.200455	0.70299	1	0.200455	0.702868	0.999724	695	270	691	720	206	339	770	401	535.345	362.289	748.135	323.072	345.705	565.032	427.429	514.34	3.51537	1.37481e-06	7.21154e-06	3.60723	7.41226e-07	3.79613e-06	0.394893	0.621272	0.762978	0.303032	0.640931	0.734931
ENSG00000152583	SPARCL1	SPARC like 1 [Source:HGNC Symbol;Acc:HGNC:11220]	protein_coding	0.781394	0.0145948	0.0431233	0.564213	0.077281	0.166083	0.767327	0.0163968	0.0372024	0.984508	0.00206577	0.00652734	0.217181	0.631179	1	0.217181	0.630924	0.999724	519	300	253	565	346	363	641	342	474.062	359.338	213.673	275.507	946.607	495.928	322.167	404.05	-7.00343	2.98911e-07	1.56512e-06	-5.56417	4.46337e-05	0.000144883	-0.025528	0.986274	1	-1.46479	0.235417	0.420887
ENSG00000152767	FARP1	FERM, ARH/RhoGEF and pleckstrin domain protein 1 [Source:HGNC Symbol;Acc:HGNC:3591]	protein_coding	-0.0584968	0.7957	0.972089	-0.187732	0.401229	0.536581	-0.584479	0.00909527	0.0290166	-0.455245	0.0435092	0.129105	0.129235	0.6844	0.991917	0.129235	0.684355	0.999724	1932	1348	2230	4635	632	1233	3284	1602	1245.65	1851.54	2379.66	2256.4	1269.41	1695.39	1999.89	2070.43	1.07395	6.65792e-05	0.000311683	0.931793	0.000541148	0.00227808	-0.112854	0.702171	0.916601	0.0293075	0.903108	0.947239
ENSG00000152822	GRM1	glutamate metabotropic receptor 1 [Source:HGNC Symbol;Acc:HGNC:4593]	protein_coding	1.32875	0.00321994	0.011441	0.204498	0.601913	0.848198	-2.67805	8.15471e-10	1.57238e-08	-1.55381	0.000143392	0.000666896	1.12425	0.0610489	0.813274	1.12425	0.0599338	0.835201	27	25	169	367	52	70	349	239	25.2569	39.1078	199.739	204.031	95.4813	65.0225	171.463	296.64	3.41513	0.000946354	0.00200777	3.24723	0.00138615	0.00346865	-0.743459	0.517244	1	-0.575559	0.514731	0.954631
ENSG00000152910	CNTNAP4	contactin associated protein like 4 [Source:HGNC Symbol;Acc:HGNC:18747]	protein_coding	4.07591	5.3119e-18	1.76025e-16	4.35401	3.01112e-24	2.12772e-22	-0.226351	0.669302	0.744504	-0.504451	0.153679	0.23093	-0.278099	0.662881	1	-0.278099	0.662465	0.999724	14	7	10	25	124	161	557	273	14.6432	8.54934	14.5928	13.2472	181.408	214.606	268.768	293.713	5.01346	0.00146719	0.00421387	5.63176	0.000360651	0.00107981	0.0456705	0.979062	1	-0.572622	0.681593	0.790552
ENSG00000152932	RAB3C	RAB3C, member RAS oncogene family [Source:HGNC Symbol;Acc:HGNC:30269]	protein_coding	2.46166	9.91962e-21	4.31304e-19	1.86361	1.90725e-12	4.53542e-11	0.655854	0.0156353	0.0323122	1.2539	1.04712e-06	9.54866e-06	0.59805	0.109622	0.921439	0.59805	0.10941	0.951717	218	179	116	324	596	1012	809	469	186.72	256.115	115.45	161.681	1170.9	1253.58	449.471	569.918	2.59532	1.11665e-33	4.75328e-32	2.90904	1.28375e-41	6.29581e-40	0.308403	0.192569	0.556206	-0.00531357	0.977767	1
ENSG00000153956	CACNA2D1	calcium voltage-gated channel auxiliary subunit alpha2delta 1 [Source:HGNC Symbol;Acc:HGNC:1399]	protein_coding	2.06413	1.63133e-13	3.80062e-12	2.31961	1.028e-16	3.11159e-15	0.295388	0.301815	0.422565	0.0399112	0.883783	0.910471	-0.255477	0.519249	1	-0.255477	0.518263	0.999724	273	177	167	290	604	902	1244	653	170.654	277.239	195.991	165.584	931.899	917.184	747.149	1056.26	5.29154	4.35169e-06	2.38846e-05	4.7624	3.40721e-05	0.000111873	-0.748943	0.558837	1	-0.219801	0.826525	0.858803
ENSG00000154146	NRGN	neurogranin [Source:HGNC Symbol;Acc:HGNC:8000]	protein_coding	-1.89415	4.32039e-09	5.34322e-08	-2.08847	7.18571e-09	9.20486e-08	2.63364	1.84677e-16	9.11097e-15	2.82795	7.00096e-15	2.55533e-13	0.194312	0.688341	1	0.194312	0.688124	0.999724	1074	397	123	247	122	142	52	25	950.164	575.895	126.609	120.051	243.447	170.553	28.34	29.8092	-1.98445	0.109357	0.114959	-3.11534	0.0138808	0.0277273	0.477744	0.724327	1	1.60864	0.159017	0.502038
ENSG00000154229	PRKCA	protein kinase C alpha [Source:HGNC Symbol;Acc:HGNC:9393]	protein_coding	-0.114016	0.710979	0.799835	-0.372951	0.234423	0.517411	1.40406	4.61845e-06	3.74096e-05	1.66299	1.28022e-07	1.69276e-06	0.258934	0.555489	1	0.258934	0.555654	0.999724	393	192	148	276	115	248	193	91	386.359	281.785	132.508	121.054	258.77	357.417	97.0498	98.4916	2.56444	5.34972e-20	1.01874e-18	2.90247	6.21312e-25	1.05594e-23	0.014003	0.96441	1	-0.32402	0.182843	0.37254
ENSG00000154310	TNIK	TRAF2 and NCK interacting kinase [Source:HGNC Symbol;Acc:HGNC:30765]	protein_coding	-0.190164	0.415593	0.627702	-0.505357	0.029468	0.0662092	-0.134825	0.560865	0.681442	0.180368	0.440569	0.630351	0.315194	0.338693	1	0.315194	0.338494	0.999724	2009	1089	1651	2518	567	1013	1741	938	1358.17	1479.57	1753.81	1363.21	1002.92	1481.17	993.281	1203.45	1.55763	1.10479e-10	1.06929e-09	1.76832	2.50054e-13	2.52632e-12	0.309045	0.243263	0.555825	0.0983561	0.648361	0.922856
ENSG00000154764	WNT7A	Wnt family member 7A [Source:HGNC Symbol;Acc:HGNC:12786]	protein_coding	0.169662	0.698823	0.832915	0.924629	0.0323563	0.0950079	0.0724487	0.867852	0.888674	-0.682518	0.116798	0.191194	-0.754967	0.220569	1	-0.754967	0.220058	0.999724	194	225	116	741	149	218	819	389	172.302	331.596	116.169	358.217	296.761	268.161	446.293	459.812	-4.14539	4.15868e-60	4.30361e-58	-4.32282	3.19077e-63	3.6143e-61	0.327195	0.229536	0.508693	0.504623	0.0336679	0.0963233
ENSG00000154917	RAB6B	RAB6B, member RAS oncogene family [Source:HGNC Symbol;Acc:HGNC:14902]	protein_coding	2.52519	1.73305e-16	5.1124e-15	2.56754	3.47194e-16	1.08496e-14	1.76331	3.37082e-08	3.69718e-07	1.72095	1.17192e-08	1.50229e-07	-0.0423537	0.923116	1	-0.0423537	0.923205	0.999724	241	178	54	201	559	1031	661	345	188.507	278.99	44.1025	90.2273	1270.49	1400.89	391.408	419.756	4.9781	7.32126e-81	1.32986e-78	5.36969	4.57083e-89	1.17357e-86	0.480141	0.113836	0.368728	0.0885511	0.6865	0.81956
ENSG00000154928	EPHB1	EPH receptor B1 [Source:HGNC Symbol;Acc:HGNC:3392]	protein_coding	1.84196	9.56065e-20	5.84468e-18	2.18697	1.124e-27	6.68193e-26	1.33304	1.11322e-10	2.55738e-09	0.98803	4.8681e-07	5.47497e-06	-0.345013	0.226527	1	-0.345013	0.226177	0.999724	404	257	265	534	786	1011	2029	834	435.687	537.098	183.786	199.669	1776.57	1693.32	839.359	911.177	3.0051	2.87431e-21	4.74703e-20	3.58036	7.66683e-29	1.48642e-27	0.466353	0.189145	0.560891	-0.108909	0.696287	0.704955
ENSG00000155097	ATP6V1C1	ATPase H+ transporting V1 subunit C1 [Source:HGNC Symbol;Acc:HGNC:856]	protein_coding	0.38413	0.155893	0.294506	0.377078	0.159748	0.306696	0.408424	0.129998	0.22373	0.415476	0.122696	0.198721	0.00705194	0.985247	1	0.00705194	0.985235	0.999724	306	201	218	375	195	303	465	207	246.805	302.159	232.461	181.707	362.173	351.938	279.807	254.54	1.92466	1.02726e-21	1.91667e-20	1.88251	1.00157e-20	1.70528e-19	0.151065	0.495546	0.797389	0.193209	0.279643	0.586904
ENSG00000155511	GRIA1	glutamate ionotropic receptor AMPA type subunit 1 [Source:HGNC Symbol;Acc:HGNC:4571]	protein_coding	0.519382	0.0076665	0.037887	0.403108	0.0343286	0.0868111	-0.0719193	0.708804	0.77702	0.0443547	0.817978	0.887607	0.116274	0.669645	1	0.116274	0.669542	0.999724	862	464	802	1428	459	681	1791	843	686.075	687.604	789.962	656.657	984.789	984.114	923.367	987.172	2.27478	7.1905e-20	1.41476e-18	2.21736	5.98521e-19	9.09661e-18	-0.365835	0.181387	0.522316	-0.30842	0.165253	0.349045
ENSG00000155980	KIF5A	kinesin family member 5A [Source:HGNC Symbol;Acc:HGNC:6323]	protein_coding	2.62047	1.16586e-44	3.07309e-42	2.62563	4.35441e-45	8.81984e-43	0.653891	0.000661866	0.002931	0.648736	0.000339119	0.00161825	-0.00515462	0.984419	1	-0.00515462	0.984418	0.999724	473	340	276	667	1377	2349	3434	1470	419.336	508.55	275.225	310.6	2767.45	2917	1852.21	1773.44	2.94071	1.61313e-38	8.6681e-37	3.63155	1.74831e-57	1.62639e-55	0.622155	0.0126307	0.135286	-0.0686805	0.733684	0.844734
ENSG00000156395	SORCS3	sortilin related VPS10 domain containing receptor 3 [Source:HGNC Symbol;Acc:HGNC:16699]	protein_coding	3.859	1.02824e-13	2.36846e-12	4.2384	1.76142e-18	8.33419e-17	0.506869	0.386377	0.590781	0.127464	0.75021	0.708776	-0.379406	0.591993	1	-0.379406	0.592572	0.999724	13	6	7	21	98	138	280	145	12.6925	10.5884	7.05012	9.14081	183.451	160.437	155.645	158.68	1.98327	3.44935e-21	6.43326e-20	2.40525	4.80159e-30	1.05891e-28	0.0446423	0.851737	1	-0.377336	0.0338418	0.121994
ENSG00000156642	NPTN	neuroplastin [Source:HGNC Symbol;Acc:HGNC:17867]	protein_coding	-0.121953	0.63827	0.748151	0.526714	0.0403004	0.0988437	0.520251	0.0434086	0.0930427	-0.128417	0.619598	0.85642	-0.648668	0.0759128	0.93556	-0.648668	0.075585	0.883209	926	358	453	790	333	429	1085	546	755.344	506.951	495.951	389.048	636.289	528.99	599.598	673.33	1.43215	2.67427e-21	4.90519e-20	1.22496	7.30505e-16	1.05383e-14	0.114479	0.492857	0.822318	0.32167	0.0166482	0.0701156
ENSG00000156959	LHFPL4	LHFPL tetraspan subfamily member 4 [Source:HGNC Symbol;Acc:HGNC:29568]	protein_coding	3.76003	8.33425e-29	7.80454e-27	0.295614	0.252555	0.419493	-4.81762	1.65923e-47	1.38281e-44	-1.3532	3.16146e-07	2.83115e-06	3.46441	2.63343e-16	1.88051e-12	3.46441	3.67601e-16	2.7004e-12	27	20	614	1278	204	273	1447	901	23.6339	27.9987	734.106	705.585	401.222	294.155	734.396	1035.63	3.72742	8.89383e-39	4.67787e-37	4.31307	5.5929e-45	2.56614e-43	0.631497	0.0690109	0.368728	0.0458418	0.845338	0.885686
ENSG00000157103	SLC6A1	solute carrier family 6 member 1 [Source:HGNC Symbol;Acc:HGNC:11042]	protein_coding	0.7355	0.00482859	0.0168678	1.04536	2.90396e-05	0.000225716	0.0634141	0.805475	0.708432	-0.246444	0.331184	0.457618	-0.309858	0.391159	1	-0.309858	0.391263	0.999724	233	192	429	916	203	406	1432	640	325.269	335.761	305.678	326.382	429.673	667.462	676.576	628.076	3.31165	1.06564e-07	6.42245e-07	2.02804	0.00101991	0.00256447	-1.75991	0.0099087	0.241961	-0.476301	0.387408	0.442842
ENSG00000157240	FZD1	frizzled class receptor 1 [Source:HGNC Symbol;Acc:HGNC:4038]	protein_coding	-1.20422	4.78097e-07	4.23473e-06	-0.441535	0.049366	0.132656	0.00773271	0.972579	0.973159	-0.754948	0.00157631	0.00514021	-0.76268	0.0201091	0.527608	-0.76268	0.0201101	0.575541	562	296	486	1049	97	172	667	299	512.642	448.04	470.817	486.01	199.385	217.147	357.925	346.474	-1.77783	6.07367e-06	1.77721e-05	-1.7037	1.58136e-05	5.46121e-05	0.146102	0.732232	1	0.0719756	0.840473	0.896869
ENSG00000157388	CACNA1D	calcium voltage-gated channel subunit alpha1 D [Source:HGNC Symbol;Acc:HGNC:1391]	protein_coding	1.71123	0.000168031	0.000841367	0.610387	0.163026	0.35611	-0.996712	0.0268017	0.058821	0.104127	0.81391	0.790065	1.10084	0.0824641	1	1.10084	0.0811026	0.908201	44	85	106	221	76	119	376	184	31.4113	91.2209	123.34	118.012	227.498	170.596	187.746	180.387	2.1101	0.00111944	0.00201591	2.13792	0.000709044	0.001858	-1.29107	0.0706139	0.526625	-1.3189	0.01748	0.110735
ENSG00000157680	DGKI	diacylglycerol kinase iota [Source:HGNC Symbol;Acc:HGNC:2855]	protein_coding	2.27567	4.63238e-12	8.59012e-11	1.05666	0.000361527	0.00189346	-1.83172	2.68148e-08	3.89036e-07	-0.612712	0.0383634	0.0790362	1.21901	0.00596708	0.32527	1.21901	0.00590028	0.361341	57	39	187	360	195	368	1041	594	67.6723	67.1762	260.146	221.414	327.291	325.872	385.134	617.391	4.20473	1.58531e-40	7.67581e-39	4.27641	7.28935e-42	3.54604e-40	-0.130581	0.70814	0.918071	-0.202264	0.467116	0.639589
ENSG00000158195	WASF2	WAS protein family member 2 [Source:HGNC Symbol;Acc:HGNC:12733]	protein_coding	-1.60124	6.25572e-11	1.06369e-09	-1.40063	1.07046e-08	1.32306e-07	1.20651	2.71508e-07	3.12828e-06	1.0059	7.88177e-05	0.000406369	-0.200608	0.562052	1	-0.200608	0.562465	0.999724	881	472	320	770	121	178	270	98	783.658	733.689	314.52	342.478	252.095	248.447	137.477	109.498	-2.28393	6.73374e-13	6.81578e-12	-2.33308	3.27668e-13	2.5777e-12	0.176688	0.606756	1	0.22584	0.440831	0.604748
ENSG00000158258	CLSTN2	calsyntenin 2 [Source:HGNC Symbol;Acc:HGNC:17448]	protein_coding	3.02621	3.40543e-16	1.08181e-14	3.24506	8.50169e-19	4.88083e-17	0.603092	0.128154	0.220265	0.38424	0.256818	0.372181	-0.218852	0.673483	1	-0.218852	0.67473	0.999724	67	21	25	72	186	270	542	242	58.9401	30.0263	24.337	34.6144	384.746	359.002	289.038	280.282	5.62751	5.49957e-76	9.74095e-74	6.83768	1.0576e-100	4.55045e-98	0.723013	0.0462192	0.200483	-0.487162	0.0551376	0.14929
ENSG00000158445	KCNB1	potassium voltage-gated channel subfamily B member 1 [Source:HGNC Symbol;Acc:HGNC:6231]	protein_coding	0.454461	0.26032	0.409067	0.582548	0.132421	0.263856	-1.53024	0.000112538	0.000618282	-1.65833	2.66836e-05	0.00015711	-0.128087	0.81896	1	-0.128087	0.818884	0.999724	77	203	904	1759	96	191	1744	986	144.704	274.714	655.392	562.403	151.408	430.321	808.377	1015.51	2.93758	0.000500246	0.00175137	3.9	3.74703e-06	1.85372e-05	0.733434	0.42816	0.668664	-0.228984	0.760961	1
ENSG00000158528	PPP1R9A	protein phosphatase 1 regulatory subunit 9A [Source:HGNC Symbol;Acc:HGNC:14946]	protein_coding	0.924119	7.4907e-05	0.00042426	-0.462636	0.0402756	0.104175	-0.511092	0.0252564	0.0483718	0.875663	0.000145946	0.000663661	1.38676	2.08228e-05	0.00982959	1.38676	1.93101e-05	0.0096915	498	263	634	1012	230	369	869	424	341.322	398.547	574.864	477.663	688.344	710.234	412.778	348.61	1.51911	0.000240012	0.00089197	2.04363	7.45354e-07	4.0529e-06	-0.505005	0.265545	0.533524	-1.02952	0.00522003	0.0237965
ENSG00000159082	SYNJ1	synaptojanin 1 [Source:HGNC Symbol;Acc:HGNC:11503]	protein_coding	1.22832	6.77816e-07	6.18666e-06	1.48479	1.74771e-09	2.83781e-08	1.64706	4.65799e-11	9.1152e-10	1.3906	1.14273e-08	1.6012e-07	-0.256466	0.463413	1	-0.256466	0.462754	0.999724	331	224	229	371	355	631	723	364	358.957	471.294	148.521	116.46	931.795	1001.39	344.689	394.578	2.06434	5.58103e-19	8.88104e-18	2.44391	7.11158e-26	1.90325e-24	-0.0457188	0.858328	1	-0.425289	0.0383925	0.123327
ENSG00000159164	SV2A	synaptic vesicle glycoprotein 2A [Source:HGNC Symbol;Acc:HGNC:20566]	protein_coding	0.834488	1.77453e-06	1.63784e-05	0.95237	3.54811e-08	3.2061e-07	0.211552	0.225677	0.501703	0.0936699	0.58786	0.767643	-0.117882	0.631319	1	-0.117882	0.631368	0.999724	1217	676	831	1807	850	1561	2951	1422	1037.49	973.065	856.512	880.405	1673.08	1911.07	1636.84	1726.41	2.82293	1.66747e-31	6.4308e-30	3.11692	6.36585e-38	3.29069e-36	0.388745	0.143476	0.402902	0.0947565	0.660209	0.797424
ENSG00000159251	ACTC1	actin, alpha, cardiac muscle 1 [Source:HGNC Symbol;Acc:HGNC:143]	protein_coding	-0.74544	0.0961418	0.192442	-0.819805	0.0636467	0.177614	0.493583	0.252972	0.38825	0.567949	0.214865	0.275515	0.0743655	0.906	1	0.0743655	0.905942	0.999724	142	80	82	192	50	39	90	37	124.685	115.464	79.5118	90.8562	93.7586	51.248	49.9474	46.5292	-0.0746094	0.929377	0.694446	-0.79605	0.346997	0.41568	0.0573227	0.950443	1	0.778763	0.304216	0.760136
ENSG00000159720	ATP6V0D1	ATPase H+ transporting V0 subunit d1 [Source:HGNC Symbol;Acc:HGNC:13724]	protein_coding	1.46664	3.0813e-17	1.26278e-15	1.19552	3.39391e-12	6.15602e-11	0.398431	0.0219746	0.0626505	0.66955	9.48926e-05	0.000585936	0.27112	0.267214	1	0.27112	0.267061	0.999724	1037	722	786	2156	947	1880	3447	1698	1014.88	984.831	773.614	744.675	2763.57	2764.26	1596.97	1882.19	2.2279	6.70529e-29	2.27845e-27	2.26087	1.44685e-29	5.1086e-28	0.309984	0.15861	0.423819	0.27701	0.11931	0.312929
ENSG00000160145	KALRN	kalirin RhoGEF kinase [Source:HGNC Symbol;Acc:HGNC:4814]	protein_coding	1.62411	4.083e-15	1.24799e-13	1.2294	8.57587e-10	9.69086e-09	-1.09325	1.2536e-07	1.61887e-06	-0.698547	0.000491346	0.00249324	0.394707	0.170811	0.988794	0.394707	0.170545	0.999724	413	322	869	1642	852	1517	5861	2492	449.978	534.721	1148.52	951.06	1413.51	1612.79	2689.09	2223.29	1.37453	1.83552e-05	9.45356e-05	0.72298	0.0242809	0.0532375	-1.04633	0.00293279	0.0522863	-0.39478	0.1686	0.353443
ENSG00000160716	CHRNB2	cholinergic receptor nicotinic beta 2 subunit [Source:HGNC Symbol;Acc:HGNC:1962]	protein_coding	1.9218	1.88151e-08	2.233e-07	2.09635	7.1877e-12	1.43147e-10	-0.464332	0.171743	0.276934	-0.638884	0.038128	0.0982599	-0.174552	0.70366	1	-0.174552	0.70353	0.999724	57	35	114	257	106	162	909	455	65.9603	70.4401	90.3181	96.956	203.995	311.143	383.172	419.519	2.55885	1.07658e-25	2.58126e-24	2.73614	7.65487e-29	1.93501e-27	0.283097	0.296278	0.557904	0.105811	0.623424	0.6686
ENSG00000161016	RPL8	ribosomal protein L8 [Source:HGNC Symbol;Acc:HGNC:10368]	protein_coding	-0.453289	0.0119303	0.0434575	-0.340146	0.0586754	0.123703	0.375067	0.0370699	0.0958466	0.261925	0.146337	0.33057	-0.113142	0.656889	1	-0.113142	0.656889	0.999724	10192	5171	6211	16123	3557	4880	11038	4637	9691.28	8190.43	6257.61	7529.85	7105.64	5961.57	5701.05	5191.23	-1.36722	3.61711e-11	3.60526e-10	-1.68814	3.13283e-16	3.70824e-15	0.446443	0.0484551	0.251937	0.767367	3.33244e-05	0.000676364
ENSG00000161638	ITGA5	integrin subunit alpha 5 [Source:HGNC Symbol;Acc:HGNC:6141]	protein_coding	-2.58468	2.54887e-26	1.93667e-24	-2.43702	7.15149e-29	6.05311e-27	0.250337	0.231013	0.345821	0.102685	0.683363	0.84684	-0.147652	0.652266	1	-0.147652	0.651809	0.999724	1653	806	1278	2537	52	82	393	134	1168.75	1012.64	883.614	951.275	204.543	165.091	164.831	175.181	-1.59967	0.0602303	0.0731975	-0.9343	0.274563	0.290499	0.220246	0.80921	1	-0.44512	0.57304	1
ENSG00000161681	SHANK1	SH3 and multiple ankyrin repeat domains 1 [Source:HGNC Symbol;Acc:HGNC:15474]	protein_coding	1.62794	2.57801e-05	0.000162244	1.46947	9.62426e-05	0.000629102	-0.311082	0.421312	0.482398	-0.152607	0.685498	0.756311	0.158475	0.769933	1	0.158475	0.769182	0.999724	119	116	244	435	211	451	1284	594	92.0266	262.838	230.351	198.182	452.774	611.783	648.822	535.839	4.83116	1.33593e-61	1.24443e-59	4.26601	1.56562e-47	9.6711e-46	-0.316448	0.343378	0.687635	0.248701	0.311274	0.501545
ENSG00000162105	SHANK2	SH3 and multiple ankyrin repeat domains 2 [Source:HGNC Symbol;Acc:HGNC:14295]	protein_coding	1.48913	6.53215e-07	5.51478e-06	1.21068	3.28489e-05	0.000251982	-0.396639	0.185811	0.240437	-0.118196	0.68469	0.692871	0.278443	0.505723	1	0.278443	0.505171	0.999724	175	175	274	543	268	580	1411	790	176.526	278.544	337.812	259.75	547.652	718.934	583.849	796.002	2.739	2.14656e-35	7.93781e-34	2.99797	7.35647e-42	2.7975e-40	-0.156665	0.527201	0.815721	-0.415629	0.0288984	0.101044
ENSG00000162244	RPL29	ribosomal protein L29 [Source:HGNC Symbol;Acc:HGNC:10331]	protein_coding	0.60281	0.0119464	0.0413988	0.0192487	0.935879	0.982546	0.578825	0.0156475	0.0455852	1.16239	1.22533e-06	1.56067e-05	0.583561	0.0852182	0.851506	0.583561	0.0849483	0.920151	6226	3079	5752	15029	3375	4577	12858	5132	7650.4	5678.43	3955.09	4969.41	12443.5	7820	4869.37	4175.29	-1.88927	6.42344e-15	8.87156e-14	-2.323	1.03674e-21	2.22388e-20	0.244379	0.35698	0.720487	0.678109	0.00180797	0.0172296
ENSG00000162374	ELAVL4	ELAV like RNA binding protein 4 [Source:HGNC Symbol;Acc:HGNC:3315]	protein_coding	3.03493	2.41137e-23	1.51585e-21	2.68083	8.13694e-19	3.64448e-17	0.897874	0.00504616	0.0160788	1.25198	1.23272e-05	7.82156e-05	0.354101	0.408636	1	0.354101	0.409777	0.999724	114	47	53	137	314	539	582	265	112.404	69.1355	40.4202	57.0328	736.237	769.805	317.172	315.345	3.85058	3.19942e-35	1.16767e-33	3.83859	4.87866e-35	1.85297e-33	0.0930057	0.787489	0.835063	0.104988	0.700036	0.770245
ENSG00000162631	NTNG1	netrin G1 [Source:HGNC Symbol;Acc:HGNC:23319]	protein_coding	1.38626	0.0476172	0.110165	2.53635	6.85473e-05	0.000671158	-0.578862	0.407017	0.550791	-1.72895	0.00681229	0.017006	-1.15009	0.226976	1	-1.15009	0.224277	0.999724	5	17	22	35	21	32	203	62	5.11669	21.245	21.7405	17.1074	37.5286	30.3757	131.651	91.234	4.42667	2.87119e-14	3.69274e-13	4.18433	5.67037e-13	4.38724e-12	-0.665256	0.302286	0.821838	-0.422912	0.406846	0.577494
ENSG00000162706	CADM3	cell adhesion molecule 3 [Source:HGNC Symbol;Acc:HGNC:17601]	protein_coding	1.94266	3.16588e-19	1.29107e-17	2.29473	1.47566e-26	1.01165e-24	0.838483	0.000149087	0.000790879	0.486414	0.0209649	0.059896	-0.352069	0.248892	1	-0.352069	0.248991	0.999724	462	207	235	478	669	915	1953	996	427.355	316.313	208.923	209.078	1489.5	1385.07	969.647	1082.91	3.07263	9.03202e-34	3.30931e-32	3.37251	6.60539e-40	3.65511e-38	0.378561	0.17814	0.451854	0.0786854	0.725895	1
ENSG00000162728	KCNJ9	potassium voltage-gated channel subfamily J member 9 [Source:HGNC Symbol;Acc:HGNC:6270]	protein_coding	2.46689	0.00338819	0.0134681	3.48968	3.31628e-06	4.284e-05	-0.255647	0.771127	0.856385	-1.27844	0.0705096	0.116534	-1.02279	0.369404	1	-1.02279	0.364469	0.999724	3	6	6	13	16	22	133	56	2.60228	8.68298	6.1665	6.3449	31.494	26.7844	73.6495	67.0169	4.32261	1.8035e-32	3.83371e-31	3.9635	4.46475e-28	9.86007e-27	-0.164358	0.708286	1	0.194753	0.46145	0.622496
ENSG00000162736	NCSTN	nicastrin [Source:HGNC Symbol;Acc:HGNC:17091]	protein_coding	-0.770191	2.53193e-05	0.000184182	-0.283972	0.117569	0.241202	0.371293	0.0399723	0.101919	-0.114926	0.531195	0.841496	-0.486219	0.0592213	0.771572	-0.486219	0.0590976	0.831431	3904	2011	1697	4080	837	924	2744	1123	2624.48	2400.92	1898.64	1986.68	1635.88	1315.1	1690.32	1498.84	-0.740689	0.00165983	0.00524695	-0.677607	0.00405126	0.0113971	0.15655	0.543547	0.850458	0.0934683	0.65816	0.944863
ENSG00000162951	LRRTM1	leucine rich repeat transmembrane neuronal 1 [Source:HGNC Symbol;Acc:HGNC:19408]	protein_coding	3.24681	0.000161	0.000827092	3.12936	6.6543e-05	0.000652474	-0.88288	0.335109	0.472775	-0.765429	0.287085	0.347485	0.11745	0.921355	1	0.11745	0.919661	0.999724	6	3	8	9	30	49	165	94	6.73604	3.56248	19.8417	3.76949	48.9134	49.2547	70.9457	96.3195	8.27867	5.84236e-24	7.78095e-23	11.5928	1.11183e-14	9.71441e-14	3.66391	0.0281796	0.468432	0.349788	0.345306	0.523678
ENSG00000163288	GABRB1	gamma-aminobutyric acid type A receptor beta1 subunit [Source:HGNC Symbol;Acc:HGNC:4081]	protein_coding	2.53014	0.0992368	0.181691	2.60831	0.0670628	0.674861	0.770218	0.632176	0.765069	0.69205	0.605476	1	-0.078169	0.970578	1	-0.078169	0.97022	NA	3	0	3	3	7	16	12	12	5.76844	0	2.24765	1.06783	19.4765	12.4111	6.96499	12.6156	2.46828	0.0263216	0.0329956	2.75366	0.0134444	0.0256138	0.0321658	0.979161	1	-0.253213	0.796001	1
ENSG00000163630	SYNPR	synaptoporin [Source:HGNC Symbol;Acc:HGNC:16507]	protein_coding	0.38513	0.417583	0.577879	0.247563	0.595866	0.843596	0.0872741	0.852962	1	0.224842	0.633129	0.661124	0.137567	0.836644	1	0.137567	0.836366	0.999724	94	69	58	191	73	81	167	80	64.2173	114.567	57.5254	107.116	137.676	93.7389	92.6671	104.695	0.633018	0.207525	0.243052	0.884949	0.0767727	0.122748	-0.325695	0.555079	1	-0.577626	0.193941	0.452616
ENSG00000163873	GRIK3	glutamate ionotropic receptor kainate type subunit 3 [Source:HGNC Symbol;Acc:HGNC:4581]	protein_coding	3.19939	9.61707e-14	1.78057e-12	3.12008	1.07035e-17	6.09242e-16	-1.04234	0.0177246	0.0416041	-0.963033	0.00625659	0.0171052	0.0793108	0.8877	1	0.0793108	0.888027	0.999724	23	11	36	94	79	154	577	326	22.5307	15.5011	34.1214	44.723	155.664	198.585	306.534	387.957	6.36681	0.000774615	0.00132741	3.9811	0.00303219	0.00700474	-3.60549	0.0763145	0.544049	-1.21978	0.275785	0.721982
ENSG00000164061	BSN	bassoon presynaptic cytomatrix protein [Source:HGNC Symbol;Acc:HGNC:1117]	protein_coding	2.50805	3.76313e-26	3.1445e-24	2.34562	2.2003e-24	1.37533e-22	-0.824432	0.000529825	0.00381858	-0.662006	0.00389512	0.0145637	0.162427	0.623179	1	0.162427	0.623059	0.999724	263	264	504	1247	778	1469	4801	2400	246.918	365.569	481.677	595.591	1532.78	1931.04	2570.85	2916.26	2.70821	1.34682e-50	1.17095e-48	3.31141	5.99395e-75	9.21732e-73	-0.155992	0.434467	0.78421	-0.759192	2.10371e-06	5.66894e-05
ENSG00000164076	CAMKV	CaM kinase like vesicle associated [Source:HGNC Symbol;Acc:HGNC:28788]	protein_coding	0.152634	0.580756	0.70708	0.392969	0.147238	0.321818	1.38238	4.33087e-07	4.08281e-06	1.14204	3.07127e-05	0.000185459	-0.240335	0.534728	1	-0.240335	0.534755	0.999724	392	271	379	842	181	447	766	423	604.871	628.828	247.155	226.392	505.052	859.78	286.716	335.399	-0.487761	0.123591	0.236869	-0.563733	0.075706	0.138635	0.389294	0.261516	0.637223	0.465266	0.101796	0.242475
ENSG00000164111	ANXA5	annexin A5 [Source:HGNC Symbol;Acc:HGNC:543]	protein_coding	-1.27939	7.05822e-07	7.38055e-06	-1.21418	2.48456e-06	2.05437e-05	0.806894	0.00166239	0.00889319	0.741685	0.00421483	0.0189093	-0.0652097	0.858114	1	-0.0652097	0.858095	0.999724	5129	2466	2314	5551	961	1158	2067	734	5030.51	3302.08	2185.73	2577.37	2125.93	1315.67	1093.8	958.122	-2.32009	8.0137e-17	1.08326e-15	-2.22899	1.34261e-15	1.60683e-14	0.232268	0.445175	0.789312	0.14117	0.573268	0.686997
ENSG00000164116	GUCY1A1	guanylate cyclase 1 soluble subunit alpha 1 [Source:HGNC Symbol;Acc:HGNC:4685]	protein_coding	3.48142	1.54727e-07	1.4566e-06	2.60818	5.35584e-06	4.93625e-05	-0.26581	0.700717	0.887424	0.607433	0.259762	0.324607	0.873242	0.317119	1	0.873242	0.319287	0.999724	7	6	9	32	42	73	156	78	10.6127	8.03495	7.54216	14.131	116.381	92.1299	66.0335	70.1308	3.32887	0.00231876	0.00715072	3.90977	0.000358489	0.000980759	0.287783	0.811127	1	-0.293123	0.762917	0.841285
ENSG00000164402	SEPT8	septin 8 [Source:HGNC Symbol;Acc:HGNC:16511]	protein_coding	-0.40512	0.0565055	0.128578	-0.073964	0.719258	0.924419	0.1186	0.566346	0.663588	-0.212556	0.314674	0.432697	-0.331156	0.263124	1	-0.331156	0.262829	0.999724	633	410	550	1269	228	374	977	462	579.397	639.271	541.06	579.152	482.14	438.988	508.62	558.003	0.179218	0.273464	0.402504	0.182002	0.267409	0.426378	0.0520088	0.77178	0.995791	0.0492247	0.737441	0.823642
ENSG00000164418	GRIK2	glutamate ionotropic receptor kainate type subunit 2 [Source:HGNC Symbol;Acc:HGNC:4580]	protein_coding	2.7969	1.20851e-06	9.70853e-06	2.05944	0.000160306	0.00111466	-0.401208	0.494877	0.633808	0.336252	0.528193	0.58182	0.737459	0.356946	1	0.737459	0.352707	0.999724	21	19	43	42	80	123	331	151	19.5935	33.0192	56.2252	15.4013	190.029	167.98	155.517	127.43	2.57491	2.84621e-15	3.47881e-14	2.77918	1.17776e-17	1.24989e-16	-0.396874	0.272437	1	-0.601136	0.0347402	0.115016
ENSG00000164506	STXBP5	syntaxin binding protein 5 [Source:HGNC Symbol;Acc:HGNC:19665]	protein_coding	1.23546	0.000323524	0.00170178	0.946387	0.00436917	0.0168356	-0.684228	0.0454128	0.0985966	-0.395154	0.236362	0.329963	0.289074	0.545736	1	0.289074	0.545187	0.999724	113	133	307	457	173	387	935	476	116.603	214.837	321.621	208.547	321.924	449.381	516.694	500.256	0.74889	0.00356011	0.0105057	0.370125	0.149201	0.248898	-0.713614	0.0112413	0.133063	-0.334849	0.144386	0.308223
ENSG00000164587	RPS14	ribosomal protein S14 [Source:HGNC Symbol;Acc:HGNC:10387]	protein_coding	-0.0497664	0.812074	0.987103	-0.228933	0.27188	0.442872	-1.15519	3.11156e-08	5.15725e-07	-0.976026	3.00454e-06	3.42597e-05	0.179167	0.544104	0.957709	0.179167	0.544094	0.999724	6747	2875	9553	25843	2756	3859	18141	7400	5889.63	4232.83	9793.12	12758.1	5274.39	4512.11	10202.9	9040.23	-1.4784	6.97633e-15	9.60845e-14	-2.26241	1.25885e-32	4.86513e-31	0.318426	0.125658	0.411002	1.10243	9.6194e-11	1.10585e-08
ENSG00000165280	VCP	valosin containing protein [Source:HGNC Symbol;Acc:HGNC:12666]	protein_coding	-0.650506	2.2882e-05	0.000168365	-0.505916	0.000982496	0.00426272	0.807246	1.37337e-07	1.99575e-06	0.662656	1.66742e-05	0.000158533	-0.14459	0.505543	1	-0.14459	0.505551	0.999724	12838	6355	5963	13082	3555	5178	8311	3329	11091.1	9984.09	5815.22	6229	6845.98	6583.32	4456.33	4023.42	-1.20279	4.75964e-07	3.04432e-06	-0.361234	0.130537	0.302164	0.609046	0.0198994	0.18258	-0.232506	0.276758	0.480202
ENSG00000165379	LRFN5	leucine rich repeat and fibronectin type III domain containing 5 [Source:HGNC Symbol;Acc:HGNC:20360]	protein_coding	1.96119	2.06568e-06	1.62585e-05	1.93821	4.8149e-07	6.33922e-06	-1.26024	0.00203626	0.00735706	-1.23726	0.00151029	0.00556619	0.0229828	0.967548	1	0.0229828	0.96754	0.999724	72	32	176	221	82	155	794	377	66.7812	37.5752	170.248	84.3368	181.746	226.569	421.097	545.749	4.80398	3.02878e-19	4.90881e-18	4.58841	1.69479e-17	1.8226e-16	-0.235262	0.699401	1	-0.019685	0.965427	0.953686
ENSG00000165527	ARF6	ADP ribosylation factor 6 [Source:HGNC Symbol;Acc:HGNC:659]	protein_coding	-0.604082	0.0465306	0.110232	-0.392799	0.198019	0.459233	1.13281	0.000160282	0.000803762	0.921527	0.00281237	0.011222	-0.211283	0.6234	1	-0.211283	0.623471	0.999724	573	227	218	356	126	249	273	126	511.418	337.087	217.314	172.278	251.229	307.2	147.023	148.758	-0.0665636	0.758943	1	-0.241449	0.268675	0.343318	0.193174	0.416932	0.877648	0.36806	0.059241	0.16776
ENSG00000165617	DACT1	dishevelled binding antagonist of beta catenin 1 [Source:HGNC Symbol;Acc:HGNC:17748]	protein_coding	2.53124	6.50072e-15	1.67585e-13	2.29038	1.43318e-14	5.27428e-13	-0.776698	0.0182077	0.0455611	-0.535838	0.0675449	0.153008	0.24086	0.5841	1	0.24086	0.584591	0.999724	61	40	82	234	140	332	929	432	56.6294	60.6544	81.7194	116.715	289.479	383.553	491.525	488.475	1.52954	0.00830234	0.0178084	2.17584	0.000177772	0.000498751	0.583766	0.36011	1	-0.0625347	0.903456	0.901774
ENSG00000165795	NDRG2	NDRG family member 2 [Source:HGNC Symbol;Acc:HGNC:14460]	protein_coding	1.1587	5.31245e-05	0.000334716	0.996952	0.000418401	0.00214704	0.529596	0.0654296	0.131691	0.691348	0.014153	0.0370216	0.161752	0.687832	1	0.161752	0.687816	0.999724	259	199	209	529	227	631	696	488	272.89	328.322	191.36	223.215	575.189	759.28	330.513	501.854	0.963818	0.134064	0.169216	1.54743	0.016562	0.03745	0.558031	0.43051	1	-0.025581	0.964467	0.953087
ENSG00000165995	CACNB2	calcium voltage-gated channel auxiliary subunit beta 2 [Source:HGNC Symbol;Acc:HGNC:1402]	protein_coding	0.0210348	0.963361	0.945192	0.470409	0.277578	0.517411	-0.415676	0.349581	0.470385	-0.86505	0.0530207	0.0999504	-0.449374	0.476845	1	-0.449374	0.475934	0.999724	74	60	84	256	43	71	252	117	55.5327	106.531	79.5783	131.025	82.9827	78.3393	153.298	139.811	1.74809	4.63561e-11	3.97341e-10	1.07676	4.72228e-05	0.000166889	-0.346085	0.23785	0.858903	0.325241	0.163927	0.359003
ENSG00000166111	SVOP	SV2 related protein [Source:HGNC Symbol;Acc:HGNC:25417]	protein_coding	3.95114	8.35453e-22	4.30814e-20	3.02614	7.27007e-16	3.09192e-14	-0.916826	0.0316237	0.0692946	0.00817464	0.981794	1	0.925	0.0989468	1	0.925	0.0968125	0.936385	20	27	36	111	168	369	1007	480	15.3688	45.5927	43.6815	60.8627	394.579	472.105	430.858	432.45	4.57443	1.90615e-40	8.14684e-39	5.01964	1.89014e-46	1.22262e-44	0.857945	0.0273439	0.177907	0.412729	0.16867	0.326026
ENSG00000166206	GABRB3	gamma-aminobutyric acid type A receptor beta3 subunit [Source:HGNC Symbol;Acc:HGNC:4083]	protein_coding	1.80084	7.15222e-18	2.74885e-16	1.81891	1.84458e-19	6.30119e-18	0.811727	9.8126e-05	0.000867677	0.793656	8.76352e-05	0.000502719	-0.0180709	0.950389	1	-0.0180709	0.950392	0.999724	315	314	601	1209	464	954	3114	1461	512.085	604.016	319.142	316.123	1689.84	2186.45	1089.13	1152.61	3.21795	6.40797e-17	1.01678e-15	2.595	1.60353e-11	1.3095e-10	-0.48454	0.251061	0.563861	0.138416	0.687433	0.888484
ENSG00000166313	APBB1	amyloid beta precursor protein binding family B member 1 [Source:HGNC Symbol;Acc:HGNC:581]	protein_coding	0.97176	1.36756e-07	1.47731e-06	1.07193	3.88326e-09	4.79813e-08	-0.421438	0.0219733	0.0626505	-0.521611	0.00425453	0.0189951	-0.100173	0.699028	1	-0.100173	0.69905	0.999724	1348	864	1289	3195	1048	2101	5721	2666	1080.01	1217.39	1452.62	1619.16	1994.03	2502.43	3243.28	3218.6	1.44886	4.49238e-09	3.64253e-08	1.78815	4.76383e-13	4.41261e-12	0.590121	0.0294346	0.197771	0.250836	0.255818	0.507384
ENSG00000166387	PPFIBP2	PPFIA binding protein 2 [Source:HGNC Symbol;Acc:HGNC:9250]	protein_coding	-0.918323	0.0692257	0.128951	-1.68497	0.000339549	0.00188111	-0.851689	0.0681025	0.133782	-0.085044	0.867195	0.829215	0.766645	0.267443	1	0.766645	0.26678	0.999724	219	74	374	496	19	34	140	77	186.989	79.1046	312.569	170.511	56.5957	83.9172	67.381	82.9836	-0.268993	0.594042	0.504903	-0.669847	0.182956	0.255726	-0.286261	0.599611	1	0.114593	0.802706	1
ENSG00000167085	PHB	prohibitin [Source:HGNC Symbol;Acc:HGNC:8912]	protein_coding	-0.510875	0.0183845	0.0583825	-0.416998	0.0492165	0.114188	-0.293078	0.167507	0.312928	-0.386955	0.0737188	0.163157	-0.0938767	0.756776	1	-0.0938767	0.756817	0.999724	1123	626	907	2535	337	508	1541	621	934.286	869.342	935.175	1272.07	666.432	601.736	860.26	794.437	-0.753303	8.60361e-06	4.03343e-05	-0.665703	9.03746e-05	0.000401148	0.38181	0.0393753	0.257605	0.294211	0.0535602	0.155019
ENSG00000167371	PRRT2	proline rich transmembrane protein 2 [Source:HGNC Symbol;Acc:HGNC:30500]	protein_coding	2.59669	5.97516e-16	1.68975e-14	1.37506	5.67852e-06	4.12656e-05	-0.88112	0.00638783	0.0153473	0.340517	0.257557	0.337115	1.22164	0.00591213	0.434479	1.22164	0.00564753	0.353197	93	66	199	577	348	787	1262	579	90.4031	164.791	209.705	244.128	592.439	898.922	553.925	626.884	2.51075	3.25706e-14	4.16678e-13	1.62527	6.63773e-07	2.75194e-06	-0.842947	0.0203436	0.218827	0.0425347	0.883557	1
ENSG00000167552	TUBA1A	tubulin alpha 1a [Source:HGNC Symbol;Acc:HGNC:20766]	protein_coding	0.386827	0.0473494	0.121924	0.87914	6.56371e-06	4.58358e-05	0.835871	1.82649e-05	0.000148993	0.343558	0.0781528	0.202797	-0.492313	0.0744747	0.519793	-0.492313	0.0743007	0.882478	81683	48695	44171	123068	71660	118812	180549	87254	103912	80888.6	44309.8	59220.9	121224	120409	87612.1	102820	-0.342331	0.177321	0.36828	0.212132	0.403185	0.587065	0.410959	0.139305	0.461025	-0.143504	0.527219	0.704955
ENSG00000167614	TTYH1	tweety family member 1 [Source:HGNC Symbol;Acc:HGNC:13476]	protein_coding	1.28714	3.1843e-09	5.09674e-08	1.10892	3.12494e-07	3.02409e-06	-0.482536	0.0263518	0.0741554	-0.30431	0.160542	0.353699	0.178226	0.561538	0.961482	0.178226	0.561512	0.999724	3975	2993	3687	11545	4232	6390	17795	7792	3092.5	3770.03	3822.83	5757.76	9074.17	7671.85	11072.4	9599.81	-5.301	2.35792e-73	4.45999e-71	-5.3578	2.03e-74	3.79514e-72	0.55963	0.0798295	0.369722	0.616434	0.0195714	0.0790349
ENSG00000167971	CASKIN1	CASK interacting protein 1 [Source:HGNC Symbol;Acc:HGNC:20879]	protein_coding	1.31444	3.24518e-07	2.96614e-06	1.40695	5.07982e-09	7.75351e-08	-1.20185	2.2548e-06	1.58772e-05	-1.29436	1.13684e-07	1.28936e-06	-0.0925062	0.79284	1	-0.0925062	0.792907	0.999724	145	132	284	773	173	418	1502	875	137.872	174.578	325.529	388.235	341.909	428.396	1008.21	888.961	2.61804	1.30148e-31	3.67089e-30	2.20756	6.16538e-23	1.19681e-21	-0.382062	0.122721	0.370426	0.0284177	0.88548	0.908752
ENSG00000168036	CTNNB1	catenin beta 1 [Source:HGNC Symbol;Acc:HGNC:2514]	protein_coding	-0.691789	1.8881e-05	0.000141245	-0.593438	0.000239736	0.00131915	0.285134	0.077377	0.172115	0.186783	0.24845	0.496718	-0.0983514	0.667023	1	-0.0983514	0.667024	0.999724	23752	13659	13331	31262	6188	9133	17890	7112	19095.3	17622.7	14247.7	15884.3	11867.1	10868	10815.5	9151.94	-1.4523	1.21732e-16	1.9191e-15	-1.01834	6.41707e-09	5.41021e-08	0.203912	0.28819	0.664099	-0.230046	0.142958	0.351082
ENSG00000168374	ARF4	ADP ribosylation factor 4 [Source:HGNC Symbol;Acc:HGNC:655]	protein_coding	-0.414399	0.0395496	0.114538	-0.283543	0.159368	0.268179	0.950522	2.11453e-06	2.28498e-05	0.819666	5.11332e-05	0.000341463	-0.130856	0.64588	0.989373	-0.130856	0.645936	0.999724	3246	1370	1240	2587	907	1351	1915	761	2736.51	1982.12	1187.19	1256.35	1851.78	1694.3	1054.81	951.464	0.0137235	0.959359	1	-0.232128	0.38939	0.545618	0.452567	0.125308	0.455797	0.698419	0.00375844	0.0229157
ENSG00000168824	NSG1	neuronal vesicle trafficking associated 1 [Source:HGNC Symbol;Acc:HGNC:18790]	protein_coding	4.24587	1.5542e-65	1.06185e-62	3.79189	9.04544e-54	2.7177e-51	0.428541	0.102009	0.214788	0.88252	0.000132331	0.000794942	0.453978	0.193712	1	0.453978	0.193688	0.999724	132	107	76	244	1394	2268	2873	1380	116.481	172.951	81.8937	126.36	2702.62	2707.19	1438.06	1496.8	4.85144	2.51166e-124	2.4847e-121	4.9488	4.05442e-124	3.1987e-121	0.621803	0.00746829	0.107978	0.524444	0.00310139	0.0221935
ENSG00000168993	CPLX1	complexin 1 [Source:HGNC Symbol;Acc:HGNC:2309]	protein_coding	0.563658	0.619068	0.681633	1.63575	0.118715	0.550938	0.358605	0.745902	0.854161	-0.713488	0.507659	1	-1.07209	0.486639	1	-1.07209	0.487512	NA	7	5	6	14	3	11	34	15	8.64863	5.93437	4.76854	6.50374	7.54218	13.4237	19.317	15.8947	2.94928	1.40762e-11	6.70951e-11	3.31772	1.64363e-12	1.15556e-11	1.08525	0.0387417	0.664837	0.716808	0.0515377	0.234319
ENSG00000169032	MAP2K1	mitogen-activated protein kinase kinase 1 [Source:HGNC Symbol;Acc:HGNC:6840]	protein_coding	-1.71803	2.40099e-17	9.06009e-16	-1.65261	2.7705e-16	8.029e-15	0.768619	9.95193e-05	0.000591309	0.7032	0.000686006	0.00333296	-0.0654192	0.819149	1	-0.0654192	0.819191	0.999724	2852	1459	1234	2619	270	539	692	334	2218.73	2035.4	1236.26	1261.38	549.49	739.371	380.186	415.843	-0.417012	0.240806	0.414596	-0.486143	0.171889	0.306076	0.21568	0.579711	0.760178	0.284811	0.370978	0.489082
ENSG00000169057	MECP2	methyl-CpG binding protein 2 [Source:HGNC Symbol;Acc:HGNC:6990]	protein_coding	0.148078	0.495791	0.663509	0.227956	0.279038	0.357743	-0.18223	0.393199	0.511687	-0.262109	0.221969	0.348632	-0.0798789	0.791798	1	-0.0798789	0.791847	0.999724	628	363	734	1661	299	500	1693	798	690.195	539.312	687.64	709.424	638.224	724.632	766.38	872.207	1.09073	0.00550514	0.0134986	0.622911	0.113023	0.167623	-0.281974	0.512636	0.833926	0.18585	0.596798	0.735215
ENSG00000169213	RAB3B	RAB3B, member RAS oncogene family [Source:HGNC Symbol;Acc:HGNC:9778]	protein_coding	1.90646	3.03711e-05	0.000186001	1.9957	2.48911e-05	0.000202492	1.3478	0.00551774	0.0179539	1.25856	0.00459232	0.0122157	-0.0892396	0.892359	1	-0.0892396	0.89213	0.999724	71	30	29	30	95	164	172	60	61.4464	43.8919	28.8189	14.398	190.777	207.243	93.8174	71.7786	4.58237	1.37978e-60	1.50562e-58	4.66829	2.12551e-62	1.80151e-60	-0.0229209	0.94391	1	-0.108836	0.627007	0.754369
ENSG00000169306	IL1RAPL1	interleukin 1 receptor accessory protein like 1 [Source:HGNC Symbol;Acc:HGNC:5996]	protein_coding	1.30664	0.0208743	0.0563819	1.20112	0.0226552	0.0783978	-0.320795	0.568343	0.77233	-0.215267	0.684893	0.67188	0.105527	0.891574	1	0.105527	0.89142	0.999724	27	17	37	71	31	57	107	85	24.8249	29.0636	34.6387	32.321	60.2108	71.7438	56.1499	98.9056	2.75002	1.73919e-09	7.97595e-09	3.31949	1.43544e-12	1.06659e-11	0.485903	0.354535	1	-0.083561	0.830831	1
ENSG00000169684	CHRNA5	cholinergic receptor nicotinic alpha 5 subunit [Source:HGNC Symbol;Acc:HGNC:1959]	protein_coding	-0.0609779	0.877625	0.893195	0.0879662	0.820464	1	0.997636	0.0102874	0.0235677	0.848692	0.031602	0.0716489	-0.148944	0.788141	1	-0.148944	0.788093	0.999724	188	82	94	243	86	79	207	99	186.203	160.797	67.6513	105.749	207.794	128.218	87.9562	97.6719	-2.48337	6.19475e-07	2.05157e-06	-1.65953	0.000870963	0.00224312	0.0778892	0.88551	1	-0.745955	0.0986442	0.230889
ENSG00000169750	RAC3	Rac family small GTPase 3 [Source:NCBI gene;Acc:5881]	protein_coding	0.404913	0.055075	0.126126	0.34087	0.0994084	0.201842	0.183535	0.379936	0.4678	0.247578	0.236047	0.365259	0.0640426	0.828401	1	0.0640426	0.828452	0.999724	664	432	587	1403	351	740	1457	712	644.616	687.909	550.693	620.391	775.111	983.077	717.797	768.184	1.14775	9.68741e-09	6.49535e-08	1.0046	6.06709e-07	3.00733e-06	0.694926	0.00160845	0.0394994	0.838075	2.84876e-06	6.96708e-05
ENSG00000169760	NLGN1	neuroligin 1 [Source:HGNC Symbol;Acc:HGNC:14291]	protein_coding	0.946592	0.0157165	0.0459475	0.652952	0.0876782	0.255069	-0.169015	0.662857	0.714177	0.124624	0.747192	0.800912	0.293639	0.592684	1	0.293639	0.591738	0.999724	176	118	220	341	129	191	528	256	147.357	172.46	146.496	212.212	385.121	235.76	191.239	378.241	2.5799	2.87097e-26	7.09023e-25	3.01667	2.99141e-35	1.06736e-33	0.0163711	0.951419	0.902846	-0.4204	0.0506845	0.142577
ENSG00000170027	YWHAG	tyrosine 3-monooxygenase/tryptophan 5-monooxygenase activation protein gamma [Source:HGNC Symbol;Acc:HGNC:12852]	protein_coding	0.50915	0.0011666	0.00616898	0.703149	8.96214e-06	5.94397e-05	1.71957	1.27004e-27	3.84771e-25	1.52557	2.99359e-22	4.4347e-20	-0.193999	0.384009	0.902798	-0.193999	0.383999	0.999724	4405	2361	1119	2468	2516	4280	3368	1638	3936.6	3524.29	1105.48	1159.76	5196.92	5424.05	1789.79	1901.4	1.64269	1.23118e-25	3.43598e-24	1.69732	3.15364e-27	1.04495e-25	0.0395341	0.818573	1	-0.0151011	0.914081	1
ENSG00000170144	HNRNPA3	heterogeneous nuclear ribonucleoprotein A3 [Source:HGNC Symbol;Acc:HGNC:24941]	protein_coding	-1.20395	3.57606e-11	6.80852e-10	-1.00413	5.25169e-08	5.16382e-07	2.13605	7.4778e-32	2.72212e-29	1.93623	9.02691e-26	2.00143e-23	-0.199817	0.44058	1	-0.199817	0.440501	0.999724	10323	4593	1702	2990	1777	2740	1443	679	8350.87	6520.7	1836.76	1550.59	3241.14	3216.64	840.456	847.065	-1.14666	0.000410555	0.00141441	-1.27845	8.30856e-05	0.000371859	0.320299	0.367496	0.730744	0.45209	0.11997	0.272876
ENSG00000170175	CHRNB1	cholinergic receptor nicotinic beta 1 subunit [Source:HGNC Symbol;Acc:HGNC:1961]	protein_coding	-1.46193	0.0258695	0.0675516	0.538092	0.380552	0.644178	-0.399953	0.520892	0.65645	-2.39998	0.000208841	0.00101198	-2.00002	0.0272266	1	-2.00002	0.0259933	0.630187	42	29	40	103	9	31	87	38	24.4794	60.1153	46.3324	60.4592	9.94017	18.8763	64.1724	93.2524	1.15303	0.0102439	0.0141611	0.848259	0.0620193	0.10212	0.43054	0.385222	1	0.735309	0.0680916	0.306296
ENSG00000170558	CDH2	cadherin 2 [Source:HGNC Symbol;Acc:HGNC:1759]	protein_coding	-0.442614	0.0160696	0.0553654	-0.254144	0.16662	0.311942	0.98843	7.1675e-08	1.13938e-06	0.79996	1.39371e-05	0.000134293	-0.18847	0.468461	1	-0.18847	0.468411	0.999724	15067	6903	6047	12011	4045	3711	9423	3544	11198.8	9985.86	5386.5	5292.62	9035.55	6558.51	4475.98	4478.1	-1.00217	0.00180188	0.00655757	-0.450377	0.160755	0.269022	0.343545	0.32868	0.589269	-0.208248	0.468479	0.773225
ENSG00000171189	GRIK1	glutamate ionotropic receptor kainate type subunit 1 [Source:HGNC Symbol;Acc:HGNC:4579]	protein_coding	2.26424	0.000677458	0.00299649	2.40469	6.30809e-05	0.000629102	-0.424513	0.531846	0.652507	-0.56497	0.335447	0.455171	-0.140457	0.875761	1	-0.140457	0.875609	0.999724	10	9	11	39	25	44	151	69	8.58514	14.5005	10.7605	18.5012	50.4793	56.4391	81.6159	76.787	5.74246	6.70382e-21	1.06674e-19	6.66251	4.63024e-25	8.00261e-24	0.890745	0.219571	0.997695	-0.0293108	0.954478	1
ENSG00000171246	NPTX1	neuronal pentraxin 1 [Source:NCBI gene;Acc:4884]	protein_coding	2.66107	0.000278064	0.00134742	2.05163	0.00127758	0.00896543	-0.988985	0.189224	0.309103	-0.379548	0.53496	0.558391	0.609437	0.532061	1	0.609437	0.529984	0.999724	5	7	13	33	26	85	196	125	5.87048	15.5785	20.0102	19.5856	45.3852	79.4772	60.0032	104.801	3.95777	5.30803e-20	9.72208e-19	3.92754	1.31534e-19	1.62714e-18	0.0733987	0.878862	1	0.103633	0.783918	0.853499
ENSG00000171863	RPS7	ribosomal protein S7 [Source:HGNC Symbol;Acc:HGNC:10440]	protein_coding	-0.323704	0.104161	0.232768	-0.602737	0.00242341	0.00874967	-0.344561	0.0830067	0.185619	-0.0655274	0.742165	1	0.279033	0.321467	0.856078	0.279033	0.32138	0.999724	10707	5118	9376	23687	3947	4612	12858	5341	9162.61	7393.94	9379.45	11644.8	7527.56	5708.84	7196.72	6648.27	-1.94007	1.055e-27	3.30455e-26	-2.47631	6.48825e-44	3.49358e-42	0.398314	0.0407777	0.232041	0.934554	4.74841e-09	4.62643e-07
ENSG00000171951	SCG2	secretogranin II [Source:HGNC Symbol;Acc:HGNC:10575]	protein_coding	-0.209506	0.585748	0.760476	-0.12311	0.748106	0.70605	1.50215	8.5773e-05	0.000490714	1.41575	0.000238469	0.00119193	-0.0863965	0.873578	1	-0.0863965	0.873558	0.999724	1612	347	696	667	303	401	764	403	1479.04	601.354	503.669	234.427	912.699	890.856	313.041	363.425	7.19575	6.3823e-183	3.16978e-179	7.69813	5.4277e-207	2.46223e-203	0.209708	0.449209	0.7934	-0.292673	0.183042	0.409459
ENSG00000172007	RAB33B	RAB33B, member RAS oncogene family [Source:HGNC Symbol;Acc:HGNC:16075]	protein_coding	-0.222837	0.623515	0.727307	0.228517	0.604569	0.853998	0.586107	0.184832	0.341996	0.134752	0.766242	0.725217	-0.451354	0.475869	1	-0.451354	0.47589	0.999724	104	49	51	121	37	50	116	52	88.6402	72.254	50.7687	56.5511	75.5434	63.5386	62.8932	63.2193	0.843838	0.00710801	0.0196166	0.740481	0.0183742	0.0348392	-0.0757488	0.826101	1	0.0276079	0.921267	0.911468
ENSG00000172020	GAP43	growth associated protein 43 [Source:HGNC Symbol;Acc:HGNC:4140]	protein_coding	2.11861	1.11774e-23	8.62258e-22	2.30142	2.21509e-27	1.76143e-25	1.47504	4.80479e-12	2.13984e-10	1.29223	7.68641e-10	1.5747e-08	-0.182804	0.541565	0.961464	-0.182804	0.541581	0.999724	2167	863	660	1320	3612	5218	5746	2710	2043.34	1325.8	623.982	590.691	7816.65	6842.67	2949.46	3035.53	4.72559	1.83653e-75	3.66989e-73	5.04626	4.18891e-85	9.71853e-83	0.64669	0.0226362	0.172576	0.326025	0.153738	0.367083
ENSG00000172037	LAMB2	laminin subunit beta 2 [Source:HGNC Symbol;Acc:HGNC:6487]	protein_coding	-2.03819	2.56911e-10	4.32984e-09	-1.50018	2.9643e-06	2.08021e-05	0.234423	0.464362	0.776969	-0.303595	0.347224	0.633054	-0.538017	0.23747	0.783974	-0.538017	0.236955	0.999724	6193	2993	3189	7227	741	603	2720	998	4998.03	4023.14	3693.85	3974.92	1575.39	630.463	1615.26	1093.94	-6.97523	4.3355e-63	4.97164e-61	-6.0029	8.4455e-48	5.44329e-46	0.377586	0.388064	0.628564	-0.594742	0.127793	0.296343
ENSG00000172137	CALB2	calbindin 2 [Source:HGNC Symbol;Acc:HGNC:1435]	protein_coding	6.87306	1.27875e-58	5.43187e-56	7.24247	8.96046e-41	1.63112e-38	1.36095	0.031661	0.0584856	0.991546	0.000254627	0.00121628	-0.369405	0.588974	1	-0.369405	0.591841	0.999724	9	10	1	9	581	1170	1058	646	7.13877	14.5446	1.64887	4.72474	1052	1291.67	507.954	674.039	4.62339	1.53013e-05	3.4494e-05	4.9789	2.26881e-05	7.7013e-05	1.08367	0.410659	0.931105	0.728158	0.412437	0.873431
ENSG00000172757	CFL1	cofilin 1 [Source:HGNC Symbol;Acc:HGNC:1874]	protein_coding	-0.627506	0.000667204	0.00363291	-0.286706	0.119831	0.216919	1.76146	1.18173e-21	1.85096e-19	1.42066	1.34777e-14	7.54376e-13	-0.3408	0.191302	0.7428	-0.3408	0.191185	0.999724	28637	15796	14370	36996	8082	13176	23673	10383	41102.7	31597.6	9525.36	11916.5	23884.5	23178.1	9137.28	8441.06	0.465199	0.110087	0.247377	0.209176	0.472591	0.753314	0.703659	0.0273786	0.20562	0.959682	0.000229108	0.00259266
ENSG00000172915	NBEA	neurobeachin [Source:HGNC Symbol;Acc:HGNC:7648]	protein_coding	2.02581	2.44793e-22	1.44808e-20	1.61471	7.02224e-15	1.76962e-13	-0.322453	0.123008	0.240094	0.0886433	0.668101	0.988066	0.411096	0.162298	0.712529	0.411096	0.162078	0.999724	1368	785	1262	1723	1701	3331	4418	2282	908.424	854.492	1293.16	916.096	3200.61	3977.22	3270.83	3483.86	1.63499	7.24703e-07	4.5571e-06	2.2231	1.61703e-11	1.84135e-10	0.0278738	0.938561	0.968801	-0.560228	0.0575311	0.189521
ENSG00000173210	ABLIM3	actin binding LIM protein family member 3 [Source:HGNC Symbol;Acc:HGNC:29132]	protein_coding	5.31678	6.21566e-09	7.69098e-08	4.49954	8.0623e-13	2.0672e-11	-1.88225	0.0512124	0.126244	-1.065	0.0518751	0.106862	0.817246	0.455044	1	0.817246	0.461571	0.999724	1	3	9	11	45	139	471	308	2.07272	3.04843	13.4629	7.42201	57.1706	157.243	168.165	282.356	8.01193	6.87807e-53	5.05102e-51	7.94104	2.29949e-48	1.19084e-46	0.0672898	0.925537	1	0.13818	0.540175	0.720844
ENSG00000173898	SPTBN2	spectrin beta, non-erythrocytic 2 [Source:HGNC Symbol;Acc:HGNC:11276]	protein_coding	2.1256	4.459e-23	3.00194e-21	1.95624	1.88207e-20	8.48016e-19	0.0818531	0.703005	0.851444	0.251216	0.234319	0.475462	0.169363	0.573977	1	0.169363	0.573888	0.999724	704	504	1267	3148	1336	2130	10306	4323	1169.91	783.483	928.629	916.279	4719.07	3809.78	3694.23	3463.72	0.919475	0.00245229	0.00860763	1.69428	2.35753e-08	1.48699e-07	-0.223768	0.501138	0.748568	-0.998573	0.000231724	0.00295515
ENSG00000174748	RPL15	ribosomal protein L15 [Source:HGNC Symbol;Acc:HGNC:10306]	protein_coding	0.315734	0.109789	0.25319	-0.121155	0.538886	0.704471	-0.271991	0.16791	0.318675	0.164898	0.403416	0.700702	0.436889	0.117565	0.63547	0.436889	0.117403	0.970005	10056	4819	7995	19060	5345	7825	14256	6407	8841.16	6258.25	8458.98	9775.66	10208.1	8593.78	8446.54	8320.97	-0.393326	0.0426726	0.108621	-0.953453	9.05375e-07	5.60411e-06	0.17267	0.416603	0.698005	0.732796	2.45121e-05	0.000571219
ENSG00000174775	HRAS	HRas proto-oncogene, GTPase [Source:HGNC Symbol;Acc:HGNC:5173]	protein_coding	0.604333	0.0282282	0.0776402	0.37709	0.141388	0.280504	-0.901713	0.000711924	0.00265588	-0.67447	0.0111637	0.0282361	0.227243	0.545714	1	0.227243	0.545932	0.999724	194	111	375	853	117	202	925	433	218.679	152.378	334.81	360.126	268.066	296.721	445.329	458.16	1.36555	1.72357e-06	8.92637e-06	1.54923	6.89657e-08	4.12178e-07	0.966009	0.00212968	0.0476709	0.782328	0.00216467	0.0151312
ENSG00000174871	CNIH2	cornichon family AMPA receptor auxiliary protein 2 [Source:HGNC Symbol;Acc:HGNC:28744]	protein_coding	1.29061	0.000227055	0.0011163	1.2437	0.00019549	0.00109717	-1.73328	5.04139e-07	4.68174e-06	-1.68637	6.6277e-07	6.06964e-06	0.0469107	0.922772	1	0.0469107	0.92275	0.999724	112	133	352	998	111	319	1859	896	91.0355	176.136	368.455	509.187	229.566	413.53	1091.26	990.331	1.31255	0.0112595	0.0285902	0.986458	0.0570301	0.133777	0.263084	0.643266	0.915136	0.589178	0.203003	0.483149
ENSG00000174903	RAB1B	RAB1B, member RAS oncogene family [Source:HGNC Symbol;Acc:HGNC:18370]	protein_coding	-0.334716	0.102215	0.229675	-0.258201	0.211245	0.348873	1.30469	1.70096e-10	6.10488e-09	1.22817	2.99686e-09	5.53564e-08	-0.0765152	0.792474	1	-0.0765152	0.79251	0.999724	1808	875	558	1357	618	844	949	413	1598.3	1330.36	548.411	636.442	1274.72	1053.65	506.976	484.594	-0.67155	0.00201786	0.00632043	-0.681487	0.00187281	0.00522659	0.595897	0.0124349	0.112611	0.605834	0.002017	0.011506
ENSG00000175130	MARCKSL1	MARCKS like 1 [Source:HGNC Symbol;Acc:HGNC:7142]	protein_coding	0.618984	0.000315921	0.0017863	0.677221	8.43013e-05	0.000442312	1.87365	1.3495e-27	3.3521e-25	1.81541	4.73504e-26	1.08471e-23	-0.0582368	0.810818	1	-0.0582368	0.810832	0.999724	14022	7808	3650	9365	7989	15737	11568	5258	13731.3	12493.9	3205.71	3947.91	18432	21842.1	5762.52	5681.54	0.317625	0.299952	0.554117	0.0237005	0.938376	1	0.428131	0.202268	0.506106	0.722056	0.00843664	0.0474681
ENSG00000175416	CLTB	clathrin light chain B [Source:HGNC Symbol;Acc:HGNC:2091]	protein_coding	0.712086	0.00325131	0.0117042	0.807703	0.000742095	0.00359748	0.349832	0.14875	0.201353	0.254215	0.287709	0.410298	-0.0956175	0.778722	1	-0.0956175	0.778788	0.999724	473	267	265	746	350	579	996	510	445.646	380.548	290.91	356.205	637.644	716.767	499.592	640.477	2.14875	8.19053e-18	1.19421e-16	2.1894	3.16854e-18	4.2322e-17	0.739048	0.00741996	0.0860126	0.698398	0.00170065	0.0159032
ENSG00000175582	RAB6A	RAB6A, member RAS oncogene family [Source:HGNC Symbol;Acc:HGNC:9786]	protein_coding	0.194276	0.238897	0.429046	0.0818583	0.618589	0.726521	0.71391	1.39936e-05	0.000121254	0.826327	5.52704e-07	7.59622e-06	0.112417	0.629328	0.98371	0.112417	0.629328	0.999724	1995	1180	1201	2289	960	1608	2263	1018	1819.78	1795.11	1135.56	1069.61	2088.14	2048.85	1215.46	1115.44	2.50528	5.96407e-35	2.72668e-33	2.59917	2.33286e-37	1.30969e-35	0.131845	0.555806	0.863314	0.0379557	0.833442	1
ENSG00000175866	BAIAP2	BAI1 associated protein 2 [Source:HGNC Symbol;Acc:HGNC:947]	protein_coding	1.22804	3.805e-06	2.76086e-05	1.37924	9.61535e-08	1.0051e-06	0.47027	0.0762607	0.117984	0.319069	0.218037	0.328285	-0.151201	0.683737	1	-0.151201	0.683415	0.999724	323	155	301	667	331	491	1208	573	324.293	320.366	236.262	229.404	928.29	593.013	552.172	660.628	-0.904547	1.68892e-05	7.51773e-05	-0.306778	0.14564	0.260473	0.376379	0.101074	0.339766	-0.22139	0.243003	0.410135
ENSG00000176406	RIMS2	regulating synaptic membrane exocytosis 2 [Source:HGNC Symbol;Acc:HGNC:17283]	protein_coding	0.451793	0.0935202	0.189971	0.0810426	0.754491	0.825764	-1.16238	1.05796e-05	6.91328e-05	-0.791627	0.00278979	0.00846136	0.370751	0.321564	1	0.370751	0.321278	0.999724	333	222	614	932	170	324	1091	495	232.898	302.5	657.457	536.87	294.429	432.298	642.858	618.443	2.65489	1.13867e-38	5.25138e-37	3.24979	8.105e-58	8.80281e-56	-0.388766	0.085369	0.382111	-0.983669	3.31903e-08	2.36406e-06
ENSG00000176697	BDNF	brain derived neurotrophic factor [Source:HGNC Symbol;Acc:HGNC:1033]	protein_coding	0.303409	0.621174	0.73888	0.743472	0.198384	0.40661	-1.04765	0.0798045	0.166693	-1.48771	0.0123353	0.0329253	-0.440062	0.603439	1	-0.440062	0.601769	0.999724	41	24	93	141	29	43	299	95	67.8717	18.874	111.892	62.9782	43.4154	60.1069	184.654	105.073	6.28646	9.59121e-48	6.39025e-46	5.63828	1.64721e-40	7.46267e-39	-0.603035	0.211965	0.579321	0.0451452	0.901543	0.819522
ENSG00000176749	CDK5R1	cyclin dependent kinase 5 regulatory subunit 1 [Source:HGNC Symbol;Acc:HGNC:1775]	protein_coding	2.89616	3.37532e-37	5.42802e-35	2.16755	9.55353e-23	4.16652e-21	-0.294923	0.201058	0.310461	0.433686	0.0458965	0.101816	0.728609	0.0215937	0.714059	0.728609	0.0214799	0.585296	252	167	281	556	608	1256	2236	1074	208.75	225.968	265.274	267.031	1335	1890.27	1165.5	1226.93	3.16878	4.22457e-61	4.51214e-59	3.52473	4.68699e-74	8.45683e-72	0.313406	0.144398	0.487677	-0.0425452	0.800345	0.823642
ENSG00000176884	GRIN1	glutamate ionotropic receptor NMDA type subunit 1 [Source:HGNC Symbol;Acc:HGNC:4584]	protein_coding	4.14878	3.46363e-11	5.61357e-10	5.1907	2.03834e-24	1.68075e-22	0.359615	0.59126	0.645425	-0.682309	0.129727	0.225968	-1.04192	0.213413	1	-1.04192	0.196659	0.999724	6	5	13	26	112	196	426	235	6.43392	19.0507	13.3861	5.0733	153.054	207.973	292.92	287.117	4.01945	1.25154e-67	1.64911e-65	4.63361	1.5966e-87	3.81272e-85	0.387008	0.138451	0.402606	-0.227158	0.255269	0.386356
ENSG00000177380	PPFIA3	PTPRF interacting protein alpha 3 [Source:HGNC Symbol;Acc:HGNC:9247]	protein_coding	1.02146	4.10812e-05	0.000246155	1.20619	5.3809e-07	4.70833e-06	-0.41861	0.0903625	0.196174	-0.603345	0.0128714	0.0359259	-0.184736	0.593584	1	-0.184736	0.593746	0.999724	338	202	412	1007	308	565	2010	1035	376.457	290.561	370.705	520.414	658.215	697.689	956.144	1106.74	1.25167	3.61014e-08	2.27262e-07	1.727	3.55368e-14	3.81021e-13	0.399887	0.110349	0.413697	-0.0754488	0.708938	0.76969
ENSG00000177707	NECTIN3	nectin cell adhesion molecule 3 [Source:HGNC Symbol;Acc:HGNC:17664]	protein_coding	-0.633091	0.00557126	0.021832	-0.0764304	0.734909	0.807642	0.425437	0.0583917	0.137579	-0.131223	0.567174	0.748258	-0.556661	0.0833429	0.782643	-0.556661	0.0829982	0.91175	1498	676	1167	1964	412	478	1376	498	1292.11	981.782	912.768	784.057	783.874	685.658	708.12	906.483	-0.231811	0.367002	0.578456	-0.328823	0.200452	0.257544	-0.336717	0.230806	0.498088	-0.239705	0.297951	0.442723
ENSG00000178235	SLITRK1	SLIT and NTRK like family member 1 [Source:HGNC Symbol;Acc:HGNC:20297]	protein_coding	2.74766	1.86211e-23	1.07304e-21	3.29471	6.69732e-37	1.08537e-34	0.0631875	0.827076	0.860232	-0.48386	0.0473665	0.09305	-0.547047	0.148401	0.962157	-0.547047	0.148288	0.999724	79	44	61	136	216	357	1083	531	67.4599	64.0124	60.7547	64.97	433.908	451.033	596.646	642.492	2.75183	3.33783e-29	9.79896e-28	2.89432	8.40942e-32	2.42278e-30	0.263958	0.332781	0.598191	0.121469	0.574179	0.742067
ENSG00000179520	SLC17A8	solute carrier family 17 member 8 [Source:HGNC Symbol;Acc:HGNC:20151]	protein_coding	1.5741	0.015775	0.0463656	1.81276	0.00469128	0.021463	0.0895369	0.891929	1	-0.149117	0.814039	0.747555	-0.238653	0.79433	1	-0.238653	0.794105	0.999724	39	28	30	61	23	132	90	119	25.9873	40.8238	30.599	31.3749	45.0852	149.116	59.1875	160.329	5.61055	1.32989e-05	4.88008e-05	5.84275	7.51724e-06	2.9668e-05	0.284594	0.844074	1	0.0523937	0.962889	0.932613
ENSG00000179542	SLITRK4	SLIT and NTRK like family member 4 [Source:HGNC Symbol;Acc:HGNC:23502]	protein_coding	2.59327	0.000547179	0.00248848	2.9162	1.45302e-05	0.000164911	-0.6653	0.385098	0.528548	-0.988237	0.131134	0.187518	-0.322937	0.748734	1	-0.322937	0.74859	0.999724	13	3	20	14	24	39	146	90	10.9356	4.35082	19.8191	6.71901	47.1267	49.6456	81.4804	111.196	4.25238	0.000483033	0.000933571	3.66936	0.00225762	0.00535559	-0.708817	0.600471	1	-0.125802	0.904369	1
ENSG00000180900	SCRIB	scribbled planar cell polarity protein [Source:HGNC Symbol;Acc:HGNC:30377]	protein_coding	0.0935773	0.626224	0.81616	0.227355	0.229288	0.370514	-0.836634	1.10493e-05	0.000101253	-0.970413	3.7202e-07	5.35405e-06	-0.133778	0.619733	0.980997	-0.133778	0.619736	0.999724	1501	1131	1859	4785	749	1361	4720	2060	1180.62	1478.8	2157.02	2583.22	1351.48	1480.79	2903.15	2648.19	-2.02468	5.99229e-16	7.6449e-15	-1.73728	3.94798e-12	4.13724e-11	0.161917	0.554122	0.857585	-0.125479	0.576269	0.689288
ENSG00000182255	KCNA4	potassium voltage-gated channel subfamily A member 4 [Source:HGNC Symbol;Acc:HGNC:6222]	protein_coding	3.11118	0.00394075	0.0138763	2.51081	0.00393324	0.0237821	-1.76466	0.105528	0.228604	-1.1643	0.174236	0.23434	0.600363	0.672794	1	0.600363	0.665051	0.999724	3	2	5	18	10	18	100	41	1.37053	5.42487	5.40814	10.6152	21.0991	20.6475	52.4923	40.8289	5.90917	1.20195e-16	1.01017e-15	3.88009	1.31422e-08	7.27308e-08	-1.83925	0.0230516	0.428027	0.189828	0.73716	0.825378
ENSG00000182389	CACNB4	calcium voltage-gated channel auxiliary subunit beta 4 [Source:HGNC Symbol;Acc:HGNC:1404]	protein_coding	0.357365	0.322094	0.475766	0.102407	0.764212	0.869097	-0.846252	0.016019	0.0365214	-0.591295	0.0922796	0.171013	0.254957	0.608417	1	0.254957	0.607819	0.999724	77	192	1018	1750	101	251	1382	893	178.554	402.098	566.048	480.745	453.383	302.804	467.716	656.834	1.18191	0.00183099	0.00576292	1.57298	3.24786e-05	0.000125385	-0.70458	0.0899061	0.390081	-1.09565	0.00120529	0.00963041
ENSG00000182621	PLCB1	phospholipase C beta 1 [Source:HGNC Symbol;Acc:HGNC:15917]	protein_coding	0.247087	0.328976	0.672301	0.183351	0.455217	0.602262	-0.193649	0.438774	0.553355	-0.129913	0.601266	0.722623	0.0637356	0.856656	1	0.0637356	0.856573	0.999724	366	262	764	1231	281	559	1288	650	419.104	589.97	608.323	539.545	505.57	682.018	620.813	682.7	2.39572	4.53279e-11	3.86187e-10	2.00037	3.86674e-08	2.74122e-07	-0.162554	0.683817	0.808094	0.232794	0.473465	0.791291
ENSG00000182771	GRID1	glutamate ionotropic receptor delta type subunit 1 [Source:HGNC Symbol;Acc:HGNC:4575]	protein_coding	0.198683	0.44469	0.593079	0.576671	0.0216582	0.0849056	0.267541	0.29378	0.412532	-0.110447	0.66655	0.837918	-0.377988	0.295793	1	-0.377988	0.295668	0.999724	274	190	193	448	133	210	558	277	235.513	259.83	195.801	214.261	291.336	276.905	307.9	304.739	6.07761	5.85563e-36	2.4356e-34	6.22844	1.57842e-35	4.73067e-34	0.0760228	0.894012	1	-0.0748057	0.851985	0.819892
ENSG00000182774	RPS17	ribosomal protein S17 [Source:HGNC Symbol;Acc:HGNC:10397]	protein_coding	0.196046	0.35477	0.587038	-0.286914	0.173947	0.302434	-0.859151	4.78062e-05	0.00033534	-0.376191	0.0754075	0.197471	0.48296	0.106483	0.611429	0.48296	0.106281	0.948428	6388	3205	8667	22541	3041	3734	15121	5818	5633.04	4523.09	8216.7	10208.6	6792.29	4852.4	8094.21	7007.95	-1.53569	1.69724e-11	1.76499e-10	-1.92556	3.40042e-17	6.10992e-16	0.296063	0.236043	0.548229	0.685937	0.000792697	0.00691132
ENSG00000182901	RGS7	regulator of G protein signaling 7 [Source:HGNC Symbol;Acc:HGNC:10003]	protein_coding	2.6958	8.91971e-06	6.18655e-05	2.48982	8.20329e-06	7.29147e-05	-0.150709	0.811457	0.985216	0.0552687	0.916943	0.921695	0.205978	0.801913	1	0.205978	0.802756	0.999724	19	5	14	32	39	74	137	79	16.1336	8.71911	13.8859	14.8835	77.482	90.6248	70.4789	92.3968	6.53581	2.54032e-49	1.81017e-47	6.48894	1.27445e-42	5.91609e-41	0.243785	0.668787	1	0.290655	0.348615	0.574761
ENSG00000182985	CADM1	cell adhesion molecule 1 [Source:HGNC Symbol;Acc:HGNC:5951]	protein_coding	-0.67481	0.00667362	0.0243169	-0.262298	0.288076	0.381859	-0.0161275	0.947854	1	-0.428639	0.0852565	0.183194	-0.412512	0.239473	1	-0.412512	0.23921	0.999724	2626	1005	1544	2617	608	680	2121	936	1857.14	1238.81	1826.03	1312.16	1092.96	850.888	1279.13	1334.77	0.946919	2.82422e-05	0.000121629	1.09532	1.28777e-06	6.11913e-06	-0.0644803	0.794866	1	-0.212881	0.292014	0.602467
ENSG00000183023	SLC8A1	solute carrier family 8 member A1 [Source:HGNC Symbol;Acc:HGNC:11068]	protein_coding	1.97089	5.85469e-10	8.08836e-09	2.05981	1.10937e-11	2.03979e-10	-0.509585	0.107807	0.192071	-0.598508	0.0494598	0.104553	-0.0889229	0.840115	1	-0.0889229	0.839686	0.999724	163	91	219	536	186	360	1523	852	103.795	184.844	174.394	224.405	442.459	656.189	799.105	868.439	3.11623	1.26356e-22	2.88033e-21	3.38541	1.75383e-26	4.2058e-25	-0.517427	0.139181	0.479272	-0.78661	0.00541537	0.03379
ENSG00000183098	GPC6	glypican 6 [Source:HGNC Symbol;Acc:HGNC:4454]	protein_coding	-1.83327	3.87229e-09	5.21775e-08	-1.61563	8.44623e-08	1.07629e-06	0.560792	0.0545549	0.107372	0.343154	0.284362	0.461469	-0.217639	0.615245	1	-0.217639	0.615553	0.999724	579	264	371	555	60	91	212	73	476.055	417.514	353.592	254.975	123.793	127.137	111.622	84.4803	-1.38407	2.49763e-07	1.60657e-06	-1.0133	0.000160495	0.000452873	0.0813327	0.781059	1	-0.289442	0.23125	0.415095
ENSG00000183826	BTBD9	BTB domain containing 9 [Source:HGNC Symbol;Acc:HGNC:21228]	protein_coding	1.05784	4.28219e-05	0.000249665	0.667135	0.00805216	0.0280171	0.327867	0.203483	0.327341	0.718577	0.00442812	0.0138898	0.39071	0.278925	1	0.39071	0.27894	0.999724	213	144	192	436	183	337	606	240	224.606	213.244	183.374	166.621	426.381	484.037	292.544	260.653	1.66767	4.17328e-23	9.19576e-22	1.97083	8.97312e-32	2.1853e-30	-0.386591	0.0397845	0.281535	-0.689747	2.22956e-06	6.75175e-05
ENSG00000184349	EFNA5	ephrin A5 [Source:HGNC Symbol;Acc:HGNC:3225]	protein_coding	-1.00886	0.000171976	0.000872932	-0.265028	0.317268	0.638117	1.1346	1.33808e-05	0.000116471	0.390763	0.152035	0.248719	-0.743833	0.0490115	0.739618	-0.743833	0.0486555	0.792622	510	269	228	432	111	172	296	154	473.006	420.157	212.663	195.289	230.798	214.451	154.259	186.615	3.07136	8.22798e-33	1.80256e-31	2.57119	6.50583e-23	9.49167e-22	-0.101527	0.736587	1	0.398646	0.055238	0.154734
ENSG00000184408	KCND2	potassium voltage-gated channel subfamily D member 2 [Source:HGNC Symbol;Acc:HGNC:6238]	protein_coding	1.71822	8.90505e-05	0.00049209	2.79853	1.47146e-11	3.19578e-10	0.953817	0.0369758	0.0971906	-0.126489	0.748033	0.695761	-1.08031	0.0744494	0.931015	-1.08031	0.0734048	0.881335	34	19	28	59	86	143	285	187	42.5973	49.824	23.4395	23.7371	147.433	153.262	133.225	196.767	5.98921	9.43287e-72	1.46189e-69	7.03393	1.27008e-86	3.15266e-84	0.979627	0.0152979	0.129637	-0.0650944	0.813072	0.896123
ENSG00000184702	SEPT5	septin 5 [Source:HGNC Symbol;Acc:HGNC:9164]	protein_coding	1.46903	6.30291e-09	8.80204e-08	1.43784	9.0807e-09	1.04883e-07	0.346409	0.170726	0.330553	0.377595	0.131284	0.304563	0.0311857	0.930136	1	0.0311857	0.930145	0.999724	755	521	772	2268	824	1945	3897	2555	871.569	990.431	610.881	850.203	2193.93	2950.94	1597.34	2370.43	2.57237	1.62478e-32	6.60021e-31	2.67397	8.51869e-35	3.80367e-33	0.354362	0.137731	0.395467	0.252765	0.18979	0.454075
ENSG00000185046	ANKS1B	ankyrin repeat and sterile alpha motif domain containing 1B [Source:HGNC Symbol;Acc:HGNC:24600]	protein_coding	1.09291	2.29781e-06	1.79192e-05	1.18084	1.21675e-07	1.17183e-06	-0.295296	0.200391	0.310997	-0.383228	0.086927	0.163117	-0.0879326	0.784521	1	-0.0879326	0.784404	0.999724	276	209	406	744	380	547	1594	686	274.868	338.536	401.995	349.254	651.389	651.83	929.297	768.277	4.61072	1.06705e-22	2.12193e-21	4.22433	2.16654e-19	2.54951e-18	-0.456505	0.391967	1	-0.0701155	0.859466	1
ENSG00000185236	RAB11B	RAB11B, member RAS oncogene family [Source:HGNC Symbol;Acc:HGNC:9761]	protein_coding	0.649886	0.000321014	0.00197337	0.612757	0.00122205	0.00482764	2.76604	4.69595e-50	5.70255e-47	2.80317	3.0306e-52	4.20893e-49	0.037129	0.88732	1	0.037129	0.887219	0.999724	2493	1481	329	633	1645	2765	844	408	2095.5	2195.31	349.702	284.546	3209.87	3519.12	458.738	507.715	1.78756	1.11575e-09	8.3082e-09	1.26178	1.80113e-05	7.76784e-05	0.298752	0.354397	0.695092	0.824526	0.00164556	0.0155449
ENSG00000185345	PRKN	parkin RBR E3 ubiquitin protein ligase [Source:HGNC Symbol;Acc:HGNC:8607]	protein_coding	0.892253	0.0854653	0.178819	0.159591	0.742746	0.9603	-0.832861	0.100117	0.216585	-0.100198	0.840863	0.799798	0.732662	0.30264	1	0.732662	0.302819	0.999724	37	30	60	140	28	65	155	52	34.2757	40.0726	66.2696	65.7529	60.599	76.0658	93.2823	53.1486	-0.647057	0.132957	0.141261	-0.557414	0.196456	0.273695	-0.133677	0.776705	1	-0.223321	0.563572	1
ENSG00000185737	NRG3	neuregulin 3 [Source:HGNC Symbol;Acc:HGNC:7999]	protein_coding	1.50841	0.000206487	0.00102978	1.15507	0.00224722	0.0144645	-0.99709	0.0134229	0.0330638	-0.643744	0.0914627	0.154198	0.353346	0.524731	1	0.353346	0.52442	0.999724	53	36	82	152	53	128	336	181	41.9637	48.1067	101.325	78.8409	101.888	151.177	180.056	219.368	3.18413	4.68605e-23	1.07304e-21	3.57049	1.38605e-28	2.76008e-27	0.198533	0.579443	1	-0.187827	0.503963	0.746104
ENSG00000185760	KCNQ5	potassium voltage-gated channel subfamily Q member 5 [Source:HGNC Symbol;Acc:HGNC:6299]	protein_coding	0.313035	0.692227	0.833778	0.817997	0.265485	0.617446	-0.668359	0.372344	0.586228	-1.17332	0.131029	0.191001	-0.504961	0.644576	1	-0.504961	0.639907	0.999724	40	21	65	97	14	12	50	59	18.7452	32.4074	39.855	39.8023	53.8803	13.7574	33.6499	109.2	4.15931	9.27356e-06	2.27624e-05	1.67871	0.0587035	0.098267	-3.82714	0.000297036	0.0124343	-1.34653	0.0693433	0.295829
ENSG00000185883	ATP6V0C	ATPase H+ transporting V0 subunit c [Source:HGNC Symbol;Acc:HGNC:855]	protein_coding	0.855434	7.49447e-06	6.00489e-05	0.824206	3.11466e-05	0.000191403	2.63702	1.7906e-41	1.2515e-38	2.66825	2.81294e-43	2.57268e-40	0.0312278	0.909636	1	0.0312278	0.909596	0.999724	2574	1258	356	696	1808	2838	1004	526	2275.98	1837.56	343.146	319.645	3631.37	3816.66	527.242	648.571	2.08877	9.56621e-14	1.03489e-12	1.72125	9.53904e-10	6.91338e-09	0.492529	0.11058	0.363999	0.860051	0.000585639	0.00521085
ENSG00000185896	LAMP1	lysosomal associated membrane protein 1 [Source:HGNC Symbol;Acc:HGNC:6499]	protein_coding	-0.857652	0.000415791	0.00228819	0.0591254	0.806535	0.897966	1.05486	1.24287e-05	0.00010301	0.138085	0.569877	0.882455	-0.916778	0.00756019	0.229462	-0.916778	0.00743881	0.406674	3139	1522	1497	3914	820	912	3481	1403	3370.61	2591.92	1258.06	1611.48	2002.36	1297.28	1609.15	1380.98	0.376912	0.119253	0.229305	0.847882	0.000462699	0.00146562	0.386749	0.144775	0.411519	-0.0842208	0.697134	0.977975
ENSG00000185985	SLITRK2	SLIT and NTRK like family member 2 [Source:HGNC Symbol;Acc:HGNC:13449]	protein_coding	0.0464281	0.924769	0.989712	0.302596	0.535875	0.876375	0.494121	0.312586	0.416746	0.237953	0.628047	0.815671	-0.256168	0.711969	1	-0.256168	0.711762	0.999724	133	213	91	410	106	187	265	176	106.127	317.306	93.6129	203.178	210.464	223.501	143.325	226.29	-2.50241	1.25206e-09	9.3498e-09	-2.41823	4.49632e-09	2.86145e-08	0.035702	0.936804	0.897745	-0.0484791	0.895802	0.816243
ENSG00000186472	PCLO	piccolo presynaptic cytomatrix protein [Source:HGNC Symbol;Acc:HGNC:13406]	protein_coding	1.77405	2.37798e-14	6.06363e-13	1.78526	4.31056e-15	1.10817e-13	0.239556	0.307239	0.563963	0.228342	0.311092	0.450082	-0.0112142	0.972514	1	-0.0112142	0.972505	0.999724	279	230	450	598	723	1490	1636	1047	390.572	374.876	322.245	326.198	1292.68	1325.38	903.434	1337.57	4.44049	4.7637e-19	8.77248e-18	4.47057	2.38423e-19	3.51164e-18	-1.55726	0.00441234	0.0749314	-1.58734	0.000334691	0.00469359
ENSG00000186479	RGS7BP	regulator of G protein signaling 7 binding protein [Source:HGNC Symbol;Acc:HGNC:23271]	protein_coding	1.0707	0.116734	0.203166	1.28225	0.0437686	0.169622	-0.143593	0.831669	1	-0.355137	0.580975	0.582957	-0.211544	0.820724	1	-0.211544	0.820613	0.999724	17	13	20	39	15	31	87	38	14.9591	19.3712	19.4119	18.2188	31.4318	39.5373	46.6857	44.569	9.4681	3.56958e-10	1.45365e-09	9.37353	5.15491e-10	3.04101e-09	-0.0980593	0.962523	1	-0.00348487	0.993765	1
ENSG00000188191	PRKAR1B	protein kinase cAMP-dependent type I regulatory subunit beta [Source:HGNC Symbol;Acc:HGNC:9390]	protein_coding	1.34574	1.67225e-07	1.71174e-06	1.35533	8.87379e-08	9.48461e-07	0.503284	0.0524679	0.113386	0.4937	0.0492071	0.0967522	-0.00958427	0.978825	1	-0.00958427	0.978823	0.999724	281	166	176	434	267	551	829	445	245.325	269.955	170.119	191.661	583.422	720.436	404.596	526.593	2.9009	1.88599e-31	5.69348e-30	3.06623	6.66532e-34	1.87337e-32	0.46783	0.0947019	0.32854	0.302496	0.164124	0.288499
ENSG00000188763	FZD9	frizzled class receptor 9 [Source:HGNC Symbol;Acc:HGNC:4047]	protein_coding	-1.15173	0.00240732	0.00898633	0.22639	0.465966	0.860564	-1.25434	0.000122628	0.000550869	-2.63246	6.16702e-13	1.8667e-11	-1.37812	0.00491454	0.411792	-1.37812	0.00494787	0.331936	92	64	200	453	21	31	459	207	81.966	95.1033	202.543	217.583	41.9607	37.8623	249.238	242.564	-3.61636	2.21923e-10	1.11275e-09	-3.3664	4.43455e-09	2.36919e-08	0.508086	0.410316	1	0.258135	0.62141	0.749166
ENSG00000196083	IL1RAP	interleukin 1 receptor accessory protein [Source:HGNC Symbol;Acc:HGNC:5995]	protein_coding	-1.60414	3.28834e-06	2.47826e-05	-1.14828	0.000472266	0.00252041	0.147081	0.648139	0.622494	-0.308772	0.378474	0.569435	-0.455852	0.338017	1	-0.455852	0.338458	0.999724	611	242	407	678	46	82	253	101	453.844	270.174	356.352	299.943	113.321	124.751	167.581	126.663	2.61159	8.47711e-17	1.2433e-15	2.11821	5.26476e-12	3.67341e-11	-1.05146	0.00254848	0.0692151	-0.558077	0.0366108	0.116438
ENSG00000196230	TUBB	tubulin beta class I [Source:HGNC Symbol;Acc:HGNC:20778]	protein_coding	0.157737	0.310328	0.513233	0.291308	0.0609404	0.127299	0.739866	1.94179e-06	1.9982e-05	0.606296	9.6351e-05	0.000741006	-0.133571	0.543515	0.961482	-0.133571	0.543503	0.999724	47887	24160	23171	50042	20391	35220	55558	23157	42053.5	35717.3	22896	23674.6	41760.2	44998.2	29828.4	27160.7	-0.799177	0.0012598	0.00471713	-0.493174	0.0465857	0.122251	0.197091	0.467796	0.733253	-0.108913	0.623201	0.775404
ENSG00000196358	NTNG2	netrin G2 [Source:HGNC Symbol;Acc:HGNC:14288]	protein_coding	1.06574	0.0024055	0.00775954	1.97893	1.88477e-10	4.64141e-09	-0.824612	0.0160937	0.0340344	-1.73781	5.62995e-08	6.09894e-07	-0.913194	0.0519882	0.780163	-0.913194	0.0514395	0.804702	50	41	94	217	64	98	793	307	49.8466	63.1678	88.2609	109.175	121.947	113.037	399.234	382.397	-0.836303	0.202755	0.19531	-1.61824	0.0177206	0.0258123	0.188575	0.788906	1	0.970511	0.125211	0.431877
ENSG00000196586	MYO6	myosin VI [Source:HGNC Symbol;Acc:HGNC:7605]	protein_coding	-0.021667	0.940486	1	-0.376776	0.197098	0.289411	1.10127	0.00014702	0.000810899	1.45638	6.22546e-07	6.90025e-06	0.355109	0.388911	1	0.355109	0.38846	0.999724	1577	876	683	902	666	830	789	350	1227.11	1244.75	732.545	423.525	1522.79	919.281	468.185	418.289	-1.07681	0.000971064	0.00321239	-0.362333	0.266532	0.414614	-0.149802	0.674652	0.932656	-0.864279	0.00312717	0.0241282
ENSG00000196876	SCN8A	sodium voltage-gated channel alpha subunit 8 [Source:HGNC Symbol;Acc:HGNC:10596]	protein_coding	0.14827	0.68675	0.770807	0.0859941	0.808729	0.859295	-0.576927	0.10847	0.193844	-0.514652	0.156923	0.258769	0.0622755	0.903431	1	0.0622755	0.903051	0.999724	243	221	619	1119	126	209	1090	537	316.108	316.907	430.473	513.429	523.734	199.972	434.066	569.648	2.13414	1.47263e-09	9.86216e-09	0.967093	0.00599888	0.0130987	-1.31009	0.000708024	0.0216963	-0.143037	0.648978	0.705262
ENSG00000196924	FLNA	filamin A [Source:HGNC Symbol;Acc:HGNC:3754]	protein_coding	-1.37852	5.92354e-14	1.66411e-12	-1.1987	6.18122e-11	9.41683e-10	-0.70174	0.000128205	0.000996258	-0.881561	1.58358e-06	1.94951e-05	-0.179821	0.488234	1	-0.179821	0.4882	0.999724	32986	22790	31990	66934	6486	7908	27414	9621	22365.3	25864.1	38660.2	39779.2	10102.2	8449.3	19334.7	14832.2	-5.05916	2.49438e-58	2.89039e-56	-4.21098	5.16127e-41	2.59499e-39	0.132121	0.700315	0.853713	-0.71606	0.0110862	0.0679332
ENSG00000197535	MYO5A	myosin VA [Source:HGNC Symbol;Acc:HGNC:7602]	protein_coding	1.76722	1.26956e-13	3.1319e-12	1.28232	5.11667e-08	5.17402e-07	-1.15328	1.33374e-06	1.49015e-05	-0.668383	0.00451632	0.0198267	0.484901	0.148157	0.779995	0.484901	0.147911	0.999724	717	455	1126	1769	952	1879	4503	2017	544.268	526.337	1393.88	992.149	1449.08	2193.33	2956.82	2835.75	2.87669	1.60882e-34	7.09251e-33	3.06533	6.44297e-39	3.7485e-37	-0.0276543	0.91457	0.897005	-0.216291	0.301619	0.560035
ENSG00000197555	SIPA1L1	signal induced proliferation associated 1 like 1 [Source:HGNC Symbol;Acc:HGNC:20284]	protein_coding	-0.0731901	0.761223	0.890971	-0.240568	0.30593	0.457433	-0.519975	0.0277867	0.0651039	-0.352597	0.141021	0.270612	0.167378	0.618829	1	0.167378	0.61889	0.999724	719	465	999	1812	262	455	1422	565	609.962	634.149	992.416	793.378	503.055	676.929	847.013	659.857	-0.418407	0.174198	0.29031	-1.13557	0.000225484	0.000599729	-0.266021	0.429221	0.79145	0.45114	0.102526	0.24432
ENSG00000197694	SPTAN1	spectrin alpha, non-erythrocytic 1 [Source:HGNC Symbol;Acc:HGNC:11273]	protein_coding	0.949911	3.62689e-08	4.49265e-07	1.03834	1.57619e-09	2.19781e-08	0.0787852	0.647614	0.97072	-0.00964066	0.955329	1	-0.0884258	0.716583	1	-0.0884258	0.716582	0.999724	7093	4161	6893	12250	5629	8909	24160	10949	7194.3	5516.95	6190.85	5848.42	11937.9	12621.3	11952.1	12774.7	1.37876	8.2714e-08	5.8422e-07	2.48529	4.20924e-22	7.76391e-21	-0.529443	0.0602277	0.324537	-1.63596	1.11884e-12	2.21518e-10
ENSG00000197728	RPS26	ribosomal protein S26 [Source:HGNC Symbol;Acc:HGNC:10414]	protein_coding	0.14895	0.435179	0.647607	-0.0541407	0.776024	0.819423	0.294804	0.121597	0.238025	0.497895	0.00904685	0.0290461	0.203091	0.451146	0.996014	0.203091	0.451149	0.999724	5170	2503	3477	9029	2505	3338	7107	2905	4920.39	3903.16	3218.19	3974.95	5230.49	4560	3649.87	3279.27	-0.411027	0.0309742	0.0824679	-0.770925	5.41634e-05	0.000256065	0.544795	0.00905983	0.119038	0.904693	1.18896e-07	6.51692e-06
ENSG00000197959	DNM3	dynamin 3 [Source:HGNC Symbol;Acc:HGNC:29125]	protein_coding	3.00269	4.88914e-38	7.46279e-36	2.37004	7.34447e-25	4.86009e-23	0.298497	0.221645	0.275439	0.931151	1.96119e-05	0.000119454	0.632654	0.0533688	0.758942	0.632654	0.0533495	0.807221	162	102	104	225	533	895	937	541	136.937	137.901	104.441	117.951	1043.55	1157.28	536.9	619.887	4.80291	2.20499e-41	1.12989e-39	5.57732	2.16338e-54	2.13227e-52	0.388829	0.331467	0.696389	-0.385589	0.212655	0.498044
ENSG00000198216	CACNA1E	calcium voltage-gated channel subunit alpha1 E [Source:HGNC Symbol;Acc:HGNC:1392]	protein_coding	2.30704	1.33568e-09	1.77875e-08	3.36262	1.28119e-20	6.38901e-19	0.272448	0.482925	0.603398	-0.783137	0.0264255	0.0583931	-1.05559	0.0462228	0.931015	-1.05559	0.044218	0.762349	51	47	68	174	210	306	1242	666	47.2372	118.323	64.5274	64.9501	465.882	312.091	629.487	703.139	6.9521	6.20106e-41	2.84073e-39	5.77926	1.92934e-31	4.53569e-30	-1.75671	0.00321546	0.0650678	-0.583874	0.143393	0.267983
ENSG00000198722	UNC13B	unc-13 homolog B [Source:HGNC Symbol;Acc:HGNC:12566]	protein_coding	0.104391	0.654216	0.812184	0.277381	0.223759	0.363745	-0.99593	1.50704e-05	0.000126445	-1.16892	4.16524e-07	4.8162e-06	-0.17299	0.595799	1	-0.17299	0.595708	0.999724	769	640	1343	3364	449	701	3336	1271	612.411	921.874	1410.81	1637.42	790.64	852.596	2035.08	1658.55	-1.37553	6.85754e-10	6.13207e-09	-0.775477	0.000508672	0.00224497	0.320753	0.188525	0.493922	-0.279304	0.162448	0.379539
ENSG00000198785	GRIN3A	glutamate ionotropic receptor NMDA type subunit 3A [Source:HGNC Symbol;Acc:HGNC:16767]	protein_coding	2.00663	0.0607392	0.121931	4.17143	0.000127042	0.00119099	1.60118	0.1891	0.305358	-0.563619	0.539354	0.561816	-2.1648	0.150387	1	-2.1648	0.156111	0.999724	1	8	0	6	13	39	87	49	3.77151	8.01177	0	3.89232	17.938	33.9278	36.2359	41.0378	2.8215	0.0414241	0.0487803	3.89357	0.00675368	0.0145725	1.48369	0.361074	1	0.41163	0.722288	1
ENSG00000198794	SCAMP5	secretory carrier membrane protein 5 [Source:HGNC Symbol;Acc:HGNC:30386]	protein_coding	2.79462	1.21936e-32	1.47342e-30	2.26351	1.96444e-23	1.19161e-21	0.52444	0.0300932	0.069568	1.05555	1.52453e-06	1.17103e-05	0.531109	0.103639	0.919823	0.531109	0.103911	0.946636	159	98	121	304	339	636	1134	529	157.291	147.415	96.2458	114.639	1011.17	1104.6	515.994	502.774	4.11854	5.92114e-40	2.87849e-38	3.8059	5.05182e-34	1.80819e-32	0.269673	0.435499	0.593689	0.582316	0.0338074	0.106339
ENSG00000198822	GRM3	glutamate metabotropic receptor 3 [Source:HGNC Symbol;Acc:HGNC:4595]	protein_coding	-1.29683	1.23944e-07	1.34659e-06	-1.17336	9.64493e-07	6.84523e-06	0.170683	0.473672	0.670663	0.0472177	0.848113	1	-0.123466	0.718736	1	-0.123466	0.718735	0.999724	1768	751	1551	2576	226	318	1041	490	1621.21	1048.23	1295.35	1080.94	573.847	515.802	551.404	500.756	1.09733	0.249656	0.454312	1.60113	0.0931321	0.14316	0.11771	0.910297	1	-0.386085	0.650537	0.79719
ENSG00000198910	L1CAM	L1 cell adhesion molecule [Source:HGNC Symbol;Acc:HGNC:6470]	protein_coding	1.66458	5.01112e-14	1.41835e-12	1.8956	1.10407e-17	3.42857e-16	0.915951	3.77722e-05	0.000281634	0.684934	0.00185957	0.00768892	-0.231017	0.460336	0.938062	-0.231017	0.460213	0.999724	2350	914	807	1406	2084	2202	4654	2492	1616.98	1121.62	830.329	626.719	4537.99	4157.6	2520.87	2889.57	2.95273	1.41891e-25	3.90049e-24	3.64507	5.4694e-38	3.04529e-36	0.43498	0.161039	0.427028	-0.257359	0.307132	0.516847
ENSG00000198929	NOS1AP	nitric oxide synthase 1 adaptor protein [Source:HGNC Symbol;Acc:HGNC:16859]	protein_coding	-1.47944	3.23667e-06	2.38338e-05	-0.938069	0.00364361	0.0197913	1.31108	2.52281e-05	0.00016672	0.76971	0.0193067	0.0556448	-0.541369	0.232682	1	-0.541369	0.231929	0.999724	683	316	234	399	108	175	190	78	663.957	400.416	239.306	191.573	193.759	188.711	102.712	123.307	1.14348	0.0226839	0.0449786	1.06236	0.0345319	0.0713478	-0.089963	0.870258	1	-0.00884301	0.984264	0.979079
ENSG00000198947	DMD	dystrophin [Source:HGNC Symbol;Acc:HGNC:2928]	protein_coding	-0.554404	0.0120805	0.0418097	-0.632117	0.00369741	0.0134665	-0.441635	0.0423116	0.0946964	-0.363922	0.0998355	0.20505	0.0777133	0.802292	1	0.0777133	0.802169	0.999724	1341	903	1436	2723	423	640	1416	730	981.682	1212.79	1713.36	1268.07	800.843	693.962	918.815	1003.15	0.974429	0.0014561	0.00522826	1.55386	3.7747e-07	1.61585e-06	-0.76511	0.023262	0.213651	-1.34454	7.15622e-07	2.58625e-05
ENSG00000204314	PRRT1	proline rich transmembrane protein 1 [Source:HGNC Symbol;Acc:HGNC:13943]	protein_coding	1.34495	0.00926961	0.028658	0.906701	0.082516	0.215202	0.946377	0.0729444	0.148329	1.38463	0.00676046	0.0179044	0.438249	0.552197	1	0.438249	0.550881	0.999724	58	36	32	61	75	90	59	58	48.1888	59.0189	27.087	28.1724	159.686	112.337	33.5149	72.1513	0.279929	0.635932	0.532141	-0.306245	0.612137	0.550588	0.377293	0.564874	1	0.963467	0.0710461	0.298957
ENSG00000204435	CSNK2B	casein kinase 2 beta [Source:HGNC Symbol;Acc:HGNC:2460]	protein_coding	-0.323871	0.0754418	0.181366	-0.239989	0.186591	0.318256	0.889979	9.00879e-07	1.11363e-05	0.806097	1.02414e-05	0.00010382	-0.0838816	0.744357	1	-0.0838816	0.744426	0.999724	3016	1697	1427	3681	963	1649	2570	1087	2820.83	2650.62	1311.78	1638.08	2073.16	2296.69	1298.34	1200.8	-0.494133	0.00548436	0.0149921	-0.534236	0.00279296	0.00759205	0.505655	0.00949131	0.117065	0.545759	0.000645294	0.00751362
ENSG00000204681	GABBR1	gamma-aminobutyric acid type B receptor subunit 1 [Source:HGNC Symbol;Acc:HGNC:4070]	protein_coding	1.51089	9.9345e-12	1.98067e-10	1.22732	1.30744e-08	1.48061e-07	-0.544447	0.0142091	0.0384606	-0.260877	0.226663	0.389198	0.28357	0.360207	1	0.28357	0.359742	0.999724	366	289	525	1129	617	974	2907	1270	334.619	478.378	585.119	592.622	1224.73	1079.35	1442.5	1314.21	2.91904	1.94991e-50	1.44911e-48	2.79207	4.38701e-46	3.21275e-44	-0.151273	0.485033	0.625492	-0.024308	0.887727	1
ENSG00000205155	PSENEN	presenilin enhancer, gamma-secretase subunit [Source:HGNC Symbol;Acc:HGNC:30100]	protein_coding	0.012175	0.963527	1	0.121868	0.641846	0.881864	0.403024	0.12451	0.216507	0.293332	0.269962	0.444363	-0.109693	0.768914	1	-0.109693	0.769027	0.999724	372	187	196	477	144	246	407	202	309.742	267.845	201.034	235.491	280.275	302.73	228.61	248.623	-1.31473	5.33418e-05	0.000237934	-1.14683	0.000477947	0.00127463	0.792281	0.0261108	0.324841	0.624385	0.0341072	0.113953
ENSG00000213023	SYT3	synaptotagmin 3 [Source:HGNC Symbol;Acc:HGNC:11511]	protein_coding	3.83612	2.47263e-09	3.03143e-08	3.88634	3.83465e-13	1.4076e-11	-0.610873	0.357523	0.47585	-0.661097	0.194356	0.308918	-0.0502239	0.954067	1	-0.0502239	0.952142	0.999724	8	6	22	42	74	155	462	260	5.39448	28.0458	19.1155	14.9912	112.978	201.705	231.304	267.399	5.01494	3.01027e-86	7.27e-84	5.1577	7.35654e-78	1.0511e-75	0.44054	0.161156	0.459222	0.297776	0.147714	0.313745
ENSG00000213760	ATP6V1G2	ATPase H+ transporting V1 subunit G2 [Source:HGNC Symbol;Acc:HGNC:862]	protein_coding	2.30084	6.31481e-13	1.23332e-11	2.25468	1.447e-12	4.6946e-11	1.0917	0.00114516	0.00371212	1.13786	0.000162675	0.000841098	0.0461558	0.918506	1	0.0461558	0.918552	0.999724	93	48	42	116	149	251	376	188	94.9444	69.5925	39.4814	38.4376	396.183	419.9	182.198	189.179	3.15743	3.41559e-36	1.30133e-34	2.6073	1.9287e-24	3.07768e-23	0.158702	0.580119	0.875567	0.70884	0.000972447	0.0077442
ENSG00000215305	VPS16	VPS16, CORVET/HOPS core subunit [Source:HGNC Symbol;Acc:HGNC:14584]	protein_coding	0.456717	0.0282303	0.0829871	0.630912	0.00221833	0.00735262	0.335059	0.106255	0.286836	0.160863	0.436992	0.679652	-0.174195	0.552112	1	-0.174195	0.552186	0.999724	943	608	568	1593	545	976	1769	821	775.843	891.965	573.076	743.959	1074.06	1209.82	1019.48	1025.38	-0.418904	0.0523027	0.0993981	0.232226	0.283424	0.446439	0.505409	0.0327666	0.190106	-0.145721	0.451286	0.601363
ENSG00000218336	TENM3	teneurin transmembrane protein 3 [Source:HGNC Symbol;Acc:HGNC:29944]	protein_coding	0.316594	0.0628872	0.16499	0.0504515	0.763308	0.812156	0.108374	0.519612	0.74243	0.374517	0.0270996	0.0721105	0.266143	0.265199	0.807959	0.266143	0.265127	0.999724	2634	1476	3809	7220	990	1491	5916	2648	2659.73	2520.84	2551.36	2257.19	2993.96	3455.95	2383.27	2596.56	-0.496918	0.0111493	0.0334436	0.0685399	0.726363	0.909146	0.212839	0.320932	0.690204	-0.352618	0.0441909	0.141657
ENSG00000220205	VAMP2	vesicle associated membrane protein 2 [Source:HGNC Symbol;Acc:HGNC:12643]	protein_coding	1.28585	6.51236e-06	4.58855e-05	1.04969	0.000584974	0.0029128	2.21577	2.34779e-13	8.78302e-12	2.45192	1.78438e-17	9.10333e-16	0.236152	0.572912	1	0.236152	0.571876	0.999724	338	204	65	130	323	748	264	133	305.313	321.342	81.872	56.1789	625.184	898.265	136.175	143.23	4.52085	5.93344e-42	3.15283e-40	3.73535	1.87307e-28	4.58728e-27	0.411351	0.272787	0.550512	1.19685	3.73526e-05	0.000600978
ENSG00000221823	PPP3R1	protein phosphatase 3 regulatory subunit B, alpha [Source:HGNC Symbol;Acc:HGNC:9317]	protein_coding	0.012575	0.970405	1	-0.225599	0.520047	0.780559	1.77376	2.18915e-07	2.51919e-06	2.01193	7.03067e-09	1.21732e-07	0.238174	0.625397	1	0.238174	0.625313	0.999724	661	204	142	220	191	379	184	89	553.039	292.118	142.123	107.263	373.555	480.836	102.341	110.304	1.89749	6.88445e-15	7.42069e-14	1.41479	7.57284e-09	3.86834e-08	0.14023	0.602586	0.89163	0.622927	0.00398814	0.0229157
ENSG00000221866	PLXNA4	plexin A4 [Source:HGNC Symbol;Acc:HGNC:9102]	protein_coding	2.90061	1.83401e-29	1.78278e-27	3.18991	9.5332e-40	1.74521e-37	-0.367048	0.16782	0.272151	-0.65634	0.0046857	0.0145637	-0.289292	0.412706	1	-0.289292	0.412639	0.999724	101	63	98	229	308	552	1742	934	83.4634	90.3556	103.151	118.981	585.986	704.996	932.753	1107.56	5.63502	5.71783e-81	1.22417e-78	6.57157	2.17758e-96	7.35659e-94	0.599192	0.0913865	0.379153	-0.337356	0.171789	0.436171
ENSG00000221890	NPTXR	neuronal pentraxin receptor [Source:HGNC Symbol;Acc:HGNC:7954]	protein_coding	1.57032	5.53755e-09	7.1218e-08	2.2411	4.94618e-16	1.54395e-14	1.38152	1.0937e-06	1.06659e-05	0.710742	0.00662062	0.0173795	-0.670781	0.0822829	0.870338	-0.670781	0.0821065	0.91175	212	116	67	145	271	433	524	314	188.416	170.636	68.1927	69.768	540.887	528.005	285.127	370.33	2.8563	2.54506e-22	4.92812e-21	3.16465	8.37245e-27	1.60618e-25	0.123989	0.706156	1	-0.184358	0.471076	0.733073
ENSG00000221983	UBA52	ubiquitin A-52 residue ribosomal protein fusion product 1 [Source:HGNC Symbol;Acc:HGNC:12458]	protein_coding	0.0395682	0.837403	0.966547	-0.187323	0.329676	0.452374	0.153242	0.425444	0.603398	0.380134	0.0485487	0.139641	0.226892	0.404608	1	0.226892	0.40458	0.999724	4731	2408	3348	8425	2184	3002	6270	2633	4512.75	3514.28	3314.33	3904.54	4516.29	3741.87	3317.25	3023.12	-0.731352	3.22577e-06	1.86391e-05	-1.01893	1.02069e-10	9.63899e-10	0.42488	0.0135089	0.140109	0.712454	4.5112e-07	2.11216e-05
ENSG00000233927	RPS28	ribosomal protein S28 [Source:HGNC Symbol;Acc:HGNC:10418]	protein_coding	0.581563	0.0032583	0.0137935	-0.154037	0.433033	0.565085	-0.000372357	0.998492	1	0.735228	0.00019142	0.00134181	0.7356	0.00838397	0.375112	0.7356	0.00830412	0.417465	3089	1722	3478	9477	2052	2884	7197	2841	3382.93	3097.03	2813.06	3667.23	5375.87	4330.09	3134.41	2690.23	-1.05703	2.77909e-08	1.71898e-07	-1.48895	6.89971e-15	7.81095e-14	0.474758	0.022703	0.195365	0.906678	1.2125e-07	6.75559e-06
ENSG00000260230	FRRS1L	ferric chelate reductase 1 like [Source:HGNC Symbol;Acc:HGNC:1362]	protein_coding	2.20599	1.86154e-09	2.42238e-08	1.44424	4.45547e-05	0.000286722	-0.741193	0.0417876	0.0905918	0.0205568	0.954059	0.951237	0.76175	0.136025	0.965787	0.76175	0.135124	0.996604	80	144	368	818	169	383	1160	548	75.1952	208.602	226.042	242.12	563.754	726.093	638.621	635.805	3.47928	4.42513e-47	2.47323e-45	2.87154	6.6951e-33	2.07138e-31	-0.374402	0.161616	0.513686	0.233333	0.268704	0.456741
ENSG00000264364	DYNLL2	dynein light chain LC8-type 2 [Source:HGNC Symbol;Acc:HGNC:24596]	protein_coding	0.795154	2.95667e-05	0.000211897	0.667866	0.000718406	0.00273127	1.97999	3.28355e-24	5.43735e-22	2.10728	8.44214e-28	1.95744e-25	0.127289	0.642517	1	0.127289	0.642587	0.999724	1472	708	286	598	994	1657	814	381	1262.18	1023.89	285.912	294.1	1921.74	2049.96	457.295	465.08	0.709363	0.00291309	0.00812344	0.875265	0.000252521	0.000876559	0.445213	0.0892727	0.388744	0.279312	0.189601	0.449143
ENSG00000265808	SEC22B	SEC22 homolog B, vesicle trafficking protein (gene/pseudogene) [Source:HGNC Symbol;Acc:HGNC:10700]	protein_coding	-0.143747	0.524862	0.655899	-0.0632868	0.780812	0.848374	0.710045	0.00160717	0.00483793	0.629585	0.0058442	0.0172422	-0.0804603	0.801935	1	-0.0804603	0.801884	0.999724	739	379	298	608	305	398	538	239	573.603	512.056	342.701	322.552	536.35	449.781	317.557	318.457	-0.365206	0.0365577	0.076588	-0.47166	0.00731706	0.0178606	0.13884	0.467658	0.780382	0.245294	0.120046	0.272913
ENSG00000272636	DOC2B	double C2 domain beta [Source:HGNC Symbol;Acc:HGNC:2986]	protein_coding	2.87556	4.79909e-11	7.57939e-10	2.769	6.70684e-13	2.2744e-11	-0.372319	0.409517	0.445122	-0.265755	0.470926	0.598756	0.106564	0.855295	1	0.106564	0.854919	0.999724	29	11	45	61	102	176	463	215	25.7529	27.0193	43.7768	25.9283	186.855	197.885	230.359	232.607	2.49537	4.31824e-06	2.17284e-05	2.61916	1.69751e-06	6.8176e-06	0.347326	0.56402	1	0.223543	0.642425	0.602962
ENSG00000273079	GRIN2B	glutamate ionotropic receptor NMDA type subunit 2B [Source:HGNC Symbol;Acc:HGNC:4586]	protein_coding	1.29718	7.26944e-05	0.000446161	1.36174	1.40538e-05	0.000100427	-0.861609	0.00839625	0.0241414	-0.926163	0.00314569	0.00982649	-0.064554	0.886709	1	-0.064554	0.886686	0.999724	132	89	235	437	184	467	1178	622	133.028	158.654	249.97	277.299	242.246	469.429	614.017	743.613	1.62955	2.63684e-05	0.000114168	1.66458	1.76399e-05	8.73969e-05	-0.053494	0.89988	0.803618	-0.0885262	0.798222	0.823172
ENSG00000277363	SRCIN1	SRC kinase signaling inhibitor 1 [Source:HGNC Symbol;Acc:HGNC:29506]	protein_coding	1.35036	2.58504e-07	2.53831e-06	1.14235	6.71568e-06	4.74721e-05	-0.79275	0.00234482	0.0114056	-0.584749	0.0220201	0.0616046	0.208002	0.568499	1	0.208002	0.568564	0.999724	291	213	499	1304	317	714	2057	1133	292.867	323.46	464.346	600.15	630.707	934.751	1031.44	1325.3	2.35057	6.29516e-26	1.51759e-24	2.8364	1.38042e-36	5.24054e-35	0.135859	0.584709	0.761779	-0.349977	0.0742585	0.168594
ENSG00000277586	NEFL	neurofilament light [Source:HGNC Symbol;Acc:HGNC:7739]	protein_coding	0.300431	0.190014	0.391767	0.173223	0.447647	0.624085	0.576167	0.0116985	0.0358049	0.703376	0.00211346	0.0105216	0.127209	0.694029	1	0.127209	0.694069	0.999724	1643	1267	1125	3628	891	1781	3043	1354	1653.78	2097.24	987.812	1522.22	2192.99	2420.54	1453.83	1380.25	3.79359	2.04535e-06	1.20525e-05	4.0369	4.3424e-07	2.97844e-06	0.0696249	0.9366	0.968331	-0.173688	0.807873	1
[truncated: 79 more columns]

## Sheet: cytoskeleton
				Riboseq_S14_S0			Rnaseq_S14_S0			Riboseq_S0_Rnaseq_S0			Riboseq_S14_Rnaseq_S14			TE_LRT_S0_S14			TE_wald_S0_S14			Raw Counts								Normalized Counts								Trapseq_Neuron_NPC			Rnaseq_Neuron_NPC			Trapseq_NPC_Rnaseq_NPC			Trapseq_Neuron_Rnaseq_Neuron
ensembl_id	external_gene_name	description	gene_biotype	log2FoldChange	pvalue	padj	log2FoldChange	pvalue	padj	log2FoldChange	pvalue	padj	log2FoldChange	pvalue	padj	log2FoldChange	pvalue	padj	log2FoldChange	pvalue	padj	SRR5680917	SRR5680918	SRR5680919	SRR5680920	SRR5680921	SRR5680922	SRR5680923	SRR5680924	SRR5680917	SRR5680918	SRR5680919	SRR5680920	SRR5680921	SRR5680922	SRR5680923	SRR5680924	log2FoldChange	pvalue	padj	log2FoldChange	pvalue	padj	log2FoldChange	pvalue	padj	log2FoldChange	pvalue	padj
ENSG00000002746	HECW1	HECT, C2 and WW domain containing E3 ubiquitin protein ligase 1 [Source:HGNC Symbol;Acc:HGNC:22195]	protein_coding	4.1406	7.41359e-23	3.98387e-21	2.72232	4.90033e-12	9.60477e-11	-1.55416	0.000350219	0.00163872	-0.135881	0.719615	0.782402	1.41828	0.0155922	0.495528	1.41828	0.0138762	0.496033	32	29	50	123	322	630	1352	678	15.8067	58.3883	98.6033	92.0787	516.542	624.79	587.38	668.111	3.56521	5.22021e-24	1.12658e-22	3.79423	1.07022e-26	2.06536e-25	-0.426904	0.279159	0.664932	-0.655926	0.0330572	0.0943343
ENSG00000003393	ALS2	ALS2, alsin Rho guanine nucleotide exchange factor [Source:HGNC Symbol;Acc:HGNC:443]	protein_coding	0.11935	0.584049	0.758894	-0.0407556	0.847591	0.762253	0.0489767	0.819472	0.854976	0.209083	0.331929	0.514415	0.160106	0.598683	1	0.160106	0.598576	0.999724	648	427	930	1646	347	579	1707	733	668.564	857.85	773.775	697.496	784.223	866.368	771.078	656.614	0.420649	0.0310547	0.0723726	0.286585	0.142023	0.255024	0.0309777	0.884809	1	0.165042	0.344085	0.55311
ENSG00000004399	PLXND1	plexin D1 [Source:HGNC Symbol;Acc:HGNC:9107]	protein_coding	-2.26111	9.20186e-19	3.83569e-17	-2.56724	6.85117e-28	4.51851e-26	-1.15561	5.667e-07	6.28777e-06	-0.849475	0.00103008	0.00465498	0.306132	0.379452	1	0.306132	0.377547	0.999724	1694	737	2223	3688	66	119	621	303	956.129	874.593	2298.94	1784.62	232.731	160.34	307.971	383.647	-4.47195	2.96587e-138	3.31782e-135	-4.12323	1.48781e-117	9.13454e-115	0.0742928	0.69199	0.911025	-0.274434	0.105578	0.234319
ENSG00000004455	AK2	adenylate kinase 2 [Source:HGNC Symbol;Acc:HGNC:362]	protein_coding	-1.40236	3.75124e-11	6.19341e-10	-1.44951	2.79603e-12	4.10137e-11	0.650162	0.00146759	0.00663299	0.697304	0.00118076	0.00474945	0.0471416	0.87372	1	0.0471416	0.873732	0.999724	1544	791	1028	2495	207	374	766	332	1606	1297.98	841.055	1009.51	561.999	538.951	337.936	340.432	-1.10435	7.34345e-06	3.46157e-05	-0.866619	0.000449252	0.00122916	0.185302	0.490986	0.821339	-0.0524306	0.813271	0.777442
ENSG00000004777	ARHGAP33	Rho GTPase activating protein 33 [Source:HGNC Symbol;Acc:HGNC:23085]	protein_coding	1.81896	1.1258e-20	5.59804e-19	1.23153	1.26769e-10	1.56694e-09	-0.51844	0.00800266	0.0358461	0.0689913	0.718073	0.876756	0.587431	0.0318044	0.63547	0.587431	0.0316497	0.676851	596	424	643	1428	738	1448	2756	1324	450.27	526.113	736.524	661.231	1568.75	1865.06	1692.54	1583.68	2.03317	3.44605e-29	1.01516e-27	1.73213	1.76517e-21	3.64664e-20	0.164655	0.410028	0.660034	0.465698	0.00390303	0.0296602
ENSG00000004975	DVL2	dishevelled segment polarity protein 2 [Source:HGNC Symbol;Acc:HGNC:3086]	protein_coding	-0.352035	0.0706866	0.167099	-0.0898997	0.638329	0.740296	-0.310638	0.105094	0.219607	-0.572774	0.00320863	0.0111622	-0.262136	0.336922	1	-0.262136	0.336905	0.999724	1295	785	955	2403	427	693	1704	885	959.463	993.807	1122.45	1296.85	706.884	821.169	1064.06	1214.34	-1.83507	1.83693e-19	3.01508e-18	-1.36754	2.03635e-11	1.79245e-10	0.302829	0.171286	0.435138	-0.164706	0.371641	0.675722
ENSG00000005249	PRKAR2B	protein kinase cAMP-dependent type II regulatory subunit beta [Source:HGNC Symbol;Acc:HGNC:9392]	protein_coding	1.5481	1.97872e-12	4.22681e-11	1.37141	2.67163e-10	3.00475e-09	0.230439	0.298871	0.392098	0.40713	0.0585973	0.136279	0.176692	0.567703	1	0.176692	0.567581	0.999724	405	285	335	688	500	996	1463	739	352.218	420.188	329.925	326.674	991.602	1256.9	804.031	896.094	2.77574	6.99973e-48	5.44387e-46	2.57727	3.10053e-41	2.00273e-39	0.254192	0.228136	0.500139	0.452656	0.00753152	0.0479114
ENSG00000005884	ITGA3	integrin subunit alpha 3 [Source:HGNC Symbol;Acc:HGNC:6139]	protein_coding	-2.86603	8.23628e-17	2.92888e-15	-1.29577	0.00011161	0.000516352	0.230198	0.491131	0.687422	-1.34006	0.000103314	0.000645592	-1.57026	0.00115355	0.152909	-1.57026	0.00108389	0.142183	1964	587	1817	2199	126	170	923	520	2068.53	1059.52	1749.96	923.726	220.108	209.767	458.738	631.105	1.77904	3.71308e-10	2.89315e-09	2.2827	9.92123e-16	1.22981e-14	0.100113	0.748775	0.940638	-0.403547	0.109984	0.318192
ENSG00000006042	TMEM98	transmembrane protein 98 [Source:HGNC Symbol;Acc:HGNC:24529]	protein_coding	-0.103762	0.650218	0.750238	-0.142917	0.526395	0.56052	0.229101	0.310203	0.429404	0.268255	0.240724	0.406937	0.0391546	0.902987	1	0.0391546	0.903016	0.999724	722	516	544	1336	312	501	1103	389	621.444	756.37	548.132	623.886	639.317	640.615	598.546	460.862	-3.36631	1.99923e-20	3.47164e-19	-3.91518	2.43597e-26	4.1928e-25	0.602913	0.127115	0.467492	1.15178	0.000573172	0.00514001
ENSG00000006071	ABCC8	ATP binding cassette subfamily C member 8 [Source:HGNC Symbol;Acc:HGNC:59]	protein_coding	3.35607	2.39768e-08	2.57939e-07	1.6036	0.000927138	0.00523429	-1.58217	0.00817911	0.0281456	0.170296	0.72715	0.69354	1.75247	0.0222718	0.647017	1.75247	0.0232227	0.601383	6	10	30	88	35	51	238	97	7.94838	11.7404	24.9777	33.8	92.7603	109.814	89.0645	91.3244	1.94255	0.000129867	0.000319872	2.70269	1.03786e-07	4.5551e-07	0.420841	0.462212	1	-0.339302	0.434051	0.871003
ENSG00000006128	TAC1	tachykinin precursor 1 [Source:HGNC Symbol;Acc:HGNC:11517]	protein_coding	3.80564	5.23966e-13	1.08779e-11	3.98543	1.7391e-14	5.44025e-13	0.535226	0.366891	0.531437	0.355438	0.422247	0.494256	-0.179788	0.808533	1	-0.179788	0.808109	0.999724	17	7	12	13	93	126	206	113	15.8114	8.32713	11.131	6.52163	190.683	154.186	123.041	146.456	7.38661	2.33469e-10	9.69866e-10	6.61275	1.66228e-08	7.96272e-08	-0.169753	0.909046	1	0.604103	0.403685	0.838739
ENSG00000006327	TNFRSF12A	TNF receptor superfamily member 12A [Source:HGNC Symbol;Acc:HGNC:18152]	protein_coding	-2.60782	1.67306e-10	2.51311e-09	-2.45865	3.47956e-10	5.26552e-09	0.458496	0.235189	0.312928	0.309325	0.45435	0.515754	-0.14917	0.792134	1	-0.14917	0.792046	0.999724	781	253	871	1367	56	57	296	81	1004.55	490.065	620.675	469.993	155.363	93.5664	130.697	65.9905	0.119448	0.78106	0.881125	0.782505	0.0711122	0.133222	0.661843	0.160878	0.68879	-0.00121389	0.997498	0.950618
ENSG00000006740	ARHGAP44	Rho GTPase activating protein 44 [Source:HGNC Symbol;Acc:HGNC:29096]	protein_coding	0.978563	0.0256432	0.0669881	0.898223	0.022531	0.077067	-0.511977	0.229036	0.402352	-0.431638	0.289626	0.346165	0.0803395	0.89147	1	0.0803395	0.891567	0.999724	31	35	82	224	45	65	339	124	51.387	50.8403	62.1157	82.9152	87.8085	113.304	144.236	126.908	3.39156	1.13049e-28	3.4981e-27	2.97099	3.98206e-22	5.63321e-21	-0.039999	0.906878	1	0.380569	0.15219	0.33204
ENSG00000007062	PROM1	prominin 1 [Source:HGNC Symbol;Acc:HGNC:9454]	protein_coding	-0.401536	0.127412	0.348366	-0.882521	0.000576722	0.00213565	-0.991842	0.000103916	0.000572903	-0.510857	0.0531718	0.126567	0.480985	0.190826	1	0.480985	0.190691	0.999724	887	571	1090	2257	159	281	885	372	519.702	567.131	962.507	1196.56	306.74	514.925	612.66	557.955	-1.16897	0.00493206	0.0141396	-1.48576	0.00035342	0.00141025	-0.179657	0.693019	0.721192	0.13713	0.71273	0.993724
ENSG00000008056	SYN1	synapsin I [Source:HGNC Symbol;Acc:HGNC:11494]	protein_coding	1.99709	6.42381e-13	2.08384e-11	1.9657	3.16573e-12	5.86504e-11	1.48768	1.72946e-07	2.02057e-06	1.51907	3.31951e-08	4.88686e-07	0.0313959	0.936731	1	0.0313959	0.936776	0.999724	562	252	150	328	891	1884	1163	687	576.936	375.409	142.747	196.37	1591.3	2217.91	579.305	752.866	4.68054	2.34279e-79	4.65376e-77	5.77182	3.27351e-110	2.03446e-107	1.20478	3.71102e-05	0.00248778	0.113497	0.58512	0.749077
ENSG00000008086	CDKL5	cyclin dependent kinase like 5 [Source:HGNC Symbol;Acc:HGNC:11411]	protein_coding	0.932628	0.114505	0.250454	0.237407	0.685946	0.775271	-1.94652	0.000962765	0.00633692	-1.2513	0.0334512	0.086334	0.695221	0.404591	1	0.695221	0.403943	0.999724	195	394	2582	4232	365	840	4627	2437	245.47	752.211	2100.24	1737.92	710.445	1189.33	2116.17	2408.47	1.14387	0.000188153	0.000717422	1.35936	8.85328e-06	4.01715e-05	-0.122448	0.715953	0.922564	-0.337943	0.214659	0.410903
ENSG00000008277	ADAM22	ADAM metallopeptidase domain 22 [Source:HGNC Symbol;Acc:HGNC:201]	protein_coding	0.44203	0.182673	0.337625	0.718017	0.0262829	0.0997645	0.06975	0.831612	0.860208	-0.206237	0.528089	0.634284	-0.275987	0.551803	1	-0.275987	0.551196	0.999724	214	132	174	339	123	172	451	244	152.927	205.33	177.71	161.901	184.42	300.199	256.013	302.942	1.52137	2.42809e-17	3.44359e-16	1.60731	3.54193e-19	5.07756e-18	-0.425581	0.0317978	0.192599	-0.51152	0.00127425	0.0123537
ENSG00000008324	SS18L2	SS18 like 2 [Source:HGNC Symbol;Acc:HGNC:15593]	protein_coding	0.198706	0.547098	0.563725	-0.109529	0.734099	0.876914	0.650223	0.0443981	0.0799321	0.958458	0.00358085	0.010627	0.308235	0.503918	1	0.308235	0.504099	0.999724	182	97	137	269	81	141	227	103	202.726	150.045	112.071	113.459	200.032	205.996	106.7	102.164	-0.747323	0.040676	0.0581063	-1.14435	0.00197977	0.00556978	0.477215	0.232429	1	0.874244	0.00852845	0.0417562
ENSG00000008735	MAPK8IP2	mitogen-activated protein kinase 8 interacting protein 2 [Source:HGNC Symbol;Acc:HGNC:6883]	protein_coding	1.66997	3.83528e-16	1.29708e-14	1.68906	5.23721e-17	1.60919e-15	0.246935	0.229291	0.522907	0.227843	0.257415	0.423679	-0.0190913	0.947065	1	-0.0190913	0.947059	0.999724	592	492	675	1773	969	1620	4243	2039	647.798	840.207	547.577	700.543	2389.13	2334.24	1983.6	2049.67	1.47725	1.32753e-10	1.09199e-09	2.49106	2.57701e-27	7.46333e-26	0.157421	0.534151	0.654059	-0.856384	2.74526e-05	0.000414669
ENSG00000009694	TENM1	teneurin transmembrane protein 1 [Source:HGNC Symbol;Acc:HGNC:8117]	protein_coding	0.247989	0.353499	0.559427	-0.399571	0.129329	0.213496	-1.08286	4.34501e-05	0.000280183	-0.435297	0.101572	0.209981	0.647559	0.0847987	0.851274	0.647559	0.0844344	0.917562	835	638	2128	2580	420	871	1976	1227	701.595	910.529	2092.75	1320.59	822.184	1086.8	1121.9	1465.75	3.66454	2.42101e-23	5.77394e-22	2.53112	4.85086e-12	5.19788e-11	-1.84509	4.77895e-06	0.000395807	-0.711677	0.0295871	0.107129
ENSG00000010361	FUZ	fuzzy planar cell polarity protein [Source:HGNC Symbol;Acc:HGNC:26219]	protein_coding	-0.0413043	0.89054	0.902138	0.0413266	0.883177	1	-0.69618	0.0156583	0.0401324	-0.77881	0.00798522	0.026612	-0.0826309	0.840673	1	-0.0826309	0.840779	0.999724	198	117	259	651	86	132	495	242	172.842	173.301	243.348	315.889	150.308	185.244	302.745	273.659	-1.53385	0.00528032	0.0153722	-1.93859	0.000447205	0.00119955	0.391769	0.514264	0.971032	0.796502	0.108658	0.275149
ENSG00000010810	FYN	FYN proto-oncogene, Src family tyrosine kinase [Source:HGNC Symbol;Acc:HGNC:4037]	protein_coding	-0.391435	0.0738555	0.186574	-0.164874	0.446635	0.623154	-0.835249	0.000120517	0.000746985	-1.06181	1.16435e-06	1.489e-05	-0.226561	0.462038	1	-0.226561	0.462041	0.999724	2124	1471	2997	6696	701	1454	4809	2070	1705.41	2019.39	3204.4	3436.64	1109.09	1725.28	3040.99	2882.73	-0.0636183	0.688511	1	0.0748293	0.637667	0.999361	0.23961	0.168161	0.525198	0.101163	0.476609	0.818023
ENSG00000011009	LYPLA2	lysophospholipase 2 [Source:HGNC Symbol;Acc:HGNC:6738]	protein_coding	0.20928	0.364989	0.516913	0.470609	0.0370572	0.0933696	0.229943	0.312663	0.431972	-0.0313863	0.890985	0.889279	-0.261329	0.418177	1	-0.261329	0.418432	0.999724	607	334	466	1076	229	503	1233	508	555.128	490.332	440.922	451.412	507.463	697.759	622.076	614.599	-0.0734761	0.802249	1	-0.181659	0.537595	0.593466	0.530558	0.0993866	0.368131	0.638741	0.0152142	0.0541882
ENSG00000011201	ANOS1	anosmin 1 [Source:HGNC Symbol;Acc:HGNC:6211]	protein_coding	2.11755	4.3064e-09	5.89154e-08	2.28659	2.40716e-10	2.71955e-09	0.822628	0.0239207	0.0784309	0.653595	0.0674408	0.165242	-0.169032	0.740357	1	-0.169032	0.740468	0.999724	318	334	117	627	940	1160	1942	864	270.688	491.139	120.333	305.166	1870.64	1424.76	1062.26	1031.38	1.96125	2.1477e-13	2.25203e-12	2.52406	4.07424e-21	7.10006e-20	0.191443	0.514959	0.719236	-0.371359	0.118534	0.280948
ENSG00000011347	SYT7	synaptotagmin 7 [Source:HGNC Symbol;Acc:HGNC:11514]	protein_coding	2.65218	2.38219e-08	2.64597e-07	2.55186	6.39618e-09	1.00219e-07	0.458147	0.356636	0.498704	0.558466	0.178021	0.242629	0.100319	0.876959	1	0.100319	0.87683	0.999724	23	14	24	46	66	135	275	175	26.4816	30.6828	21.3576	19.9767	149.622	204.74	103.054	139.282	3.09572	1.88248e-18	2.60386e-17	3.08723	5.20109e-18	5.86256e-17	0.438326	0.267799	0.644009	0.446817	0.148689	0.357403
ENSG00000011426	ANLN	anillin actin binding protein [Source:HGNC Symbol;Acc:HGNC:14082]	protein_coding	-1.23279	0.107026	0.230471	-2.27229	0.00288699	0.00869009	-0.0424258	0.95556	1	0.997074	0.193148	0.313779	1.0395	0.337487	1	1.0395	0.335857	0.999724	1521	682	1664	2186	170	184	573	200	1520.48	763.631	1413.2	939.531	761.062	217.377	321.901	164.753	-4.44391	2.7539e-44	1.36675e-42	-4.19062	9.59679e-40	3.51325e-38	-0.28488	0.400691	0.687985	-0.538174	0.068574	0.184439
ENSG00000011677	GABRA3	gamma-aminobutyric acid type A receptor alpha3 subunit [Source:HGNC Symbol;Acc:HGNC:4077]	protein_coding	3.74728	4.08777e-23	2.22314e-21	4.02243	6.1789e-26	7.46242e-24	0.82847	0.0535045	0.0927872	0.553323	0.0876998	0.149115	-0.275147	0.609292	1	-0.275147	0.608839	0.999724	30	21	16	33	221	244	446	209	25.5725	30.5408	15.6712	15.5963	437.079	310.605	251.426	256.615	7.77114	7.04805e-11	3.39629e-10	6.41024	7.02226e-13	5.35575e-12	-1.40801	0.308187	1	-0.0471159	0.932445	1
ENSG00000012124	CD22	CD22 molecule [Source:HGNC Symbol;Acc:HGNC:1643]	protein_coding	0.472783	0.540976	0.716736	0.263492	0.691614	1	-1.82149	0.0118381	0.0352972	-1.6122	0.0247531	0.0502378	0.20929	0.837817	1	0.20929	0.837344	0.999724	6	14	39	108	9	15	93	46	6.06497	19.9192	37.7872	50.9689	17.8841	17.1625	50.7975	56.325	2.30025	0.0361945	0.0432181	1.18723	0.272688	0.312889	-0.394839	0.748625	1	0.718174	0.438464	0.926986
ENSG00000012171	SEMA3B	semaphorin 3B [Source:HGNC Symbol;Acc:HGNC:10724]	protein_coding	1.0531	0.0148542	0.0433666	0.897006	0.0237275	0.0800085	-0.495904	0.240832	0.374411	-0.339806	0.403517	0.445224	0.156098	0.790283	1	0.156098	0.790195	0.999724	30	43	83	151	45	79	248	102	40.3341	54.1608	71.7449	62.1208	100.05	96.5094	119.329	129.604	-1.02899	0.0337133	0.0507578	-0.349779	0.474798	0.52931	0.289535	0.582314	1	-0.389673	0.380237	0.692334
ENSG00000012660	ELOVL5	ELOVL fatty acid elongase 5 [Source:HGNC Symbol;Acc:HGNC:21308]	protein_coding	-1.06082	3.57208e-08	4.35141e-07	-0.79881	3.23506e-05	0.000171204	0.910137	1.56001e-06	1.70872e-05	0.648129	0.000897585	0.0041891	-0.262007	0.335564	1	-0.262007	0.335449	0.999724	2471	1175	1004	1969	476	628	1001	444	1998.81	1662.04	991.975	958.312	948.377	811.015	562.784	557.831	0.101381	0.659961	0.932491	-0.0998091	0.665081	0.802658	-0.14592	0.563287	0.666394	0.0552697	0.78865	0.881387
ENSG00000013016	EHD3	EH domain containing 3 [Source:HGNC Symbol;Acc:HGNC:3244]	protein_coding	1.202	0.000915383	0.00382003	1.12808	0.00117273	0.00812794	-0.104497	0.772844	0.702393	-0.0305786	0.930013	0.95779	0.0739179	0.882831	1	0.0739179	0.882998	0.999724	106	45	87	177	78	166	348	158	93.135	65.2912	87.2702	84.8021	158.442	207.769	188.828	186.936	1.31976	5.65432e-10	4.35269e-09	1.59842	1.25744e-13	1.0084e-12	0.361085	0.129584	0.54515	0.0824259	0.659915	0.613135
ENSG00000014123	UFL1	UFM1 specific ligase 1 [Source:HGNC Symbol;Acc:HGNC:23039]	protein_coding	-1.35277	3.43536e-08	3.6792e-07	-1.34395	3.40401e-08	3.62399e-07	0.462048	0.051487	0.0863679	0.453234	0.0712008	0.139439	-0.00881429	0.979663	1	-0.00881429	0.979649	0.999724	1209	540	677	1071	172	247	347	189	913.812	723.773	652.184	540.044	314.913	326.938	209.538	262.444	-1.2578	4.94952e-06	2.69447e-05	-1.02411	0.0001998	0.000553299	-0.0677851	0.821266	1	-0.301475	0.224657	0.40708
ENSG00000015592	STMN4	stathmin 4 [Source:HGNC Symbol;Acc:HGNC:16078]	protein_coding	2.81401	1.58981e-52	5.11331e-50	2.71914	5.25969e-45	1.05351e-42	1.56981	2.2814e-15	1.35363e-13	1.66469	1.55248e-20	1.54192e-18	0.0948768	0.722292	1	0.0948768	0.722448	0.999724	484	267	121	281	1408	2387	1537	747	407.551	386.825	126.013	140.448	2705.88	2885.32	855.068	910.265	3.53201	3.1149e-17	5.09601e-16	3.79672	1.50941e-19	2.83803e-18	0.845028	0.0665179	0.340621	0.580316	0.119833	0.281305
ENSG00000015676	NUDCD3	NudC domain containing 3 [Source:HGNC Symbol;Acc:HGNC:22208]	protein_coding	0.301549	0.121332	0.25932	0.491447	0.00874815	0.0245007	-0.208732	0.273861	0.595011	-0.39863	0.0372832	0.0956085	-0.189898	0.482067	1	-0.189898	0.482228	0.999724	716	539	1324	3139	356	748	3809	1692	917.502	928.688	1020.7	1111.67	996.68	1271.28	1531.77	1466.9	0.614513	7.32009e-05	0.000296673	0.757379	1.08277e-06	6.42349e-06	0.159206	0.349635	0.715008	0.0163399	0.906043	0.920522
ENSG00000018189	RUFY3	RUN and FYVE domain containing 3 [Source:HGNC Symbol;Acc:HGNC:30285]	protein_coding	1.23598	2.45407e-10	4.17729e-09	0.431972	0.0254021	0.0656195	-0.782331	5.95675e-05	0.000442893	0.0216761	0.910874	1	0.804007	0.0034821	0.242631	0.804007	0.00342733	0.267842	1283	910	1713	3272	1281	2266	4320	2135	953.13	1236.78	1944.69	1815.43	2319.42	2825.49	2440.47	2632.14	2.36352	3.98642e-53	3.79914e-51	2.07365	2.7821e-41	1.88249e-39	-0.224783	0.184152	0.452534	0.0650868	0.635262	0.852979
ENSG00000018236	CNTN1	contactin 1 [Source:HGNC Symbol;Acc:HGNC:2171]	protein_coding	3.58625	1.59987e-17	5.69765e-16	3.51544	5.33279e-18	2.00528e-16	0.377774	0.391292	0.517951	0.448583	0.244108	0.335382	0.0708087	0.90462	1	0.0708087	0.903699	0.999724	50	29	34	90	367	484	923	688	34.5848	86.776	38.2041	46.4171	499.343	832.812	377.187	599.534	7.06157	1.05561e-70	1.80049e-68	7.30795	2.60029e-70	3.29958e-68	0.20232	0.659431	0.839639	-0.0440589	0.897498	1
ENSG00000018408	WWTR1	WW domain containing transcription regulator 1 [Source:HGNC Symbol;Acc:HGNC:24042]	protein_coding	-0.73567	0.00610982	0.0205904	-0.730353	0.00746166	0.0264563	1.50107	1.71071e-08	2.5636e-07	1.49575	5.38064e-08	6.38723e-07	-0.00531688	0.988934	1	-0.00531688	0.988917	0.999724	1256	722	352	611	253	426	307	171	1026.12	836.379	326.45	331.829	703.298	428.028	187.464	210.337	-3.29512	2.20423e-17	1.87227e-16	-3.72658	1.92916e-22	3.08111e-21	-0.556573	0.172856	1	-0.12511	0.728998	0.81956
ENSG00000018625	ATP1A2	ATPase Na+/K+ transporting subunit alpha 2 [Source:HGNC Symbol;Acc:HGNC:800]	protein_coding	0.181432	0.571731	0.940388	-0.581193	0.0690031	0.12304	-0.0800039	0.801997	0.963316	0.682622	0.0336819	0.0868265	0.762626	0.0926092	0.957254	0.762626	0.0921836	0.935353	1087	758	635	2137	336	694	1022	489	657.696	1001.92	656.497	1091.88	663.602	1213.65	577.319	593.274	-4.362	0.000323635	0.00060203	-2.27545	0.0545234	0.0914839	0.155158	0.90359	1	-1.93139	0.0817914	0.329379
ENSG00000019505	SYT13	synaptotagmin 13 [Source:HGNC Symbol;Acc:HGNC:14962]	protein_coding	3.5162	3.29411e-46	7.73557e-44	3.59736	7.8085e-52	2.79048e-49	0.302257	0.247191	0.364006	0.221104	0.317256	0.428145	-0.0811524	0.812234	1	-0.0811524	0.81254	0.999724	107	62	71	189	476	974	1751	874	104.926	88.8234	69.2109	86.9485	1034	1192.29	912.077	1001.56	7.00015	1.15611e-126	1.19362e-123	7.62578	3.41271e-137	5.23173e-134	0.714967	0.0397269	0.259769	0.0893437	0.711113	0.829696
ENSG00000020129	NCDN	neurochondrin [Source:HGNC Symbol;Acc:HGNC:17597]	protein_coding	1.66049	8.83037e-14	2.22015e-12	1.18719	8.11699e-08	7.93731e-07	0.472566	0.0354676	0.107433	0.945867	1.59907e-05	0.000125254	0.473301	0.131748	1	0.473301	0.131648	0.990672	572	318	387	749	641	1313	1651	786	533.448	476.761	381.229	348.708	1322.58	1870.31	839.022	820.655	2.15858	1.35882e-18	2.081e-17	2.41331	8.5452e-23	1.89669e-21	-0.120909	0.654831	0.891305	-0.375638	0.0841793	0.220708
ENSG00000021645	NRXN3	neurexin 3 [Source:HGNC Symbol;Acc:HGNC:8010]	protein_coding	2.05416	2.85874e-07	3.35154e-06	2.02935	2.62049e-07	3.61263e-06	0.794612	0.0528861	0.108788	0.819429	0.0325986	0.0863963	0.0248165	0.964754	1	0.0248165	0.964761	0.999724	60	69	47	145	268	311	609	258	86.8816	123.615	40.209	79.4616	559.584	315.825	238.324	255.646	2.82052	2.555e-05	9.9362e-05	3.43907	3.09718e-07	1.35463e-06	0.150451	0.838554	1	-0.468091	0.43222	0.610471
ENSG00000022840	RNF10	ring finger protein 10 [Source:HGNC Symbol;Acc:HGNC:10055]	protein_coding	0.281486	0.211313	0.393374	0.182709	0.404538	0.488996	-0.877748	7.05222e-05	0.000487508	-0.778972	0.000493795	0.00249686	0.0987762	0.753394	1	0.0987762	0.753283	0.999724	920	717	1463	3166	309	656	2854	1355	640.043	889.473	1331.54	1471.13	931.208	923.559	1389.2	1797.61	1.22631	1.00672e-06	6.28765e-06	1.01124	5.59728e-05	0.000224036	0.154759	0.573541	0.872562	0.369829	0.0990462	0.276469
ENSG00000026025	VIM	vimentin [Source:HGNC Symbol;Acc:HGNC:12692]	protein_coding	-0.191779	0.263152	0.492547	-0.66007	0.000116961	0.000592395	0.591543	0.0005552	0.00285521	1.05983	6.26825e-10	1.63969e-08	0.468291	0.0534485	0.552233	0.468291	0.0533192	0.807221	85199	42578	66234	161358	29545	42574	82709	37638	94248	74797.8	51715.8	60469.8	77528.8	70483	35406.9	35591	-4.71626	1.36037e-26	4.02431e-25	-4.68938	2.63207e-26	8.27345e-25	0.283568	0.55795	0.86477	0.25669	0.516151	0.699566
ENSG00000026508	CD44	CD44 molecule (Indian blood group) [Source:HGNC Symbol;Acc:HGNC:1681]	protein_coding	0.862884	0.0392915	0.0823044	0.357661	0.402514	0.603677	1.19089	0.00510112	0.01326	1.69612	5.5362e-05	0.000308268	0.505222	0.398698	1	0.505222	0.398323	0.999724	146	79	43	98	100	109	126	60	92.7283	130.726	36.5079	59.8251	234.191	169.928	67.5974	56.2358	-0.783487	0.405319	0.349222	0.454265	0.629987	0.553718	0.564228	0.582075	0.881268	-0.673525	0.428797	0.883261
ENSG00000030582	GRN	granulin precursor [Source:HGNC Symbol;Acc:HGNC:4601]	protein_coding	-0.52938	0.0263619	0.103587	-0.466375	0.0480728	0.0915195	0.791462	0.000733877	0.00285691	0.728456	0.00239156	0.00873739	-0.0630053	0.850977	1	-0.0630053	0.850988	0.999724	1731	767	614	1457	392	285	955	474	1264.96	947.011	630.652	648.614	899.94	634.948	451.908	474.705	-1.61862	4.24322e-10	2.82846e-09	-1.14359	1.04881e-05	3.66105e-05	-0.0194126	0.945334	0.981202	-0.494444	0.0339631	0.113182
ENSG00000033867	SLC4A7	solute carrier family 4 member 7 [Source:HGNC Symbol;Acc:HGNC:11033]	protein_coding	-1.17035	1.42545e-08	1.89538e-07	-0.408191	0.04149	0.0861005	-0.124039	0.535283	0.72938	-0.886202	1.78296e-05	0.000136113	-0.762163	0.00810953	0.304614	-0.762163	0.00803958	0.417465	2156	908	1905	3237	273	463	2008	925	1641.17	1232.72	1674.32	1463.85	648.306	631.166	1146.09	1218.79	-0.396919	0.0225696	0.0631209	0.445119	0.0103431	0.0327935	-0.477987	0.0120207	0.137133	-1.32003	2.161e-17	1.2282e-14
ENSG00000035862	TIMP2	TIMP metallopeptidase inhibitor 2 [Source:HGNC Symbol;Acc:HGNC:11821]	protein_coding	-0.830067	4.7124e-05	0.000321773	-0.322469	0.116792	0.195821	1.46802	4.55308e-13	1.67379e-11	0.960421	3.39356e-06	3.15262e-05	-0.507598	0.0798175	0.886142	-0.507598	0.079665	0.898868	1983	996	496	1309	490	673	839	406	1740.08	1453.77	536.554	616.808	977.752	823.528	450.575	474.243	0.374492	0.0973896	0.19457	0.369612	0.102678	0.193636	0.279277	0.259988	0.538593	0.284157	0.159798	0.31486
ENSG00000038382	TRIO	trio Rho guanine nucleotide exchange factor [Source:HGNC Symbol;Acc:HGNC:12303]	protein_coding	1.03394	4.62189e-07	4.73478e-06	0.974326	1.36599e-06	1.09342e-05	-1.09982	6.86133e-08	1.2913e-06	-1.04021	2.97389e-07	3.47674e-06	0.0596102	0.835873	1	0.0596102	0.835842	0.999724	1246	902	3099	6215	995	1940	11044	5140	1094.86	1471.56	2938.56	2552.23	2288.45	2950.51	5429.02	5354.88	1.51095	3.99464e-06	2.27444e-05	2.00885	8.7976e-10	6.40011e-09	0.249435	0.487228	0.695362	-0.24846	0.396403	0.597436
ENSG00000038427	VCAN	versican [Source:HGNC Symbol;Acc:HGNC:2464]	protein_coding	-0.765364	1.9137e-06	1.6772e-05	-0.822023	2.48936e-07	2.25445e-06	-0.237455	0.136345	0.279062	-0.180796	0.260421	0.513452	0.0566596	0.802328	1	0.0566596	0.802317	0.999724	6502	5418	9224	18997	1763	2539	9978	5098	6611.93	7637.96	8328.74	8467.58	4152.97	4228.45	4421.99	5082.13	-1.84046	2.20244e-05	0.000112998	-1.57337	0.000284526	0.00131273	-0.890431	0.0607905	0.263526	-1.15752	0.00285383	0.0185592
ENSG00000041353	RAB27B	RAB27B, member RAS oncogene family [Source:HGNC Symbol;Acc:HGNC:9767]	protein_coding	2.61139	0.00669352	0.0218595	2.69292	0.0031673	0.020099	0.351124	0.73289	0.826948	0.269591	0.747563	0.724259	-0.0815328	0.9509	1	-0.0815328	0.950996	0.999724	6	3	2	12	18	37	48	34	5.24423	6.6486	1.97565	6.65542	29.7151	40.9727	23.7359	35.4408	5.30173	4.65626e-21	5.20313e-20	5.08127	1.77512e-19	2.11483e-18	-0.240871	0.712143	1	-0.0204048	0.964291	0.952983
ENSG00000041982	TNC	tenascin C [Source:HGNC Symbol;Acc:HGNC:5318]	protein_coding	-0.348738	0.232113	0.377756	0.231741	0.412062	0.591941	0.214482	0.451285	0.465174	-0.365997	0.206437	0.297584	-0.580478	0.153442	0.977524	-0.580478	0.152982	0.999724	623	309	689	1209	177	221	1127	535	516.248	592.714	539.773	415.845	469.008	401.855	704.873	414.504	-2.34531	0.00308772	0.00497615	-2.33424	0.00329816	0.00726317	0.752926	0.382474	1	0.741858	0.301743	0.59233
ENSG00000044090	CUL7	cullin 7 [Source:HGNC Symbol;Acc:HGNC:21024]	protein_coding	-0.379924	0.0467238	0.125803	-0.30359	0.103852	0.181014	-0.377354	0.0440465	0.148315	-0.453687	0.0171256	0.0500413	-0.0763336	0.774932	1	-0.0763336	0.775029	0.999724	1425	797	1438	3381	415	758	2348	976	1214.76	1138.89	1460.15	1597.09	825.386	980.855	1328.29	1147.33	-1.97081	2.74933e-12	2.64151e-11	-1.15425	4.2509e-05	0.000163523	0.331217	0.282357	0.546233	-0.485344	0.0552056	0.150732
ENSG00000046651	OFD1	OFD1, centriole and centriolar satellite protein [Source:HGNC Symbol;Acc:HGNC:2567]	protein_coding	0.0689501	0.81414	0.913756	-0.138234	0.622745	0.954012	-0.045352	0.873921	0.860483	0.161832	0.574964	0.769957	0.207184	0.609862	1	0.207184	0.609987	0.999724	220	157	343	638	124	195	607	219	263.855	267.683	297.38	252.075	256.366	300.109	291.922	204.311	-0.695839	0.0331779	0.0856353	-0.489631	0.132406	0.196057	-0.501658	0.158925	0.546203	-0.707866	0.0156662	0.0646257
ENSG00000046653	GPM6B	glycoprotein M6B [Source:HGNC Symbol;Acc:HGNC:4461]	protein_coding	0.237539	0.152706	0.335073	0.313207	0.059084	0.131898	0.610639	0.000232976	0.00131572	0.53497	0.00127989	0.00693162	-0.0756685	0.747223	1	-0.0756685	0.747236	0.999724	6318	3755	3097	7688	3145	4369	7455	3376	5186.86	5131.52	2993.81	3759.82	6183.7	5982.47	4181.36	4215.09	-0.770267	0.00014098	0.00054731	-0.661844	0.0010879	0.00322025	0.0655719	0.767073	0.84582	-0.0428513	0.813491	1
ENSG00000046889	PREX2	phosphatidylinositol-3,4,5-trisphosphate dependent Rac exchange factor 2 [Source:HGNC Symbol;Acc:HGNC:22950]	protein_coding	-1.17807	4.5659e-07	4.06547e-06	-1.64936	7.15146e-13	1.13731e-11	-0.0823334	0.71543	0.782238	0.38895	0.101395	0.227472	0.471283	0.150597	1	0.471283	0.150371	0.999724	1008	670	1045	1783	213	274	590	211	785.966	988.644	1026.92	850.463	417.726	366.595	323.519	271.927	-3.54073	1.06199e-17	1.54439e-16	-2.79128	1.10012e-11	7.41974e-11	-0.322411	0.470649	0.856183	-1.07186	0.00416695	0.0236825
ENSG00000047579	DTNBP1	dystrobrevin binding protein 1 [Source:HGNC Symbol;Acc:HGNC:17328]	protein_coding	-0.269437	0.441514	0.514052	1.00664	0.00499904	0.0198365	2.17377	8.68737e-10	1.37199e-08	0.897697	0.0112704	0.0313774	-1.27608	0.0110991	0.489379	-1.27608	0.0108879	0.457042	209	113	50	120	77	131	150	79	210.091	189.379	42.9855	45.4741	191.994	143.29	90.8297	87.1563	1.93837	1.86603e-13	2.13316e-12	1.86162	3.18635e-12	2.53462e-11	0.351223	0.23111	0.739128	0.427969	0.0673409	0.181888
ENSG00000047849	MAP4	microtubule associated protein 4 [Source:HGNC Symbol;Acc:HGNC:6862]	protein_coding	0.204919	0.225145	0.413512	0.355868	0.035591	0.0882599	1.40133	9.72934e-17	7.25353e-15	1.25038	1.67613e-13	7.95779e-12	-0.150949	0.528019	1	-0.150949	0.527998	0.999724	8508	5218	3090	6707	2690	3727	4564	1977	6745.03	5431.7	2200.95	2408.51	6980.02	7057.13	2847.65	3055.15	2.47692	6.70082e-30	2.42785e-28	1.78313	2.94399e-16	3.70045e-15	-0.201518	0.398641	0.681602	0.492276	0.0116882	0.0537944
ENSG00000047932	GOPC	golgi associated PDZ and coiled-coil motif containing [Source:HGNC Symbol;Acc:HGNC:17643]	protein_coding	0.208977	0.487188	0.6673	-0.068181	0.817411	0.934346	0.205063	0.488999	0.578499	0.482221	0.10765	0.222421	0.277158	0.510891	1	0.277158	0.510845	0.999724	299	134	218	363	121	213	337	167	253.447	198.006	222.276	172.572	239.713	282.961	179.834	195.855	0.486727	0.0155721	0.0395355	0.423315	0.0357895	0.0625689	-0.0672075	0.761176	1	-0.0037947	0.983143	0.962193
ENSG00000049130	KITLG	KIT ligand [Source:HGNC Symbol;Acc:HGNC:6343]	protein_coding	0.330991	0.518379	0.645725	-0.236978	0.621712	1	-0.332201	0.498766	0.608887	0.235767	0.638679	0.67184	0.567968	0.420623	1	0.567968	0.418711	0.999724	60	75	323	632	30	81	235	191	132.663	110.955	177.496	129.028	174.167	135.566	62.7398	200.637	-3.10444	1.79357e-12	1.74539e-11	-3.21265	3.1364e-13	3.59415e-12	-0.144953	0.763264	0.991719	-0.0367462	0.926019	0.890116
ENSG00000050030	NEXMIF	neurite extension and migration factor [Source:HGNC Symbol;Acc:HGNC:29433]	protein_coding	1.88814	6.91819e-18	2.46737e-16	1.37737	7.42186e-11	8.97637e-10	-0.371661	0.0911518	0.227423	0.139102	0.508966	0.752249	0.510763	0.0936358	0.958824	0.510763	0.0935388	0.935551	307	167	374	672	424	806	1579	756	270.291	247.898	361.298	312.192	872.822	1046.07	850.368	895.816	5.09271	8.71689e-77	1.60714e-74	5.91948	4.28642e-101	1.93269e-98	0.588165	0.0645091	0.274413	-0.238608	0.291083	0.456108
ENSG00000050438	SLC4A8	solute carrier family 4 member 8 [Source:HGNC Symbol;Acc:HGNC:11034]	protein_coding	0.980295	4.63326e-06	3.89708e-05	0.802357	0.000146586	0.000669551	-0.117443	0.58165	0.772057	0.060495	0.77556	0.93435	0.177938	0.554253	1	0.177938	0.554097	0.999724	975	677	1036	2005	722	1193	3056	1353	726.835	1005.04	940.49	932.512	1507.97	1895.57	1585.81	1681.45	0.580188	0.00155731	0.00570759	0.883344	1.47945e-06	8.88489e-06	0.0519549	0.796178	0.847455	-0.251201	0.125205	0.367701
ENSG00000050820	BCAR1	BCAR1, Cas family scaffold protein [Source:HGNC Symbol;Acc:HGNC:971]	protein_coding	-0.0646957	0.794278	0.914156	0.0942149	0.701894	0.701152	0.173752	0.480751	0.852267	0.0148415	0.952246	0.997299	-0.158911	0.649325	1	-0.158911	0.649329	0.999724	1635	720	1176	2028	525	897	1909	1020	1499.14	900.41	1126.52	1004.2	1071.08	1224.44	1043.78	1231.62	-0.119119	0.595419	0.851275	0.343048	0.12642	0.216534	0.108984	0.657133	0.918071	-0.353184	0.0789624	0.192633
ENSG00000051128	HOMER3	homer scaffold protein 3 [Source:HGNC Symbol;Acc:HGNC:17514]	protein_coding	-0.953723	3.54613e-06	2.65074e-05	-0.901009	4.94098e-06	3.84928e-05	0.529626	0.00675102	0.016193	0.476912	0.0214648	0.051383	-0.0527139	0.853293	1	-0.0527139	0.853266	0.999724	844	529	715	1620	152	289	821	309	872.378	866.364	594.754	609.502	454.642	443.911	315.764	330.078	-2.1793	1.122e-16	1.39003e-15	-2.05949	7.47253e-15	6.71433e-14	0.690244	0.0159244	0.164523	0.570431	0.0171193	0.0686212
ENSG00000054277	OPN3	opsin 3 [Source:HGNC Symbol;Acc:HGNC:14007]	protein_coding	-1.06161	0.00824739	0.0209175	-1.38468	0.000151338	0.00134277	-1.54007	2.61923e-05	0.000172705	-1.217	0.002411	0.00762822	0.323064	0.553642	1	0.323064	0.552005	0.999724	176	101	400	652	32	41	250	88	130.359	119.704	443.849	286.516	79.6436	44.8241	157.161	120.187	-2.79328	1.78769e-08	1.20275e-07	-2.72598	4.67064e-08	2.48043e-07	0.318835	0.554808	1	0.251536	0.577144	0.720848
ENSG00000054282	SDCCAG8	serologically defined colon cancer antigen 8 [Source:HGNC Symbol;Acc:HGNC:10671]	protein_coding	0.146333	0.553544	0.715999	-0.0780471	0.744607	0.854226	-0.0689167	0.77581	0.745862	0.155464	0.525103	0.631524	0.224381	0.514395	1	0.224381	0.514355	0.999724	381	271	397	860	191	320	764	326	336.383	421.422	374.528	416.715	415.818	419.843	409.186	339.54	0.465148	0.0125545	0.0282583	1.0806	5.47781e-09	3.35841e-08	-0.264204	0.196577	0.461844	-0.879652	9.61343e-08	4.17471e-06
ENSG00000054356	PTPRN	protein tyrosine phosphatase, receptor type N [Source:HGNC Symbol;Acc:HGNC:9676]	protein_coding	2.94644	2.08699e-22	1.15384e-20	3.04004	4.23343e-28	3.99001e-26	0.034895	0.910558	0.913925	-0.0586991	0.826331	0.810115	-0.0935941	0.819567	1	-0.0935941	0.819412	0.999724	61	38	83	212	233	354	1199	647	85.0951	58.9366	77.8795	64.6857	587.167	528.757	639.916	519.934	6.37647	3.68965e-69	5.93664e-67	5.91811	1.32415e-59	1.5859e-57	-0.53461	0.184973	0.52808	-0.0762482	0.810454	0.894206
ENSG00000058335	RASGRF1	Ras protein specific guanine nucleotide releasing factor 1 [Source:HGNC Symbol;Acc:HGNC:9875]	protein_coding	3.62363	6.47466e-06	4.03138e-05	3.08076	5.19656e-07	7.77581e-06	-1.07879	0.18474	0.306646	-0.535925	0.372192	0.437738	0.542869	0.590011	1	0.542869	0.59132	0.999724	3	4	13	26	21	28	166	60	3.44641	5.17038	9.71697	8.48198	50.9852	54.3176	75.5693	77.2835	5.28189	1.28929e-06	3.65029e-06	2.91628	0.00714182	0.0145107	-2.10141	0.0906823	0.933183	0.264196	0.770824	1
ENSG00000058404	CAMK2B	calcium/calmodulin dependent protein kinase II beta [Source:HGNC Symbol;Acc:HGNC:1461]	protein_coding	3.66866	7.39819e-23	4.30802e-21	4.08452	3.57482e-28	3.09561e-26	0.592149	0.141231	0.23765	0.176294	0.602637	0.660149	-0.415855	0.430457	1	-0.415855	0.429169	0.999724	43	37	27	60	260	567	599	410	32.1074	56.7569	25.01	31.4673	461.788	630.217	374.469	597.045	6.07938	6.24054e-94	1.9887e-91	6.94732	4.51856e-100	1.29157e-97	0.716794	0.0695287	0.353046	-0.151152	0.441048	0.619352
ENSG00000059915	PSD	pleckstrin and Sec7 domain containing [Source:HGNC Symbol;Acc:HGNC:9507]	protein_coding	0.493058	0.0529698	0.12805	0.603565	0.0120515	0.036849	-0.525418	0.0361101	0.0802872	-0.635925	0.00934071	0.0244973	-0.110507	0.752277	1	-0.110507	0.75241	0.999724	229	135	422	996	187	406	1531	876	311.121	293.804	420.537	450.536	353.247	495.454	608.478	717.364	1.20764	3.35599e-10	2.54043e-09	1.34894	2.98277e-12	3.16731e-11	0.52429	0.0135214	0.145202	0.382987	0.0251623	0.118758
ENSG00000063015	SEZ6	seizure related 6 homolog [Source:HGNC Symbol;Acc:HGNC:15955]	protein_coding	-0.891716	0.000700542	0.00483233	-0.0172719	0.947552	0.812589	1.21375	3.24023e-06	2.5567e-05	0.339302	0.200242	0.322579	-0.874444	0.0189113	0.511983	-0.874444	0.0186442	0.551881	1430	986	405	1181	330	441	733	482	1193.46	1170.37	434.998	581.674	759.073	521.132	420.395	589.976	3.32757	2.21079e-28	5.97187e-27	3.62034	3.51135e-33	1.09682e-31	-0.0624848	0.850777	1	-0.355257	0.183628	0.453589
ENSG00000064687	ABCA7	ATP binding cassette subfamily A member 7 [Source:HGNC Symbol;Acc:HGNC:37]	protein_coding	1.52714	2.67178e-05	0.000139623	1.06066	0.00191395	0.012575	-0.5205	0.146329	0.243611	-0.0540216	0.876407	0.830168	0.466478	0.350759	1	0.466478	0.349918	0.999724	81	64	130	293	76	154	585	308	110.566	62.7209	141.638	106.386	227.479	265.659	257.598	255.984	0.148368	0.75111	1	0.582699	0.212811	0.315333	-0.352971	0.490929	0.947322	-0.787301	0.0598268	0.168295
ENSG00000064692	SNCAIP	synuclein alpha interacting protein [Source:HGNC Symbol;Acc:HGNC:11139]	protein_coding	2.1426	1.15062e-24	1.18791e-22	1.94595	3.2032e-22	1.33854e-20	0.0412	0.845134	0.821985	0.237842	0.231302	0.395699	0.196642	0.497566	1	0.196642	0.497389	0.999724	240	190	296	705	519	825	2476	1001	275.066	287.97	281.667	265.967	1349.77	1139.99	1100.62	1004.86	-1.37487	1.64709e-05	6.344e-05	-1.18084	0.000217158	0.00074284	-0.0171308	0.960822	1	-0.211154	0.461407	0.559735
ENSG00000065000	AP3D1	adaptor related protein complex 3 subunit delta 1 [Source:HGNC Symbol;Acc:HGNC:568]	protein_coding	0.328029	0.0531723	0.138453	0.511036	0.00226934	0.00860055	-0.395636	0.0188333	0.0669612	-0.578644	0.000600624	0.0035961	-0.183008	0.442594	0.992146	-0.183008	0.442598	0.999724	2067	1377	2109	5036	1047	2020	5459	2645	1700.14	1846.45	2127.9	2532.43	2184.65	2264.19	3401.68	3243.2	0.312234	0.0469097	0.118035	0.667746	2.17355e-05	0.0001216	0.315261	0.0671948	0.276585	-0.0402515	0.774571	0.947178
ENSG00000065534	MYLK	myosin light chain kinase [Source:HGNC Symbol;Acc:HGNC:7590]	protein_coding	-2.42994	1.98704e-21	1.0023e-19	-1.49898	2.22578e-10	3.46392e-09	0.166834	0.468162	0.524324	-0.764125	0.00345193	0.0114453	-0.930958	0.00741135	0.360424	-0.930958	0.00748323	0.406674	711	518	800	1806	52	111	451	137	696.618	749.417	634.249	653.032	108.688	156.277	232.148	222.575	-2.27862	2.91756e-08	2.01368e-07	-1.06519	0.0093726	0.018957	0.0753281	0.866418	1	-1.1381	0.00205289	0.0146251
ENSG00000066032	CTNNA2	catenin alpha 2 [Source:HGNC Symbol;Acc:HGNC:2510]	protein_coding	2.2433	1.93579e-14	5.45737e-13	1.55176	1.19939e-07	1.14389e-06	0.913339	0.0020044	0.00855457	1.60487	3.32365e-08	4.84126e-07	0.691534	0.0959368	0.886142	0.691534	0.0952475	0.936385	733	340	405	584	978	1809	2342	1157	691.877	542.789	452.463	210.7	2719.19	3133.74	960.125	964.736	2.57842	6.15491e-25	1.63287e-23	3.20976	1.77596e-37	1.00141e-35	0.528772	0.0549099	0.249654	-0.102568	0.645033	0.858803
ENSG00000066279	ASPM	abnormal spindle microtubule assembly [Source:HGNC Symbol;Acc:HGNC:19048]	protein_coding	-1.48089	7.18935e-07	7.11699e-06	-2.46044	7.46226e-17	1.88601e-15	-0.640715	0.0289062	0.0784936	0.338836	0.259557	0.426218	0.97955	0.0199311	0.471403	0.97955	0.0196612	0.569749	1654	790	3582	3710	256	348	905	356	1743.84	1218.35	3066.13	1558.92	576.024	487.574	452.125	386.499	-8.41273	3.4721e-155	7.37983e-152	-7.47397	1.30818e-143	1.79168e-140	-0.447744	0.12276	0.436656	-1.3865	1.43225e-05	0.000244054
ENSG00000067225	PKM	pyruvate kinase M1/2 [Source:HGNC Symbol;Acc:HGNC:9021]	protein_coding	-1.17489	1.33531e-08	1.87008e-07	-0.965536	2.97715e-06	2.23573e-05	0.691715	0.000812278	0.00384326	0.482356	0.0197177	0.0680615	-0.209359	0.473954	1	-0.209359	0.473909	0.999724	34514	20723	23059	62221	6003	12457	20989	11654	36299.5	35048.6	19337.1	24833.4	13432.9	18162.8	9884.46	12739.9	-1.4995	1.40447e-07	9.5321e-07	-0.914941	0.00131785	0.00389722	0.282488	0.365183	0.728476	-0.302075	0.235881	0.480768
ENSG00000067560	RHOA	ras homolog family member A [Source:HGNC Symbol;Acc:HGNC:667]	protein_coding	-1.09208	1.37543e-10	2.43368e-09	-0.981609	9.19572e-09	9.89987e-08	1.22338	4.91222e-13	2.53027e-11	1.11291	9.15438e-11	2.83709e-09	-0.110471	0.646791	1	-0.110471	0.646853	0.999724	6846	3574	2155	5153	1353	2114	2283	933	5926.65	5148.9	2205.02	2536.96	2616.91	2580.2	1264.77	1135.49	-1.37122	2.26382e-12	2.53e-11	-1.67476	1.24524e-17	2.04386e-16	0.350711	0.100975	0.369688	0.654249	0.000195023	0.00228826
ENSG00000067715	SYT1	synaptotagmin 1 [Source:HGNC Symbol;Acc:HGNC:11509]	protein_coding	0.723177	0.00055819	0.00295454	0.238474	0.256061	0.350612	1.10197	1.48124e-07	1.88732e-06	1.58668	3.95807e-14	1.47125e-12	0.484704	0.102601	0.938062	0.484704	0.102267	0.945681	1068	628	600	979	563	1119	967	609	982.854	971.896	509.792	403.376	1553.86	1671.17	480.222	596.709	1.81451	8.0048e-25	2.11019e-23	2.1183	4.23962e-33	1.80109e-31	0.262131	0.176809	0.480121	-0.0416523	0.790903	0.959744
ENSG00000067900	ROCK1	Rho associated coiled-coil containing protein kinase 1 [Source:HGNC Symbol;Acc:HGNC:10251]	protein_coding	-0.293297	0.299975	0.45311	-0.329692	0.231614	0.39674	-0.979137	0.000391346	0.00160661	-0.942742	0.000845111	0.0030336	0.0363954	0.926642	1	0.0363954	0.926589	0.999724	593	322	778	1160	154	281	704	336	298.053	431.071	827.817	603.772	250.103	339.949	534.257	604.72	-1.2897	4.38601e-10	3.41103e-09	-0.772677	0.000177953	0.00067387	-0.406659	0.0709725	0.33732	-0.923684	6.57682e-07	1.92746e-05
ENSG00000068366	ACSL4	acyl-CoA synthetase long chain family member 4 [Source:HGNC Symbol;Acc:HGNC:3571]	protein_coding	0.737959	0.00334423	0.0138739	0.71142	0.0045324	0.0139271	0.74463	0.00301839	0.0120203	0.771169	0.00212954	0.0096056	0.0265389	0.940411	1	0.0265389	0.940418	0.999724	1329	515	820	1111	580	1070	1404	798	1116.79	711.981	614.248	480.83	1382.94	1671.14	829.431	963.102	2.95776	6.9551e-12	6.36534e-11	3.50616	4.4068e-16	6.48339e-15	0.303925	0.520611	0.646175	-0.244474	0.525507	0.838781
ENSG00000068400	GRIPAP1	GRIP1 associated protein 1 [Source:HGNC Symbol;Acc:HGNC:18706]	protein_coding	0.559399	0.00103135	0.00504975	0.529481	0.00144337	0.00595436	0.890508	1.24477e-07	1.88082e-06	0.920426	4.47601e-08	7.81948e-07	0.0299184	0.900018	1	0.0299184	0.899992	0.999724	1227	734	1732	3972	776	1218	4267	1976	1787.28	1887.01	985.24	995.467	2916.48	2504.25	1423.6	1435.67	0.566671	0.00666126	0.0184041	0.85986	4.0344e-05	0.000155791	0.391694	0.08774	0.316014	0.0985047	0.597769	0.652959
ENSG00000068796	KIF2A	kinesin family member 2A [Source:HGNC Symbol;Acc:HGNC:6318]	protein_coding	0.0659639	0.764816	0.973908	-0.532903	0.0161215	0.0436551	1.40156	1.94479e-10	5.21307e-09	2.00043	1.89143e-19	2.0014e-17	0.598867	0.0555526	0.758942	0.598867	0.055334	0.815276	2535	1310	1322	1952	1043	1637	1330	698	2926.79	1985.27	1043.65	818.695	2567.38	2577.53	629.837	656.43	1.04817	1.42762e-10	1.35444e-09	1.02828	3.24786e-10	2.33405e-09	0.00158339	0.992955	1	0.0214766	0.883037	0.936454
ENSG00000069424	KCNAB2	potassium voltage-gated channel subfamily A regulatory beta subunit 2 [Source:HGNC Symbol;Acc:HGNC:6229]	protein_coding	0.962309	0.0153103	0.0444659	0.864744	0.0255325	0.0851558	0.361984	0.361347	0.503668	0.459549	0.235639	0.304563	0.0975651	0.860145	1	0.0975651	0.860319	0.999724	95	52	54	151	57	128	199	99	78.4435	77.0692	52.8508	67.3518	126.356	174.962	106.038	114.771	1.08383	0.000805858	0.0017342	1.57879	1.60895e-06	6.98042e-06	0.680785	0.0598067	0.918071	0.185833	0.516656	0.664997
ENSG00000069849	ATP1B3	ATPase Na+/K+ transporting subunit beta 3 [Source:HGNC Symbol;Acc:HGNC:806]	protein_coding	0.215118	0.297792	0.498961	-0.0835755	0.685045	0.68999	1.22352	2.29005e-09	6.62927e-08	1.52222	2.45157e-13	8.1586e-12	0.298693	0.306099	1	0.298693	0.306016	0.999724	1520	740	705	1371	513	627	1097	451	1243.63	1161.57	496.368	533.604	1585.7	1215.04	516.396	454.481	0.922206	7.34796e-06	3.48217e-05	0.916647	8.56863e-06	4.46975e-05	0.114705	0.611229	0.892946	0.120264	0.513096	0.826598
ENSG00000069956	MAPK6	mitogen-activated protein kinase 6 [Source:HGNC Symbol;Acc:HGNC:6879]	protein_coding	0.275187	0.17388	0.339365	0.106534	0.592842	0.633447	-0.556515	0.00541348	0.0178426	-0.387862	0.0542694	0.139261	0.168653	0.55262	1	0.168653	0.552589	0.999724	1642	869	1913	2981	621	941	2934	1452	1236.38	1018.15	1862.99	1458.94	1300.75	1428.74	1688.35	1886.94	0.907874	9.22053e-08	6.43944e-07	0.788958	3.53341e-06	2.01367e-05	0.249415	0.18085	0.54129	0.368332	0.0153651	0.0657697
ENSG00000070718	AP3M2	adaptor related protein complex 3 subunit mu 2 [Source:HGNC Symbol;Acc:HGNC:570]	protein_coding	1.21741	5.98823e-06	4.19799e-05	0.584533	0.0289865	0.0606575	2.06322	1.77462e-14	7.85295e-13	2.6961	6.78869e-24	9.72592e-22	0.632875	0.0957781	0.964333	0.632875	0.0953374	0.936385	438	254	273	612	302	533	782	350	754.581	486.086	152.779	144.627	1353	1531.78	185.903	262.251	0.3624	0.16156	0.297657	0.51757	0.0461628	0.0781236	-0.0979882	0.730314	0.971337	-0.253159	0.274164	0.535047
ENSG00000070729	CNGB1	cyclic nucleotide gated channel beta 1 [Source:HGNC Symbol;Acc:HGNC:2151]	protein_coding	1.923	0.075824	0.174395	1.40055	0.139656	0.402108	-0.803288	0.454393	0.590696	-0.280834	0.769592	0.72106	0.522453	0.718015	1	0.522453	0.716651	0.999724	5	2	8	24	14	10	75	22	9.47595	2.29306	6.03032	13.0532	18.788	23.2714	32.0586	18.4999	2.59938	6.22177e-06	1.61252e-05	3.94259	1.42153e-11	9.80654e-11	1.03702	0.117402	0.602623	-0.306197	0.525724	1
ENSG00000070761	CFAP20	cilia and flagella associated protein 20 [Source:HGNC Symbol;Acc:HGNC:29523]	protein_coding	0.168947	0.39554	0.60815	0.292163	0.137674	0.254193	0.97605	7.50697e-07	1.26054e-05	0.852833	1.71787e-05	0.000133005	-0.123217	0.65959	1	-0.123217	0.65964	0.999724	1231	630	799	1725	549	849	1734	702	1364.14	1071.51	615.144	624.814	1438.88	1306.34	792.172	724.968	0.471569	0.0408744	0.092496	0.294309	0.203462	0.332907	0.31667	0.211038	0.489403	0.49393	0.0167512	0.0674722
ENSG00000070808	CAMK2A	calcium/calmodulin dependent protein kinase II alpha [Source:HGNC Symbol;Acc:HGNC:1460]	protein_coding	2.03433	7.27547e-08	6.10316e-07	2.18808	1.2722e-09	2.86521e-08	0.150704	0.693006	0.6512	-0.00304668	0.993177	0.903331	-0.15375	0.768445	1	-0.15375	0.768417	0.999724	76	39	66	174	137	179	441	225	68.4363	64.9915	48.5091	70.988	307.624	241.737	216.343	336.131	1.89347	4.57724e-06	1.74859e-05	2.26726	3.82336e-08	2.01517e-07	0.0901225	0.843468	1	-0.283667	0.435578	0.624241
ENSG00000070831	CDC42	cell division cycle 42 [Source:HGNC Symbol;Acc:HGNC:1736]	protein_coding	-0.220539	0.193714	0.386085	-0.332727	0.0497281	0.11504	0.917406	5.38177e-08	8.59134e-07	1.02959	1.57002e-09	3.79222e-08	0.112188	0.639948	0.988918	0.112188	0.640017	0.999724	2677	1444	1406	2957	918	1584	2006	876	2513.25	2304.58	1257.43	1294.04	1928.01	2205.26	1037.05	988.229	0.679718	0.00208727	0.00747294	0.911271	3.77862e-05	0.000195402	0.481277	0.0469921	0.229398	0.249723	0.205951	0.504534
ENSG00000070882	OSBPL3	oxysterol binding protein like 3 [Source:HGNC Symbol;Acc:HGNC:16370]	protein_coding	-2.08669	1.44278e-09	1.91303e-08	-1.7288	3.86527e-08	4.56676e-07	-0.636586	0.0360652	0.0771918	-0.994481	0.0050188	0.018233	-0.357896	0.443188	1	-0.357896	0.443204	0.999724	448	237	451	870	26	47	190	70	289.608	242.091	435.192	393.164	44.3419	81.0896	119.674	131.167	-2.16935	2.4889e-07	1.43104e-06	-1.22041	0.00366531	0.00822152	-0.00732742	0.98724	1	-0.956271	0.0115427	0.051335
ENSG00000070961	ATP2B1	ATPase plasma membrane Ca2+ transporting 1 [Source:HGNC Symbol;Acc:HGNC:814]	protein_coding	-0.958636	0.000450141	0.00209922	-0.950443	0.000438549	0.00207929	0.0519278	0.847112	0.875038	0.0437345	0.87328	0.930808	-0.00819333	0.983009	1	-0.00819333	0.982993	0.999724	1380	656	1225	1850	331	434	891	468	1134.83	1070.13	1309.14	822.644	695.887	445.48	537.847	563.558	2.61713	2.78867e-49	2.27619e-47	2.97036	1.02275e-62	1.07249e-60	0.0946274	0.628503	0.874053	-0.258603	0.100449	0.250832
ENSG00000071054	MAP4K4	mitogen-activated protein kinase kinase kinase kinase 4 [Source:HGNC Symbol;Acc:HGNC:6866]	protein_coding	0.901411	4.3902e-08	5.81558e-07	0.70932	1.46555e-05	9.62791e-05	0.887133	6.80139e-08	1.08657e-06	1.07922	4.60558e-11	1.50059e-09	0.192091	0.408012	0.923497	0.192091	0.408019	0.999724	2538	1732	2120	4318	1864	3043	6389	2615	2808.78	2968.09	1503.29	1618.55	5290.57	5496.11	2762.49	2340.4	-0.338839	0.0659532	0.160636	-0.0978617	0.595488	0.750021	0.119027	0.555415	0.863121	-0.121951	0.45957	0.656926
ENSG00000072062	PRKACA	protein kinase cAMP-activated catalytic subunit alpha [Source:HGNC Symbol;Acc:HGNC:9380]	protein_coding	0.0544507	0.762702	0.891967	-0.609106	0.000682601	0.00308546	1.09168	1.0116e-09	2.42012e-08	1.75524	2.97416e-22	4.38141e-20	0.663557	0.00915893	0.391761	0.663557	0.0090794	0.43451	2249	1446	1591	3348	710	1439	2017	974	2422.43	2595.22	1256.12	1099.49	2443.38	2759.77	716.543	828.793	1.76524	1.8135e-09	1.32272e-08	1.48374	4.41171e-07	2.75194e-06	0.0654817	0.838972	1	0.346983	0.185371	0.374555
ENSG00000072071	ADGRL1	adhesion G protein-coupled receptor L1 [Source:HGNC Symbol;Acc:HGNC:20973]	protein_coding	0.613234	0.00163734	0.00753694	1.05128	3.2774e-08	3.38087e-07	-0.471917	0.014322	0.0437645	-0.909958	2.22546e-06	2.64638e-05	-0.438041	0.107767	0.712529	-0.438041	0.107605	0.948428	963	709	1194	2771	535	1082	4330	2367	813.516	953.826	1214.71	1233.22	1249.68	1446.46	2281.17	2796.2	3.07578	1.66693e-57	1.84393e-55	3.63098	2.00276e-78	4.55979e-76	0.527078	0.0135636	0.119182	-0.0281216	0.868731	0.928257
ENSG00000072832	CRMP1	collapsin response mediator protein 1 [Source:HGNC Symbol;Acc:HGNC:2365]	protein_coding	1.57172	1.84091e-24	1.48415e-22	1.52837	2.74655e-23	1.59191e-21	0.898977	5.62824e-09	1.13354e-07	0.94233	8.20357e-10	2.10304e-08	0.0433533	0.842066	1	0.0433533	0.842072	0.999724	5635	3282	3855	7768	6726	12905	19473	8994	6106.44	5617.04	3187.97	3100.69	16106.4	18743.3	9044.17	9094.68	1.75445	2.85978e-16	4.33287e-15	2.06896	5.31924e-22	9.21005e-21	0.41767	0.0756608	0.362142	0.103159	0.590629	0.820522
ENSG00000072840	EVC	EvC ciliary complex subunit 1 [Source:HGNC Symbol;Acc:HGNC:3497]	protein_coding	-0.859655	0.00419606	0.0149272	-0.695544	0.0110158	0.0490456	-1.28323	4.35196e-06	3.56631e-05	-1.44734	9.22965e-07	9.87692e-06	-0.164111	0.686323	1	-0.164111	0.686214	0.999724	194	144	439	964	54	107	497	237	161.882	230.397	450.071	495.734	99.337	113.863	283.373	301.67	-1.00814	0.00937018	0.0279982	-1.55537	6.34638e-05	0.000216656	-0.343595	0.416718	0.934135	0.203632	0.561155	0.710791
ENSG00000072864	NDE1	nudE neurodevelopment protein 1 [Source:HGNC Symbol;Acc:HGNC:17619]	protein_coding	-1.49281	5.64254e-06	4.35018e-05	-1.424	6.85451e-06	6.20638e-05	0.690329	0.0259635	0.0615587	0.621519	0.0635944	0.147351	-0.06881	0.880163	1	-0.06881	0.880178	0.999724	601	248	366	644	59	95	231	102	554.883	359.921	303.824	265.208	176.089	151.622	122.864	87.8914	-5.34427	1.27216e-08	8.69509e-08	-6.739	2.02077e-12	1.47671e-11	-0.062049	0.951339	1	1.33268	0.127972	0.213106
ENSG00000073060	SCARB1	scavenger receptor class B member 1 [Source:HGNC Symbol;Acc:HGNC:1664]	protein_coding	-0.719725	0.00475262	0.0174459	-0.5786	0.0161892	0.0476452	-0.14339	0.553736	0.592601	-0.284515	0.261667	0.340862	-0.141125	0.687214	1	-0.141125	0.687252	0.999724	417	340	530	1361	111	171	750	373	422.332	513.799	449.702	580.442	278.397	288.572	348.812	342.135	-0.509709	0.0290638	0.0703289	-0.311211	0.183741	0.254132	0.251753	0.324248	0.693086	0.0532541	0.79986	0.890604
ENSG00000073910	FRY	FRY microtubule binding protein [Source:HGNC Symbol;Acc:HGNC:20367]	protein_coding	1.93706	1.13929e-16	4.01327e-15	1.30829	9.02558e-09	8.93003e-08	-1.17487	4.61363e-07	5.08341e-06	-0.5461	0.0167424	0.0448189	0.628766	0.0540929	0.755483	0.628766	0.0539165	0.809708	432	293	692	1501	498	1108	3389	1640	329.936	352.296	762.851	776.036	1042.01	1563.03	1705.85	2109.02	2.48579	9.43972e-16	1.3789e-14	3.12794	5.06893e-24	1.25065e-22	-0.192873	0.570152	0.870908	-0.835024	0.0024725	0.0166568
ENSG00000073969	NSF	N-ethylmaleimide sensitive factor, vesicle fusing ATPase [Source:HGNC Symbol;Acc:HGNC:8016]	protein_coding	0.432668	0.0480637	0.127678	0.380837	0.0841061	0.175469	1.66001	4.26367e-14	1.89069e-12	1.71185	6.35369e-15	2.95957e-13	0.0518312	0.867572	1	0.0518312	0.867498	0.999724	1585	866	565	1182	861	1419	1337	664	1749.75	1346.95	540.56	442.632	2326.74	1863.07	593.583	685.215	1.88334	5.82488e-17	9.27224e-16	2.29224	2.61187e-24	7.00959e-23	0.0847319	0.731856	0.821133	-0.324168	0.106217	0.26061
ENSG00000074047	GLI2	GLI family zinc finger 2 [Source:HGNC Symbol;Acc:HGNC:4318]	protein_coding	-0.658965	0.000689258	0.00351775	-0.207855	0.270892	0.368949	-0.100778	0.594464	0.708854	-0.551889	0.00437635	0.0159459	-0.451111	0.0959615	0.811429	-0.451111	0.095762	0.936385	995	684	978	2312	331	496	1546	700	907.488	1003.86	981.63	1064.98	604.453	605.034	824.906	951.639	-5.44011	8.34015e-10	5.7269e-09	-3.1933	0.000320082	0.000892373	-0.0491621	0.959315	1	-2.29598	0.00422756	0.0238684
ENSG00000074181	NOTCH3	notch 3 [Source:HGNC Symbol;Acc:HGNC:7883]	protein_coding	-1.50015	3.0544e-13	7.58272e-12	-0.709138	0.000538875	0.00249777	0.151439	0.459602	0.666791	-0.63957	0.00189057	0.00960298	-0.791009	0.0065322	0.321599	-0.791009	0.00644636	0.372874	10691	5387	7862	15803	2085	2230	8860	3649	9316.27	8329.3	8197.66	7692.13	3752.44	2492.95	5183.5	4533.34	-7.06859	1.03819e-169	3.72936e-166	-5.93864	3.12678e-123	2.76542e-120	0.0825002	0.756056	0.986289	-1.04745	1.26374e-05	0.000280728
ENSG00000075142	SRI	sorcin [Source:HGNC Symbol;Acc:HGNC:11292]	protein_coding	-0.639487	0.000563866	0.0029832	-0.935372	4.86428e-07	3.60857e-06	0.867032	2.26324e-06	2.37886e-05	1.16292	6.11384e-10	1.44133e-08	0.295886	0.259728	1	0.295886	0.259809	0.999724	2298	1228	1082	2334	601	890	1164	428	2030.06	1821.69	1021.81	1090.15	1292.4	1183.62	596.055	505.592	-0.795009	0.00101444	0.00333758	-0.94544	9.91125e-05	0.000381331	0.672391	0.0111598	0.132657	0.822821	0.000154657	0.00245095
ENSG00000075413	MARK3	microtubule affinity regulating kinase 3 [Source:HGNC Symbol;Acc:HGNC:6897]	protein_coding	0.406952	0.0142172	0.04633	0.224522	0.165244	0.310428	-0.635533	0.000102802	0.000648477	-0.453102	0.00578355	0.024484	0.18243	0.431255	0.926459	0.18243	0.431269	0.999724	1387	768	1801	3557	669	1150	3789	1637	1117.11	1106.84	1769.21	1687.04	1422.3	1524.61	2070.69	1965.07	0.0244536	0.86378	1	0.119954	0.400711	0.558034	0.183188	0.241002	0.553352	0.0876875	0.491937	0.682561
ENSG00000075539	FRYL	FRY like transcription coactivator [Source:HGNC Symbol;Acc:HGNC:29127]	protein_coding	0.0704545	0.745833	0.957799	-0.403323	0.0601678	0.126123	-0.624673	0.00369884	0.0137571	-0.150896	0.486318	0.790065	0.473777	0.121046	0.635283	0.473777	0.120865	0.974981	2003	1312	4154	5734	659	1272	4200	1785	1657.43	1969.5	3262.77	2328.35	1707.37	2094.18	2263.99	1959.55	-0.852575	3.00216e-05	0.000129659	-0.525881	0.00995887	0.0255527	-0.38657	0.0833445	0.316032	-0.713263	9.81692e-05	0.00170346
ENSG00000075618	FSCN1	fascin actin-bundling protein 1 [Source:HGNC Symbol;Acc:HGNC:11148]	protein_coding	0.0323046	0.841834	1	-0.0477033	0.768183	0.814824	1.03417	1.62693e-10	4.19909e-09	1.11418	6.02061e-12	2.2248e-10	0.0800079	0.726705	1	0.0800079	0.726704	0.999724	11473	7442	6111	14919	5051	9356	10961	5787	11733.8	12230.4	5443.66	6254.91	11592.8	12909.1	5278.01	6045.61	-0.0588476	0.807188	1	0.194603	0.419798	0.579169	0.348613	0.186967	0.530466	0.095163	0.659101	0.973827
ENSG00000075624	ACTB	actin beta [Source:HGNC Symbol;Acc:HGNC:132]	protein_coding	-0.845841	2.48358e-08	3.12887e-07	-0.77329	3.46759e-07	3.07272e-06	1.67935	1.76682e-28	4.77034e-26	1.6068	3.4122e-26	6.24685e-24	-0.0725505	0.735303	1	-0.0725505	0.735298	0.999724	222704	142893	107156	241497	60600	94796	108749	50780	257213	277669	79538.2	87461.6	157725	139880	46962.5	50749	-0.332767	0.263638	0.506976	-0.143497	0.629786	0.780755	0.158871	0.626128	0.772716	-0.0303994	0.909104	1
ENSG00000075711	DLG1	discs large MAGUK scaffold protein 1 [Source:HGNC Symbol;Acc:HGNC:2900]	protein_coding	-0.66899	0.0011242	0.00547715	-0.730674	0.000244124	0.00106773	0.367395	0.0654015	0.197339	0.429079	0.0364918	0.0927794	0.0616841	0.829339	1	0.0616841	0.829296	0.999724	1026	733	1489	2431	285	441	1426	682	1288.54	1238.45	1108.77	853.176	810.613	779.987	582.42	598.58	-1.24169	6.6868e-09	4.56718e-08	-0.94975	9.17813e-06	4.7665e-05	-0.175252	0.453906	0.685129	-0.467187	0.0150679	0.0820362
ENSG00000075945	KIFAP3	kinesin associated protein 3 [Source:HGNC Symbol;Acc:HGNC:17060]	protein_coding	1.53651	1.09848e-19	4.84245e-18	1.43723	2.20318e-17	5.9367e-16	0.697992	4.78032e-05	0.00034792	0.797277	1.80089e-06	1.79281e-05	0.0992849	0.678466	1	0.0992849	0.678446	0.999724	991	547	515	994	1206	1893	2324	1104	825.546	790.481	508.932	488.529	2313.98	2376.07	1320.16	1380.16	2.9591	1.71852e-36	8.51803e-35	3.67669	4.83071e-55	5.35512e-53	0.378678	0.143386	0.432959	-0.338918	0.103786	0.254908
ENSG00000076201	PTPN23	protein tyrosine phosphatase, non-receptor type 23 [Source:HGNC Symbol;Acc:HGNC:14406]	protein_coding	0.394476	0.0564669	0.140581	-0.0761009	0.714849	0.795001	1.41309	9.356e-12	4.54838e-10	1.88367	1.24458e-19	1.0787e-17	0.470577	0.10897	0.919823	0.470577	0.108895	0.950764	1497	895	619	1187	788	1193	1251	539	1613.2	1309.28	574.976	524.25	1791.82	2050.45	578.261	461.343	0.580704	0.0536532	0.115956	0.997347	0.000922637	0.00297601	0.0313874	0.924229	1	-0.385256	0.151843	0.276521
ENSG00000076321	KLHL20	kelch like family member 20 [Source:HGNC Symbol;Acc:HGNC:25056]	protein_coding	0.392073	0.121851	0.244304	0.0812911	0.736094	0.847281	-0.53066	0.0311036	0.0712247	-0.219878	0.376473	0.447974	0.310782	0.374441	1	0.310782	0.374382	0.999724	267	156	299	576	129	221	606	265	214.385	207.244	313.998	296.071	270.942	282.204	320.867	324.09	-1.34028	1.62512e-08	1.02908e-07	-1.19349	5.03357e-07	3.21254e-06	0.0887911	0.732214	0.932095	-0.0580054	0.78543	0.816243
ENSG00000076826	CAMSAP3	calmodulin regulated spectrin associated protein family member 3 [Source:HGNC Symbol;Acc:HGNC:29307]	protein_coding	2.22793	7.60731e-20	3.14227e-18	2.14781	2.43348e-19	7.65964e-18	-0.0484279	0.845413	1	0.0316961	0.892549	1	0.0801239	0.814513	1	0.0801239	0.814602	0.999724	241	151	186	458	420	910	1621	880	205.466	212.208	193.929	235.919	833.921	1117.27	871.055	1043.98	1.73662	8.0774e-14	8.80562e-13	2.19122	5.32707e-21	9.49593e-20	0.197153	0.442029	0.678828	-0.257447	0.21229	0.376637
ENSG00000076864	RAP1GAP	RAP1 GTPase activating protein [Source:HGNC Symbol;Acc:HGNC:9858]	protein_coding	2.22059	2.09466e-10	3.35563e-09	1.29696	0.000179963	0.00141562	0.752887	0.0347159	0.078182	1.67651	7.58304e-07	8.39582e-06	0.923622	0.0615096	0.782643	0.923622	0.0604585	0.838554	108	87	85	183	161	319	443	199	106.712	135.051	91.6338	54.5226	446.323	673.08	186.067	164.421	3.50821	1.63106e-35	5.67571e-34	3.50656	3.92291e-35	1.18621e-33	-0.09638	0.759577	0.888854	-0.0947299	0.700772	0.800563
ENSG00000077080	ACTL6B	actin like 6B [Source:HGNC Symbol;Acc:HGNC:160]	protein_coding	4.96535	1.61439e-55	9.34134e-53	4.23856	5.91318e-44	1.01821e-41	0.30747	0.359847	0.478031	1.03426	0.000260973	0.00144178	0.726791	0.0978903	0.892231	0.726791	0.0980487	0.939434	61	43	36	133	668	1155	1554	911	49.2917	66.8534	28.5792	61.3672	1717.29	1848.6	760.908	982.599	4.53634	3.65853e-71	5.04001e-69	5.01258	4.27116e-80	8.65763e-78	0.612237	0.0381083	0.254164	0.135999	0.532492	0.711878
ENSG00000077097	TOP2B	DNA topoisomerase II beta [Source:HGNC Symbol;Acc:HGNC:11990]	protein_coding	0.258951	0.208628	0.389774	-0.298178	0.147221	0.261724	0.166784	0.417475	0.722242	0.723914	0.000440405	0.00221084	0.55713	0.0558285	0.758942	0.55713	0.0556336	0.815276	6781	3540	5906	8490	3162	5423	6731	3578	6034.39	5023.22	5844.73	4012.53	6309.36	6923.49	3780.63	4233.95	-0.169985	0.442204	0.747012	0.678078	0.00217948	0.00651696	0.699566	0.00389265	0.0569075	-0.148497	0.452991	0.794329
ENSG00000077264	PAK3	p21 (RAC1) activated kinase 3 [Source:HGNC Symbol;Acc:HGNC:8592]	protein_coding	2.2529	5.60459e-34	7.83098e-32	1.93175	4.47328e-26	2.54652e-24	0.20407	0.279565	0.603461	0.525225	0.00342517	0.0142825	0.321155	0.217874	1	0.321155	0.217507	0.999724	476	326	399	790	1167	1976	2985	1383	430.268	518.048	424.262	396.927	2305.59	2198.45	1560.76	1568.06	4.12295	2.88779e-32	9.82476e-31	4.26669	1.64136e-34	5.57711e-33	-0.235909	0.540096	0.823409	-0.379648	0.217005	0.505525
ENSG00000077279	DCX	doublecortin [Source:HGNC Symbol;Acc:HGNC:2714]	protein_coding	3.08583	1.14741e-74	1.35183e-71	2.82259	1.73745e-61	1.00704e-58	1.46752	1.57437e-17	1.2428e-15	1.73076	3.97436e-25	6.51378e-23	0.263238	0.272961	0.817711	0.263238	0.272692	0.999724	1883	1078	638	1191	7199	11884	8536	3826	1772.06	1630.88	688.718	547.315	14067.6	14837.6	4437.44	4271.1	3.0146	7.82092e-32	3.04209e-30	3.46226	2.47179e-41	1.26928e-39	0.270188	0.338725	0.643732	-0.177465	0.437588	0.637364
ENSG00000077380	DYNC1I2	dynein cytoplasmic 1 intermediate chain 2 [Source:HGNC Symbol;Acc:HGNC:2964]	protein_coding	0.253506	0.103589	0.25049	-0.0228613	0.883498	0.884362	0.932184	2.10914e-09	4.56893e-08	1.20855	9.81593e-15	4.38758e-13	0.276367	0.210084	0.76077	0.276367	0.209959	0.999724	5182	2809	2541	4629	2482	3764	4074	1940	4429.3	4217.17	2355.1	2178.45	5428.41	4884.69	2184.43	2277.48	-0.586379	0.000416735	0.00170769	-0.0636033	0.702133	1	0.324601	0.0745182	0.292315	-0.198175	0.182864	0.40928
ENSG00000077549	CAPZB	capping actin protein of muscle Z-line subunit beta [Source:HGNC Symbol;Acc:HGNC:1491]	protein_coding	-0.590342	0.00109875	0.00564822	-0.49296	0.00714889	0.0222644	1.63497	1.58049e-19	1.62675e-17	1.53759	4.84878e-17	3.83559e-15	-0.0973823	0.70533	1	-0.0973823	0.705282	0.999724	4513	2235	1023	2259	1169	1875	1304	661	3741.48	3092.79	1059.66	1140.68	2267.17	2274.24	720.923	847.023	-0.630261	0.00564728	0.0153863	-0.739778	0.00120174	0.00352674	0.417511	0.0941718	0.288806	0.527028	0.00996377	0.0432192
ENSG00000077684	JADE1	jade family PHD finger 1 [Source:HGNC Symbol;Acc:HGNC:30027]	protein_coding	-1.37245	6.35583e-05	0.000393596	-0.814472	0.0146311	0.0499304	0.980342	0.00330707	0.0112925	0.422366	0.218284	0.310653	-0.557977	0.244044	1	-0.557977	0.243686	0.999724	401	235	385	803	89	157	457	223	663.747	519.719	384.839	219.425	178.188	278.545	189.412	151.489	-0.298745	0.489668	0.716193	-0.075922	0.860683	1	0.175264	0.711376	0.957998	-0.0475594	0.902193	0.946837
ENSG00000077782	FGFR1	fibroblast growth factor receptor 1 [Source:HGNC Symbol;Acc:HGNC:3688]	protein_coding	-1.54472	4.56444e-23	3.18401e-21	-1.37636	2.87029e-19	1.2297e-17	-0.701093	4.68157e-06	4.5807e-05	-0.869446	2.72627e-08	4.99652e-07	-0.168353	0.441871	0.991917	-0.168353	0.441838	0.999724	7040	4199	9575	20927	818	1315	6132	2759	5357.81	5728.26	8626.29	9392.12	1854.13	1943.63	3309.43	3634.92	-2.09583	3.27848e-17	5.33507e-16	-1.94741	4.6668e-15	7.09608e-14	0.0782135	0.773557	0.836983	-0.0702075	0.752567	0.855686
ENSG00000078018	MAP2	microtubule associated protein 2 [Source:HGNC Symbol;Acc:HGNC:6839]	protein_coding	1.9821	1.3042e-40	2.79374e-38	1.75257	3.8559e-32	4.09732e-30	0.710099	1.88343e-06	1.94502e-05	0.939623	2.20264e-10	6.30166e-09	0.229524	0.274594	0.81903	0.229524	0.274531	0.999724	5625	4219	3633	7545	11884	17389	22204	11251	5486.41	6208.6	3444.66	3700.95	22994.9	23196.6	11895	12188.6	3.36851	6.04266e-46	4.4395e-44	3.82083	1.17253e-58	1.34142e-56	-0.283322	0.275034	0.586387	-0.735646	0.000499198	0.00640367
ENSG00000078246	TULP3	tubby like protein 3 [Source:HGNC Symbol;Acc:HGNC:12425]	protein_coding	-1.02748	0.000412345	0.00192117	-0.433029	0.129176	0.278812	1.51196	8.60321e-08	9.4439e-07	0.917504	0.00179092	0.00646203	-0.594455	0.14504	1	-0.594455	0.144638	0.999724	590	319	368	853	121	217	426	184	820.995	598.627	199.734	297.724	375.262	324.827	172.893	197.418	-1.05879	0.0112313	0.0302962	-1.02136	0.014599	0.0289785	0.11842	0.795107	1	0.0809855	0.829447	0.698655
ENSG00000078269	SYNJ2	synaptojanin 2 [Source:HGNC Symbol;Acc:HGNC:11504]	protein_coding	-1.7979	2.21035e-08	2.39169e-07	-1.45579	7.8953e-07	1.0051e-05	0.195234	0.501577	0.516478	-0.146872	0.651578	0.835394	-0.342106	0.433847	1	-0.342106	0.432773	0.999724	411	199	597	856	38	75	288	123	456.369	342.897	376.082	324.313	130.213	104.157	112.235	145.239	-3.72758	1.54637e-23	2.01025e-22	-2.85637	5.49492e-15	4.74641e-14	-0.364274	0.35254	0.947833	-1.23548	0.000342578	0.00331417
ENSG00000078295	ADCY2	adenylate cyclase 2 [Source:HGNC Symbol;Acc:HGNC:233]	protein_coding	2.213	6.48765e-08	6.966e-07	2.09213	1.19004e-07	1.22827e-06	-1.22503	0.00275469	0.00952306	-1.10416	0.00522917	0.0157285	0.120878	0.832261	1	0.120878	0.831765	0.999724	55	102	247	547	213	464	1771	784	46.2456	165.566	257.516	225.728	399.166	556.761	1111.04	946.445	3.27436	0.0110957	0.0299635	2.55269	0.0476087	0.0778116	-0.447022	0.751771	1	0.274651	0.81146	0.867107
ENSG00000078674	PCM1	pericentriolar material 1 [Source:HGNC Symbol;Acc:HGNC:8727]	protein_coding	-0.0688954	0.762445	0.89185	-0.533047	0.019014	0.0499589	-0.42477	0.0616128	0.146034	0.0393817	0.862837	1	0.464151	0.149537	0.963718	0.464151	0.149307	0.999724	5346	2559	5763	7452	1719	2896	4743	2695	3712.12	3496.5	5917.61	3764.72	3000.93	3870.25	3105.89	3584.2	-0.0243502	0.91188	1	0.62239	0.00466497	0.0152008	-0.270965	0.260846	0.533816	-0.917705	3.11401e-06	7.87978e-05
ENSG00000078725	BRINP1	BMP/retinoic acid inducible neural specific 1 [Source:HGNC Symbol;Acc:HGNC:2687]	protein_coding	5.56443	2.32706e-21	1.40679e-19	5.55241	3.18609e-43	8.72894e-41	-1.42639	0.0237312	0.0570235	-1.41438	1.72227e-05	0.00011349	0.0120173	0.986475	1	0.0120173	0.986523	0.999724	7	2	11	26	87	218	1101	491	5.85347	2.80623	13.2278	12.0751	170.256	267.074	594.499	578.812	3.79336	3.28344e-11	2.53555e-10	4.48956	1.06102e-14	9.17399e-14	0.700904	0.275189	1	0.00471175	0.992506	0.947178
ENSG00000079215	SLC1A3	solute carrier family 1 member 3 [Source:HGNC Symbol;Acc:HGNC:10941]	protein_coding	1.29741	7.38201e-05	0.00048086	0.862968	0.00835453	0.0263978	0.682138	0.0373597	0.115883	1.11658	0.000635476	0.00375977	0.434446	0.348099	0.957254	0.434446	0.347895	0.999724	1293	1557	772	3103	2091	2471	4205	1693	1104.29	2338.21	737.862	1401.81	4597.19	3854.08	2162.23	1733.77	-6.01127	1.62519e-53	1.52334e-51	-4.59132	2.2485e-33	5.76136e-32	0.270044	0.495664	0.823152	-1.14991	0.00217536	0.0168333
ENSG00000079335	CDC14A	cell division cycle 14A [Source:HGNC Symbol;Acc:HGNC:1718]	protein_coding	-1.13153	0.00323984	0.00934742	-1.09084	0.00212315	0.0140354	-0.655097	0.0631361	0.125364	-0.69579	0.0719309	0.134887	-0.040693	0.937934	1	-0.040693	0.93801	0.999724	199	118	285	449	27	57	204	73	148.949	152.688	280.677	195.839	61.4205	75.0349	127.814	93.522	-3.0546	1.65548e-33	4.81403e-32	-2.1845	1.03528e-19	1.42202e-18	-0.643186	0.0114746	0.448884	-1.51328	2.49213e-10	2.47722e-08
ENSG00000079482	OPHN1	oligophrenin 1 [Source:HGNC Symbol;Acc:HGNC:8148]	protein_coding	1.37242	5.29092e-06	3.79807e-05	1.18827	5.27592e-05	0.000464818	0.26606	0.377047	0.419636	0.450208	0.125888	0.247578	0.184148	0.661676	1	0.184148	0.661819	0.999724	201	120	151	342	134	341	554	305	154.474	181.898	124.823	152.866	341.948	520.45	312.704	322.321	0.685267	0.0251984	0.0544152	0.935324	0.00225198	0.00538785	-0.0688258	0.837913	1	-0.318883	0.241969	0.429287
ENSG00000079691	CARMIL1	capping protein regulator and myosin 1 linker 1 [Source:HGNC Symbol;Acc:HGNC:21581]	protein_coding	0.233329	0.465087	0.601006	0.174522	0.574264	0.732667	-0.645464	0.0400079	0.0875639	-0.586657	0.063238	0.125127	0.0588069	0.895081	1	0.0588069	0.894999	0.999724	249	210	317	688	151	232	750	272	167.898	301.582	368.058	359.438	265.731	280.564	475.428	343.251	-0.151724	0.663142	1	0.66786	0.055239	0.0925501	0.145461	0.703084	1	-0.674123	0.0304853	0.113584
ENSG00000079841	RIMS1	regulating synaptic membrane exocytosis 1 [Source:HGNC Symbol;Acc:HGNC:17282]	protein_coding	2.14766	4.08774e-20	1.63339e-18	1.41132	1.07924e-11	1.85488e-10	-2.34767	1.67036e-24	1.90645e-22	-1.61133	3.04622e-14	1.08571e-12	0.736343	0.0185559	0.508844	0.736343	0.0185427	0.551478	115	85	378	755	195	380	1697	849	83.9671	89.88	450.8	432.76	366.1	400.95	1120.96	1229.36	3.23741	3.07046e-31	1.15878e-29	4.12237	1.438e-49	1.21125e-47	-0.218717	0.475166	0.809416	-1.10368	8.30255e-06	0.000172826
ENSG00000079974	RABL2B	RAB, member of RAS oncogene family like 2B [Source:HGNC Symbol;Acc:HGNC:9800]	protein_coding	-0.856276	0.402439	0.618203	-0.0279679	0.978172	0.956958	-1.19063	0.244156	0.415449	-2.01894	0.04834	0.140487	-0.828307	0.56742	1	-0.828307	0.566747	0.999724	665	4243	7539	16753	1050	1288	11635	7536	608.057	6154.53	7459.66	7974.11	2123.23	1612	6218.51	8919.21	0.962274	0.00115175	0.00342823	0.551525	0.0635801	0.102218	0.293167	0.367769	0.73079	0.703916	0.00783269	0.0383221
ENSG00000080224	EPHA6	EPH receptor A6 [Source:HGNC Symbol;Acc:HGNC:19296]	protein_coding	0.982188	0.0199206	0.0558809	0.114187	0.773308	0.988395	-0.873046	0.0369088	0.097042	-0.00504498	0.989941	0.979347	0.868001	0.133497	1	0.868001	0.133796	0.992793	70	25	76	129	67	87	240	92	56.8494	43.8263	92.236	94.4725	103.132	98.4487	111.84	89.5711	2.37895	0.0892366	0.114577	3.94611	0.00474094	0.010484	0.347627	0.821145	1	-1.21953	0.326919	0.506697
ENSG00000080298	RFX3	regulatory factor X3 [Source:HGNC Symbol;Acc:HGNC:9984]	protein_coding	0.168969	0.393449	0.608998	-0.138254	0.486366	0.622356	0.911902	3.85452e-06	3.78702e-05	1.21913	9.33049e-10	1.92529e-08	0.307223	0.273647	1	0.307223	0.273309	0.999724	1460	919	767	1363	632	1062	1131	559	1153.13	1411.78	717.564	644.815	1402.16	1475.8	573.389	665.976	-2.30706	7.84554e-33	2.72608e-31	-2.07537	4.3789e-27	1.25766e-25	-0.678494	0.00121343	0.0343091	-0.910184	1.85351e-07	6.64629e-06
ENSG00000080823	MOK	MOK protein kinase [Source:HGNC Symbol;Acc:HGNC:9833]	protein_coding	1.26977	2.06026e-05	0.000131945	1.18157	6.57954e-06	7.04009e-05	-1.25114	1.42625e-05	8.34758e-05	-1.16294	2.04781e-05	0.000131973	0.0881987	0.82427	1	0.0881987	0.824211	0.999724	56	75	230	522	94	148	1033	479	81.7079	94.2413	213.844	206.006	224.94	201.507	439.001	514.241	1.13885	6.90791e-05	0.000287773	1.12082	7.92466e-05	0.000266375	-0.464196	0.13871	0.593802	-0.446163	0.0784015	0.203011
ENSG00000080824	HSP90AA1	heat shock protein 90 alpha family class A member 1 [Source:HGNC Symbol;Acc:HGNC:5253]	protein_coding	-0.210905	0.187871	0.350923	-0.629976	9.1042e-05	0.000508056	2.07717	2.14979e-38	1.335e-35	2.49624	2.46744e-54	3.9037e-51	0.419072	0.0651034	0.491157	0.419072	0.0649651	0.855257	32039	17865	6596	11068	11403	16966	6302	3018	26134.6	24088.8	6468.73	5436.98	21798.7	21595.9	3620.67	4074.09	0.46432	0.0887455	0.204834	0.882274	0.00122074	0.0036415	0.201728	0.499676	0.798782	-0.216225	0.375507	0.717106
ENSG00000081189	MEF2C	myocyte enhancer factor 2C [Source:HGNC Symbol;Acc:HGNC:6996]	protein_coding	-0.464971	0.322745	0.467135	-0.655918	0.148497	0.332068	-0.168382	0.711406	0.776089	0.0225655	0.961634	0.95701	0.190947	0.770583	1	0.190947	0.770174	0.999724	139	101	188	368	33	91	165	113	106.576	189.053	175.96	153.205	73.9296	136.064	70.8124	140.559	2.34883	2.31275e-26	5.27297e-25	2.11734	5.35018e-22	7.51782e-21	-0.37842	0.125024	0.409395	-0.146928	0.440341	0.61861
ENSG00000081479	LRP2	LDL receptor related protein 2 [Source:HGNC Symbol;Acc:HGNC:6694]	protein_coding	-0.243579	0.326085	0.531452	0.790946	0.00136877	0.00568152	0.650953	0.00851463	0.0275822	-0.383572	0.121489	0.287612	-1.03452	0.00320855	0.146271	-1.03452	0.00312742	0.251082	2436	1369	1425	3103	1341	1157	4499	1678	2169.02	2220.91	1281.74	1512.69	2392.44	1321.51	2391.33	2445.98	-6.62471	6.24853e-20	1.21817e-18	-4.60779	1.93537e-10	1.90138e-09	0.108875	0.890524	0.95169	-1.90805	0.00336762	0.0210645
ENSG00000082397	EPB41L3	erythrocyte membrane protein band 4.1 like 3 [Source:HGNC Symbol;Acc:HGNC:3380]	protein_coding	1.47293	3.21974e-11	6.22456e-10	1.41224	1.28038e-10	1.89184e-09	0.722796	0.00121673	0.0049417	0.783487	0.000328671	0.00157456	0.0606911	0.845928	1	0.0606911	0.845896	0.999724	527	334	423	814	725	1098	2164	871	631.424	526.755	368.799	334.762	1846.22	1380.7	997.334	871.081	3.76615	NA	NA	4.03181	NA	NA	-0.384129	NA	NA	-0.649796	NA	NA
ENSG00000083290	ULK2	unc-51 like autophagy activating kinase 2 [Source:HGNC Symbol;Acc:HGNC:13480]	protein_coding	0.283957	0.347108	0.555383	0.529711	0.0714682	0.132453	-1.40185	2.41499e-06	2.51946e-05	-1.6476	3.44742e-08	4.99652e-07	-0.245755	0.560171	1	-0.245755	0.559766	0.999724	364	394	1118	2335	227	412	2414	1133	253.977	563.886	1046.93	1096.9	478.2	509.11	1478.96	1617.21	1.0928	2.60653e-06	1.31126e-05	0.837577	0.000319867	0.00131912	-0.315938	0.21557	0.581265	-0.0607126	0.770093	0.843512
ENSG00000083799	CYLD	CYLD lysine 63 deubiquitinase [Source:HGNC Symbol;Acc:HGNC:2584]	protein_coding	0.98263	0.00541445	0.0199195	0.883569	0.0107014	0.0353193	-0.829346	0.0181356	0.0455928	-0.730286	0.0361375	0.0746837	0.0990604	0.841545	1	0.0990604	0.84127	0.999724	237	150	314	521	169	314	764	306	131.187	208.266	313.248	284.704	230.769	433.881	448.948	658.72	1.6115	8.42153e-10	5.87525e-09	1.73192	4.5562e-11	3.75906e-10	-0.0152883	0.957791	0.904546	-0.135711	0.561723	0.733594
ENSG00000083857	FAT1	FAT atypical cadherin 1 [Source:HGNC Symbol;Acc:HGNC:3595]	protein_coding	-0.616545	0.000269494	0.00154574	-0.245208	0.14432	0.263518	-1.21343	5.28718e-13	2.19631e-11	-1.58476	7.08987e-21	9.025e-19	-0.371337	0.11952	0.936194	-0.371337	0.119387	0.972675	9960	5708	12831	26011	2416	2330	19162	7343	5472.85	6588.97	13599.6	14359.7	3714.5	4150.88	12602.9	10982.8	-2.06579	5.84665e-06	3.2379e-05	-1.40277	0.00208738	0.00735516	-0.458035	0.358903	0.721192	-1.12106	0.00597823	0.0321159
ENSG00000084093	REST	RE1 silencing transcription factor [Source:HGNC Symbol;Acc:HGNC:9966]	protein_coding	-1.40354	1.68902e-08	2.11859e-07	-1.07193	1.1614e-05	6.18623e-05	0.261681	0.280151	0.461835	-0.0699324	0.780467	0.938978	-0.331613	0.341717	1	-0.331613	0.341756	0.999724	1599	738	1192	1897	213	335	904	348	1422.2	959.618	1122.05	869.2	421.798	478.483	491.211	453.932	-5.98165	5.41183e-94	1.85939e-91	-5.19886	5.90375e-72	6.49309e-70	-0.151513	0.596107	0.886025	-0.934301	0.0015235	0.0116069
ENSG00000084112	SSH1	slingshot protein phosphatase 1 [Source:HGNC Symbol;Acc:HGNC:30579]	protein_coding	0.221848	0.51744	0.772863	0.406096	0.216743	0.490124	0.0800902	0.811075	0.818394	-0.104158	0.756974	0.808362	-0.184248	0.698292	1	-0.184248	0.698047	0.999724	153	137	293	558	88	199	607	246	256.127	181.453	262.645	153.457	232.594	274.647	269.427	277.962	0.925998	0.0180282	0.0410497	0.692437	0.076794	0.117721	-0.660825	0.123699	1	-0.427265	0.221506	0.403308
ENSG00000084733	RAB10	RAB10, member RAS oncogene family [Source:HGNC Symbol;Acc:HGNC:9759]	protein_coding	-0.0801657	0.665518	0.821818	-0.0239362	0.896654	0.907106	0.525795	0.00435341	0.016357	0.469565	0.0112821	0.0356803	-0.0562295	0.829658	1	-0.0562295	0.829703	0.999724	1898	1009	1273	2591	782	1452	2346	1012	1873.15	1615.8	1208.1	1217.05	1481.97	1817.08	1216.38	1168.19	1.03644	9.05623e-08	6.42188e-07	0.929941	1.69414e-06	1.0765e-05	0.237049	0.265252	0.572087	0.343548	0.0475736	0.14788
ENSG00000084774	CAD	carbamoyl-phosphate synthetase 2, aspartate transcarbamylase, and dihydroorotase [Source:HGNC Symbol;Acc:HGNC:1424]	protein_coding	-0.150097	0.870551	0.995059	-0.114905	0.900691	0.90956	0.139225	0.8798	0.992242	0.104033	0.910085	1	-0.0351918	0.978451	1	-0.0351918	0.978443	0.999724	2062	1605	1640	3502	857	775	2034	920	942.823	2719.29	1753.67	1570.29	2780.99	522.263	1306.32	1763.56	-2.22494	3.25983e-13	2.88702e-12	-1.31482	1.68843e-05	6.90757e-05	0.190183	0.568485	0.753998	-0.719943	0.00878693	0.0354683
ENSG00000085433	WDR47	WD repeat domain 47 [Source:HGNC Symbol;Acc:HGNC:29141]	protein_coding	2.2327	1.11426e-25	8.95951e-24	1.87434	1.72986e-19	7.09259e-18	0.222872	0.298676	0.432405	0.581236	0.0048247	0.0172793	0.358364	0.228481	1	0.358364	0.228387	0.999724	405	232	459	811	667	1065	2762	1284	401.393	383.249	362.781	311.567	1633.46	2054.73	1331.69	1133.77	2.22492	1.41396e-23	3.42226e-22	2.55906	1.43619e-30	3.97872e-29	0.221414	0.365368	0.659925	-0.112722	0.569024	0.738485
ENSG00000085662	AKR1B1	aldo-keto reductase family 1 member B [Source:HGNC Symbol;Acc:HGNC:381]	protein_coding	-0.610935	0.000506214	0.00296632	-0.627116	0.000366714	0.00191704	1.41315	5.06464e-16	3.35685e-14	1.42933	7.90687e-16	5.30351e-14	0.0161813	0.948109	1	0.0161813	0.94812	0.999724	2619	1609	1113	2749	737	1210	1457	655	2761.97	2703.31	926.587	1122.98	1771.83	1806.41	668.634	659.957	-0.499706	0.0932136	0.186714	-0.548339	0.0659284	0.154967	0.44518	0.172209	0.388744	0.493813	0.064188	0.176171
ENSG00000085721	RRN3	RRN3 homolog, RNA polymerase I transcription factor [Source:HGNC Symbol;Acc:HGNC:30346]	protein_coding	0.467381	0.0352904	0.130409	0.360505	0.102142	0.203636	0.723573	0.0010797	0.00433213	0.830449	0.000174257	0.00101511	0.106876	0.732701	1	0.106876	0.732724	0.999724	877	459	602	1011	519	761	1385	492	845.546	744.599	521.848	443.686	1178.38	1025.3	698.331	536.106	0.727979	0.000312269	0.00113728	0.691146	0.000630188	0.0019819	-0.12059	0.586481	0.880143	-0.0837572	0.642282	0.909423
ENSG00000086062	B4GALT1	beta-1,4-galactosyltransferase 1 [Source:HGNC Symbol;Acc:HGNC:924]	protein_coding	-1.88266	0.000223262	0.00111538	-1.7855	0.000447444	0.00273127	1.43176	0.00240065	0.0101232	1.33461	0.0142298	0.0335033	-0.0971518	0.893221	1	-0.0971518	0.892712	0.999724	217	103	72	146	22	21	26	23	192.621	140.538	60.8032	62.8897	52.3914	38.7083	12.2452	25.2518	-3.12147	5.64503e-08	1.87366e-07	-2.3292	3.5516e-05	0.000110873	0.050381	0.932779	1	-0.741892	0.169083	0.509999
ENSG00000086300	SNX10	sorting nexin 10 [Source:HGNC Symbol;Acc:HGNC:14974]	protein_coding	0.0261199	0.93909	0.83989	-0.136204	0.696544	1	1.04958	0.00215456	0.00776139	1.21191	0.000515213	0.00200805	0.162324	0.739976	1	0.162324	0.739767	0.999724	231	146	113	209	98	218	137	75	204.448	217.675	115.822	89.3069	173.021	254.468	86.3889	99.8612	3.86006	1.62852e-16	2.3366e-15	3.58116	3.73533e-14	3.42716e-13	0.376784	0.475322	1	0.655685	0.105746	0.249135
ENSG00000087053	MTMR2	myotubularin related protein 2 [Source:HGNC Symbol;Acc:HGNC:7450]	protein_coding	-0.161355	0.457777	0.599194	-0.404015	0.060676	0.136313	0.45555	0.0328456	0.0664925	0.69821	0.00144462	0.00534519	0.242659	0.427887	1	0.242659	0.427713	0.999724	785	446	578	954	266	431	620	286	648.957	644.369	521.441	423.943	565.255	590.598	350.978	362.341	0.648332	0.000368982	0.00128259	0.365229	0.0451543	0.109225	-0.0228147	0.909051	1	0.260288	0.109807	0.327892
ENSG00000087258	GNAO1	G protein subunit alpha o1 [Source:HGNC Symbol;Acc:HGNC:4389]	protein_coding	2.07979	9.85038e-17	3.47868e-15	1.40581	1.59895e-08	1.93317e-07	0.618978	0.0135294	0.0425903	1.29296	1.96469e-07	2.40985e-06	0.67398	0.0564855	0.4721	0.67398	0.0562016	0.816079	809	776	995	2253	1098	2664	4102	2175	957.617	1194.33	693.613	706.63	3662.99	5420.38	1469.14	2246.13	3.27207	4.23337e-40	2.41241e-38	3.00162	5.73112e-34	2.03995e-32	0.162694	0.548232	0.73059	0.43315	0.0493102	0.170272
ENSG00000087586	AURKA	aurora kinase A [Source:HGNC Symbol;Acc:HGNC:11393]	protein_coding	-2.00676	1.13716e-07	1.09004e-06	-1.13656	0.00229743	0.013237	1.0614	0.00367732	0.0120552	0.1912	0.619923	0.708508	-0.870203	0.102091	0.936194	-0.870203	0.101372	0.945083	739	210	342	513	72	107	213	94	741.273	339.023	302.666	217.841	152.416	118.967	114.063	122.55	-5.36355	6.88665e-06	3.5225e-05	-4.57241	0.00013163	0.000427459	0.021327	0.986904	1	-0.769809	0.475605	0.504012
ENSG00000088325	TPX2	TPX2, microtubule nucleation factor [Source:HGNC Symbol;Acc:HGNC:1249]	protein_coding	-1.71227	1.16427e-12	2.7958e-11	-1.49553	4.77812e-10	6.5443e-09	0.793759	0.000874282	0.00445118	0.57702	0.0173484	0.0614133	-0.216738	0.524069	0.949103	-0.216738	0.524	0.999724	5340	2116	2539	4164	662	790	1570	620	4654.09	3091.23	2501.79	1970.75	1352.4	1016.42	849.741	733.991	-6.70147	2.25185e-151	3.55609e-148	-6.0644	1.23725e-123	1.18545e-120	0.43402	0.100944	0.301079	-0.203048	0.41156	0.733707
ENSG00000088899	LZTS3	leucine zipper tumor suppressor family member 3 [Source:HGNC Symbol;Acc:HGNC:30139]	protein_coding	0.926791	0.00145658	0.00585993	1.55753	3.51497e-09	4.97706e-08	-0.965391	0.000639136	0.00273861	-1.59613	4.8513e-09	8.5078e-08	-0.630741	0.108337	1	-0.630741	0.108369	0.948428	114	69	182	437	82	175	1017	524	101.112	101.15	185.034	208.953	166.392	215.519	548.512	615.09	2.02484	5.22351e-11	4.02653e-10	2.20041	1.22012e-12	8.41287e-12	0.393718	0.247678	0.596084	0.218151	0.426047	0.604883
ENSG00000088986	DYNLL1	dynein light chain LC8-type 1 [Source:HGNC Symbol;Acc:HGNC:15476]	protein_coding	-0.097388	0.67557	0.855272	-0.087578	0.70831	0.830254	2.25804	3.08892e-22	5.08014e-20	2.24823	7.23137e-22	8.02868e-20	-0.00981004	0.976285	1	-0.00981004	0.976289	0.999724	2949	1344	925	1981	1100	1836	1562	645	3969.54	2409.25	671.889	662.619	2978.71	2987.58	684.507	569.766	0.526633	0.0133264	0.0393213	0.382905	0.0725684	0.137525	0.626618	0.00723488	0.0916287	0.770346	5.30214e-05	0.00100476
ENSG00000089159	PXN	paxillin [Source:HGNC Symbol;Acc:HGNC:9718]	protein_coding	-0.981371	3.74329e-06	2.94085e-05	-1.1575	6.92018e-08	6.85293e-07	1.19698	1.00107e-08	2.23522e-07	1.37311	2.91276e-10	6.63585e-09	0.176129	0.559798	1	0.176129	0.559493	0.999724	2307	984	764	1360	318	583	507	251	1631.44	1428.95	717.603	620.006	735.356	813.865	265.513	337.634	-0.865065	0.00438991	0.00816651	-0.731873	0.0164437	0.0372136	0.0656972	0.842324	1	-0.0674943	0.806859	0.848517
ENSG00000089820	ARHGAP4	Rho GTPase activating protein 4 [Source:HGNC Symbol;Acc:HGNC:674]	protein_coding	0.282424	0.656451	0.748333	0.967232	0.0942623	0.240295	-0.569446	0.347217	0.546634	-1.25425	0.039277	0.0740739	-0.684807	0.427679	1	-0.684807	0.425125	0.999724	21	24	51	112	18	25	159	45	18.89	38.7827	43.7314	40.0333	44.4689	26.012	99.8223	62.589	-0.802453	0.136138	0.13722	-0.623091	0.246214	0.252153	-0.399707	0.492233	1	-0.579069	0.237104	0.645141
ENSG00000090013	BLVRB	biliverdin reductase B [Source:HGNC Symbol;Acc:HGNC:1063]	protein_coding	-0.692467	0.0439422	0.0899389	-0.355102	0.287355	0.656473	0.545211	0.099366	0.149767	0.207846	0.548639	0.608539	-0.337365	0.481186	1	-0.337365	0.481332	0.999724	258	125	130	355	67	88	220	92	233.022	183.154	124.168	160.674	140.212	119.096	112.769	110.772	-1.19278	0.00373167	0.00608498	-0.974241	0.0212563	0.0399556	0.85811	0.0572243	0.437041	0.639572	0.0923922	0.370962
ENSG00000090372	STRN4	striatin 4 [Source:HGNC Symbol;Acc:HGNC:15721]	protein_coding	0.24185	0.167289	0.358163	0.112159	0.51149	0.631808	-0.647368	0.000178789	0.00113572	-0.517677	0.00280569	0.0133465	0.129691	0.596099	1	0.129691	0.596045	0.999724	1490	818	2359	5798	735	1290	5335	2401	1489.75	1431.65	2115.1	2459.76	1849.9	1611.77	2440.72	2507.29	0.246432	0.235895	0.459441	0.635918	0.0022556	0.00788986	0.46387	0.0418307	0.2554	0.0743846	0.689333	0.821068
ENSG00000090432	MUL1	mitochondrial E3 ubiquitin protein ligase 1 [Source:HGNC Symbol;Acc:HGNC:25762]	protein_coding	-0.217963	0.429487	0.569201	0.259898	0.332369	0.651743	0.460236	0.0875644	0.162451	-0.017626	0.948826	0.947115	-0.477862	0.214365	1	-0.477862	0.214176	0.999724	309	170	203	364	110	178	418	186	268.675	248.122	203.284	174.019	222.119	222.756	228.172	221.941	0.243058	0.327339	0.479841	0.319531	0.201818	0.302381	0.434718	0.111683	0.633646	0.358245	0.107564	0.252975
ENSG00000090776	EFNB1	ephrin B1 [Source:HGNC Symbol;Acc:HGNC:3226]	protein_coding	-0.935423	4.8274e-05	0.0003263	-0.106316	0.638091	0.660404	0.132573	0.558233	0.967599	-0.696533	0.00243456	0.00986033	-0.829107	0.0102734	0.435172	-0.829107	0.0101681	0.447273	1686	971	1269	3708	416	555	2851	1013	1585.01	1513.99	1172.5	1651.62	887.809	735.824	1480.64	1142.75	-2.72623	1.28208e-16	1.8603e-15	-2.49738	4.42192e-14	3.62047e-13	0.459062	0.200435	1	0.230221	0.441434	0.706772
ENSG00000090889	KIF4A	kinesin family member 4A [Source:HGNC Symbol;Acc:HGNC:13339]	protein_coding	-1.34483	8.62835e-08	8.49527e-07	-1.57037	2.31231e-10	2.61832e-09	0.35038	0.151252	0.251306	0.575918	0.0237459	0.0659694	0.225538	0.522457	1	0.225538	0.522655	0.999724	1589	693	1083	1841	207	297	675	224	1336.81	981.821	976.435	845.763	475.141	439.893	358.578	251.23	-4.99655	1.70125e-59	1.71048e-57	-4.78036	4.4493e-54	3.61901e-52	0.198654	0.543975	0.719822	-0.0175385	0.951308	0.977653
ENSG00000091129	NRCAM	neuronal cell adhesion molecule [Source:HGNC Symbol;Acc:HGNC:7994]	protein_coding	1.78691	3.97848e-22	2.42706e-20	1.63679	3.78671e-19	1.60657e-17	0.287292	0.120916	0.292065	0.437413	0.0165621	0.0593684	0.150121	0.563806	1	0.150121	0.563771	0.999724	1444	674	1033	1840	1471	1940	5074	2624	1049.8	1031.74	873.248	833.353	3127.87	4056.17	2544.48	2762.26	2.33184	1.87356e-32	7.47569e-31	2.54197	3.11783e-38	1.37388e-36	-0.156858	0.466749	0.780001	-0.366986	0.0366814	0.13865
ENSG00000091536	MYO15A	myosin XVA [Source:HGNC Symbol;Acc:HGNC:7594]	protein_coding	-0.540581	0.179225	0.307379	0.0566065	0.876716	1	-0.677657	0.076104	0.136234	-1.27484	0.000964163	0.00390945	-0.597187	0.27326	1	-0.597187	0.271651	0.999724	59	63	188	430	51	54	392	188	101.007	116.146	172.924	174.2	98.4517	54.2051	159.192	203.133	0.550253	0.256698	0.252983	0.238716	0.61289	0.670774	-0.961539	0.0662385	0.767683	-0.650002	0.129615	0.441628
ENSG00000091622	PITPNM3	PITPNM family member 3 [Source:HGNC Symbol;Acc:HGNC:21043]	protein_coding	1.31582	0.00506029	0.0173412	1.04804	0.0146546	0.053959	-0.783248	0.0886796	0.196529	-0.515467	0.240702	0.300706	0.267781	0.673177	1	0.267781	0.673807	0.999724	45	20	75	140	32	87	247	109	42.9779	30.073	67.8526	59.6618	69.9277	111.958	130.874	132.124	3.83192	7.04965e-48	4.37795e-46	3.46782	6.64032e-41	2.61969e-39	-0.323542	0.273536	0.538203	0.0405533	0.854955	0.890826
ENSG00000091664	SLC17A6	solute carrier family 17 member 6 [Source:HGNC Symbol;Acc:HGNC:16703]	protein_coding	3.30343	2.17632e-23	1.27256e-21	3.03145	4.777e-22	2.71748e-20	-0.527652	0.122271	0.222787	-0.255664	0.399118	0.490504	0.271988	0.551331	1	0.271988	0.551429	0.999724	87	31	103	121	295	480	1117	607	71.1246	43.1567	107.907	62.8425	557.554	592.532	630.14	744.732	4.37597	3.51011e-85	8.85701e-83	4.16195	2.00544e-76	3.24604e-74	-0.0937907	0.710624	0.821339	0.120236	0.530579	0.843059
ENSG00000091844	RGS17	regulator of G protein signaling 17 [Source:HGNC Symbol;Acc:HGNC:14088]	protein_coding	1.29565	0.0147765	0.0444522	1.19416	0.0225363	0.0781151	0.389978	0.469266	0.680778	0.491472	0.340721	0.398294	0.101494	0.892148	1	0.101494	0.891779	0.999724	39	33	42	42	48	82	122	59	32.9906	47.9967	42.2028	20.3401	93.6736	102.922	67.7747	72.4193	2.67181	7.38054e-13	4.62677e-12	2.39961	7.41078e-11	5.13692e-10	-0.476828	0.250313	1	-0.204626	0.522752	0.693439
ENSG00000091972	CD200	CD200 molecule [Source:HGNC Symbol;Acc:HGNC:7203]	protein_coding	0.841204	0.000193456	0.000970038	1.20999	7.04655e-08	7.03814e-07	0.813349	0.00033362	0.00139906	0.444561	0.0466467	0.0967292	-0.368789	0.246587	1	-0.368789	0.24664	0.999724	602	263	287	521	381	527	985	454	489.321	371.22	252.671	239.377	761.257	786.058	568.171	569.077	2.76488	1.20364e-53	1.00046e-51	2.53688	4.55951e-45	2.70988e-43	0.0822102	0.680269	0.716649	0.310204	0.0487903	0.137773
ENSG00000092036	HAUS4	HAUS augmin like complex subunit 4 [Source:HGNC Symbol;Acc:HGNC:20163]	protein_coding	-1.54912	5.79432e-09	7.43431e-08	-1.74034	2.18013e-12	4.40877e-11	-0.572136	0.0190188	0.0497821	-0.38092	0.15768	0.241745	0.191216	0.598937	1	0.191216	0.598956	0.999724	570	319	615	1666	81	88	334	175	454.281	437.013	574.703	748.687	159.822	145.276	207.285	188.802	-5.60831	2.64849e-89	8.87227e-87	-5.14476	7.54389e-78	1.075e-75	0.0923313	0.730218	1	-0.371217	0.196291	0.373781
ENSG00000092051	JPH4	junctophilin 4 [Source:HGNC Symbol;Acc:HGNC:20156]	protein_coding	0.927295	3.69596e-05	0.00034754	1.06769	6.61876e-07	4.4846e-06	-0.669212	0.00252134	0.0121088	-0.809605	0.000204935	0.00116494	-0.140393	0.651359	1	-0.140393	0.651524	0.999724	344	223	462	1225	256	530	1912	922	321.292	315.217	447.052	562.834	553.792	653.795	1020.2	1103.2	2.64449	6.05296e-23	1.3717e-21	2.97073	2.3416e-27	4.57211e-26	0.765384	0.0116061	0.163383	0.439139	0.0613808	0.178553
ENSG00000092964	DPYSL2	dihydropyrimidinase like 2 [Source:HGNC Symbol;Acc:HGNC:3014]	protein_coding	0.626353	0.000116316	0.000762117	0.466571	0.00408938	0.0146805	0.633182	9.80576e-05	0.000645053	0.792964	1.05934e-06	1.37097e-05	0.159782	0.486938	1	0.159782	0.486923	0.999724	13992	8348	7378	17461	8380	16132	18832	9333	12031.8	12180.2	7286.39	8321.47	17011.8	20357.2	10385	11187.8	0.431188	0.0379266	0.0997039	0.992516	1.77564e-06	1.17337e-05	0.165571	0.466931	0.780111	-0.395756	0.0331551	0.128657
ENSG00000092969	TGFB2	transforming growth factor beta 2 [Source:HGNC Symbol;Acc:HGNC:11768]	protein_coding	-0.250141	0.505635	0.646779	-0.0848144	0.818249	1	0.196019	0.596125	0.664763	0.0306928	0.934771	1	-0.165326	0.753685	1	-0.165326	0.753614	0.999724	330	194	232	645	99	214	289	285	302.281	285.275	217.724	294.292	212.415	280.16	151.021	336.64	-2.17421	6.32524e-09	5.04821e-08	-1.91465	3.16199e-07	1.75119e-06	0.09358	0.819308	0.857585	-0.165979	0.620731	0.900522
ENSG00000094631	HDAC6	histone deacetylase 6 [Source:HGNC Symbol;Acc:HGNC:14064]	protein_coding	0.317238	0.0473232	0.126126	0.31902	0.0442161	0.104662	-0.0315272	0.842949	1	-0.0333095	0.834449	1	-0.00178233	0.993686	1	-0.00178233	0.993686	0.999724	3600	2227	3910	9191	1906	3032	8855	3998	3754.94	3243.5	3474.78	3679.64	4550.88	4175.37	4418.6	4508.39	-0.106763	0.702501	0.977606	0.245441	0.380122	0.527801	0.135051	0.659128	0.922931	-0.217153	0.38546	0.544102
ENSG00000095906	NUBP2	nucleotide binding protein 2 [Source:HGNC Symbol;Acc:HGNC:8042]	protein_coding	0.551186	0.0232778	0.0690572	0.489353	0.0365087	0.0741249	0.815939	0.000594618	0.00258178	0.877773	0.000246125	0.0013519	0.0618335	0.85452	1	0.0618335	0.854551	0.999724	519	341	816	2391	224	491	2101	930	818.552	792.399	358.436	555.2	1175.75	1185.01	619.716	665.809	0.139954	0.60511	0.863282	-0.370845	0.172951	0.277949	0.435681	0.141831	0.464023	0.94648	0.000102325	0.00131251
ENSG00000096872	IFT74	intraflagellar transport 74 [Source:HGNC Symbol;Acc:HGNC:21424]	protein_coding	-0.858557	0.00167881	0.00711412	-0.426305	0.114172	0.235644	0.36819	0.165575	0.269437	-0.0640624	0.817404	0.778551	-0.432252	0.260897	1	-0.432252	0.26038	0.999724	683	379	405	611	120	233	333	183	425.518	486.703	409.937	298.241	236.014	265.093	237.367	290.246	-1.38131	8.80175e-11	7.54692e-10	-0.828148	9.32888e-05	0.000288361	-0.216537	0.347002	0.761779	-0.769699	6.66935e-05	0.000964944
ENSG00000099250	NRP1	neuropilin 1 [Source:HGNC Symbol;Acc:HGNC:8004]	protein_coding	-1.62869	2.46211e-09	3.50042e-08	-0.488079	0.0664898	0.145351	0.365114	0.166921	0.252969	-0.775498	0.00477749	0.0173012	-1.14061	0.00286336	0.272437	-1.14061	0.00277037	0.235035	1591	590	841	1451	151	232	799	383	1161.45	741.3	816.001	665.548	354.092	266.773	493.762	563.059	1.38221	0.00132942	0.00431382	1.91637	8.73259e-06	3.96602e-05	0.172359	0.715378	0.822409	-0.361798	0.346654	0.514092
ENSG00000099260	PALMD	palmdelphin [Source:HGNC Symbol;Acc:HGNC:15846]	protein_coding	0.802223	0.0432135	0.102068	0.613784	0.10624	0.259506	0.0020175	0.995874	0.975473	0.190456	0.622451	0.710128	0.188439	0.731963	1	0.188439	0.731608	0.999724	110	69	164	295	110	88	388	173	124.585	111.667	127.847	108.893	283.949	133.786	193.361	167.709	-2.61504	1.05008e-08	4.2709e-08	-2.66842	5.53828e-09	2.80352e-08	0.139433	0.777405	1	0.192812	0.644915	0.74992
ENSG00000099365	STX1B	syntaxin 1B [Source:HGNC Symbol;Acc:HGNC:18539]	protein_coding	2.32098	1.40223e-14	3.79428e-13	1.69753	8.82755e-08	9.77728e-07	1.61304	5.52715e-07	4.68619e-06	2.2365	4.52445e-14	1.57053e-12	0.623453	0.154857	0.992146	0.623453	0.154409	0.999724	162	96	46	106	317	619	236	168	145.679	146.576	44.7095	50.2765	658.217	800.031	122.811	190.056	3.99493	1.36921e-60	1.4551e-58	3.76005	2.70978e-54	2.10609e-52	-0.217117	0.428916	0.706239	0.0177718	0.931371	0.826265
ENSG00000099864	PALM	paralemmin [Source:HGNC Symbol;Acc:HGNC:8594]	protein_coding	0.475067	0.00839938	0.0334469	0.776059	1.21276e-05	7.53218e-05	0.300136	0.0939089	0.194281	-0.00085597	0.996173	1	-0.300992	0.234037	1	-0.300992	0.233959	0.999724	1531	990	2093	5167	1065	2138	6872	3695	2104.57	2113.42	1567.76	1855.74	2875.37	2985.84	2648.11	3221.3	-0.0431775	0.850069	1	0.0899181	0.69402	0.879121	0.369585	0.13975	0.431802	0.236489	0.247268	0.563138
ENSG00000099901	RANBP1	RAN binding protein 1 [Source:HGNC Symbol;Acc:HGNC:9847]	protein_coding	-0.938326	2.02848e-07	2.42572e-06	-0.310842	0.0827647	0.17355	0.392231	0.0285235	0.0750715	-0.235253	0.19279	0.406243	-0.627484	0.0137229	0.458008	-0.627484	0.0136332	0.492898	4740	3032	3459	8037	1270	1640	5796	2243	4433.58	4676.57	3286.5	3652.48	2630.86	2127.77	3026.27	2565.8	-1.31757	1.69319e-05	8.71318e-05	-1.44954	2.28346e-06	1.07012e-05	0.578275	0.0846725	0.341396	0.710249	0.00967906	0.052748
ENSG00000099942	CRKL	CRK like proto-oncogene, adaptor protein [Source:HGNC Symbol;Acc:HGNC:2363]	protein_coding	-0.271058	0.167059	0.422262	0.248896	0.200016	0.338282	0.682099	0.000444149	0.00201766	0.162145	0.408552	0.550693	-0.519953	0.0596623	0.799015	-0.519953	0.0596306	0.833455	1287	688	614	1496	414	742	1420	666	1121.83	1005.01	609.102	715.315	833.586	928.267	777.042	799.98	-0.463836	0.0140312	0.0332984	-0.19544	0.300541	0.455164	-0.0810658	0.694641	0.912231	-0.349462	0.0389564	0.155432
ENSG00000099954	CECR2	CECR2, histone acetyl-lysine reader [Source:HGNC Symbol;Acc:HGNC:1840]	protein_coding	0.203568	0.367398	0.719724	0.27636	0.208993	0.286569	-0.729356	0.00103651	0.00418445	-0.802148	0.000332307	0.00193752	-0.0727919	0.817511	1	-0.0727919	0.817401	0.999724	661	412	742	1525	349	466	1677	660	412.7	591.975	810.249	844.965	576.44	573.617	1035.18	968.885	-4.6535	1.42922e-63	1.42642e-61	-4.46512	3.59547e-58	2.59578e-56	0.11188	0.701171	0.969708	-0.0764999	0.770151	0.754308
ENSG00000099992	TBC1D10A	TBC1 domain family member 10A [Source:HGNC Symbol;Acc:HGNC:23609]	protein_coding	0.48074	0.135002	0.264002	0.440388	0.156971	0.392926	0.894107	0.00462008	0.0139932	0.93446	0.00321999	0.0123991	0.0403527	0.928291	1	0.0403527	0.928151	0.999724	223	124	169	360	98	174	398	234	226.02	243.532	136.35	116.715	360.756	297.244	136.67	208.116	0.396532	0.151982	0.282987	0.372692	0.181667	0.273737	0.482125	0.113481	0.637324	0.505964	0.041638	0.129953
ENSG00000100030	MAPK1	mitogen-activated protein kinase 1 [Source:HGNC Symbol;Acc:HGNC:6871]	protein_coding	-0.0127337	0.940557	1	0.0415563	0.806818	0.850881	0.322665	0.0573724	0.177787	0.268375	0.116377	0.253159	-0.05429	0.821695	1	-0.05429	0.821708	0.999724	1928	1162	1110	2487	818	1383	2048	996	1504.58	1601.99	1186.62	1294.55	1466.95	1608.91	1261.28	1294.82	0.166909	0.423541	0.642098	0.245195	0.24004	0.45039	0.0213257	0.925656	1	-0.05696	0.760175	0.800563
ENSG00000100078	PLA2G3	phospholipase A2 group III [Source:HGNC Symbol;Acc:HGNC:17934]	protein_coding	-4.97415	2.01058e-13	4.32546e-12	-4.23014	1.27766e-17	5.66815e-16	-0.09844	0.809762	0.97889	-0.842457	0.249875	0.315374	-0.744018	0.37	1	-0.744018	0.374968	0.999724	201	122	154	449	4	3	20	7	172.429	175.336	156.105	215.083	8.188	3.73841	10.9419	8.37859	-1.39691	0.000578452	0.00127985	-1.49552	0.000241209	0.000694309	0.0154062	0.9722	1	0.11401	0.756548	0.82036
ENSG00000100092	SH3BP1	SH3 domain binding protein 1 [Source:HGNC Symbol;Acc:HGNC:10824]	protein_coding	-2.77258	1.42997e-10	2.11396e-09	-3.10171	1.91836e-14	5.97901e-13	0.119436	0.752343	0.689426	0.44857	0.325111	0.411738	0.329134	0.579749	1	0.329134	0.57856	0.999724	426	146	284	453	21	24	57	32	350.715	208.62	304.315	214.142	50.8106	33.3305	29.1225	31.2806	-3.69297	3.80315e-20	6.69463e-19	-3.75539	1.25326e-20	1.6451e-19	-0.01706	0.968252	1	0.045358	0.903606	0.977975
ENSG00000100095	SEZ6L	seizure related 6 homolog like [Source:HGNC Symbol;Acc:HGNC:10763]	protein_coding	1.28889	1.30229e-11	2.65977e-10	1.64245	1.68263e-17	4.69175e-16	1.40829	4.12e-13	2.36924e-11	1.05473	2.44317e-08	3.30594e-07	-0.353558	0.192087	1	-0.353558	0.192131	0.999724	1038	617	311	753	1168	1622	1878	931	904.875	896.352	303.393	372.651	2358.9	2045.75	1036.68	1082.91	2.83762	0.000277477	0.00065411	2.77955	0.000392628	0.0012628	-0.536653	0.536774	1	-0.478581	0.484761	0.65434
ENSG00000100106	TRIOBP	TRIO and F-actin binding protein [Source:HGNC Symbol;Acc:HGNC:17009]	protein_coding	-0.887794	3.75228e-06	3.20297e-05	-0.974744	2.55081e-07	1.94195e-06	0.45712	0.0153767	0.0411738	0.54407	0.00469947	0.0168873	0.0869497	0.747067	1	0.0869497	0.746958	0.999724	2080	1270	1779	3788	477	915	1950	907	2449.91	2045.84	1631.41	1645.01	1359.56	1081.8	841.406	825.529	-1.70354	2.27848e-10	1.82235e-09	-1.42155	1.25996e-07	7.53397e-07	0.242003	0.409997	0.644825	-0.0399828	0.868427	0.899003
ENSG00000100139	MICALL1	MICAL like 1 [Source:HGNC Symbol;Acc:HGNC:29804]	protein_coding	0.0476047	0.806863	0.922228	0.43017	0.0212311	0.0504914	-0.533655	0.00490705	0.0239812	-0.91622	1.78249e-06	1.78137e-05	-0.382565	0.156111	1	-0.382565	0.15617	0.999724	753	459	888	2159	283	547	2420	1082	661.009	639.374	868.242	1012.56	648.38	694.26	1312.93	1223.13	0.598761	9.11484e-05	0.000362049	0.690538	6.73442e-06	3.57978e-05	0.143269	0.394113	0.750212	0.0514914	0.706348	0.986211
ENSG00000100167	SEPT3	septin 3 [Source:HGNC Symbol;Acc:HGNC:10750]	protein_coding	2.57741	1.00941e-35	1.63007e-33	2.56741	8.3164e-36	1.19152e-33	0.971863	3.2714e-06	3.28317e-05	0.981864	1.35461e-06	1.71124e-05	0.0100006	0.972617	1	0.0100006	0.972624	0.999724	747	545	486	1330	1876	3766	5805	2535	789.563	960.433	378.913	508.869	4717.49	5703.43	2736.29	2541.5	2.66856	2.45359e-44	1.6476e-42	2.53843	3.1557e-40	1.43875e-38	0.111688	0.594517	0.885241	0.241819	0.155824	0.369726
ENSG00000100266	PACSIN2	protein kinase C and casein kinase substrate in neurons 2 [Source:HGNC Symbol;Acc:HGNC:8571]	protein_coding	-1.45495	7.2467e-13	1.444e-11	-1.13767	8.47984e-09	7.93024e-08	0.109777	0.5731	0.768842	-0.207502	0.312443	0.495705	-0.317279	0.262272	1	-0.317279	0.262423	0.999724	1593	831	977	2335	197	377	793	379	1264.94	1062.61	1026.78	1130.86	406.033	442.049	493.515	487.594	-0.70257	0.00854211	0.0199951	-0.327113	0.22139	0.348736	0.120643	0.679865	0.807146	-0.254813	0.287738	0.417038
ENSG00000100271	TTLL1	tubulin tyrosine ligase like 1 [Source:HGNC Symbol;Acc:HGNC:1312]	protein_coding	0.439526	0.0958616	0.204786	0.180009	0.482957	0.657694	-0.143339	0.581496	0.704821	0.116178	0.655645	0.735281	0.259517	0.480733	1	0.259517	0.480803	0.999724	305	192	266	695	173	305	594	309	271.324	274.847	265.009	336.185	337.536	401.386	313.394	371.678	1.18815	0.000362458	0.00120873	1.23207	0.000224373	0.000631162	0.382812	0.295648	0.648968	0.338893	0.254685	0.442225
ENSG00000100320	RBFOX2	RNA binding fox-1 homolog 2 [Source:HGNC Symbol;Acc:HGNC:9906]	protein_coding	0.819424	2.57361e-06	2.40049e-05	0.962875	2.98152e-08	3.10669e-07	0.672675	0.000115328	0.000910008	0.529224	0.00229059	0.0112484	-0.14345	0.559963	0.961464	-0.14345	0.559909	0.999724	2332	1242	1312	2499	1455	2587	4408	2035	2020.82	1796.66	1311.68	1088.25	3264.25	3474.63	2305.11	2366.37	1.67981	8.36706e-25	2.18975e-23	1.86705	3.16786e-30	9.10475e-29	0.0653558	0.715841	0.961524	-0.121883	0.402082	0.664055
ENSG00000100345	MYH9	myosin heavy chain 9 [Source:HGNC Symbol;Acc:HGNC:7579]	protein_coding	-1.34217	6.51039e-10	1.00798e-08	-0.827521	0.000127266	0.000683865	0.828037	0.000110971	0.000880765	0.313384	0.152408	0.339635	-0.514654	0.0933336	0.872686	-0.514654	0.0929602	0.935551	5983	2642	2927	4920	582	762	1837	724	3898.34	3298.24	2293.07	1764.51	1637.01	1210.28	1062.46	1226.06	-3.08037	1.74488e-29	6.13639e-28	-2.46605	1.75353e-19	2.60599e-18	0.0704907	0.81331	0.854926	-0.54383	0.0266126	0.120951
ENSG00000100348	TXN2	thioredoxin 2 [Source:HGNC Symbol;Acc:HGNC:17772]	protein_coding	0.0388017	0.870821	0.896119	0.183713	0.444298	0.621012	1.36749	9.49963e-09	1.31303e-07	1.22258	3.7081e-07	3.25713e-06	-0.144911	0.668749	1	-0.144911	0.668621	0.999724	723	375	263	634	324	430	548	265	690.288	600.861	233.981	265.979	742.349	589.518	260.75	310.523	0.0556537	0.808138	1	-0.169531	0.463763	0.529469	0.509544	0.0431267	1	0.734729	0.000370878	0.00363095
ENSG00000100427	MLC1	megalencephalic leukoencephalopathy with subcortical cysts 1 [Source:HGNC Symbol;Acc:HGNC:17082]	protein_coding	-1.11822	1.138e-05	8.10662e-05	-0.886414	0.000390242	0.00202668	0.153983	0.533965	0.526726	-0.0778243	0.762085	0.822362	-0.231807	0.515825	1	-0.231807	0.516009	0.999724	996	505	600	1378	139	326	550	308	786.636	679.881	642.684	676.099	267.657	404.319	323.895	391.9	-5.9597	2.58633e-11	1.20249e-10	-4.5562	4.89297e-08	1.80647e-07	0.535951	0.489138	0.822482	-0.867547	0.359376	0.833295
ENSG00000100505	TRIM9	tripartite motif containing 9 [Source:HGNC Symbol;Acc:HGNC:16288]	protein_coding	-0.309774	0.262426	0.407264	-0.214867	0.431494	0.486357	0.244336	0.371254	0.490835	0.149429	0.588628	0.829215	-0.0949067	0.807	1	-0.0949067	0.807058	0.999724	943	368	703	1095	231	538	871	476	843.557	565.538	681.218	513.276	473.021	662.969	476.052	552.721	1.52249	2.57273e-07	1.47765e-06	1.69325	1.0452e-08	5.42264e-08	-0.168873	0.604127	0.892519	-0.33963	0.19525	0.425047
ENSG00000100554	ATP6V1D	ATPase H+ transporting V1 subunit D [Source:HGNC Symbol;Acc:HGNC:13527]	protein_coding	0.465021	0.046533	0.115402	0.00792648	0.97296	0.969508	0.360806	0.122674	0.190979	0.8179	0.000466304	0.00202031	0.457095	0.16696	1	0.457095	0.166711	0.999724	749	391	399	784	413	695	833	360	626.883	515.73	512.683	382.901	763.99	814.835	471.777	423.05	1.05149	1.09995e-07	6.61916e-07	0.991292	6.30165e-07	3.97225e-06	0.487549	0.0252794	0.204938	0.547745	0.00196766	0.0177135
ENSG00000100568	VTI1B	vesicle transport through interaction with t-SNAREs 1B [Source:HGNC Symbol;Acc:HGNC:17793]	protein_coding	-0.0256126	0.916829	0.965392	-0.201073	0.393811	0.54565	-0.796488	0.000823307	0.00341983	-0.621028	0.0106007	0.0294477	0.17546	0.605913	1	0.17546	0.606056	0.999724	398	267	514	1056	151	290	726	345	303.215	328.788	553.602	543.133	263.239	354.402	502.09	450.56	0.583086	0.00398191	0.011616	0.147695	0.467083	0.730385	0.12553	0.572502	0.869286	0.560921	0.00194616	0.012507
ENSG00000100600	LGMN	legumain [Source:HGNC Symbol;Acc:HGNC:9472]	protein_coding	-1.18	1.81084e-08	2.15437e-07	-0.425555	0.0338634	0.0700276	0.0553663	0.78169	0.827692	-0.699074	0.000890071	0.00416062	-0.75444	0.00935011	0.396101	-0.75444	0.00931091	0.438448	1210	530	693	1636	191	222	944	442	781.518	783.24	693.661	810.081	333.031	357.352	560.528	560.622	-0.540779	0.0455478	0.103793	-0.148544	0.58386	0.637779	0.289772	0.32785	0.736195	-0.102462	0.673094	0.783817
ENSG00000100629	CEP128	centrosomal protein 128 [Source:HGNC Symbol;Acc:HGNC:20359]	protein_coding	-0.153473	0.783541	0.751589	-0.876309	0.105435	0.317383	-0.202944	0.706242	0.659949	0.519891	0.354395	0.474358	0.722835	0.356922	1	0.722835	0.352755	0.999724	148	99	204	314	39	39	148	75	143.76	105.031	190.81	97.1627	174.495	58.8654	51.2471	107.533	-1.94797	2.2608e-06	9.30743e-06	-1.18154	0.00391579	0.00882315	-0.733999	0.0986732	0.802494	-1.50043	6.02468e-05	0.000809938
ENSG00000100678	SLC8A3	solute carrier family 8 member A3 [Source:HGNC Symbol;Acc:HGNC:11070]	protein_coding	-1.1118	0.000650062	0.00310585	-1.11179	0.000229853	0.00177049	-0.480269	0.109989	0.188146	-0.480279	0.142233	0.275945	-9.52822e-06	0.999982	1	-9.52822e-06	0.999983	0.999983	356	192	419	761	40	93	302	180	303.625	230.187	396.943	349.944	131.231	118.081	142.894	205.02	5.69984	9.59782e-40	2.77743e-38	6.37537	4.73931e-47	2.42558e-45	0.31519	0.576129	1	-0.36034	0.156359	0.317381
ENSG00000100697	DICER1	dicer 1, ribonuclease III [Source:HGNC Symbol;Acc:HGNC:17098]	protein_coding	0.792331	0.000230264	0.00145553	0.0839977	0.692121	0.820545	-1.14324	8.40093e-08	1.25328e-06	-0.434902	0.0420274	0.124788	0.708334	0.0192317	0.516275	0.708334	0.019048	0.559321	1154	923	2069	3052	713	1153	3521	1522	795.085	980.863	2277.8	1645.14	1596.58	1477.74	1930.28	2226.41	-0.0893813	0.667482	1	0.0291259	0.888662	1	-0.184712	0.417627	0.692101	-0.303219	0.103262	0.255384
ENSG00000100815	TRIP11	thyroid hormone receptor interactor 11 [Source:HGNC Symbol;Acc:HGNC:12305]	protein_coding	0.0975763	0.723394	0.807214	-0.364552	0.16963	0.299917	-0.209918	0.4354	0.496733	0.25221	0.353965	0.44797	0.462128	0.22804	1	0.462128	0.227233	0.999724	373	204	801	1096	170	349	832	415	455.625	401.942	585.213	410.042	545.534	383.463	383.418	388.237	0.71158	0.00930666	0.0240691	0.0794822	0.771075	1	-0.948825	0.00153792	0.025537	-0.316727	0.195083	0.471229
ENSG00000100997	ABHD12	abhydrolase domain containing 12 [Source:HGNC Symbol;Acc:HGNC:15868]	protein_coding	0.0693643	0.817073	0.914668	0.218934	0.457153	0.633254	0.185837	0.528677	0.643986	0.0362681	0.903571	0.831348	-0.149569	0.722027	1	-0.149569	0.721921	0.999724	495	255	290	804	170	235	602	310	379.969	334.448	269.983	357.182	334.821	415.155	284.51	452.744	0.915865	0.00709888	0.019489	1.11299	0.00109903	0.0035931	0.866638	0.020339	0.144856	0.669515	0.0276947	0.102286
ENSG00000101204	CHRNA4	cholinergic receptor nicotinic alpha 4 subunit [Source:HGNC Symbol;Acc:HGNC:1958]	protein_coding	1.52971	5.21186e-08	5.27475e-07	2.17107	5.97655e-17	1.97158e-15	0.0100845	0.971173	0.998312	-0.631269	0.0158161	0.0381236	-0.641354	0.0939173	1	-0.641354	0.0935959	0.935551	104	72	164	383	136	303	1165	592	149.46	111.088	124.75	133.93	386.495	368.017	532.55	636.142	3.74441	1.08898e-18	1.7e-17	4.49028	5.85535e-26	1.62419e-24	0.918066	0.0500064	0.290962	0.172201	0.647913	0.733801
ENSG00000101210	EEF1A2	eukaryotic translation elongation factor 1 alpha 2 [Source:HGNC Symbol;Acc:HGNC:3192]	protein_coding	1.37562	2.29918e-12	5.60447e-11	1.16514	2.86398e-09	3.88829e-08	1.28579	6.2467e-11	1.89218e-09	1.49628	2.01432e-14	1.0784e-12	0.210485	0.44796	0.931015	0.210485	0.447952	0.999724	2869	1706	1214	3345	2611	4545	5112	2964	2940.51	2675.34	994.642	1306.12	7702.82	6877.22	2301.67	2867.97	2.57442	1.84867e-12	2.11296e-11	2.98927	2.90419e-16	3.65281e-15	0.475929	0.234805	0.605597	0.0610814	0.851652	1
ENSG00000101298	SNPH	syntaphilin [Source:HGNC Symbol;Acc:HGNC:15931]	protein_coding	2.03861	3.48057e-08	3.56846e-07	2.14133	1.13832e-10	2.20727e-09	-0.81502	0.0280776	0.0542277	-0.917735	0.00548538	0.0166465	-0.102716	0.83595	1	-0.102716	0.83624	0.999724	49	24	59	170	80	150	558	296	44.6527	36.5912	62.3036	80.7237	156.724	179.397	298.251	339.268	4.07294	9.24007e-62	9.21153e-60	4.2402	1.19685e-62	9.94899e-61	0.300838	0.305476	0.719236	0.133581	0.496374	0.753102
ENSG00000101333	PLCB4	phospholipase C beta 4 [Source:HGNC Symbol;Acc:HGNC:9059]	protein_coding	2.31679	7.75956e-12	1.49218e-10	1.39132	2.34469e-05	0.000163371	-0.0361983	0.915386	0.916738	0.889271	0.00650037	0.017106	0.925469	0.0507907	0.942684	0.925469	0.0499451	0.79631	93	106	158	284	230	449	628	332	87.3305	164.002	121.882	132.302	733.188	510.116	294.327	374.627	4.81275	5.95588e-112	4.20854e-109	3.80965	2.34254e-71	4.42886e-69	-0.714399	0.00260306	0.0487505	0.288693	0.122901	0.363653
ENSG00000101350	KIF3B	kinesin family member 3B [Source:HGNC Symbol;Acc:HGNC:6320]	protein_coding	0.805323	3.84747e-05	0.000244689	0.997705	1.26859e-07	1.20359e-06	-0.250823	0.195265	0.353861	-0.443206	0.0202269	0.0631233	-0.192382	0.479223	1	-0.192382	0.479238	0.999724	517	305	556	1096	365	647	1973	893	451.127	446.418	549.101	519.879	739.054	827.415	1069.32	1063.53	1.69013	1.44928e-18	2.21931e-17	1.57572	2.92674e-16	4.23535e-15	0.21662	0.305972	0.676399	0.331039	0.0531429	0.200498
ENSG00000101367	MAPRE1	microtubule associated protein RP/EB family member 1 [Source:HGNC Symbol;Acc:HGNC:6890]	protein_coding	-0.276049	0.151681	0.299921	-0.19911	0.304801	0.42713	1.46314	2.91303e-14	1.51167e-12	1.3862	9.25985e-13	3.83499e-11	-0.0769394	0.778336	1	-0.0769394	0.778356	0.999724	3091	1408	982	1839	1000	1540	1554	641	2790.72	2142.37	949.592	843.007	2058.22	2019.96	814.939	743.508	0.235826	0.285694	0.471755	0.328002	0.137892	0.28805	0.143309	0.553922	0.832236	0.0511324	0.79581	1
ENSG00000101439	CST3	cystatin C [Source:HGNC Symbol;Acc:HGNC:2475]	protein_coding	-0.929541	2.27008e-05	0.000159837	-0.628372	0.00414414	0.0150454	0.912912	2.52168e-05	0.000166719	0.611743	0.00582742	0.0202391	-0.301169	0.331406	1	-0.301169	0.331492	0.999724	1665	857	576	1651	375	571	835	377	1441.18	1235.34	597.859	820.978	720.631	686.379	463.522	456.54	-1.29307	3.43734e-05	0.000146815	-1.63646	1.91737e-07	8.39823e-07	0.563301	0.0990282	0.439409	0.906685	0.00131049	0.011506
ENSG00000101444	AHCY	adenosylhomocysteinase [Source:HGNC Symbol;Acc:HGNC:343]	protein_coding	-0.672865	0.000534118	0.00274489	-0.757119	8.26326e-05	0.00043452	0.299958	0.118353	0.287332	0.384212	0.0482873	0.11505	0.0842538	0.757922	1	0.0842538	0.757943	0.999724	2672	1568	2279	5961	774	1090	2943	1096	2771.09	2587.13	1942.77	2407.83	1810.95	1554.57	1405.57	1167.16	-2.55581	6.093e-57	6.53575e-55	-2.40389	2.3947e-50	1.75337e-48	0.363993	0.0378684	0.241512	0.21207	0.143837	0.319367
ENSG00000101680	LAMA1	laminin subunit alpha 1 [Source:HGNC Symbol;Acc:HGNC:6481]	protein_coding	-2.77098	3.68035e-25	3.0834e-23	-1.6352	3.97414e-10	5.48438e-09	-0.17731	0.495805	0.811477	-1.3131	1.00355e-06	1.04351e-05	-1.13578	0.00245751	0.126453	-1.13578	0.00238828	0.21576	4044	2354	3590	7305	275	248	2084	618	2994.46	3033.25	3350.88	3464.73	530.537	355.264	1402.45	786.677	-5.5056	1.02217e-96	3.95017e-94	-3.42215	1.51594e-38	7.80731e-37	1.10234	0.00010414	0.00334719	-0.981103	4.89863e-05	0.000738949
ENSG00000101958	GLRA2	glycine receptor alpha 2 [Source:HGNC Symbol;Acc:HGNC:4327]	protein_coding	3.93875	6.85963e-24	4.40755e-22	3.78726	2.5306e-28	3.16571e-26	-0.816917	0.0454306	0.0970118	-0.665424	0.038827	0.0982816	0.151493	0.770963	1	0.151493	0.770825	0.999724	20	21	34	97	158	330	835	538	18.5084	28.8124	36.8254	43.8889	314.334	393.786	443.613	685.541	5.70652	2.94123e-58	2.89039e-56	5.67026	3.13245e-55	2.08674e-53	0.175809	0.670348	0.930493	0.212069	0.470607	0.570253
ENSG00000102003	SYP	synaptophysin [Source:HGNC Symbol;Acc:HGNC:11506]	protein_coding	2.89261	9.91348e-42	2.1937e-39	3.39081	8.98472e-58	4.24323e-55	0.793019	0.000318618	0.00161878	0.294817	0.149981	0.28388	-0.498201	0.0973578	0.813748	-0.498201	0.0976557	0.938363	348	176	173	487	1045	1597	3368	1534	333.731	268.85	146.287	200.076	2265.54	2228.77	1817.8	1845.85	4.86712	1.03931e-66	1.56076e-64	5.26755	6.01235e-76	1.23442e-73	0.641446	0.0427609	0.219303	0.241012	0.32881	0.666498
ENSG00000102081	FMR1	fragile X mental retardation 1 [Source:HGNC Symbol;Acc:HGNC:3775]	protein_coding	0.15066	0.499442	0.708119	-0.165388	0.454964	0.59581	0.858068	0.000104761	0.000684947	1.17412	1.44482e-07	1.86852e-06	0.316048	0.314955	1	0.316048	0.31457	0.999724	955	706	911	1464	483	743	1094	577	995.992	1227.68	707.449	520.393	1313.07	1155.06	544.846	547.599	0.156511	0.515457	0.745652	0.0440485	0.854859	1	-0.214925	0.414769	0.66204	-0.102462	0.634479	0.926975
ENSG00000102189	EEA1	early endosome antigen 1 [Source:HGNC Symbol;Acc:HGNC:3185]	protein_coding	0.553166	0.0750884	0.160904	-0.57018	0.0656252	0.154656	1.05239	0.00061368	0.00264844	2.17573	3.76439e-12	9.07792e-11	1.12335	0.0106939	0.426253	1.12335	0.0104586	0.450611	875	367	633	811	246	355	419	237	829.459	464.897	351.118	274.517	1131.77	779.733	234.832	185.605	0.781165	0.00142502	0.00456256	0.981376	5.80261e-05	0.000231677	-0.808827	0.00255325	0.0440106	-1.00904	3.82262e-06	0.000119703
ENSG00000102218	RP2	RP2, ARL3 GTPase activating protein [Source:HGNC Symbol;Acc:HGNC:10274]	protein_coding	-0.607949	0.0164683	0.0466982	-0.810361	0.00148433	0.00657258	0.97917	8.37809e-05	0.000504411	1.18158	5.25833e-06	3.48734e-05	0.202412	0.573263	1	0.202412	0.573477	0.999724	678	334	335	576	173	283	335	125	608.15	515.166	311.806	260.375	358.988	378.622	177.825	145.718	-2.60373	1.16138e-26	1.75295e-25	-2.79566	2.16418e-29	4.71061e-28	0.0887875	0.730718	1	0.280711	0.22914	0.413748
ENSG00000102225	CDK16	cyclin dependent kinase 16 [Source:HGNC Symbol;Acc:HGNC:8749]	protein_coding	0.0175426	0.930749	1	0.0574362	0.773136	0.817767	-1.28311	1.4674e-10	4.1753e-09	-1.323	4.53815e-11	1.46489e-09	-0.0398936	0.888141	1	-0.0398936	0.888144	0.999724	2181	1576	4231	10069	883	1837	8766	3793	1679.86	2230.41	4429.93	5072.93	1746.2	2202.62	5194.11	4695.01	0.106756	0.529713	0.875834	-0.123132	0.469057	0.786663	0.269743	0.147294	0.43837	0.499631	0.00101986	0.0112187
ENSG00000102317	RBM3	RNA binding motif protein 3 [Source:HGNC Symbol;Acc:HGNC:9900]	protein_coding	0.288729	0.302759	0.526198	0.0543872	0.845516	0.876542	0.731236	0.00887739	0.0284757	0.965578	0.000560231	0.00340524	0.234342	0.553514	1	0.234342	0.553494	0.999724	2001	883	1457	3064	1090	1159	3262	986	2296.5	1514.29	1142.86	1154.52	2869.01	1796.48	1444.88	937.937	-0.25969	0.436905	0.660032	-0.641686	0.0549538	0.129406	0.3253	0.374067	0.733253	0.707295	0.0180264	0.0937725
ENSG00000102572	STK24	serine/threonine kinase 24 [Source:HGNC Symbol;Acc:HGNC:11403]	protein_coding	-1.32183	1.16167e-11	2.38008e-10	-1.02254	8.1029e-08	6.81512e-07	0.213021	0.2593	0.433921	-0.0862724	0.660671	0.835806	-0.299293	0.272037	1	-0.299293	0.27215	0.999724	1751	893	1151	2544	270	477	1110	484	1533.31	1269.9	1204.67	1216.15	530.821	589.741	602.533	588.757	-0.142632	0.47931	0.703347	-0.250909	0.214271	0.402859	0.20648	0.349835	0.541834	0.314757	0.0817224	0.209321
ENSG00000102879	CORO1A	coronin 1A [Source:HGNC Symbol;Acc:HGNC:2252]	protein_coding	0.931737	0.000181445	0.000988207	0.881292	0.000348902	0.00183527	0.90051	0.000315433	0.00150076	0.950954	0.000106158	0.000562205	0.0504449	0.885388	1	0.0504449	0.885484	0.999724	331	215	178	480	262	437	729	355	362.385	319.724	155.637	208.092	622.999	678.526	333.536	340.531	0.702077	0.0941211	0.189014	1.01652	0.0156364	0.0301889	0.292893	0.525262	1	-0.0215477	0.9541	1
ENSG00000102931	ARL2BP	ADP ribosylation factor like GTPase 2 binding protein [Source:HGNC Symbol;Acc:HGNC:17146]	protein_coding	-0.72411	0.000425546	0.00202193	-0.674168	0.000734198	0.00333612	0.215013	0.278756	0.398054	0.165071	0.424322	0.614526	-0.0499422	0.861564	1	-0.0499422	0.861626	0.999724	905	509	721	1594	208	357	822	354	790.132	782.55	662.656	691.854	443.425	506.523	437.835	410.347	0.116836	0.607624	0.886465	-0.265608	0.247348	0.329738	0.301187	0.228284	0.68879	0.683631	0.000850335	0.00839683
ENSG00000102981	PARD6A	par-6 family cell polarity regulator alpha [Source:HGNC Symbol;Acc:HGNC:15943]	protein_coding	1.55617	0.00053345	0.00192433	1.47984	0.000230904	0.00194366	-1.22097	0.00563438	0.0172531	-1.14464	0.00534286	0.0167611	0.0763229	0.899312	1	0.0763229	0.899247	0.999724	28	28	63	187	40	90	382	189	25.3038	41.6578	63.5689	88.2795	79.9843	111.521	207.168	219.612	1.16218	7.80708e-05	0.000315252	0.769308	0.00963189	0.0217586	0.50919	0.11745	0.522316	0.902059	0.00059912	0.00530969
ENSG00000103034	NDRG4	NDRG family member 4 [Source:HGNC Symbol;Acc:HGNC:14466]	protein_coding	1.97985	4.62434e-14	1.24086e-12	1.59813	7.58271e-10	9.47362e-09	-0.355988	0.174763	0.328238	0.0257279	0.921144	1	0.381716	0.301355	0.841856	0.381716	0.301274	0.999724	743	579	1087	3284	1086	2180	6654	3278	813.076	854.295	826.4	1304.75	2489.09	4083.65	3098.93	3361.4	2.48349	1.66671e-20	3.42679e-19	2.86479	1.03555e-26	3.00287e-25	0.316676	0.280762	0.658685	-0.0646152	0.786843	0.876522
ENSG00000103260	METRN	meteorin, glial cell differentiation regulator [Source:HGNC Symbol;Acc:HGNC:14151]	protein_coding	-0.336076	0.171226	0.338065	-0.278374	0.243456	0.366458	-0.930861	0.000110338	0.000690531	-0.988563	4.94066e-05	0.000410632	-0.0577023	0.86613	1	-0.0577023	0.866201	0.999724	986	620	2270	7277	256	626	4533	2016	1129.41	1151.83	1692.46	2652.97	751.86	1048.13	1816.05	1769.15	-3.72078	2.36874e-09	1.85037e-08	-3.20148	3.24009e-07	1.53672e-06	0.392799	0.561605	1	-0.126498	0.823906	0.875678
ENSG00000103351	CLUAP1	clusterin associated protein 1 [Source:HGNC Symbol;Acc:HGNC:19009]	protein_coding	-0.00243036	0.992812	0.979047	0.371523	0.167186	0.336225	1.30981	1.12544e-06	9.59438e-06	0.935858	0.000520186	0.00222027	-0.373953	0.326771	1	-0.373953	0.326273	0.999724	361	221	221	372	217	278	438	198	414.266	404.749	196.344	136.805	417.59	400.561	220.081	206.963	-0.524767	0.027923	0.0736663	-0.399645	0.0945236	0.140559	0.0336739	0.89736	1	-0.0914481	0.669725	0.783255
ENSG00000103657	HERC1	HECT and RLD domain containing E3 ubiquitin protein ligase family member 1 [Source:HGNC Symbol;Acc:HGNC:4867]	protein_coding	1.37404	1.62894e-14	4.91301e-13	0.804122	5.3584e-06	3.72537e-05	-0.410733	0.0211354	0.0587411	0.159188	0.36997	0.65565	0.569921	0.023551	0.572013	0.569921	0.0234599	0.601383	2227	1230	3864	7523	1535	2837	12758	5483	2209.45	2001.58	2888.38	2713.1	4814.58	6097.93	4608.76	5172.73	1.19019	6.93378e-07	4.40725e-06	1.31205	4.46349e-08	3.43781e-07	-0.811546	0.00201264	0.0407815	-0.9334	1.33671e-05	0.000259605
ENSG00000103995	CEP152	centrosomal protein 152 [Source:HGNC Symbol;Acc:HGNC:29298]	protein_coding	-1.15181	0.0209623	0.0461692	-1.64834	0.000541915	0.00421171	0.212464	0.650953	0.630772	0.708996	0.160687	0.266462	0.496532	0.472377	1	0.496532	0.471707	0.999724	251	109	385	463	29	40	145	60	324.223	121.062	252.995	131.776	104.398	96.0397	59.5332	63.0112	-1.96719	0.00195279	0.00682552	-1.38549	0.028609	0.0561709	-1.01427	0.142598	0.828612	-1.59598	0.00515172	0.0202181
ENSG00000104067	TJP1	tight junction protein 1 [Source:HGNC Symbol;Acc:HGNC:11827]	protein_coding	-0.268757	0.191075	0.382323	-0.360337	0.0789184	0.178718	0.345137	0.0913169	0.205121	0.436716	0.0342187	0.106216	0.0915799	0.752506	1	0.0915799	0.752469	0.999724	3153	1726	1941	3118	933	1458	2311	1007	2498.93	2012.51	2037.26	1519.95	1989.17	1759.9	1420.5	1346.37	-2.179	1.4158e-21	2.53184e-20	-1.48982	7.02823e-11	6.74241e-10	0.484018	0.0523516	0.301233	-0.205164	0.317576	0.526528
ENSG00000104164	BLOC1S6	biogenesis of lysosomal organelles complex 1 subunit 6 [Source:HGNC Symbol;Acc:HGNC:8549]	protein_coding	0.563788	0.0162445	0.0471924	-0.116412	0.612951	0.734574	0.445852	0.0542705	0.111516	1.12605	1.35649e-06	1.18489e-05	0.6802	0.0386864	0.699449	0.6802	0.0384601	0.726985	440	359	612	906	269	540	832	392	521.729	570.399	464.904	338.789	773.335	837.985	369.013	370.188	1.28055	3.63484e-14	3.79225e-13	0.853741	4.97387e-07	2.53145e-06	-0.124206	0.504546	0.71372	0.302607	0.0450117	0.130936
ENSG00000104267	CA2	carbonic anhydrase 2 [Source:HGNC Symbol;Acc:HGNC:1373]	protein_coding	1.48802	0.00668967	0.0217269	0.837641	0.121312	0.289931	0.296602	0.591737	0.744851	0.946981	0.0773957	0.126369	0.650379	0.399449	1	0.650379	0.398499	0.999724	40	32	37	59	50	65	122	33	31.7637	43.7241	36.0824	25.5317	121.629	89.5647	70.5395	37.1866	-2.77153	6.40114e-14	5.658e-13	-3.40784	7.94722e-19	9.40252e-18	0.37805	0.340345	1	1.01436	0.0044662	0.0241197
ENSG00000104290	FZD3	frizzled class receptor 3 [Source:HGNC Symbol;Acc:HGNC:4041]	protein_coding	-0.357706	0.0701043	0.171458	-0.706024	0.000282553	0.00141015	-1.38812	1.06075e-12	4.11104e-11	-1.0398	1.31566e-07	2.10914e-06	0.348318	0.20911	0.759796	0.348318	0.208842	0.999724	1873	1262	2854	5266	692	937	3258	1385	1119.72	1550.06	3663.75	3311.44	1031.76	1047.29	2082.42	2193.65	-0.524879	0.00397664	0.0132976	-0.942339	2.29186e-07	1.69776e-06	-0.62253	0.00179515	0.037887	-0.205069	0.208883	0.403641
ENSG00000104341	LAPTM4B	lysosomal protein transmembrane 4 beta [Source:HGNC Symbol;Acc:HGNC:13646]	protein_coding	-0.643033	0.00121282	0.00564406	-0.598021	0.00259678	0.00988725	0.800573	5.31774e-05	0.000401591	0.755561	0.000148562	0.00107604	-0.0450117	0.87269	1	-0.0450117	0.872699	0.999724	6062	3873	2731	7802	1915	2519	4410	1730	5427.21	5800.42	2743.66	3697.59	3927.54	3265.21	2307.07	1948.48	-0.375816	0.0775981	0.15988	-0.407433	0.0563147	0.132418	0.320936	0.168827	0.385811	0.352553	0.0650513	0.229028
ENSG00000104375	STK3	serine/threonine kinase 3 [Source:HGNC Symbol;Acc:HGNC:11406]	protein_coding	-0.413833	0.103913	0.206506	-0.523253	0.0381774	0.0759693	-0.219886	0.383418	0.660067	-0.110466	0.66441	0.832009	0.10942	0.760155	1	0.10942	0.760161	0.999724	559	961	907	1442	813	344	1133	459	750.211	902.783	1177.89	754.276	644.184	596.349	744.046	594.139	-1.63505	4.72995e-10	3.64913e-09	-1.78291	8.91055e-12	6.05977e-11	-0.464913	0.103242	0.342581	-0.317055	0.179488	0.354849
ENSG00000104435	STMN2	stathmin 2 [Source:HGNC Symbol;Acc:HGNC:10577]	protein_coding	4.26841	5.24237e-107	2.57812e-103	3.95833	7.96056e-92	1.97249e-88	0.767221	0.000151062	0.000981967	1.0773	7.24165e-09	1.49957e-07	0.31008	0.259292	0.809046	0.31008	0.259647	0.999724	434	233	191	493	3140	5781	5502	3007	377.832	339.641	188.37	231.459	6429.85	7424.39	2989.95	3580.83	3.15425	3.74922e-33	1.58179e-31	3.16296	2.72943e-33	9.28609e-32	0.384502	0.182456	0.487635	0.375797	0.109686	0.265374
ENSG00000104635	SLC39A14	solute carrier family 39 member 14 [Source:HGNC Symbol;Acc:HGNC:20858]	protein_coding	-1.10419	0.000117047	0.000675811	-0.593347	0.0300281	0.0823185	1.0506	9.69326e-05	0.000540562	0.539756	0.0630368	0.116991	-0.51084	0.198053	1	-0.51084	0.197234	0.999724	610	299	369	760	80	106	365	155	557.336	468.436	247.377	248.586	292.574	193.874	167.923	160.469	-0.28368	0.342458	0.497376	-0.248354	0.406866	0.486979	0.148306	0.649961	1	0.11298	0.674055	0.620669
ENSG00000104643	MTMR9	myotubularin related protein 9 [Source:HGNC Symbol;Acc:HGNC:14596]	protein_coding	0.966653	9.83972e-05	0.000530613	1.24619	3.46631e-07	3.33408e-06	0.57514	0.0209955	0.0457089	0.295598	0.22484	0.330592	-0.279542	0.423015	1	-0.279542	0.42239	0.999724	391	195	316	594	402	633	1120	449	379.505	379.087	301.755	211.09	798.68	686.254	568.893	640.932	1.70579	8.65615e-12	7.90811e-11	1.78352	9.19048e-13	8.82055e-12	-0.164101	0.550178	0.741817	-0.241836	0.276332	0.482262
ENSG00000104722	NEFM	neurofilament medium [Source:HGNC Symbol;Acc:HGNC:7734]	protein_coding	0.361773	0.094179	0.215879	0.0496843	0.822052	0.860895	1.45216	2.84138e-11	7.7213e-10	1.76425	7.56324e-16	4.12684e-14	0.312089	0.312771	1	0.312089	0.312597	0.999724	1633	905	444	756	860	1285	815	339	1303.77	1138.55	513.048	384.058	1612.51	1528.48	509.038	412.741	2.70402	0.000239298	0.00102215	3.19678	1.41647e-05	7.802e-05	0.48467	0.548081	0.828635	-0.00808956	0.990191	1
ENSG00000104833	TUBB4A	tubulin beta 4A class IVa [Source:HGNC Symbol;Acc:HGNC:20774]	protein_coding	2.8302	1.44304e-50	4.39262e-48	2.35951	2.66453e-34	3.03129e-32	1.68623	6.44837e-18	5.09838e-16	2.15692	7.97284e-31	2.83285e-28	0.470691	0.0820823	0.649291	0.470691	0.0817872	0.910316	886	516	301	524	2275	4579	2270	1196	815.084	782.736	269.151	229.484	5145.84	6217.15	1172.14	1380.06	2.63866	3.70655e-24	8.00841e-23	2.60635	1.93736e-23	3.60065e-22	0.052522	0.855272	0.790105	0.0848294	0.712687	0.772641
ENSG00000105220	GPI	glucose-6-phosphate isomerase [Source:HGNC Symbol;Acc:HGNC:4458]	protein_coding	-0.581993	0.00130485	0.0060051	-0.553202	0.00219895	0.0083568	0.821337	5.29028e-06	4.81953e-05	0.792547	1.23421e-05	0.00012238	-0.0287908	0.910368	1	-0.0287908	0.910372	0.999724	8008	4917	4679	11375	1995	3949	5612	3007	7519.79	8044.97	3976.86	4828.02	4667.83	5723.35	2814.47	3190.12	0.933252	5.67218e-09	4.5547e-08	1.08624	1.21278e-11	1.0003e-10	0.0486115	0.781987	0.900977	-0.104375	0.46578	0.658499
ENSG00000105329	AC011462.1	transforming growth factor beta 1 [Source:NCBI gene;Acc:7040]	protein_coding	-2.96592	8.25797e-08	8.06462e-07	-2.27515	4.2061e-05	0.000331006	1.29919	0.0105379	0.0321025	0.608422	0.308242	0.369887	-0.690768	0.38075	1	-0.690768	0.378245	0.999724	319	107	108	145	23	12	29	13	264.288	156.902	101.327	70.9948	42.4438	13.7761	16.7958	18.9854	-2.53231	5.32317e-16	4.24676e-15	-2.30055	3.8111e-13	2.85555e-12	0.280128	0.400444	1	0.0483636	0.86976	0.883423
ENSG00000105409	ATP1A3	ATPase Na+/K+ transporting subunit alpha 3 [Source:HGNC Symbol;Acc:HGNC:801]	protein_coding	2.71112	2.15053e-57	9.79514e-55	1.90401	3.53171e-29	2.93658e-27	0.522938	0.0023145	0.00931992	1.33005	2.37051e-15	1.50071e-13	0.807109	0.000789342	0.0586034	0.807109	0.000776283	0.115203	1657	931	747	1803	2438	4524	6527	3510	1213.69	1146.59	796.1	845.974	7765.53	7697.36	2765.07	3389.25	2.67474	7.77817e-17	1.22447e-15	2.30944	6.17617e-13	5.67735e-12	-0.171312	0.626485	0.815721	0.193983	0.498321	0.836494
ENSG00000105429	MEGF8	multiple EGF like domains 8 [Source:HGNC Symbol;Acc:HGNC:3233]	protein_coding	-0.496888	0.0306273	0.0863427	0.134837	0.553792	0.646553	-0.423097	0.06373	0.149908	-1.05482	4.25187e-06	4.71932e-05	-0.631725	0.0511912	0.458568	-0.631725	0.0508853	0.802153	3168	1727	3069	7201	1013	1126	6257	3086	2339.72	2632.68	3145.91	3517.42	2186.88	1344.42	3332.26	3987.92	0.464012	0.0348898	0.0916386	1.3267	1.63913e-09	1.53314e-08	0.287645	0.23278	0.582167	-0.575045	0.00345381	0.0264727
ENSG00000105568	PPP2R1A	protein phosphatase 2 scaffold subunit Aalpha [Source:HGNC Symbol;Acc:HGNC:9302]	protein_coding	0.329525	0.0339484	0.105068	0.10385	0.503832	0.675206	1.19011	1.78924e-14	9.41952e-13	1.41579	8.52392e-20	7.52245e-18	0.225675	0.304432	1	0.225675	0.304387	0.999724	10838	6348	5352	12637	4752	8084	10468	4953	10520.4	10319.4	4263.9	4867.43	12437.3	13746.8	4716.3	5101.05	-0.212144	0.254236	0.487742	0.273645	0.141534	0.311329	0.142735	0.483771	0.743432	-0.343054	0.0393619	0.145085
ENSG00000105613	MAST1	microtubule associated serine/threonine kinase 1 [Source:HGNC Symbol;Acc:HGNC:19034]	protein_coding	2.32808	1.24659e-20	6.21722e-19	1.53381	4.17485e-10	4.92431e-09	-0.494717	0.049196	0.161944	0.299552	0.219463	0.410111	0.794269	0.0236568	0.572701	0.794269	0.023401	0.601383	321	278	431	989	832	1659	2646	1518	284.406	436.679	461.644	546.375	1560.19	2034.33	1330.29	1594.44	2.84463	2.05731e-40	1.19847e-38	2.79951	4.6674e-39	2.15534e-37	-0.130839	0.57872	0.793016	-0.0857187	0.651494	0.925198
ENSG00000105649	RAB3A	RAB3A, member RAS oncogene family [Source:HGNC Symbol;Acc:HGNC:9777]	protein_coding	3.14734	1.0429e-22	6.04685e-21	2.64795	4.83514e-16	1.08496e-14	1.30156	8.73462e-05	0.000688465	1.80095	1.1108e-08	1.99405e-07	0.499385	0.275122	1	0.499385	0.275181	0.999724	230	209	65	266	907	1877	1251	708	186.829	330.712	72.627	132.37	2051.11	2495.31	529.544	778.453	4.70826	9.40848e-81	1.98451e-78	4.6061	3.22652e-75	5.35617e-73	0.513916	0.0652556	0.238448	0.616069	0.00427364	0.031685
ENSG00000105662	CRTC1	CREB regulated transcription coactivator 1 [Source:HGNC Symbol;Acc:HGNC:16062]	protein_coding	1.22082	1.84713e-07	1.75886e-06	1.09901	4.39079e-06	3.46128e-05	1.46423	1.02748e-09	1.9572e-08	1.58604	1.12933e-11	2.55574e-10	0.121812	0.715867	1	0.121812	0.715992	0.999724	485	277	142	391	446	746	522	317	424.459	417.726	131.297	171.747	980.03	983.311	296.087	359.971	0.57475	0.0387577	0.0903475	0.595535	0.0322444	0.0632688	-0.118045	0.698939	1	-0.13883	0.575669	0.721447
ENSG00000105723	GSK3A	glycogen synthase kinase 3 alpha [Source:HGNC Symbol;Acc:HGNC:4616]	protein_coding	0.810516	1.95122e-05	0.000144178	0.53916	0.00427909	0.0132541	0.403277	0.0336927	0.0887139	0.674634	0.000348345	0.00184714	0.271357	0.310826	1	0.271357	0.310672	0.999724	908	631	646	1363	704	1236	1660	785	771.776	931.035	638.039	646.779	1414.23	1564.16	917.188	950.807	0.895266	0.000266365	0.000980016	0.917612	0.000194831	0.000672819	0.340613	0.206923	0.486569	0.318268	0.146809	0.311793
ENSG00000105737	GRIK5	glutamate ionotropic receptor kainate type subunit 5 [Source:HGNC Symbol;Acc:HGNC:4583]	protein_coding	1.03727	9.49865e-05	0.000813549	0.952792	0.000190584	0.00100247	-1.15124	1.16262e-05	8.54354e-05	-1.06677	3.71323e-05	0.000260734	0.0844739	0.818774	1	0.0844739	0.818713	0.999724	212	236	553	1158	240	470	1847	898	202.108	305.746	584.946	539.296	432.515	603.056	1017.33	1158.85	3.01323	5.88768e-10	3.86646e-09	2.4719	4.04004e-07	1.70486e-06	0.0810189	0.879917	1	0.622343	0.150202	0.316148
ENSG00000105792	CFAP69	cilia and flagella associated protein 69 [Source:HGNC Symbol;Acc:HGNC:26107]	protein_coding	1.56515	0.0664834	0.153807	0.0963491	0.909688	0.966278	-1.58328	0.0629816	0.125123	-0.114474	0.892961	0.890441	1.4688	0.224996	1	1.4688	0.22237	0.999724	93	243	773	1098	202	444	1139	428	57.6467	337.676	718.145	462.075	469.535	695.218	636.644	624.723	0.604743	0.0204559	0.0540995	0.0240151	0.924795	0.967255	-1.78083	3.14427e-10	1.41922e-07	-1.2001	1.70489e-07	7.23437e-06
ENSG00000105877	DNAH11	dynein axonemal heavy chain 11 [Source:HGNC Symbol;Acc:HGNC:2942]	protein_coding	-0.567285	0.305029	0.465662	-0.661632	0.193029	0.405057	-1.16009	0.021745	0.0631212	-1.06574	0.0550846	0.0976182	0.0943464	0.900007	1	0.0943464	0.900048	0.999724	88	85	167	389	9	45	112	45	35.601	95.6969	156.784	131.135	37.5325	47.2805	104.335	76.4811	0.758901	0.0543044	0.0967668	0.66412	0.0889228	0.160931	-1.68179	8.48157e-05	0.0277092	-1.58701	7.06743e-06	0.000146133
ENSG00000105887	MTPN	myotrophin [Source:HGNC Symbol;Acc:HGNC:15667]	protein_coding	-0.50866	0.0376116	0.092028	-0.471991	0.0573079	0.104788	1.53896	2.96263e-10	6.21407e-09	1.50229	1.53364e-09	3.01288e-08	-0.0366691	0.91618	1	-0.0366691	0.91622	0.999724	1393	659	388	717	335	641	519	233	1275.73	896.567	397.035	352.553	696.347	830.101	296.033	242.06	0.181526	0.279968	0.430109	0.158955	0.346646	0.421963	-0.0108099	0.953262	0.98425	0.011761	0.937836	0.841405
ENSG00000105894	PTN	pleiotrophin [Source:HGNC Symbol;Acc:HGNC:9630]	protein_coding	-1.32931	5.65675e-13	1.47191e-11	-0.89054	1.31638e-06	1.14635e-05	0.97977	8.73384e-08	1.32499e-06	0.540999	0.00352453	0.0161475	-0.438771	0.092387	0.870338	-0.438771	0.0922093	0.935353	7047	3659	2702	6419	1258	1592	2807	1315	6106.74	5285.49	2707.78	3068.06	2548.4	1991.99	1536.82	1580.39	2.82159	6.33006e-08	3.9218e-07	3.39674	8.16584e-11	6.1063e-10	1.04374	0.0685222	0.244177	0.468586	0.314534	0.523678
ENSG00000105974	CAV1	caveolin 1 [Source:HGNC Symbol;Acc:HGNC:1527]	protein_coding	-0.849318	0.146651	0.274197	-0.646114	0.285266	0.527323	1.63701	0.00462938	0.0176843	1.4338	0.0190228	0.0427862	-0.203204	0.808915	1	-0.203204	0.809169	0.999724	138	46	44	46	27	42	46	12	124.489	68.4136	40.9935	22.1945	54.6363	53.0995	24.1604	14.8078	-3.57638	9.05878e-05	0.000183935	-3.37407	0.000550023	0.00148185	0.814039	0.383175	1	0.61173	0.522938	0.987671
ENSG00000106012	IQCE	IQ motif containing E [Source:HGNC Symbol;Acc:HGNC:29171]	protein_coding	1.59809	9.43724e-07	7.95723e-06	1.89398	4.3539e-10	7.15378e-09	-0.326811	0.315147	0.454033	-0.622695	0.0406012	0.078676	-0.295885	0.507236	1	-0.295885	0.506446	0.999724	75	60	186	393	171	310	1114	531	154.56	83.7218	152.386	142.345	302.89	406.233	566.684	527.027	0.732914	0.0149113	0.0346621	0.631506	0.0365054	0.064925	0.120081	0.716628	0.979983	0.221489	0.410327	0.524855
ENSG00000106070	GRB10	growth factor receptor bound protein 10 [Source:HGNC Symbol;Acc:HGNC:4564]	protein_coding	-0.797347	0.000127229	0.000784232	-0.304068	0.132419	0.218467	-0.110654	0.584319	1	-0.603933	0.00367708	0.0125124	-0.493279	0.089141	0.95226	-0.493279	0.0890272	0.926993	1417	737	1382	2502	292	444	1895	687	1191.15	1003.28	1166.76	1204.73	675.209	591.744	1063.21	854.106	0.951683	0.000294714	0.00107722	0.872413	0.000912913	0.0027424	-0.146205	0.612349	0.774915	-0.0669342	0.775496	0.873414
ENSG00000106089	STX1A	syntaxin 1A [Source:HGNC Symbol;Acc:HGNC:11433]	protein_coding	2.79082	6.38381e-15	1.60905e-13	2.00514	1.79175e-10	3.40816e-09	-1.04218	0.00403663	0.0130506	-0.256502	0.406773	0.53804	0.785674	0.0983532	1	0.785674	0.0991237	0.939434	42	20	74	156	113	208	575	309	40.7387	31.042	75.8816	74.1626	236.87	265.948	278.759	324.035	2.46251	6.33959e-24	1.52564e-22	2.16753	1.05481e-18	1.21936e-17	0.0994572	0.715837	1	0.394431	0.0636428	0.207076
ENSG00000106211	HSPB1	heat shock protein family B (small) member 1 [Source:HGNC Symbol;Acc:HGNC:5246]	protein_coding	-0.389543	0.0762671	0.18406	-1.194	9.82541e-08	7.96701e-07	1.50515	6.06742e-12	2.13984e-10	2.3096	9.67668e-25	1.33372e-22	0.804456	0.0104715	0.489379	0.804456	0.0103586	0.450262	2003	1151	490	1372	442	786	505	269	1534.7	1678.24	515.55	613.624	1054.75	1393.31	223.194	273.693	0.107936	0.830938	1	0.0929428	0.854494	0.920508	0.845833	0.12702	0.537533	0.860826	0.0573936	0.163925
ENSG00000106278	PTPRZ1	protein tyrosine phosphatase, receptor type Z1 [Source:HGNC Symbol;Acc:HGNC:9685]	protein_coding	-0.845226	1.54049e-06	1.37414e-05	-1.47742	4.46251e-17	1.38114e-15	0.362676	0.0388356	0.119528	0.994869	1.64047e-08	3.18171e-07	0.632193	0.0111092	0.426253	0.632193	0.0110313	0.45839	33177	20740	18007	32078	6303	6870	11329	4416	20673.1	23853.8	18693.6	15936.8	13310	11475.5	6732.22	5699.71	-2.79435	1.45355e-19	2.81369e-18	-2.19407	1.15991e-12	1.45461e-11	-0.156496	0.642969	0.78117	-0.756776	0.00625936	0.0379171
ENSG00000106328	FSCN3	fascin actin-bundling protein 3 [Source:HGNC Symbol;Acc:HGNC:3961]	protein_coding	0.028762	0.968651	0.945983	-0.336642	0.529569	0.785834	-3.48168	2.17716e-08	3.85631e-07	-3.11627	2.32918e-06	1.71806e-05	0.365403	0.688215	1	0.365403	0.68699	0.999724	6	12	103	231	4	10	152	77	4.96322	16.5969	108.11	117.603	7.80654	12.2679	84.2078	94.9552	-0.803877	0.279601	0.271784	-1.02869	0.17362	0.245066	0.549244	0.500589	1	0.774058	0.253453	0.689723
ENSG00000106462	EZH2	enhancer of zeste 2 polycomb repressive complex 2 subunit [Source:HGNC Symbol;Acc:HGNC:3527]	protein_coding	-0.330332	0.0954752	0.210954	-0.314712	0.108472	0.186732	0.374048	0.0553541	0.119998	0.358428	0.0716498	0.159741	-0.0156198	0.955335	1	-0.0156198	0.955314	0.999724	1403	807	954	1851	453	651	1254	546	1129.76	1146.12	909.646	847.239	1020.52	796.027	712.414	699.003	-3.01747	3.07011e-22	5.88936e-21	-2.57395	1.258e-16	1.63349e-15	0.0416667	0.901941	0.883028	-0.401855	0.153149	0.306477
ENSG00000106477	CEP41	centrosomal protein 41 [Source:HGNC Symbol;Acc:HGNC:12370]	protein_coding	0.0579959	0.836237	0.883034	-0.205126	0.459275	0.636067	0.747582	0.00699715	0.0184273	1.0107	0.000315185	0.00128624	0.263122	0.504754	1	0.263122	0.504675	0.999724	741	369	542	1072	251	395	877	392	899.421	500.297	456.313	379.237	716.221	741.605	363.743	359.929	0.239439	0.294011	0.447112	0.17451	0.444898	0.512805	-0.0504175	0.840217	0.92556	0.0145117	0.943354	0.939413
ENSG00000106524	ANKMY2	ankyrin repeat and MYND domain containing 2 [Source:HGNC Symbol;Acc:HGNC:25370]	protein_coding	0.051522	0.838246	0.88391	-0.232986	0.358614	0.516283	0.825422	0.0010319	0.00329499	1.10993	1.30882e-05	8.87441e-05	0.284508	0.426809	1	0.284508	0.426685	0.999724	907	361	358	706	317	511	512	271	751.563	504.125	372.036	339.489	644.259	660.611	278.305	328.155	0.63597	0.00442211	0.0116712	0.983684	1.14319e-05	3.96698e-05	0.286102	0.244183	0.510988	-0.0616118	0.757512	0.738029
ENSG00000106571	GLI3	GLI family zinc finger 3 [Source:HGNC Symbol;Acc:HGNC:4319]	protein_coding	-0.616159	0.0157189	0.052062	-0.180283	0.478721	0.552019	0.579368	0.0223998	0.063614	0.143492	0.574955	0.763105	-0.435876	0.226637	1	-0.435876	0.22643	0.999724	1460	1314	1134	2205	693	853	1729	530	1318.86	1882.7	1004.73	1135.19	1219.57	871.09	1098.45	786.272	-2.26304	4.71715e-07	2.94081e-06	-3.1196	3.40098e-12	2.44005e-11	-0.391685	0.420323	1	0.464871	0.254553	0.339013
ENSG00000106683	LIMK1	LIM domain kinase 1 [Source:HGNC Symbol;Acc:HGNC:6613]	protein_coding	-0.309672	0.136704	0.286197	-0.384142	0.0584247	0.11473	-0.00551555	0.978463	0.993302	0.0689551	0.73878	0.9028	0.0744706	0.797781	1	0.0744706	0.797809	0.999724	1445	722	2420	4677	422	778	3422	1636	1961.79	1356.36	1713.38	1622.64	1335.17	1345.49	1266.67	1289.31	-0.638858	3.8802e-05	0.000163928	-0.346068	0.0262378	0.0599133	0.33736	0.0472246	0.283225	0.0445702	0.749256	0.794329
ENSG00000106686	SPATA6L	spermatogenesis associated 6 like [Source:HGNC Symbol;Acc:HGNC:25472]	protein_coding	1.43499	0.0023001	0.00851265	0.27068	0.521844	0.714542	-1.60384	0.000406848	0.00187761	-0.439531	0.318824	0.449382	1.16431	0.0652096	0.886142	1.16431	0.0656898	0.860079	15	55	235	336	32	88	327	146	24.2099	61.311	143.029	122.841	94.2984	139.432	169.127	151.013	1.91258	2.43808e-07	8.8456e-07	0.927009	0.00790366	0.017983	-1.69773	2.23929e-05	0.0105121	-0.712167	0.0234011	0.0863181
ENSG00000106688	SLC1A1	solute carrier family 1 member 1 [Source:HGNC Symbol;Acc:HGNC:10939]	protein_coding	1.89775	6.34241e-06	4.43659e-05	2.71597	1.12595e-11	2.52439e-10	0.507086	0.247238	0.426452	-0.311134	0.413342	0.466519	-0.81822	0.158578	1	-0.81822	0.158525	0.999724	42	19	27	60	74	121	306	166	40.21	34.748	25.5328	27.4594	132.636	148.618	160.022	190.283	6.68402	4.46518e-79	7.88182e-77	6.30269	5.72324e-70	5.97951e-68	-0.380048	0.405771	0.808094	0.00128226	0.995128	0.969471
ENSG00000106799	TGFBR1	transforming growth factor beta receptor 1 [Source:HGNC Symbol;Acc:HGNC:11772]	protein_coding	-0.830353	0.000360195	0.00201126	-0.554728	0.0164655	0.040926	0.648659	0.0049043	0.0159794	0.373034	0.110066	0.224176	-0.275625	0.401268	1	-0.275625	0.400905	0.999724	2333	1294	1619	3023	630	815	1757	818	2331.02	1988.9	1433.24	1324.08	1507.53	934.013	903.052	974.614	-1.11573	3.07297e-05	0.000131729	-1.21829	5.45062e-06	2.93926e-05	0.161678	0.581064	0.848111	0.26424	0.270967	0.436531
[truncated: 861 more rows]
[truncated: 79 more columns]
